# Supplementary material for: DYVIPAC: an integrated analysis and visualisation framework to probe multi-dimensional biological networks
Source: Sci Rep. 2015 Jul 29;5:12569. doi: 10.1038/srep12569 (PMC4518224; doi:10.1038/srep12569)
Supplement: Supplementary Information [file srep12569-s1.zip]

Archive with 11 entries (10 files):
- 2Layer_Cascade_PFB.nb
- __MACOSX/
- __MACOSX/._2Layer_Cascade_PFB.nb
- 3Layer_Cascade_NFB and PFB.nb
- __MACOSX/._3Layer_Cascade_NFB and PFB.nb
- 3Layer_Cascade_NFB.nb
- __MACOSX/._3Layer_Cascade_NFB.nb
- Phosphorylation_Cycle.nb
- __MACOSX/._Phosphorylation_Cycle.nb
- Simple_NFB_System.nb
- __MACOSX/._Simple_NFB_System.nb
