# Supplementary material for: DYVIPAC: an integrated analysis and visualisation framework to probe multi-dimensional biological networks
Source: Sci Rep. 2015 Jul 29;5:12569. doi: 10.1038/srep12569 (PMC4518224; doi:10.1038/srep12569)
Supplement: Supplementary Information [file srep12569-s1.zip › 2Layer_Cascade_PFB.nb]

(* Content-type: application/vnd.wolfram.mathematica *)

(*** Wolfram Notebook File ***)
(* http://www.wolfram.com/nb *)

(* CreatedBy='Mathematica 8.0' *)

(*CacheID: 234*)
(* Internal cache information:
NotebookFileLineBreakTest
NotebookFileLineBreakTest
NotebookDataPosition[       157,          7]
NotebookDataLength[   1655585,      29353]
NotebookOptionsPosition[   1650227,      29186]
NotebookOutlinePosition[   1650637,      29204]
CellTagsIndexPosition[   1650594,      29201]
WindowFrame->Normal*)

(* Beginning of Notebook Content *)
Notebook[{
Cell[TextData[{
 StyleBox["Supplementary Information for the paper: ",
  FontWeight->"Bold"],
 "\n\n",
 StyleBox["DYVIPAC: an integrated analysis and visualisation framework to \
probe multi-dimensional biological networks.",
  FontWeight->"Bold"],
 "\nAuthors: Lan K Nguyen1,*, Boris N Kholodenko1,2,3  (* Corresponding \
author: Lan K. Nguyen: lan.nguyen@ucd.ie)\n\nThis file presents the analysis \
using DYVIPAC for a model of a 2-layer cascade signalling system with \
positive feedback regulation, as explained in the above manuscript and given \
in the scheme below. \n\n",
 StyleBox["All usage of this code for any purposes should be properly cited \
using the reference above.",
  FontWeight->"Bold",
  FontSlant->"Italic"],
 "\n"
}], "Text",
 CellChangeTimes->{{3.638171118948369*^9, 3.63817129633319*^9}, {
  3.6381801839442863`*^9, 3.638180238691978*^9}, {3.638184269088954*^9, 
  3.638184274206545*^9}, {3.638186184213057*^9, 3.638186184522513*^9}}],

Cell[TextData[StyleBox["2-layer Cascade with Positive Feedback Regulation",
 FontSize->24,
 FontWeight->"Bold"]], "Text",
 CellChangeTimes->{{3.5534084342898455`*^9, 3.5534084643215637`*^9}, 
   3.638083561076539*^9, {3.638180315969407*^9, 3.638180324886113*^9}, {
   3.6381842323101377`*^9, 3.6381842509724617`*^9}}],

Cell[TextData[Cell[GraphicsData["PDF", "\<\
9E14ARda;S<:9LCUl^G[Yo>Pd<C62S@P<21_HVX:?3`P;daUKVMdJ20e830PDR0_
AVU/M6Eb82m6K65dIDAUHfmTIB0n?PYcM79UHFd:N05UCk/>`S0<g?V:VaWbJ]b4
6BC4ARMV51F:e09]h?maDPPBb8YRWGeg_Q4=ARP^KN[lYQH7G26gDN<L8MOlQ`RM
:hHd<6T`<hH?Km7WCZ7?JSdjW9Jc^?366]8[GR1QbB6AB51]Z429oHJDL=ZkbW^F
E8EKD3KXlXFo<n/MReS1e>[Kc74FL]m>XKdoW/LNdhDSUlfLgK:glOCWAmHP392k
@F=chcS=2b[^@f@:IFiTLgAbIF5]2VE^I6mRJPXe830PKf9Z2S4g<`YUKVA_HVX:
<R0`86mRJPXl?20_E7U`IB0_D65WIB0_D65bIFid83<P<21B82mBIG=_MG9SIG<P
=R0`858P;d=_KWAUKWAc83@P<21B82m=IFAYHD9_N21K<20`834b=R0a<SIM2Shn
2VE^I6mRJPXf830PKf9Z2S`l82m@LVmSDfEd85/P;e14AR0_BFeQIfE282m9KF5W
ID<P;dU]HFMUBB1M82m3Kfa_LU=`HF=U83`l82m3Lc4P=b0`858P?Sh:;dEhM4MC
M65dIB0l?20_Ag<a834`830PDR0_Ag<b834a830PDR0n?R0_F4mRJVESM20l?20_
BFda83PP<21B83hn83hn2VE^I6mRJPXh830PKf9Z2S`l82m<IFiWM6PP>B0`858P
;eAiL6DP;eQ?HVYUHg@P;e=eHWAiL6DP;dU]HFMU82mGJFAdJ20c=c4P;dQUJFMX
M20c>C8P;dU^M6EbL6m/HGAU2WAbMFDP;d=_K6mbDg1QHfDP<C8P<21B82m9KWAU
KW@P;e1ULV=UL7AeHF`P;e==HG=[834c830PDR0_@VUdLe1ULT=_KG1_KVE^M0Xh
82m6JFadIG8P;dI/HGAUA6ESKfAU83hn2W=dLVEQK@Yh0Nem2iADaKGfi?i6^@Ui
/<aL76JjBEPg9X_[MEeo;YLH@VJ4NCA:B<aMj/eenHLH@h`a6TDN0b@n4_?@ViRK
J5j:NHTaAY08PX0Rh8<gl`3ToHJI0@H@O2LanKnVj=gE^diGWckWM?LigI]ee[3?
[UfkMWeEmIfZ>ZO?^OefnBL820:2P20P20P2PX0P80P80X:0820820:2P20P20P2
PX0P80P80X:0820820:2P20P20P2PX0P80P80X:0820820:2P20P20P2PX0P80P8
0X:0820820:2P20P20P2PX0P80P80X:0820820:2P20P20P2PX0PD5T8o;fZBQfE
EFfY[B0P26A1P3R1Q2b6=[FO_3JoHDZS>Y8@Y^PT5T4PA0S@6652_R5BmW`cA/:N
JVL:THQOPQ@4RXV0>DadCEjAD<JlLTG5F=G^KjWU7UEF2E6YQL@Y21@10Gedj<FA
GUOVU;gUb^Tf90J:D_APZ;i8d_DR2`8ESP0=SD1`2=IK824EfPUE6D:Qba;oPT1D
4:1ahC9P/RM1cjP[BEJ2K/KTW9ITP8`T<kOIm:`/R`OCdXe6;iOIjdTT<a/i5@C:
4P7Zl11bEU0geVG:Z2^Io;JCOmRHFaJF5@OcZDiA^^W7Cg5D7CN27Y9^[n^I[9^9
;0RD:`;jd;KDTHd>MH[aZ`BEDLW:8BGY6GGo^QhbTTS3^4GYVD=fZ]N2o7P[C/nE
DeIQX7AVRAPL@e:a<F<i5@C:3`5m2;0A[ENFQXV^Q:b?52G[6VF/=1R3NUiR1Ud9
fMAWLd/Q<LlnRf?aF4jc1HH/B38cVUDcKD@S29@=0_X0PFcBRfiPZCFI<A]CKfXX
Rd[B^B:K/FVYW9SfY/IB72GU59AK4ji/6BeQI</RNT4PjPQ@]eN2>KAeSF=Ub@=;
9Cd4UF@F@EW8f:;AWI1?RgeNaI4O^d1aVP5TbdQI/QV8GQ0XE`C@nFW6CT?6iHS8
ITIjdj6Na6A2V?BTDH9k?EUJ1>KLOZ[kbFJYfbRIP<fFAOB2@7TS@4<08`8eYC5R
[gDf<m8[KnB@=TUd0i:Y;5>ST]c[UJG;hZSLK0:l:ENF:AcIj0:QV/fcj0F1lTI0
SDCe5cFUDg^]/iVA7X;b@1Zk@k]a=RNVg]Bh:MOA1ZkL/8YSRHi:ae94:@RD9@8d
122PP^XD0lYNFL[5c4R__953>VGfk9BbNmIWll0LiSb5Wib/0RNZ>7<n4e@H>N<D
0d6P]0RPZc/6`8H0WI[f^XK<V4oBTk6YHEWdDc;FUI3MjlTB0W>BejUJbiR<`Ia@
LBkec4a>1H6X8h0QX0J;GQ4J5oX`E6KZNTg6<=0eU94<U41jgJ5Bj]TYUdYRYgYN
iYH/;G[gaC5_M>ZBEF1?IE5ND[:Zj@HR2`9UPh0J;:Zgjc8d>=F[ZFadBlD9BZ</
bDK?29Wd42P9<WUPAB]kgI9YE99BhRmIF_@`LeTLllIlDZ6V@1VY;5HREI</AA04
bQD1S0;Zl6Z`Z5>c_ZJU/RM;MHZoY542jEVB[RMI3DKM0bGYB/RNmI@APUTL:dFM
jUTLIOSA<l96AiDHA^GE;DDF1<XH0Gf`f:]9UWJc_5;99hBl<WXc;UYaE92g>2FG
820820:2P20P20P2PX0P80P80X:0820820:2P20P20P2PX0P80P80X:0820820:2
P20P20P2PX0P80P80X:0820820:2P20P20P2PX0P80P80X:0820820:2P20P20P2
PX0P80P80X:0820820:2P20P20P2PX0P80P80X:0820820:2P20P20P2PX0P80P8
0X:0820820:2P20P20P2PX0P80P80X:0820820:2P20P20P2PX0P80P80X:08208
20:2P20P20P2PX0P80P80X:0820820:2P20P20P2PX0P80P80X:0820820:2P20P
20P2PX0P80P80X:0820820:2P20P20P2PX0P80P80X:0820820:2P20P20P2PX0P
80R41h4ZnBL851j1l7AhRJC@26CfYSNZZUjC@a086P7dZoBo@WMYlEmb1=:=GGFR
Z^[]ZZZobb4850H1m:hd_IBlid/0QD=0HaF8`RY2ZXE6h:mjUb]LaaK?YDE0KnG2
G:@:gE75Ok@@468YkHP_A^VI[88c_H/N[jZB@a08186G]JkeImK[R]7AYHcR8/2J
F6]m<8cl4`B2@V2Le[GNHTj;fnFU]68P`9YHJgdQ5P<KDGQ7h4Z]Jkg9g1BSXd/I
aDF0=K7FnT8/1SJRl8j044]a1gJYBc=jR[k7HRB:@Q3`R<3W]F^Fc5Q:?N`;GkkA
CHAH34Q44@02hhEH2SnJ@eB2dFF4F0a8A1400SL8/HAXf1Ln5:?;2;4HT8PR00@V
2[4DOSB7Z0BSb`Ra69288P04FXEH@SC/2an:dFF4F0a8A1400]>4F0XoVT=DP]5U
/Q9;R8:FD4:?P=6_Q5Q2gfJ11VQd026F@?6]E6M6_a9RZJb^H7@08IK:jP05ZZgA
[hAH2XAdB=dJ7D289J@]5Jf`S7hUa1:]1_@K[M41Q5Sl@R[iPH3A[hAH:Z]O61e0
R:Fb>T21JV_d:b6F0R4MD[M61a1R2FU;AB//Xel9/DB[0Oe6Jg@08AJoT4Yn863d
:b6Fb^XGAPL@HZV/3U2PfQ[mBXRU@4R7e:gA0HAH@]YBd@[;j5M2;=5Z@;oA6Qe0
R<D_Y98O21SmBXRUD_Y5Z^UgEUGQ7J@WZjZjZjXPjlB2DbRAQ0o1@4knZaAdY9kn
452mAO/[a>8?d>STeQ[mkD`ndKU5bC18oh]>5BGBTR6@kRjW9B6FT[E5<@_>K?Lm
^HP51^UoaHaCbXXX0^W^LUXBHXUXBnHG]]7^F>bH4aFUBGl@Tg;UEiQHEah2e5EB
PQ1;nGN2E5_[ocnCWEPFjgI:;Wn<Y8Kn433jS12;?d2ST=]XM:G09ZdiJH7BhElD
JRTaUQ81Xm<8/IBb>HYF]]7^D3c/A2a@>_`[FYaBD4@A<3Z=44]4Fc:o/8efEhYS
VMb2DhMonIDTeQF9P=5_Q5PZXQlHkJhD_lhTUUliVUD4@599O`PH?DN8aAnPdLU]
=;eBd:C5NKX2XnQDDB8]6@96ka9R:EUK5;UPXnVEh[NYBL^_7@f:7:@D5e44S<hS
a1;AU_@B]]7jBW6RZPZ7lcl_aDRNbT?0j3e2;1GD2HcFEh[7ZZY`>?b[86RTZ_h@
<7Z?48/o@:>CffSjg8[XE4hR;C42AVLBHRUaRaB^N:>]_B/:5jAh;Pl4S;hUa58N
3G^j5TKk1ZlX:kbT<P4QH?@c8IJ0T2fY6j=IRj4XJHfUl70QH7@h8II`=E1NdAR]
FAY5GS6;LETRH?@l8II8][?ASSTDoHJ<RMEO?k1aH[aiBZbi=MhbmM@a9MHhRHih
HVY]bnB1SI=Q2O/L7XgTB>8X@@N4P=4MQ5P2@[IHKX`Fc:ZX6ChnbB@]Df]7Calh
nQ_i7/R5_>2If_[[/YIQ91@;1RTWG0PH7D689E`=I8W6J3]W1NHK/LHYg/PT6oWD
9JK74jfaTCLi5fUX;KF@Y;94`>P2@R`AJ6NSeA`DV9n0CnXB[MW88MkL6V^J17:X
6Cj^I^QESPMBjaY_PFEMTk<OaC0^ic0A@5I230P1XdL:/@B4K67L6>gUX00KH=_4
i9=hHTY]djBjQQ^ZQecZT2fGZ_ZlBd4Pl32`JIZ3ljJY/I4CL_U8YQL66?4J;PB<
WR344Zh6XVR<U^::?SE3/8DB<oI?`2L3ATg`ARJlS=@i_=F=^QVk^haQ<46:=dn/
7W9IbS3[oe@_4LXB0J?QQES2f<i6<fDX<91ScI?S2KhURmU5oj5GI9P6OH9Y3=I:
M@JKaEYJJn^_cEUJ6;6FV890`6Qj8IHPH0g>Qm506HYnPlMP8hE=6f;=Df]7gMQg
D7f6JB5?n/K>a`X[g/@W<5RAe@`KKbli>:S4DhP@<1YMR2D/[F<d3ELTkaeWcU:B
CikDGgM6gaY^FZccf^7S/M?;R:jfNB88d1i2F42G>092`6Q^8IJ0T?GWaVRG34F/
o[[hj8cY0HIccHFOcc0Zg@UfH69=4gEjRH406bMR5lPNU3o<97N8430JFXRUa:eS
]4R6XW[HEGE=6F/Oc5;2@bUj[=F3alJJ9VO@bnSY/HHKM1]C;S7jDWa021P]:l@B
4;:Ng1S=TEKPLXlK;W5]VcCN<Zf^oV]YRe1:N3`VW_T<31kO[JVofQj/9o0TDhP@
<=YGR:Dd[F<dA8JRM/Ah]_JY6gE;gd73<ha2O8:MWh7=6Dnoh3JFOFEDVVJ@DP=2
`>R<@R`18I^?6j<EdPZ<_USc97e1PNfDjP^l?>6FMUX:ZDo/o>BCNoZ<Jo@D4:Hm
UWa@5=/@8F0dZa1;/E_7J8:dXWK4=ATCUIIY=L=c;2;BVD<YHIHEbm`S0Vg:e:GH
OJk`iAVmChRUl:2WBS30Cb_<R@[68bkjJH]0YEA4]`OZ=J^cfQ7GhV4KVXK5LdeM
:3`AXX:0dOI2;4EZ>P?i]89=E;19Ri6HCPi2bUI9gKMYXjOjU8/oMO4IL=6bVk17
DF?09LABS6HdH4l[f8h:9RY1KM:jZEPj3^^_1GDc?k8iMJTIIU_[^JV2X`f2O8NO
@8^Nek4F4E8JP8F;F8c``ZS8ZkT]5L1cILTg:JEN`H@kbgD==e[/gBNiSe3gVC>G
K^aIIU<Gk>k66VfoT/hI5C?@0d^<6Wk[i6^Gc9gaN/oZ_ag_2<n1T7khWHWSo__C
OLhjT`9V5HWF:MDR9HB8F11BQ:hbK]Xm1K;3olWUCb9m@kJ^YOG/G8o1>gS9E;T9
RMWX3URBiEC?iDeVDaLl1=Q_L:?5UBDH?HTlW?=?7iSof4o3`bCI8WUYmIaonmN?
D=QjGJ8UDaEB@RR89AE<l_m`GVDlG6;dBS5ih<R<1n1[AgjM6NAkj[TCjPGUjdC?
jd7^MfhSj9@VK9RjP6`]O]b4Yk9o<3kPf9kW/hgU/>TaVd:OEi6kZF<hKHb6:cfa
D4RA^<Zh_<A@YIR0jk;nZcg/doZlXNbcVnWQNG>UNlQGa/lWlIXGhQH8lLI9MRNF
897a7Nm8cWVG?37SkF>M4CX>KUWb__NnAeGLD/4`9aV]5QIRRM1EaWj9<A1>:o1T
^ok06:kG^6ZWTo>Go?Ld_D`ogW@onLZPE_eVM5g;E3M_ZC:SENENlMW4GhmeA^jh
li^W]mO<NTE2HcAjRHT5lDCa:Y?]4V?0VeIPRe;ohLn0RbKhNMf1cljF3/]9l^cL
bIT[7GIdmFDAGTcWoXHkAJ]:n/6MTb;7:PShQDD?ZORY>]4BS6H^?K4PY2QNILa;
S87]JDFOOX?eWodV7e<IW^?9mVb^X?OOgbc>EI:O8W8j]aQP[dUO5V4WbV;<TQ2c
dSboj:6o7>^<g?5:maXE_ao`BiRG=DMEEBR89HYG6GJ9<H0m[JPnoe;mkToLamfO
0;]=]VREgWm1M_nFE;`A@UlFPI11baIk<`TS=7:/XP9FMO4?OTTl60dA2V:9hUF6
;S46Y6T5MPmdEXV=V^QinE>Bg^:cd3@@nDQ/FH@9G_F@cc47M@U/NS^ojBFR[8:`
EAemHUjZk:b1@S9SRNQEaP0c@a5[^4WOE?7l:YEBMIE0b/e0a?D9j1MkD;@/`__X
JXNWkdCShha8`^^k7OgmnNR6`Qdk>aHmM?mMhkm`>AGmoC]^NGcVChk/G^6oD>Dc
4=R;kh@0B@VQV;54m2ZC`]3QOkcgULI5lYjbemM85[n75:941h1LZ?1B5odV6XPJ
VO0]00D/TQao9OeVKnMKAcLDh_SY?KMJXUhhi`6OQB[WQL2o23h=I491;?kI__PN
g^Xm?GMUT>99UISfoIf@K:XDXF_IRf0X^Cc]?n@boHEAn;i9aPj<daOC2T@/V9WT
S7Wfc9ohhAKUg`iSJ5<=L491;7jJ@nGMdK7XMlHL5@emN?L:oljI1gAMMAQPE_4W
EAXWNg_e@FSkSio0C;SLJ?[6Q/FK<ejUVih:9QaF@fodM^9hlnR608oEbaic4bY/
3^eNhKULEH@OQ4^Hel2W78RUd7=DWER8EMhhd/70S3EL[gnN8mKPlD7m4WJ?8QC=
@7=cNTJOj]Z;<^m4YgjiJCk^l_ZAS/29iG_JM>FBA<>6eO>8?IH_W:UGhKOggdE9
n@[:Ca6JX115j22LTT=1;?TfPFj_=kYA^m>:FC=oXVOa;:^[8KX^SUL?]N_5hD?6
M2E=o^c5di<ZQFSa4?[DLG<YWe?oEH9G5o3RK^KQeL<M[oMfhWSSj8JP3[f8KAf;
V=/5LahPPbTC_/aBgIlZ9b5/;cLQ4@8Y8M[4DY`i:Q4AR0FDl][Q9:^Lk5jO`[0Z
hoVgiZWE5hbU9?N2VnH[9a_gb?@ONZE>9Tc^?cCSISB8iCD`Ol68aBB:W]d[m;ZH
1RhebTU4VeQ7h9@L2V9aRKaYYTmG<4O]G3f?K9HILeA:lRJXjb0jkB^7fTmd[coN
]AH0o/<knnQK]GE=DkfmYRVRgLUWf4I_M52LOMk5iZNRMFjYJib/Ic]iZ?eET3l^
0DLgI3]dNmQ/kEQdGnZ>3jHLZiHmaS9NW6RP;31VZD6MZR9l@UZZk8A?BXPf/JAZ
TOboL7=D497>:RMkf/0Z_O]G_o?M7aS`bJm@9lLm2`o?_iFZ9hBTG;d5COV<_[6j
TCOIR@Ghmamj6NDmdM?f2RH]_IdFKR5S21f[inVWB_k=oGOYM85C/P79V<bS6g^F
EA4QJIMl`b1lDT8XR<EWFjRjV4kH7=DdL:m1;lEe43dFoOIhek[N0f_V;iXGJd`o
[>9]ZcKOiR]GneA_c?[ofAlMNLk7a]GDGam[_XFHW8@1Xm;_X3_NeGKbD>L[Qm5N
6ek[gNQhj<ELg=:PWi;laiWgD]h]kH]9[hA[aUd>PceKUY>=Od5iSVPC<ga2l^B]
n`7>;8/cAdFQRUP`cGjiNogAPf/kfYInN>b]ZV?;EVdPHl7XVETEIoJ;EIloM/0W
_UCG>4U=I_2GGT07HSWAPd^0Ff91<Knnofi52a3dD[]g[BBj08gXBBB3HIimJRJI
nA6Dcd30;;hC0R@UQ6;6h[Tim9j0Blo:IK<l^k9Ta;D?1jj3j;77^]HOfKnfIoO:
JCol5HP54oGn@jm8PIW7olE_nY2GV0MfVJKEiho1<k[dK??A[_D_mgBL?=ci2UZ]
Mj?SXC_hcQfgj3HhYM@UClgDTiilO0HU<@5m[ggE?=gHPjalQ[bI/XG700W9S<Db
Z>e9aIVSPUE`1@Ba_=cMO_CP^/?ke^1J]WoKlnoob<Pco_7m1Z@i5=VJA_@iP7>G
W2na<49H/F`FUL<h1ecA]F_UXc?_cKIj@Uh?O49IE;TAk@H4FTX8aHb5/?DPX:5C
MLWh7g=DM/Gah5aU`KD?El0CQcZ?MkOg7UagJ=lJM;3mfeo8:<oMBDBkCG72MPMQ
3Z^SGFg7NcY>h4:0bd7_A/M3Mg5`ed[M1ZND>[ZU@DoBiKIElgieomd`86<U<6mj
UYbblU0LZ0<_QN4@TQV;ib6_<QIjSZXC2bj8QoN_kMjml/2>5`d`LbP2KlgbLiP3
@AO9ak[KGlJReCFaV>=M;lA<IIXGUlgBj@E/``cLWjYb8mZV>VRWi53<F=b3WldB
E`Y<GO@VeV^:e/nFdHdNecidE7AGG0Ya@CalH5g?g]GjYDd_:i/Ld@iCi;2cXNMN
OjbWhcPF[IQQHYkI^m7ad;fI1_IDdohUkIkA5lMMKQZ/GgGjS[JIY6]D^DD6?:SR
M=1>bFE2;<@?QIRSPUPD]h1HL47/kEYo2?^gNeLKH6IE1=ElUN0W:hS^4XQE0R@F
_FBM2TRf6cbH^]U4mXj2LQ;A9]HA>2F7PUPLLOJYO25cSX[6mN<@_A@G@GAJG11k
^mZ>P5/>[3?0M514]9nD=V`775f[d4cfj@ZjPNi/iiKUN/LhX>fad?CSC^eF4OZE
KZmTgB5;eNLc;8VM:RNUAMicjCX2YnBb9AJdV]jVe4WdeW@iAdDF48_>;DNCliHf
0db^l=a<TY53jO[ln25L0SKR>75TDkI3MoK2d]VjfKZECe;ZSgmh^dYji:7kB3Wa
iV]eNlQcIcm8ZEN?^d9?gK7i>Gei[RNI/W8BdJHW1592]8TUEH_TocYST6`gL3U7
9F8QKU5C5mfi:DNdQh@WK1=B=iZL[88A[O]QE?3]fbMBj]<;7UK37oa0BPPP76QD
4VcdY0MoNCLaaZJfYgEFPATU>@[:CgS`cb/B7HACLRR8aA5W=dZm6k1;SlZ^eiLi
A;]C:T]b?5Dm5WmaCE@7ICN5_1Y5S2d8V=SJ=LMj/68mgD3I1>IQaRo^DYH@:2WA
g:1WomI]j@OWb<HD=ZaOA;UDj^;ijANfD9:SX>`]D8@ibH0Rf/ABW3VZcS=4;a0<
<9>:<;MnY6=cA=]DHQ</ij7WBSCGjjLT;g[bMkZO[A^OcFI9FAkhnOOe;=njMD;W
^ZNP8@<meIBEFDCKR>ZH4T91;8h4kTJiKM>bE4FBoooX1kM2Xc;ZE`XTdED9ZKR/
h7ZDc93jijH/g@JGAAbYg5WoSfPWRDCHfD0oRQmciC[d_5/g?9eXoZB^PGcocki[
>W6dY8b>FI@C/S5mjQYU5PW`cB2YSRTQ5<AR/[Mk3Jh;ZK[HoUOG3^EFfN6BA1WL
5jMKDWJGP]TLX/TGPIa@7mjo6/NA0f//Qnh4IS/g?o_3^c0@T_m^__6;:iO?/^AM
l<B3]goSm7NFUOd_kk^cKMELBiICSY=o;3I8DVKi0Q8BNjYSBPP5/NRlWJm/_hjX
J[:[bAfgg]BaMSh:BX5@UFnQ/>o]LWFkVHXP8B@m8G9Q481fXFO_2WDLf[Lbfj5k
b6HCX9j:/o]DIY5[5aD`eC4UQ89Hk4bN<gEcnl:FYQ6Y6_7oLD79iX5</aUTdj_;
8VGg84Bdoi@ZK3_20i]Kn`eZE3H7MckG]N]i7=fkGlQfj=jbf@BXYn;/?YEIZA3f
FBkE<BF4PUS/C>hbMOjL1fjKW_k/iTdgO>4Gmgi[oHXiU^`Y4:X/=VJB^R1fkcWm
Fj6JhN<7=Tk/=n@Zl^IBl=VD5I;M3VI=o@fW_hb@>;fFfKM]jOk]B`o/F8KSh<kU
SXO^dm4PF2DEIgN[c2;J[5C7U10:H[4cNN5BDb1DiED4[XJh;>9@fG6]E9mBaEmd
lWS;e7Sca5S33K7jjlRoXa3A;UC</1ea8bFn]AXK?Bge^ZeYIkjg?i9fKejlIo?C
NkLl/fm[l]RoKHUiT0L8IV[P6R[>kUVI5A?N0<^R>ZJ4D12;WLT;UiX2XLYm4NYB
R6/R[XbDGGe=V=jDZ0_h:3bX9XI?K[FdV[>J05^fc5`A]Xi2cK3alJJYQ7>BGU:_
e=kA^F3WaZMfKeZdijGT/GOcH_?@OIZYPF^X>;]WIAKAMZ@jYXA@48^Mb@^GVP8Q
Sl^F^PkRVXP[8fG_dfl`?]1<oMaIB4c[Dc>L/Y0@dHiDd;0974LQgSQ9ojHcZ;]J
FhL^NG;6S/hWMgC>gkEa0HkMVd0bo=3MVZV1JjPh^nNccSXCUPD5]W3>ZHhY8AC4
HVOb`ZFV@:QbG`@^P[PJk]ZhL>N61I@M@^f8lLilL^ZKOEPUe@boF[LW^G1]7DG?
18^SP2oHPTH8Im1;k:;TUn;eOcohcXB]KG>fMCba_F?^S/ji>cO<<`oMgT`=G4?5
FC`_N^;WbRb:[HJHZHhY8AC4l]bRgmS9_42Y:A2Zg?_7AA2DPP_RmXiijQ93C[9m
HQP38CJBmgo:1B6ROBW`/7E<V=bWITR/NA9ABQ;Ba/WEieg:c71jeGn=fKafmYKe
SfmM?fMKfic]kGn:a77?mdkoI21`E8_Sd6R8D13;omhebD;VQD/R==`GPH/P;XFh
8<jOOBmUEl;IibGdWTlbmUQbOVnX>:dOfU8HT^bdM/@elM5C24m<E>XJdXnX<N?g
_^OMbaKL_gW]He_Fc]ZjK]JfmK?3OfaHnHM17jaE5@U]6mT3Hjd@TUMCS[]bK4T^
:hB6nm9a4LBU41O4okWcI/Y>@]fXm1NLJB10R2EJn`niS<`L1G_3UG6Z8aY:JDiD
jUYJcahlaY85BD?okn2GESfjNGGbf;;VSn4oaXok3=DXXPe=lJN4D<aHL9EiHO63
hKnb849L175d_?Sk3`dLT<8`oGno@OGj9X3>;I0]eeWUX/RM:QegYUBd<3:;iFMi
CEAHi/mLD[mbl@>KE_knYEF?Q?UXNnigGo[lYbWhXR4ON45DQIA@HV911EDToc7T
Gl9oID64jSZXMhHDTZOo?jMNnnSZACOgooOoeVlHaIYKZhMTO<BLILMYh8g^j=0/
EmLhIPU@ZIMUb]hV:/c?1lingmegO7G^8gM]G?5@28nUlnkknCfC?_[QPAAfP?0F
gaGE8RF4QEP@cjESjULm?B?<eaO4aRha:ASCokn[I[2J]<AKF]oEoe`T@5?GU=ih
a1fRf<PL?i`/@/M8An`T5C@0Y`;C^]XAek[ODDUWRiAdeYW_I?4F5?0R>6OE:OTN
RjXbAAGVZhaiRJ6`VE3clBmRhE=m`GoZn]XAGe4?j:[e4LRWIYSc3FS:EM3n`4ZQ
DbDDZ6QF2S^]7W9Y[:EEGcnjfE5QCZ9hFR2dRnWFP;gd<aIEOB>`L2W<Bh`U_S?j
m1]@OjeYL?JicIS6d<19oPBPLA:VoJJU[RUJmbQXXKYcAcWF>26FV4kPa9ZWi]bB
L_BSU<62E[B2PPfkV=h<R<92;0X48kabDn2nLaen=cLj?H;RXjMRUm9Ncn;d43f6
04_DgC[:k;4gL4^/JG;O@L<MSMdX0``N[ZS4IlINo>cHCjUShMR;BAm/LA7eAVRT
Q70ABhA@C@7XiGoL<<DTWjk>bJ7DG>:Y2j]6D0g1g;;COX?7/<ONh/eCjO?^c=SU
JE2A:cmjXH/o?FKYIcjUSPES4Y@DK8TAmDIXY0@Q5Xl]V@;@noo9GD[]5dKHML5_
XW>jlaQ^[Vb/g5cV^M>I@o<deW1CGB;=[WS/[GKDSCVO93Cmj9[LHNEYXC]On:V;
REQV9i[eY3bmUZ6iS/HYFHS5Nb/KH>J]`8BoE[]QQ:T;7]?5dR2W8nm1>nETaCVI
i:5Sg/aC_50RgYbVU5=[WbTi7g/coNRJ?>9cKJ[kQccohQHRUTNJCkmGB]VhMUVf
QPb[T=`ERRSL1YPN5ISl3mBV;ZL6f^CZG4oZX[10L6=1NoK9o3RNPS?[F]:_>d1=
1cI?Zadng]7H_M9cc?J<;80oGI8PH_Web0JFJWMEmZT<3B4FWbe^h>UAPBE0[>7[
6I^jN6NDRg]6:<m?5ERhgU`a9hjWiZgTi6nC6kkN9gJnXke;YKN0GNIR<CanLA<A
bh`6o]4@Uck;eHaQ9LCR_j4=B;d[75I6bHdGfbnSmL;b[H^N5g:nfF7??3RNZQeJ
d4QbOY8jHTdCoMcgD@Ei23R_;:`j/eXJREQn8LBB2BG3BXPU4aj?I`JZ_QCmQej1
9omY34:8=dnc_gQ1;lmU7O@/T5gVDVH/KkIC[>IZlII>kNTDe2GF=:Gj0XOG7FAc
hZS?:e[?aZcXaa;=A2`oZnL_KoMLBWUTI5P9/@CH[0Jf_QCHNN0K;bin2j0GJJnJ
K^TXVmTMcAbE=L>^`S>dK9HBKf[eNB]IUFD6ER0=ZiY>;?L9/FB2c[0BH/V49h0c
0f7_2Vblh0j/OT/jNLG7VZ9aH/kWMEVYI/FHPGVZ/YQj^bJi?M^DOWN:VWOQjACL
FkMWM9=ZeZ:P6QKB7a?Y?AHQ5XHl`dZ8QN4Cn:T1N=h:K6lVmgDcKa/UOnN8KhkT
NS=9gXGib11[^1kgbQFCd5o<D_cOm45@PKN;6hL<324F2fP<:b4F2eH19QV`ijd0
_MCEOhd]SS1nTil0L?5HGMkU^Lj05nIS8dEoe4fa2_IBnPnmd[DKVf603I6G:aJC
48/5?HJE48/5Zl2C3?3cEYcjZM7Gc8T1aSE6=lIhgQjmI/0^2ZI<n_/=J9J2>ckn
]fMEG84g@Eh>6CI2;1Kd65I2;1J/2YAT=84G1KH/f9dS=JjCCk@fCWCck:jGDZ^Z
T[^b8bNHc9JL>f4SIMB=oVlRDf05`]nmFhY42D8/5^PHET8/5Z`:UfBdPTL57X?7
F3KGAaSVMHWYBNK1]`9cOI0aImVemMO13kITcOE>/R3LZfZJF3<dkbo<F/X]7?9i
NFHA2[5Hd6=H2K5H/2YdT]4FgQFhSH_O766<ZgV;nAOO3DanSO4DclCZ[`MG>1J6
Y>@alXKTEf:K9c_>C<PiMU4`LO;i/d4FAZ4acl/oRdf8aH8N`dZ8aH9E4I:<i_2U
`0H_60<_<jU[bWRnSZS05<15M_IPFN0IO89]i02G?:[>AD0kgb9HH`RaF01TF0Va
F;0ZFY;A:04XZPN??DDb4n<9OP^HLDG>DgS0HPONh3>0b9aL50gZ_0YRT@ZaF=1S
F0VaF;0ZLY;A=84Y<;_01ekaX`0LF35QPcNiam^DoUKYJFiYVZJB<>MAa/SEMa3o
]EePHIebE6B@lbZ>eEB8aH8N`dZ8aH9EBI:<1RYKADWPcJ]@1[d@R`DmQYD@R`F[
4RHIcEAFRQ82VeOA37@Q5P]j32/Q5P]F9Dlb6R_bRY93VUL036hQ5P]j32/Q5P]F
8DTbVRbBRY20VELH36PQ5P]j32/Q5P]FXDXb6RhbRU31V5L`368Q5P]j32/Q5P]F
8D`bVRnlRQ2RUfm835`Q5P^032/Q5P]FXDdb6S5LR]3RUVmP35HQ5P^032/Q5P]F
hDlbF[>DR_33UFn434dQ5P^032/Q5P]F4DXbV[EhRPRQU6nX34@Q5P^032/Q5P]F
DD`bf[M@RRR2Tfo<33/Q5P^032/Q5P]FDDlbf]Z_8^Z0i1/o`d^8a@8P`dZ8aH9E
FBHI7L1IDIIeckMB31XQ5P^032/Q5P]FTUCQ2;318/ARj@l<:b4F2eJBE>48/<4R
a6;Y3``[8AH;EY9Dh@R``B;4H^T?32/Q5P]FTUCQ2;318/ARj@l<:b4F2eJBE>48
/<4Ra6;Y3``[8AH;EY9Dh@R``B;4H^T?32/Q5P]FTUCQ2;31<ROA/_@cWe:7O;^I
m@f6UA0;`dM>1@52P0fF9bi94;7L=W@8BjELUBT`=8AH:[<KB:gM8<06Ra2;1CB6
UA2;1B]9ZW04f63989IQ<V?9j1d<:b6F37CTA13@4623AHQ5`hJ;32/Q5Pj@W0/2
:@CHH15RB@7Sl3o3BXS50B=A2@:W4623AHS5dRlHET8/5Z`TZL8AH8=5R<GB7aQF
@R`F[2BY`Q5PPdF8aM8O65I2;1J/9:W24F23AHS5dQlHET8/5Z`TZL8AH8=5R<GB
7aQF@R`F[2BY`Q5PPdF8aM8O65I2;1J/9:W24F23AHS5dQlHET8/5Z`TZL8AH8=5
R<GB7aQF@R`F[2BY`Q5PPdF8aM8O65I2;1J/9:W24F23AHS5dQlHET8/5Z`TZL8A
H8=5R<GB7aQF@R`F[2BY`Q5PPdF8aM8O65I2;1J/9:W24F23AHS5dQlHET8/5Z`T
ZL8AH8=5R<GB7aQF@R`F[2BY`Q5PPdF8aM8O65I2;1J/9:W24F23AHS5dQlHET8/
5Z`TZL8AH8=5R<GB7aQF@R`F[2BY`Q5PPdF8aM8O65I2;1J/9:W24F23AHS5dQlH
ET8/5Z`TZL8AH8=5R<GB7aQF@R`F[2BY`Q5PPdF8aM8O65I2;1J/9:W24F23AHS5
dQlHET8/5Z`TZL8AH8=5R<GB7aQF@R`F[2BY`Q5PPdF8aM8O65I2;1J/9:W24F23
AHS5dQlHET8/5Z`TZL8AH8=5R<GB7aQF@R`F[2BY`Q5PPdF8aM8O65I2;1J/9:W2
4F23AHS5dQlHET8/5Z`TZL8AH8=5R<GB7aQF@R`F[2BY`Q5PPdF8aM8O65I2;1J/
9:W24F23AHS5dQlHET8/5Z`TZL8AH8=5R<GB7aQF@R`F[2BY`Q5PPnFY<AL_oLbW
e77CnNNaE<4Z4i1YEEEoCae_IRIEECQFD_d:Ah0=QlESAQ>aG7W^^BaE/<X4A8RU
`W^4E3l[0YTSYDZ89B]B]mo>/9:UT0D[BJY`1=QP4F:am0N6UA2;1B]9ZW04f60A
H[7d1hJE48/5:dVZL0CHH15R/O@7QYD@R`D[BJY`1=QP4F:am0N6UA2;1B]9ZW04
f60AH[7d1hJE48/5:dVZL0CHH15R/O@7QYD@R`D[BJY`1=QP4F:am0N6UA2;1B]9
ZW04f60AH[7d1hJE48/5:dVZL0CHH15R/O@7QYD@R`D[BJY`1=QP4F:am0N6UA2;
1B]9ZW04f60AH[7d1hJE48/5:dVZL0CHH15R/O@7QYD@R`D[BJYT131B_]Lhj<V;
VfW8>1;;`hV6fHT4K2XI:mBMD4X9l^_V2^lADWd715:SXf[af4]`S1Td29Y5f_]H
?_O?o`c=g3699IlJ@lH>SRY6AB2T126FRVUkZJPk15938oWo]n^7?O^ICcdcM/cg
QUnX4l^g;abVg_/d>i6Nd/3NG@UUJ:F3MTXFHRW3EYHZnD60SI4WAROXoDi<F3Cf
4VK/Yma8ifDhb1i;Y5]CPRl40Vb<G3GhG4aJ6:FXdioESf36QHPW4ShI3T8/TFPe
2K:H21QSY>[gcJ=<H/5Bb;@/IYbQ:/^0@YI2XFXO2JKd21QSY:YaH>fB/IL`KVTM
LX5YFO[XBaB10HD@BhUJ@XX=:`;664TZOS>Z@BNFAa<S7Lg2FZN2afFP8LABL<bU
P6PQH8bAY>;2f_kjY>FZLi>gVleodJYYP=4JD0Ra18R^^2XC18aQTUClJVBmV[@l
f];TJ50VUOMD3@<@8AI?>4ZV/TK062I91DeJ[S`gnKbLnJn/8LUA>@<=8IHLR4Ub
IB9PS9BTh[N=5le>=3XVEBI:E6/34b4F`TH4@B2=P35BTXZ6F<dePoTg49EU>VM5
BPIL@R`Ef@nTdPH2a]3`[S1lUko204^8YO`KGFZH3@5S>0B_b5IdVNT=h8AHbZb5
YCZi4C16@C4D^L>:/XF1X11;U9]CH/l70J?cUdJAClRA/CFP56:9C=]9X9hA<;Ym
3TFo8F=RmML?K9`HKihBJfj=]db9SIc4SWQRJVg;i86=Tf49na`NSFC?M@UWAZ=n
@RcQK2R9:QP4S0jOEE4cO7bBBEZVeXjN?W3d=ab>a?B1M1P6b8Flh9WJn^^bUV4T
15?947PaJRK44X9FTA0:P83AeIdEV6o46ZMT9A>3@1`8ak2YCDb?9eYS8fmb;];@
5Z3faGIYe4V8YMQ=8>DE6P6STc/X<3l1Wm@UF[<AAKbi=MJ4iLm==L?7e@bmb_50
JUgS;K2/JicRj4LaS</iC:5Q:JQo0f8QUX;R;Lj;RX3A_AdDH0=/ViPl44m<ZVfJ
E=M`@oF@BafbiE9EWgLY20@N1SI>Lg3N=3DfLT8^7lWdX^8EG656eHAHPP=G?9D>
0J=SLdFOVR7H@XTInbOPT`6S9WPS4ei6jQcNjTKMS=eMaS2H8<FK9eH?^BaUV?Go
dP7Y/FBS9T8/7Y6DK>51`>SE6@X<i5Sci1SfGC<g@c2kj3odRPcCX4l`SL5JbMc0
RKFde]IOVk>dl22L<a:S;T8/>C4CPo0RH?CW34Fo`F>`TL;h1?/Q]J=^k3^X?/>d
T2MmHnMSQAE_hQ<H[<QZQXfgUaaNj3<S<fXQa989T9a5106S9g=5L^6C>D]9?WUB
OmdIOF^hJK7>JhN?adh_8k[JiXTP@7/8hFlC8ghQU_0gVTC84C2jLHHREWmMO7C6
A0G3^NK2cfLHUNh4>c2aYXTj_B@9/74RMX7/@G4D`WA^A2k44ZKVTEQb8F1dh0a5
mK2[jYXb:BDa=CbDX/MJ?GQ/[6Ub1[f<WQi[^46g<NELl9@/g@QER:ETKB45ih^0
dG_C2Uc^LL=5_nTCJiiJEone]4DX9C`N4fo:F1cQlMfJnZ_]`NJ;Fa7/SH25F8Z0
^QCQ5`6SgfHXJTN<If^O^U6gm1dd?<<Xa2OHnAWHW?7d2fiSfEM6OP4=>[n1[Q1;
d12;_j0A<3Y]FX7A5f^NY2lX/9eBOH6G9mcBCT/QmHVMWgabCg_<1U@9`[C74SCB
g_dIL@ZaN0MCLQH10J?7YQFe8jk9V:PdCj/IWV<ATLhLBPVc[5SV7Q5X<a9C5`?>
KeAEoKfZj]2Y_fnbe29d6bU24<R60>^=nZTiDL5ha4EO]`U@IQ46j=WAENf8Jk51
A=>`W5<G5Ui9CXf:g5IE]JnZ2S`?NQ5R:DVKB:4>21PM=JeP4aF<@Hc4M78@TQV@
XeMViVSSCAViZH]ACGG[74/i4<]9U/Y`Te=1X3P8/7jXWk8M5DaDP]ZT]EA=3h3T
O>dYXg_1W;[D3;>]mB`QfI?LQiBWi@N[ZXiGEHg;<eMFLg/]95D@b8I0eRiEEHGW
bY9_DT[mgPOkW7D==e[/gBMU2hKd5UMTH`ZFG>jCf=@5]HhefWhUKHJADh=Pg^4n
X?`/neAEh@ShGlhJRH4PX2=PjGmHo^S_CZU[JCdkef?`5VlZBBoJYNcX<fMNaeai
:MWD1@l1mQ_/o=fd_:ZVam3`RGnoMO:ecljMLGc?lglog^7Qn=^am[N?][eeJ>f[
1eLNgKGlh>JWMgL/f=DnOnn6Y`i]NoK4_QOOk5WcemhfV;UgoTK?JXCdgE]_o:o?
9_AXLf8^1X:0@T3_=T`N>3;S0OSJTEmW1_VNn/BL5NOB6l^EkfVoLa]1YoZ43FA[
LN8V:YGmoNmkch?ggO6ghagnSklNKO_cTOE_m:`iNF15kjkUgE^GM6emYVOK/dMg
?oMZejZg3Zn3`M_7f[dEm>;Rgggd`anR:[^YX=QD>0;DFiR0jk;nZcg/doZlXA`8
cRc8_7bb_7VMh^NCN<d;L@^4N><T^`M;K2XSF6EGa`9_8mg<1M9@g?9jcfY`bo6m
;acKlccn_W9`9MP6W>>7F50Lg69VYB:gE4fBo21Pke7QBKGGdA8WWVcG7aS3mAYG
KH]mcRAk9=UBhIHU/H9HZY]CiR6_De2[OS>j[VFZVkMD/JQ@X]YGNGS6mmlngQ7P
lMMSkGo1PPScUT=[Gn]IoFYglWRmI`ddd2?EIeTk>aKd>N]<QAR[U9cjAh0jAUim
/XC6SUFfa8<]BYeE1U`d`Lo[3Qa;MjVd1:VBG?XacG9jcVJ07EemFHCM9oLgg5DH
b_>W;aWief>M`Aio>MZ1hlnmkFlMJGocL=/KQmKS;fAXX0nT[3^oNG[CgXAD=9hA
d3]KH]A`K;P]VC/3DdAcGUY23D;jhGLVS___Cm?51F6c:^/EdNDno@K[?o]=?ZHb
?<NCkGYf9[=2?I`bQncDPd<m2o>FebWfV_AU4GJRl/X>haoL>BV@TFhj8GX1WbQ:
2HYED=HcCla@=MFA5=T?0]Acc_VW3laok:LUY0jGAKndN/jooN]7:6bZ>fVHD7gn
YO54n^Mhf63aO?N7b_8Y/0SeDinN:K_^<blIKhC@UdDPI=2bN`l_;7[8i8@0=HYN
0Z@D5E__kQMD7@U04G`RX?3lH7`0m/AL3^fBVf4fQITEm@A;]lO^PGi?>CIZX^OU
SdnL7K=Ci8jYoYGT?bn1;H_R;M>ZQgb>NJQ;h5MD3VmjNJEkcEn>MDKaj7?FFJRS
Olc50a00T^mhAg;;KLTC<mhneQVQhn2F9Nmkkg]HKfNW/HJ<goIjOYE:Y;/:`lCU
:NPGNe2d;<;kj6Z7Ynm4hn><B<;[^de_OlInB3B9AMDUdVdMW^0EV5Ml=Q7PI;EX
[VS3cNcNd>2m[nUaPG_:GUlS6Ik6lQ>98d@iUGRYRkkM3J9>0U]o[@8FBNJ_Y=lj
fX7SclLj2g7/k5chd0=gSOo2iACimklehO67Og9Tch_nRe<noH0/N@T11FKQ=]`:
BS;?;o`MMC1M`9<Z<Ngk>g4OSm@BD6DPj12iUo/?^FaPBgZ72]lg`LXXcMS65m?N
>=;aIVoWFdLg17klm9iK;F4_W?>0ca:Elc9Xj31D@H7io::7XSEmaG`KalV^eFI?
hdnZ=4kfm^Z3<;A>h36HL;WAm8d=RcMW_4ZGR0DO:F0N5;44cRgO_n<FEY1i>W_V
Coa`Rg8H>>JEjE216Jd==lDZn?]FKc_[GK66jn?JicUR3AhOe2o_c/10Lg=jAYoZ
fX/bkdBWO[W97WMioG17h9>F=L/NLa<TK0k_G^6IFe@AiMgdAJ^M0S=2daG5:Z0D
76lLK]?k6ciTC5MB;?nm?JUB=>A;Fi2>Vd_iW?Z_4[bjP1MgjaiNjFUk3McBfhWS
cJ<K0SVnYdeG;TTdK5PmSm`^GcQC;ofgmmm5BOT:bTmYfjE/BUMPo_WXQZPLKj6k
7^Uhhg37jhOJGneNCie:Ooh]gSbenX:aU>AN:9]VMETAmlSd7gZUCRI<kSldOC?j
I?Mj4<_[J:?PR4F?Lg_78/HHCleiP0aJ9gbIYKXoEDiL@RMVMP@DV9iWSg[67Af;
OWMoiXkm7KMPfN]WMZ[kQhbE>`k<]5lke?i:moXCGF/Aocnl/hnnEE_G==GKJi[/
@9E[:Pe9Rg3fNAO[mhHHZn2d[W4bIGniJmd[QmYO>m;a>U[Zj8I03W8>`GCH/g^5
gL3<hZQAC/ZeXH]L;`DV6klNCP^mHlmHiMFN=[3:/Of[goW^3`chi5NXZn>NQHOW
ghZ<NMR:ddNU:IoA=eJGnJYo@U/GnPnmC>Dme[GfA4oK:hLkG^_]a?7jd@gVXIN2
e:dMRni;gO6I<^7;ZiHma[9LW6RP;31VZD6MZR;2eSXASDN1jGjjj6RY;h6Y0c1Q
e/bO>>Ie[lCD6Q=/C;>aRSoA]NkHPCD;5/f;=FX?ZgSJZXeX``DN=V/_loC/Shhl
if?SJ^Z_SfT?216g31QenQedA`n^OKUk?HSUECBF2f;YF3g?;>/gmmnUd`E>b@HT
Hc:?K^aIETD43VaU>UAP^QoMY^EZec_fQgJ_<;>kebQRNOE@>eKaa`n^kFaKn^6a
]jZ>;E^ePOAN6[`iQC?kaJ[?7c_P4enZJibTETWhngo>jX^<_@OFP5Q>HPO<7K7X
/a6mg<MVoX@X0[<D?@Wb=Enh70Ik]bhS6on2:R8@9<F90]=abNUBZDmG/6?O^GXN
IEaVk=QCD[h25^`hG/EdiE0kE_573j`i]6O5m7/N1;5PX]ioj1F/hkTiUMIW2;P1
cM6Vn_`aN4Kg[?OG8_G8o[G7^]JOj>UhiG3WZdLf_=JkdCbHTeoOOkNbPJ0WMNmJ
BGWo>?=N?HWTJlIMo^aC<lW<Sj1l<TcTe1/22/alQkU^Cdd<HE_78Sd9lP9]aak;
IiKZoQB/P_e04<_9W[KSGF]kmjo6U]g1kLnmob<ScoS7mn/a^96mHED9^MbPIkO9
UeRnNlL]>Q_PU?`caYSon>Tg6i012ANg=;B_VZOklB0[KiG@bTFXX`;CccBB6QN2
jHO]f9/6;SEH[F=ZSIDk=PJa?GQ44L^>ioGBGLY5@3FjAKS4d69fi<2jHee];oMd
W3cLnLZA3JofKS@??C/8@CMH/F`FYGkWSU_d9<QM^eHn>_=Nd0SIj0;b<_^lCYF[
j;IMZ29GH;XLgHiVnQZiL3_f>[4LkeZ7QGc?WQEM>dno@d?_GGHiE>27<aPkP3UC
SaaLMjbkoNE3WBL>Mihl/^6EgXgVXC/i^6^UKX1CBQgMdZ0WjG;KZWVo^_m^692a
4YPg?D]>FGT8Ij=4;RX5YXMi8fGAelFhU:aL=X^B0QB`F/NJoBBjJdo7lJjfgP?[
3^eMSCDhjeOfdlReCTT2]V>H<kFgJogaWPkga6:>Mkd8<iEYGU`fBjLG/0dcL7nZ
bRd9i^EGZ0;C3`=/JEn/m`C8f4o3E]^N;L_m^6Ei@Bb:Fd0/;gNgHg/@JgU`2b_J
LUYnKENh6UUPc9VTCeOLc5S<PJlGHJJJVYNd7_S5LINC0FH_=:/1nNCT75E^hE2]
:<l:c;bFXZHaU[ejIb0I3;?TZIVV_CL=5^aH]Ylhe8We>eKaAl4]1mIAFAJQXQXd
Z<YJl;@W7@?c7nk4L@;]eK_AlM0mV0IVZZUQ^Db30k]FjS<II@3JHAWeDfDC580E
kTN1jFfTjkVNc;ES[a]kTd4/>[LLCliK<Wj4Z?L^TR^lOOeDWc3<Bb1FLDT/>kL/
edLg286:8ajhDk]Em<:bFKZmTRT;1:Ei<7GWN^kS<j31GfFSCTd?d2P3?hQ9GT90
PDVcAcl2IYjH^YRG2ED4e/9nW2<_i]GZ`:hPU_0h/9IGc[?mYFZ:h0f1K<1Jm>0C
MCP>GZGD/c>RF;mZ7ZGnn9kKU?dO]2WaY0UOIYj9=92A^8Sj8AT[]fA0NQ:DPCNP
91M3@87YLlRck8GH/EM5j=`2N/6QhWOlbfXZYihAL8@gVo;U`a]aW3RbbG;XNJlN
MhE^nNgKdalLNG[1`bYYanKWm2`oo^7]d:PTf>Q93okbK]fK;Y>I[]AUIN0I9LVX
8j309=8>E/35R2hL:0Rcdd3ldcDA0_DFGM0[:7:02>PPIi<E/MSo/[`cOW6g/XM0
BHVF1]g9]fm;?cQ7=ZJ`LOeR?AO9d9<a:IVP30:4Zi9M:C036Nn>C]R>?MUP:@fN
DKB3_ahhAm4;mAI7XI9K]]1eM`@LBVcN7/LZeG[XNA?=mOXYbH_W?j@kfKIYJCI;
bS;S5gOYFGCiFkNMoXdT15f_blY?XG6[4?l:C1[_7PAZEPR>fDd33c_fSYjQe9gW
U2^TC@]MCC_>Ak_Ke76/YcgKXG_H^W69bAP?o?akIUi7Bg;UV4DiFOCTKlT</^UI
JIA=XM6[4?l:C7fUVJn/;hYOF3[Kc4i]2T6UHR6/U7=W?`P=o^ZWYPM7SI[7j/iM
bQGB/XFXYQ^43amHRhM_eH67iA`?g@l<MVeIO/oMdiEb`]N_FOGlhhjiU?:Y^Kni
hi_9[i2@oOdonfkkV_WI/VcYO3YUFmGBm<U/I]0[/d;PEX4n5IR>8mNUlY67kZ>6
VgSc]B`GT@I/J9^>=Uk8F7TP0m9W4aB[73oT_<M2lER42Va[WeFfP8VTPLf]koR7
<b1dkegE/bmi7=Zo6/OQ0f_<@gMUYPJ[JFTJ@LF]F3k;hUbInDA9/R/459PHXIj?
KI^FDL=1n=4?KXE6NE/l?n=5ajNF`<h5T@LgHAc[jLAa];/31c;ReI@36bOf6g8E
>G4YB1m`RH0Mci[QejT_8kco`lWMT_dkWcnhjlF^gBmfkeV1XfO_B_?@7IZY0FY^
WIkn2>aS_koGkUU5iA8C<K<SX<34QY^Ohe^gW]hIdc^<:GN^NlZa5>S9f=60:Hmf
]oORid9MKHL?9:N_^536AdmGKgb:]db]JiTFKij8=oK7jZo[=gP<NGHDk>18:Q1`
a4dYlAW4N?<D3OcF<moKOnnfIoM^GkYoao83>iLOg?DLSZkMck=3mlVB0SbM>o/G
E=3?OWaKC/o:F1Xm40@DV4Nkeo/i]Vih>]7lBFY4A`4;hFa5g77[jBDcQ6`fY>o5
Ci^k/8AORkElckkC_aEBWa:Veb@b@K7=`9KFF7gjnRFm:6OoLFa7DRHo]9Y8Oa8A
V>?M>23iGI/FkmWlm=j]BoI_NoK0mZDh3^iHaPib0X4U1GSJ=?;SZZ0K_o[og;QE
aSUQ4@<g22P`SaaHho?Hg;i@Gl`Z]oCgUoOMVLgoPRM>kmc2678f<m8Oa[8M;f?I
^jYkclZ3^enT8_C_OS9RDJOaiVWVQhJAg@e:5FQ3`9X2H8`eCm91SXnNFS?lJVFi
[Gg1cPd;MfmJ]>NUYoM^OVKOUVOfPf@b3mdWB`[Zm4mo^5NEdSCb@YLnUGd5]WDQ
ZZc0?;A_IB37o3T?g:J]JVnjh@^o^?MKjeO<bNIlDm/2jV?=SIo8IZK[NoJ^j=jC
G<8Of?Gl_^g;:G_]R?5jEfLbY^_E@m;O_Z5L40Z1JZAmj^2HL^f8Jd0S>[aeSCOg
jCN8;3N_Of9KnkbM6nK_f_SDkTd;mkbdL>oVAN`PH`P/:JSCjI?6jjGXL[HRU4fT
fbhl`B/`^gNoD9:SNMA`J_4GUScR9XJ^GLlOg?WLPAg?kM^nK<nFIbTkQ5RFk`]S
5=@el4F@WS4lcE7bB7AHV=bWgf0fDHTe]oHOlYo<K=K3mfaIojO]7G=gM3iiRUkV
kmjdP1ej5YHDe:UN19<MRd3<Iiei9Ra;gPCU4H32o23ffHYnO;?eZmCRSckd8iL1
7=RaK?ofYO^f;MfciIVMVm;?JL?EfNLUm2/YbEPUmJTIC6Di2^GAVWiZh@P;:Dmm
53^mXh8IH5g3SIBZ2monaUMOFS=kjoXifmZOf=hnMdO7g9fMll9oc7gdajXFOS2D
_8B00W?o=Vbe5OGhdj>WUl08h;ikY[/_OMoFIoI^N@KKPk]OF[Bm<kfBDQFY6iGn
O3<A2`C/gmILV>=n=65BJH:2;]_OOX<KHbf]>YQe;JeWIkoMM_UWVcJ]OVc;^U?L
dSIWFm^LkNeo2_maakB_:0@Z[OD;E5l5i]k=Rh]l=5kd<EGdekibIEi5kgT9^h:;
MVeL^7?3PVg]Ck;Ql:kJln:I]b[d4E4kjTIm=h3UaFV1@<kY]XBAV4G[6_LC5LYe
eYW_W?OXScJ_nN>F]K>f[T/NfmK?3_VaHNDO1Wf`EUDQIf>9PA/459S?;O[=kTgH
JR_B<O_Q7jUbAcEl;=m2MfeLP0>/PRGle[JiIifEG1O[oljYekjhN]6=n:jFO/<X
W/3DIIa^KlY^L0_FYR@aV8GZ6W>R4V^NHYVXj7W??no3VeKmHO?ZAg5/0L>4oQPo
kS<DOk0]Fk7N59koNmNTWA^`TenTXoFF;e8k</5=33/jif9_L5_kWnK?CZnWb<nk
J/k3`^ODlZLE7nb3oUdePn]6gJ9?GN9=4k4EBEU<XISm`B`MVX86h5RR[/CSQO[4
3laL>n9JgB2W?;[ahb/G?k1YiL<_[OYmV8nfigkkYLmoVZYCD=P[b[V2M=bEHh^i
2ZIf=0DgHF3ISV?;n/OoiljKC@o@e7clRj2A/`MO[:MRXY8aMATm5GM>M@=C;Ti?
<<^5YW15>aI7bYYQEb]J9Qj>=DgY>bQmlhh/L`XO>?]mgihno[7Og[UaaD<Q?>Hn
L]OMMgce@`<7D4D:QgT5NUJX__LmkgiQlH<QG`S[hF7Ug_7R8alJN7YMC7e32FOd
jCMPn9NI4ZO_7EB?SDLJ<Q1RCI<aicL]MDe1NhENT2hGXU3M_bV[amkXnGb0TibX
3<oj=8SY8D8JK0BaJ0/1N8GkE0Soai1o2OmJV2;4hUfO`K9>HSo5/nPIDiO4=6aA
f[<P]D2MQ<Z5Oi83;dkgk2RcCEZ`bX2;9_B9WNmXk4K9Z^<VB`U]2]Bh5NjF6_CB
<OF[WYkadZY7@Wjd?OLkcjbR:X^i?NHZn]BU[VEZmI1;2@Y78O1nXYO2AV9@INU5
><[E`ji2gC>Q`6=_UcTJ^e@65KchRCX2e66`;/K24l_?42j:4M;BNOOmo9i97og`
@0[HSe1chNL7]VP?OBFVhoD;>Ad6eMIj@LZWZO5CU^k=DDkn=[UY4Uoke5oWJ>aN
jBMVbE]n2;S_>JFb==O5oR<iXfl=7VkA[mOh8DaaETHD??DUdT0PY@M1mi==SSEV
g?L10[QaiVO]hc=V3mFD;15285/o3:4NZ0HEEOD5Un9W;cZmH7F0nb<ioG]^FMdc
>G5DDZXK@ON@CHheg<1oAMR2]LlEfNaMj]f49cJ2@5@@L=W]gISEeUnW[hc0<kG=
4j_MkCKT2iNKN?;bjLHQOP3>KRFS__TnX68FU5NLHR`8A0D1/j]keV0]P9EAa[I3
HWZlLI;SRec<D]`SI^Iee>Adj9S;E2IgJ9^Vj5<bg1N;=G`M:d7C>2m=cPS5@128
;P9iSHFLa_g>KFCgS9:?XCI>M4T_l9lCbI`ai7CRaP=/J^Z_IWDi]Ieb/kMWg_A2
LmIA30B1lT10koKniIZQElDc=ek`bVRlCCOWNgCeX_<2eTe6gLH^9am=bKb?34X1
bKSl_HoMNEke4V=1X0`@/8n8O5?=SAL/U=c__E1aKX0UH`Rj_Jig8bMojM>L_Xf^
ET3h2F7oXENjbFjgd@<CFA2XF0C/`lA=J_:Fm0Pl[9_a51WX1FlYZAWVjhUgeRQ^
P[7HH2Z5mEX/mL42fU6YKI[TojH?bVGAbZTP80P00L^@M9V47lj`aA46Kg9^P:lJ
IGoaTD_WO/aR8fl2kc5:`OI/gJRK/EoTac?UUBhT20P2fA2PHN97`>_XCGY9<Pb6
m/SdYcom5>4b;cjLQ5UC30l<Soi6aP5:JKS1im=^54<f<4D_20P2>P8dI?`8f:o0
4T>o<Jf6MUfR=MHh1D?NoBfTO<>0Lfcb/?V9:Qf_>?3oG0[5Xh<V/R0P2>A4P<J>
Cb7ig0^V3ITgSfSb46nJRReCC6=L?VFG;AQTQa=lP`0>bKT^h;EhN;Eegd79;i`6
mBlWQV8P20P2SPP4=@KQ1bmeBCiIen`ll442V61P[GCZfjlgaNZ_an78=_PM`JWD
jk1_0f=cidCWTh7=f4Fi9NN?/_>]YR=FXQ@4186l4<Qgg=W]lH]Y37I<8C8HP>f1
I9k6AdmaG=MTla1_JTDAm>E1NcaiYNJ5VaP;0X:07H6lAYm;HjbB@3:WYS4I?fo<
AQMf?KJ;/AZ2`khnG[iTRMb>Sj@:0X:0I`@/hlioD_nQEf0K1>B0Fl1PRBAA=6Jl
JDXA2i@ZML2X2DWSnZlQXooBkAhl8bHI1@51`2D2mS5HIZT^<A4c@D0@20B1<R<@
/cZ1X2A>1051`0<2iWP/0hd772B;820818i06I29ZT;Pb8Q3@D0@l8U0M>W5IlDU
^b0P21@JPFSABj7A4?n2P20@;08QIiQP:b_N1051X9P8Q8eNRUUg:D/@40@:SD1Y
6JK@]A?oPX0PD784RT<b9JnV120820:U@R1HTRUE;JAL@D0@23T2kZTVi1FAl0@1
@D0@40@40D5041041051@10@1<XNPOl?Z=m;T`YUKVAcM79UHFd:IFiTKf9Z2STP
<21_HVX:<CPg<CH:IFiTKf9Z2S4c830PKf9Z2S`l82m<IFiWM6PP<C@P<21B82mD
NG1U82mHCf9ZIF=d82mCMF9dNG1U82m9KF5WIB0_EfUTM6PP<cLa82m8IFUWJ7@P
<cTb82m3Kfa_LU=`HF=U2Rm4IGIYHfE7LV5i82m9KWAULW1_K65dIB1dLWEU82m2
JGAcD6Eb@fm]L6m^IFid83PP;dIYK7AULR0_AVaQM6E4IF=_I6DP?Sh:LgAbIF5]
2WP1kIe[T5cEMNoW?OenCCmVnST_cNPadTQ8PS4BSQP9[16Ul:X;`Th9L>jTA5fB
@<HaT[P9XVAKi0>SZQQYKPY`ZT0D2A6GZ`5GL455;X^8P8<XHea>9;^hP/_E8cLE
SKl`oY9cof_]LdjOk^W7jNkCCOOdgQnjcf>OOOKnmNZeegj]gM8RPb@P2DP2TX0T
80U80Y:09209B0:BP2@P2DP2TX0T80U80Y:09209F4]PLVK4fPAUJSX1klCTi4AH
?mD>IYA9kK3Rkc2m`U]a<//UPFV5`dafNJa3WY`A[mRMoHXV?@N>jLU9L4mV0K0>
^J;<Cm<K;?cKI>FeXDjCRS916OK^bOkOFhMlWSED6>@K2Tfe<S^Y:7VB]PjinX8m
Bom9NEjm_2mW8oM>c/c/IU>5T2Mgcdb?j`0VYVNVnBoAdS8njFe9kYWI@m[8VbnB
oZ0h`:^4l_9>k<5;/QEIE^cUNcZ^:QJeQ<12PNYB8=o=9hO5_O5i?Y]WffI6BHZK
^e_4mEbA/ZPQKGiF?:PXNk;^=ldY@:J=`@WDYB?9RCTBaaUUGSTl?X9ZSnn?h5Jh
I@AGBNW?:8NEVI7a`hZbFiW?5bV;hF5EUb_c^i?99=9]E[/o2NJROP>QNFFJ>Nd6
EYPb;8LcbQaMVe>4SBNn]I]hV>DK?l7BB9bDoX6:F/ReZZWVVUO<`f@e2nS@<RC2
8/bXn74A5b3Th_8To`;JcFWaNkCPkk4dTWQ0neCo7mYYbfiFGoYYLae0F`QQgJd2
i>9[5P^T4bYhDXQaB`]>LE^k>JUb4eNc8VE@a8nRR[MjFG/d8eKcW2BQU:5BIXb2
Ye45CMK/G7Wb1kQX=cE^fPnA4LW83a7dj]8;dfMVI/kh<V?DIST6LfmQi??0a87@
iD>N4LW0;XbZF3/U4`OaVQhiM7Fb4?8mVC:I6gUF98eaBh^A^2K_fQlT7J_9SUQm
C1ZKi1YE_P=M[UJOPX]fDn>6B;RA5DU7J2CN/TNEMneA?EJc76Q]@;C6fB`AEAcI
;AYEPA`m94HcF[^YLA?8/b;Y30nW]DZj`/SkUm0OFjH7bQa3QSe1:WY>hLKUa3aG
V::9993S5j2;2>?dUA]iERB>SXl<hS0>^GL;KM0UoLGJ0l_kNhk/@le890/@IjSN
H1IZE5GTD0jh=H>Xm4]X=c>UW7Bf8I9:3XJm7W39>jo<kmTmAlgGiHdfKnU@N8@i
]M5?eR;4cbS8d1KL=N:5kT6HIe/_3g;d0A/RZNnTge4=;=mQN^?lA;9YTD?/TTUV
:PSQ;>o?PjhAd_:5PhU8h@;_:9bh_2/9B0:BP2@P2DP2TX0T80U80Y:09209B0:B
P2@P2DP2TX0T80U80Y:09209B0:BP2@P2DP2TX0T80U80Y:09209B0:BP2@P2DP2
TX0T80U80Y:09209B0:BP2@P2DP23DVPMCV5A_P5FU_KfRNg;hm`Hg]KJf_M@`O`
7OmKFlKLl=nGk`Kd>VONf]KAoK>69id^`7]M7OG>_;FmfiG>L><OGGAe]mNgV;Nf
MCX31?ZWbb1lQ79l6W1de[NH@lRmOHClYY^fK]gBb67[eY_n2l[aOgXmMBkV[Agf
@8Z@kiSLm]F_g]BhhJ]OgCKi3ICSlhCOgU7GVZF]`aTJ8^CKOfO;a0gG=fbhhHJ_
K?TMASh@M7BdeK?=0UDNGT78KkYnoMSZE@dKEZmI^n66Ne2>chM2D>KeSM`EPN<o
AMVlIRPIScE^R:N6emi1b8O3cPI1?SkHen?c=Vc`nH?AhEf=QGae?>2dMcM//=UM
?LUK6`_iJ9nW^j>mLD>WcA_KdES8Ag[MGNf=fj?He]k]RFi_<>@AEggG>XF=T=Jf
;WNOA5hHT[Eg9G9[NIY8CB8g0LWJ:1:i]Ca=Y2JAVh1TKAB9g5ZN9U:Cb4e0/SJ:
A6h]Ca>YBN@V85TKYH6@]gNiNdOACUI6ZL5_;HIJY]H`b5]KhhN???d<8GoVjB?O
RCO0]9/l_f?S86o[</aQnAWeJnDYD[eOKQCTV55QYo52=GbSgZLS5?SM6`HiNSc3
_m28ob;R]MGmC:Mle1/4>NK6f@?aQcGTOiSXJE`aKaSTWHiPok[cP_WilH4@1VXK
E9Tg2?:F]Pi7Cooh@H7ll@f34WTn_FGImMH>Vcla]^GGa?cG=je;1Nce?NVV@<4K
ALYKfk/l_J?G?d783df/RW[[O3KO<T3Nd]I9V^F[4?=OKf]X_M;B:5;NPWVgW[kA
jomLDIjHF1GcfNYlI_IbT78Qi^]^_71QJd?K:bf=8nE2c5N/ooJg[a^=NQ]Hb1/7
NB/ZD6M?HWCM^YFYX:^[DHeb:9a6d>GZa:afC2`;9hN6Dj:eSj/556HMgjYgi8bk
3@5C43^kWKi`=1[a^kXkfg69kmDafcaIZf_Ta5C@k^SXk>c//STmoV0`h75dMgG@
?50ENijReN_UnTF^l`K][Zi^VleVMcPm?[oOjgKIkMeMGIfM`=j0e>/E^@3N3^TV
fWI7M>Z?_oOFVC=WgT7hbM>?CDDMMY^]^j/CdRhdC;g:m=9leBMbERS]kLcKk[S^
TI>GZJ6O4BjOO>aVYme8OFWQj_=:?B8G`9Vg`cWeo5;L6_][9oHh7DaMR7Ym8/k>
EOdQeh7Kk<k[W[nRhCgk]k>oMhlJIUlh^j1N_gJ2I1d:1VXMCfHG[ak?j`fi1[cK
iW3NmiKPn^VY@c^CbAB5OPCjCRJg7CQeEManOin;A9fdNT=0[boT:_2^K[/Sn<Q5
9_[Y/c^CC9YXIhADL^Lc5cS>UB=33]P`4?E6P5iGb<T:Aid9h4>ceaSVZM/egRcJ
B@hTiP9n:[G]QDF>n=8T5/UeMCJ2NZTSi2CR1=cVR3o?61N>KAAXXDPB2Bb^SHX@
RlGS2BPJaYhJ>o@Iagi[8d4G=V<mZW0mCgF3G0GNIG>hm[>4GcP`8YPV@C_Jea/9
Qd<RQ<>Ag[iXC<>NBSelUZ4OS`=joF^GNT4^M0X1glG3n6Og/Q13_>?A_TPh5>`9
n?dnF]?/loWlPIiP:1`1MPPkoBjYWJl@m6_kP`jfG^YJYML7LTfWf9eSKa2k2a[`
N0blP`6ocn=a^ea>Yo=nAIU`^]a^SmLO28HR_E6BMH9nli_dh<F_`gZYLneB5lQI
a=5[i@PMXLY`hDV6V4c4X[gPkD>WRY?KmmglPgb=N`30gN/;m8@ROK6hP7k?a`Cm
c9IjebieP5b8>0a3egKF:Bm^8ZT5l;i8Z8Lj/H2KNk4joiBH:[NXoEcXiG9kO85P
6:8^X1mTBgdfA=Z5fj=jUEE?1elnLTg4WJ6S1?C/U0JL1=`SN5?_EG_kP:;Lmaeh
`:6nLn[_8_<M/^k_dJ6_WJEobOW][WZ^A[mdi:YUJ7O]816o>PfM@Q8>S@81egY@
Z8nf[MGg1jWFK`4ioDPdIP5YkdJ_P15jJ]=YY:8L[FM1oi:AIhWhjKDThU0Y0[QX
DJZm/m0oD0lcRS:98`Z2>X^j9bgYZAWZOS48NSgY5<k;Uh/lDl@GIURWa?/R`@0T
G6g2Tl77]3VoQ5a0Y:_DF>G6Th^Q/lfH9NR6Ic?PmnlilRkm8DX97lk]FinAB5TW
GbYb9Pi3aLeJo3BZcE@b7^d=1G`<W0Mm/Y2UTJ>hC9dD35Z/;Zlo6>j;9JQA:PAm
TjkALi3I;oX9BP4^h[kVbi5JBIO:@Uj6Q>@@41IBM:PhEia1JAJOdWA:CaXh<Ld/
CPIb5K[JCN3f1X8AHKb`AUmle2e/m>`dFU[jBaK`m6mcJE]VSTXn:`Mi^A:B:B2Z
DW6hMU2On;U98N:AX=oS4QgP>I^@FLQAG_`ZJVNHdng[2OE2d94D2oXK2JLmUkUX
nc1=/?BSBkdUDlihX7CT5DR8DD1dYG:02WeLR3S[U89]mZG8MNQML5Z56@2A?[KB
]ia3/QMgi5@^Qd[WK7cRi@b29InDS;`R2DT;214WYI;h8@Zc<=dod0l]CR9NY>fH
2kV03YE>eH8gX0[jj7>4jI2^G=8JJVFiNUa`odoUSY8a6alX6GUU4Z8:2>T2E7X>
eeHJQcRgM@3eIP`RkZDN4]5`C1<bIYN=a8`;jPVY5jY7kCCEAMGXdf@^_[f2OTCE
d1BAm`UdiGo>iLZ1jF^U8Zm<@U@1dIG:XbA_9dI1?656a2LW9nLDIFIb<YbSO?@c
]WM@Gj@^j9]9^EbicNGP;UgMfT@JUHD?LkcNo:EBTELZ8B@P:W5Wn0LXnL;3D>?9
N5lHQXX`<80VMok3>RSE=<n<URGXE8_f7jM73[RM=X9>KEPbPBZZ?2W1;c9OG>9I
ZLP[UA0821671W2=o1BiomEf4W5B:S1De?65_4FPhW:Hb1e55gBH;V7DXV2nUiC;
Za5BF?Xl8cFA2[ib_mkTeE:AEbXQGa0FE^<gTFdh[b/EB:85oMcl1j;Odn=GJe5F
;SmOaoeS;bAhc:P2e^ZS9^7VSUHZlXZcBkDLFAKO93Gn95/ZY5ADOI]?YnC>O8j[
VZ33AZMJ5<YUm0ANM>egoEk?Hl[g^G:^^0a:SQNK_eAci4cLjB4U^g0oo_U/ZK1B
HJ_2O<kcaM@5gA]PiC8`l3Sm^WlF^TMA;PMATkHg6g;8^=fEO0O55VXLUXYFKe;E
IT5P@No/8W>AU4_o`<1M=7AaR[Cj@DbDkV`fi:AXfA[odCYDW?6XQDY5nkV4jD;J
RiA;XWm`j2]J5O@YCDi_=^@0LCM=VSQ:BRGNAldO/UAbMZQX34_nEYD;C?BNL3@i
<3`boSLZi`L2KW^c8GNjJB7n8ZaaJW1B2il]5F]dR_kK/:3C7`X:?IHJ6UdS9R<Y
b/LA_k?IT7^XoO?I;[G1VEKS>Rf;3US@JJU;Cb@n>?Y7>^KM@HmnG?I1AGV/^LE2
5NL_=Y<JQffX:YFlkLe:RZHam`KkD[NW>k9n5?6GCEYo/99lUK`8DGm[1@NWd?i9
Zg6J;E]A4O8mC9H;VP0^OgSheCAbiIJN2[:^?Y[_UJJ^eec:eHXCCO`ZZG53/KWI
iO3dA0MFgO_D3lGTJNGID;<QihXc4C=Jh`I85QmBK`k4?99L<KIaH^_Dc7?o_:P/
SSDKLT`HYl48m1^bKEP][B9n>nRFSRhBlokA]MMM?c6aNL>Jg@NVVPei?47CE<PJ
Yk68:ZUaoLo2HXhedK61dCGS6cJ/7a/MS3FMHXURkW8=e;P:WLGLk_JcLKiZeLZA
`DA_deFO4Lc]a:b9J[AoM=Tf750=fVe7bklgUTBg9DcCX:oI50^ViZ?_^]QPQ05J
IHMTWG<[51>;NQ5Xl:WIT7]Y/<3bCYGl_`/aia5AC4OgHb46nXVK3CTVio<RZVYG
W?Z?`<cQ2@3CdIeHQh4UX/f6_5]KWjTcZOH1V4?@NChj]_;326Rc8MMlBe@K]25m
jUH4MF2Wd=ilXd;Zc0H3T^XO0SYSak/a[j;IY9a;Ggg8Bmk0kaDOCHMLN:bYFNfI
`Ki9TJ?H6_GJLRON[5VJCLYAJ2aX@b2]RY0QQEDlHMkRcLf6W<`e3V@k<?DZLThW
C@8^G_gkCMOj3>f8f>`8`QUISAbXT8SCo?=^foQkb^5VTg;_INF;Wi`ll_EM;WK@
E?gnFdPjRcPg@?ol2lbKKCKTS/Nd4Ulilmag8cb39Ogo[lJA:^:HkKoaOKckRbNd
39CoGE4fJckfjHkl?5gDO`gHZSi>XHXhYR`MXT7WWmkPE@M1dmTXnJRaT7^33nXU
G;bEYPQ2]eADQ88?jb;^fT[CfANoRo6AeoD<U7W`BL5G5[]IZYAoDVH^mLL2TH@f
@E2IkLEd]BjJ75L/VnGNedALmLW``CHJ1:a/^A=:lUZifN7WBTGnV/j^_8>;?Ggm
MjR?o]_ZA=S_ZZ9ZBH/hnfAHO2Y9:f@2^l[;N_ZYAfZ:O7ojaFDM_DjCB_i1OOCG
MdF3D2g/JjnRD^An>4_4/IXGT`/`OlKmGUUIeanjE=VJlU:UO9_nh_8>7P_d3Jbj
lkOJ`dm5o:AJC9^:bCfdF6TjehZhK>a2a;^`dU4ElGjJjQ_5i0;WJ6Efh[K/EiEf
GR[bUPYF_`?FiIRo=kEboL/hO>nk_l7W1cOjG>[@/`V5?XhW:<`GIJkY59^ZaLm]
7n1INC`?/^/KUC0oE1[Q9K5;A]iOBFjE7@i_:34lm[GO:_mnaheCK4<lk/fmd7i9
EW5QDU7V^?4hTn^^hA[[51kb_8dljl0W0dKgeMFlm:mJGKKTG=YYN4eIQbDSKmUC
0O<W>fg^@5oob_6WUOdgCVaJOi@]iLgjl/=RPShikFeY2I>L5bb/9^9`P_4BAHHF
EbMGYnM1kW_]4kYEF_R?do/[dn>DkM:A]j`/Ed8^CKEeM4?<Hh>[=_oeYTdK=jaK
_O=G:??RXA3V]J0MBUf;1EV:VbCW1J:Y`6WQbZ>dGV>1gHhTHAkZZgT;_HKn86Ic
DR0GnFnEPKbUYA`98@6Q>BDdnAQck5N?[Edk]W[Ub>Zo844o3hlBiYMm0_UlgQ8A
L9Y6PADDFdQa:FnB@kZTF;2^oigb?PhIK3ohhaoon;KZKEAL5_;l6BibQfIUR^UZ
Pl<[AUJ/61hN6]a>2ngQP:b8RhYdbUi4gi<ncC`B`35Ib1ToB^Un]QO0fE^G477Q
@27c6N<IR7NmP>NV>j^f8eZ=TKOB6T@g5PNB5dmbKSP`<23l<UeQ?iiV?=I>@lRQ
dW<55CP_iKd2L8_7ATW4QM/AGL@;:Bm/6>DPoOn@_F[<Jh^Lo[JH8PPoF3g`F@]O
`G5fK[3Y50X9?ij0XRhZ;d253<GLJoSCB]bejb=:lCAL6@T?0NI4W:ZfC[^?E/om
XLOFDB0C^Gi_/mMZSIbH@`QML5[[0gNh26:oC7_ISnL?Q/U]W?27WJnl8n2ABjf0
=jD==cQ@hVlCl:/?mi=UB0kYRW[FdG11b=gQ_l?3Om9C]If:JhaL>0HQ;YR_i_:T
7I2=/;eh3KJ;l5NAcgP9cnLTC[aEh:YQ^7Qd7H/h>JASccZV?9]SRd]_m5DPogJ_
^k]:?IbeARi6J3B_]IX3<];Z@[]LnBI];44Z?NMPM6kR>W2^=LT4DUhASW?I<RcV
?4XCLGccO/F_hOWmeM/g]nK8`I`4DWR]5GjIf;dQU>k]7a2/SaiDXO>hJ:In8N:7
3HCX4>VU9Gch>5WRbVWQ>9N[CDg44Bg[bAbW[MQk?_FoT<;1N=Df^:`mLPfBZPSH
;i?Z32_e<:_dR`lAM=i29D_DI`1S=m`mCDhV1BnE]m3QcSD_/HAoC8JQGVd:Sd?i
55DFMR3_jBOTSbNZ]W7^Uh5L@5MUT`@M?X;PDX:L18dL8glBbTFhfaOnEeD5X`XX
gA<1WBb4Vol`?7C_L6eQKo?:Ig3SB/ekdRWTLe6MFVe2a86OTI?m]>b@/f`9H6bo
Y=dKmZlmb]2_k<O64V9S;6fB4N;3[k<Jk^>WNCX]3mfkkS[3Mcj6L`3MCS4hY<^B
iWbWba`ibjT`<mRmXJYMn]LnbNY5>HW64HTj>B8Sk:aT@9X2WE9mP4dBJM>WSLNY
h@<MORoJEV@HjXiccKB]3?bG?G8M^ZIME7Ok8dmnaPB_7=m8>b8`M^;>h0E/WWU5
Vb@jW6_f/g=oF2VX=3GP?CjbDe@Kgl2db64C82OXE8mBjbS]3a]eg`aK;k1O7]U2
S_[EWA5hCSk?/8>;O[R;1nn7Q49A?S/6/i209k211BWaHTh^Ll9_2^A/=;;5XO_3
5Q];C1hCnTFim]HCV=[Uh3UeF7V2P0e0JNG?cDnl8OB9/_S:?K3/lD/Uho3_[`7W
lCeceJK6_cV@6k@;ZGAf@/k@ne=kCk7AAd[VoMTWMTgMC=_LH97Ee=BMAfIEjBH=
?Z=]nP@M3^1DJjZ[74/3SZb@TKQl;AI=/PAcdRi@jMQH0P/deGe[nU=[3kk91Pb[
M_YHC9?VJ`^WWjAf9PThkHV3;EY8YFS=eo@[C1he3O8Ld;D]V/3biP>_R0d?MNkZ
`HEG3]c<nTAX5=XCQkIXdH6G:^;hFIX8^H1>:Ue8^V6;YP4BhDgC/k>WcYhEf_gZ
fK=_c/i>KmCg@m@gOJX@N9<Q=d:7mB:fJ=;fP6?=PBdWaNJC]=/ZGJ50VbCB;W:l
jA>]XmEja4aZTZaXCBGUE7IZhj1m@jdKgZ89gNWHNDoOIe90CWlbKVbB60WaYToZ
Q/8E3ADg7G8M>VoA156W`B><7M4nTnY>`Q1`3TWN0ICfY6CNnZI?5@5_>/DRo^?L
VVNUSXHUmX3clcjCh1jUWEGE4<=fZk@3:?JTQ2<4l3KfPFGYRY9>Ve3:RHl:GO@?
d]2Af=lCPjFAB2l5O6>kEMX1e0No5m@U`1da^@LeBR;NG1J;4@e3Qj7>e6W43R>U
i=XSX0GNKADkP>Xm<5H][V]B:ELUGGB5PcYZDfkO^k2cZQYX]eGZ0J0m:OG5S6FH
hLKOVHnK63W:3e6W?UXN/B?^j5VQ_QEN_hQ^;]h1E>3>6SYJ`[642lf=G:D^/4?9
Z2]daCYMb;Ja5kd4Z8FS=SebSCYQib49jS<GPJo@7j7E2WfRo`hB^D0Qb=8WPcH>
3nV/;3Z@b3=0Y/WS:>>>MBLB^GD/CJHTTI/4IEddRM`jURICT/Q=P[8^VTA^7D^C
:DWT9T5I5ddR]hjUbI@HnMmSK7EicTTdBJ6VdAPi;JAkH;W=_:dYaU9N9Y6G@/^B
^8AlP:Clo_PbVem^2IiZ9=;Jh@RZb;gMEE[inNE<jJl6;D_B9>B3;>DaRM`BXTDC
TLR;8[8jPTA^=M6RjDWTAA5I7D4R]iYXdO@TlZ:8[8hPTE]=]6Qj4WUAA5I7T<R]
9UXd?HVl:2:[8dSTEQ<]VYi4GQBAeA4TLZ^95Te?8Rn:b>X84[WEA8^V9i4GAFAe
18WLJZ95di?8Rb:b>X94KSGAX^U9i4DAFAe18[NJJ=7d9?:RR:b>895KCKAXNQ9i
DDAFAi38[BIJ=3f9_2PRZb=8i5HC;IZNA5hDTMDA97:[RAI=Cb8_R/SZ21:ieDB;
YRNA5dETM@B9g6ZRAM=Si?n2QB]gbRWmAF5I4h6AO`kT>bAbJhPFCDDR;h[8jPQ0
7QYR:Hmji?8/ZnWVC:n]dbV@Khmj^YK;kUTiBeXg5h4l?4aB_[g?;I7Gi6NAb6^2
fOPBRMa8XbK74WU=<1]O8Y4KJMCTF2:_2FKSBbAb8hfJ74_T=L5/O8U4KZAATf>9
_2JH3BmYMNi`AEJXOBc[Q]X<]j`kU2i`32aKfcZnOf9di?nR`Gm;o=1k7MGYI978
dlQKFm^k1QN_CQ?bONND?EgEHBjA6i2gMMRmO`GN73kffS^[hUe;8SLPKnmbmVc@
m[^L3[ZZdf<^TA^AMk_30bl:8OnGXEj?[J<J[^TUlPcTW/S`S]lblclHjO=:i6Th
eCV2n;W2@mOm7B5oIm=8GiF6hZBDYgnne[I>Ak1oo0hBlomjgE3HEIea8HTlSKbU
]MgVRjgjbZ^:lXmKebH3mXjZ]8DTLR?b]TkB;13cjLeEdb/]4[T1>CI2]?WSZcJo
lY>9/EB?XcY2;Y4KRKNd]L=<75ck]Fn/6nj]T[f2cNoJ^]amfe5OO3hLMWIFAGMU
5:Y^ClA6DJQ0oM6QEJ]Ga7^LJ7]B/3c74SV@<U[NQZjSdnH>AU>YF<QSknbPBmIS
UlR9:M1R]coJK;7;i_:5NW_3OSNfb]EfFj@XePUkTb?GNA=]k>EZ/c]MgYiP<>1e
Hl=c/JLXkIQ[hIJRcJg;1G1e`f:KgA6Mn^?__GGV7@hoNOZaZBRfQ@IgTWH;XCNa
U0<hKi[KBC/E>jiki>AUJ^UWQ</W7k^IYEfWKX5nJE[T0[Rj3O[Dld]aJnb_WMSS
M;2/2e6_67ZC8]N1@gUOmo`E3NoI_igm_G_D<?_2f@Gen[DC9>]@<53[N;92j4f9
G0?NKG<hkg];L?gde:6MbFB:@Sl2OBNCf`jL^RY^_ko?AJ9>F[eBj4f8G0GNeFeg
11nib4@oOGIWTTTCkHb@B^iliP;7^G9Tb66W^[ABj<f7W2_=STh07iZmaS1?gJka
I]5>LR0a5o1CZFd_R=6iUbJM1;e2mM9/b4W4f`7LiXPock`GSVdDJ:584XUh;1HE
8AJ;aa=@=8`m=GKX<hkmeTJ2;Vc6LUEjLb5GPGOI7:km;>4G3X`8YTW@S_KeA/;Q
T0SQL:Bg;a[C/:MB3imUj<OSP5jAMVTZi4:W4?1MihWOfKd/a13_N;@_4Ph5N`9n
_loWmGYm?Ylod1<<QB?03V6WgbFelaEjj=[nX8>]Ug;[dBI2[^TD^g?/3F9g@@<N
Sh5g<>3gNCa^Uf_UoCo4cHOkGFjgan/?14>AgRS9>T6onDejl>;GHKfD[efJ1cV;
>;Z]7:4SE1T^?<T@ThUH]1NlOEjgbdW]ni/8:/8K2CA9WBjgeaOX2DGjHW41oIj?
jNJI;AEXUfI1;T@LQZ5[>n^D5cNAe09hGbCDh`M_h>IN[5^E_k[UUSl5eWgLc`G/
KXl_40a3e0GdPfbYchI8^g1k]=AZ]4V@Jb;^31dU:CdkY@4W0OL8gZ:_M/<6jRGo
7h[b7Nk=AONRg@5ImoOXd=O>d[oTo7IGVMEXLb1G;D>kJ`N9n=EYj1BBL6PD2;SF
Pd9m]=a9Rgo4OH[b;CX5mTiHU7JW4GYZdfVTXQ`]Dm09NNnTlTo;NB0^BlA?[bDA
QdXA`4F;D^fM1FgF4g>:LQn>nDU@Ie7gY2Dm=D?M;`I1;dFi0;T[/VgnK^GcXM0b
7O_<5?656MHYlKj868L@CGPQg@9L<SUnF57VnDBUS_4R=9iL39e]aRa1AcCcd353
bAUJ]NifiFL3@LNb76iVhS1Dg:c5Cj?JC2GSdMi@`8N17fY9I_G9CY;BD6IdQ4bM
50a1moZ3hKiHPQZU@]0gjAYMOb1md;oWb6U>[HB?ddLOF9U>XA6?Q5;Y]S]GW46i
5ioBM4Y?6SPa=AA]@_2I2n_G6;[JCN3f1X8AHKb`AUmle2e/m8`da:?kZIX]9aba
jNm^_0=EZCQL>jQ?o=bT4?58d>maR@k`W4g8i>@l=8_GD5a@Aee:WF5>]jlWe0]1
Ae8/j6lTW?ILiV;_jG9XRfMn^Mk`k/Hje9G:0B[:LB7R[5>:]=W74GdbXj`Zm2jK
7BXm6>US:gg;>LBk^2>WLSV=FfF7Bkj<UcO>2A4W`Da@4giQ^WnP7eZLA;aXfm6;
1c:Alf`G4WBZ5[`1EM17Wb>ZQgCUT]I@nnU6nN6__`C:Z7[N;CG77lk]<o`SBAM0
5CQLFfTLh]cF0MBK<HRhUgY8A<<aCDP_XE3QBjFL8Y2T2ne2PRhdnSBIRfn_X1mA
=C@iZIGUjW6]c3_e7=GZX>bZicG];jT[UDNYm2M6@CaQ@/BE^LUTLSMd^F;DiEZa
jFM/kj2nB5g@=i=b^G:Kbl5M^YZe^Dm3EnkgDNfE=O[^;eW0dbFk]8dcZA9gQWn0
F`/?@hdWhgeQ62[2`02Jg6DQf1c6Lmk?4WBZAO^?Do`3KZN=X5<K5Y7@UZX/_9_c
mEFkJ?^`T^aNjTG6R3SD^6_TYdSZEm]9a4VY`51AaaObIGh4cB24VFBn2;ZP`g@9
XaH5lkfTG5j=T<;BiQUEE0;:`1OigUnMjhOXWNF7U`VhD><gTFdh[b/EB::9OVj<
OAH/5on1j?Odn=EJU9G;cmMaomP;2AXc:SogfY<5/f3ec@Z[W_mDkZAJSRb;Ki8J
Oi8]5E8ZZ[k=Ye=<Ud<CM=SXE8]2^HbN`8^^oJkOjgU<nCiEcQZhl[m=ilJ:R1EG
?G=<g>TQ9K]`?okiK:V`DV6[X_9<jX;^3K1b6AQhW7kM?`_MXbRGPjQ9bdN]?EUi
9T]8XN:Zid?8^=fEO0Ni5fXLUXYFKj9Z:b4[NJ>bX7MffIe2^O@?3=a5@aNWB:/O
m3Rj=G3UOnMmMCE^E5keT:9UJoa7je1aaZ<F:QF]`<9d8Ne5bRGA?cSd5BgOW`Hl
S_9AJdmZ;j[9]oKBl[l1hVjJ=76DU4ZlSiXoI:WTk50Y^dRZLX69gQ>>9PN6AlKo
A/ga0`5gnGWGWR`kGnDlZ;fdo6nWnb0NGX@eCPe>J^6cYF:=C]6;a89>ObPXm5QZ
J7B=V8bT:1m7o>GWGG]BOdd]3[BGU_o]XOK?Ik_D1VMJSE^MNaKd;Y_Cda>93hkn
TIkQgD7m/>`3Zo=J<;fbLjToB1GW;cJC6XM]Z2ZE_>g=PWTYLU=SkPgfYFi?Mj_l
::9WYNb38VnfmWKI^C@nN0[]Wk@JYmVbeVIBCHd/5c@1G?k`l:]Yi<X]aZbDMebE
k>I;];`/ISk55BNJn5EBhhJ/Lk?;hNV93ZbjmjTOR/WCb[>I^BWWc?2:jQnFTl7<
IkSRC<B<eWSe/Tfm>A3cB7;5f<J9[E<ccogcXV8@n<bLVCn[GXIcY6`nFoURH/8h
3DJPgi1]`fYY5I5gj9J>;Q;co]6eeedo<K5i`i[M?0ZE;gOV[^L0Dke;i[9D:5Hl
@M=Db1ZW/HPZZG4M08^idaN>3Hb^6Mn`HOgHj62/D>k<gM>C[lF1^B`ERQG5g>DJ
Z74E1X^igNeWhgcEZYDSPhWN@[TcMjlFY?EgV<]BXEPAc>g4[8UZ]7odG1X>Z0K]
]Z?Uga];X]/BYVWcfNFHVXnnjb:34@IV5AjBMLj]D4`/jTE0UdhQPC1g[l8lUOJh
^B`ER^FU`@;;>eGbUh:HlhPXYZ?k/A33hbZD>g?gl[n]2WO<IJU@;4c>idEDeJhh
mL8cLih]jWBjW9S;FbQgi^kYJMOR`5bF2/GZe]IWeR:ko0h`Qj1SUT]G=d9GX`eA
589YkYkViJ1Va<DL5ij?gT6Qd@KRc64]54^MfE13hWPEnW99eTDXU3]cmfZJNG=I
:QB;BeoC?8^GlG_iXe3^c=f[JOK=IJU@;35mYfJEI`HMPKe@k/cMbdRdfROV/U@X
5XZ]DJlaM`9>ZZE@k/cMZcKUS?C=IJU@;79>AT7UWY5j=DnH=kniD>k<gJ]V?YNT
KBi;QF:a;kS>CUiFb5<4UkbS:QLdBk6cloL;iLkL_J[T<5nRi[9D:=J>R<f>87bA
ENXo9Elf/jnCR=?llfkKn_L:ILkT_NcTZgY^<Tl5XUg6V^oGScbd:hIfX>Rn[Lh`
W143RcPVo=]k__M5PJbI_VE<^n[7YW>E=n9SnYdc[gmg7DmPZG:^QHQSOJQclUoe
UeMdD>D<IbIODDkiHOo?dfUle6>[oS05RCP]De@G[9no=OgnLXlbVECi[=a<YYl;
?ZPO;diPQR0a[f:V=A77`S_fbO3mI4QoOmT7ELc_dZC;cZGnH2CaCm[aXMj0adjK
<UF?^JPfXE?2AnV]7g`=BjOETGh]5fEl;nEBaB]Ui2o[TKkn>m@[_mV@2?]MeE@]
ZXQSnM3M]7iPlBThI8Q6oVMFSTXnoK2:P9LVGG;fUS`@7Ece3n[5Og/P5_@j^]WE
g]9GEGa5]@aYYN=;m<IcflG4DiXCFE6XkB[4R[;:3f<JSkXm44j?9@=^Z9IBA_[3
<`QN4kl7FhHl7ZB:>0em9S2in[I:2k7?a=^]Ro99YMUEN_]GS[n<E=knTmoPll9>
7fIG<7>C2Wf6LU1h`A0E=e_4gmdn86JNHQhT^cjSI<X;_jc]<_kGb/]UnZV;XLC`
f:goCoWgZA^WoY4^odFTj4XhXlB<Le;5T1=`F8HdZolQd^8;<`<PWU@Wd4@^LB;U
OT`Hle?mhogUiU=kk_E07lClJNFogCRaJOgS]9KTo8iBW;k=:HLQidF@ZcX5dl/g
WJ4GogPcP>^[NK/j9mTAXiJU4[lOZCkUS3M/:c5oBj9ofa^:3JkLo9NK=VgL/6ke
92doEWh0Qa;Z;8]RfPDNFI;5T:MeB^PXCD1Ln1J;^74eKmoO;lVHb@^o[;6<Pgh5
Ji^YD9LRV7/L7aQI?KIfK<gZUB=3oid4oL[M1MO^6gkdNFFjYC1b5CP];>MZDcVa
KT0GlK@>Nn3UGiZ4K8SfbF^?e5J?LlWk:n/Gf]hUIZ/=3Zm061hN6]cl9YE9>3M0
=EZhGKB7U^lG@/i:7?=FX5?6gZJ4cmd94LLB6Fg1^W2PH?PA6n1`CbG<3m4BA3Nk
TTR`Xf3jbnnU9H;GmV<5Oc7]4VJg8?VAZl0a>l/INXYebT4/@JAeMl:cC[7djaGo
b[9ebjFMHXHPnAhSWkE`:LVn3DJ>TCbN5mZUT<4h`ik<lR7GPL=>NIC/5>E5XE?P
0A3N^WBg8oD:]U2nm[gf2AFX]?0OYoOkJ06o>U_=PnUZ0O:Nb]2W?Z34g]i4C/cb
nb1?:P[iZ<R=g03LmGG^`CYg1hVhFLljQ@[Ld?NH^MQ7QIcF`_nHL<^D4[iCS`lC
M7EORBGF2l`EJW[2AlSQ]1LiPD<3C[GVMSH<[lj`CTV@@c[f[5>dXVQX/0Db;daV
WZg6SScQUTVh25YkS9C_]D<Q3CXZdRcX@:h7XfF>R6Si24M?;^4JN^7XJ3oI:J;J
=6f35/Qh0mlBN8CCFUAc7_:L8[C;5[IM[^aWj>C5Pj0KZHn@S2nALX[4gUQ9`[MP
3eJ4icHAL5FWH6YeBEd:3@`gGmJI4NID];MCRiaLBZZn/5;27OJe8nA]WcOcF4:M
dSCZLY4F9WUR9=WQ^X]ER_;V982C4RNM`]DVM_53c7`IJXK[10Y1j09hC]6eRj[B
5dVWHc1JL`NJBD]3;]8@0ThnWQojR2GlgG^54XNMd^<[kY2^6GQ[IBCVI;n@MX6G
H5FkS<alA^0FGmZ81RV;^SK9R0Sc/mmBU8R:FnF=FR6nG`cfW;ZSWgB:l5A<bcE8
YaA^GfTIJXY_QRjd2m/^K32V7VI_nlY7SlCd?N08>f]fAXd?>UNMV<=S_n_1TeCg
:P_?KF7PF3Z=]Xo`05S8cVl:b5V597S2^b6kU=BlkDn;7EBDT`nZ7^>5bgRNELN/
<M6=IggAYWg>GBn9S/6[QlPE]jPeBHTg^IfBQCYmJ]0^i;1FPgk_:AIKiL[c^h:d
3`E_S42cjRQPNQe<NlK]fWEL7Cdn?D=>nQQh;jni4n]SY4i9/mJ>F4/8fdGh81Ok
B_B_?LP]DZR;mhlm>0C/V5=WXiDWH8g]ER7M@oO=_ToZ1>724MkdRKO48N2X=@]h
5MENgKcOVWIQPc6m[dAoj/ISG9DBdh/WSc`h=CGTi;1jJ]LSAdkZLb>^_[RCMm;B
MPbQ3BcHg6Uf`k2@B6E0iaeDf?<ke<CN5lG6NhBM`gVM]3Son<EY`I/J?UPgcC^6
B>25J8]k@[^@3g9Z6V6c87eO[?kDf[g7e=YDYJioWIgM>lH:71YLfh>8MP`A[JSF
YVkj56O>8o;2N<6n4VPKd@i=ZZQ3f5>g7iUmi^aIEK]oL?K//k=?g/kBcCDV=Y5C
mb1BFe1=gmPd@AaAM4V7CQLk=15egZ>9CA7JLS9kldWl6;AYGam_/^EajOd4B<_L
Bi/mEQZjf2`8FUe@enBId1/2OP6E=ffbYNe192Fl93WBX8_=PZ3EPkcO8Fg_RD1b
[PJLd@jPDFa96@A_lP_0:Uad?iKdcZJ?W8J>SQ<GkGOH@d=fOMQX4Q^[JX5fFjDM
@4?`N`7NJ/N0h2eEB/U29:2;UCfPc]]<mP@aEQZ>A2;Tg`=Of6deB3^0N[4U9KM=
mDk7TUlW7b02P<jMS;bNR[NIm62X5:hm0V[PcEIY1e3A5j2i1FRE0Uj1035dkYZU
PE9dGSWPf@<kZh[P8RLOT6kZgAFl^I^aP_O9AgEA5cfd`Zl7Mjf81HcDfH:=3[R3
DNgFUM2/840:QW[6^J]FM21B9b85jU1<;i6F2/D:g5XJ6WJ]VibGQ6/MigaCRbVo
;BC0I>T3g3WX5balRDaZ:@6M<al/_Bn_B0:BP2B`70SlOkTDnTh:IFiTLgAbIF5]
2VE^I6mRJPXa=20`86mRJPXa<CPd=@YUKVA_HVX:<C0P<21_HVX:?3`P;eAiL6DP
;dEhM4MCM65dIB0_@D5@C3Y1@B1VHFacIB0n?PYUKVA_HVX:<C4P<21_HVX:?3`P
;eAiL6DP;dEhM4MCM65dIB0_Hf4P<20n?PYUKVA_HVX:<CDP<21_HVX:?3`P;daU
KVMdJ20a=R0`858P;dhP<b0_@FadIG9^HGAU82m4IGIYHfEBAd8P;dIYK7AULR0_
AVaQM6E4IF=_I6DP?Sh:LgAbIF5]2WP1WIIgE5?I5XO?_CNmd18R82Gd6WX98=8k
B1D4DHU9P502QX@VMT@5AQ@A:EITE<01AhLRHdDD2h>2H]L9lQ1@a/5AA4GUgHa[
2Nn]=O?NV_g7FMoIikOGfFO_OMNj053lPPC2M5P1P3BQF1C^jl5L4Q?;a?L26101
3UP1`>5VIPA7n4@2e?bm?IVIZ4S6/oK^;X1T^m//_e0VLmKoOi4R=d<T1P0:AMDf
?7hV5nD2U5>caATbo`C:m9DY<XHa<QJQ2J:/8^?4[fcfYnH[^lVHUbKTXAYIcQVl
=9j<^e3NVRGQXh`4XEbH9N1WXg`7IKeDBIX0iOLXdm?hW4`0<1BIGlcW9Z5/RC95
51W^RO8200RDa3VlLPj;nCUXWP1hYVOTRPB9BF:V4MNHJNGXb6KjlK=CnF8a:iC3
CN68N4c?m;@<SS0GP:m_UTD19EU]VFRAkJdLkNeIe^IXnKoIgainDodmb7[kEO4V
k<nN@HbNFMm/k:`__AH0mRAJVafc_YEE0;A]1T3UhJa?kb00lPD0]=jLlaj6K5jB
a>8<9`^;k>a/L`6OJbh[j3OkWh9_b[n6>ONIbnkkES^V5cn18dTE<fE5iJJWYT]4
c<`<3YO?I?gg4?oS`3UYcLW3;9bO`1OaQNQEDNRD2HB9J;^5?85HT2iT2XAoeN5o
63HW1aUnWF/DJ7EO07f5>E2hB@O8Kcd0@b<396hoNP9mje/@<@[8_[aX[I6_Lhlb
N_kWnQl;G8Y^hDa18U?VmPb?I78UXR`IXmn4K<424Y07M:0:=84^<08/H0dLP3=`
0mhP08B0B103UP<^B09Y@0Bb@CkH00Y1<MP1MX=ZL03DPG[@14j2=W06G0AG`0e`
2`b0Ad0:Q/5;<07NPFT8P_0@5J91ZY0FY0nI@]H@6eX8ND=1D3PD0lE3RI0@TT3i
d2JX62Z3ZZ53D3gd8g@J^PQMPoZP1m0P=0Km0Gf44IP2df4=f02fP=V`>a`8Al;;
h4Ah5I`75l3KhDZh5Sh>]l8GhA_`02b5Gl:C243820?AAUP86o54@Y1H904A8F^A
8Z@2ZDFJT0jT6kV=B95ai0<6Qj5QV1PFaQWSQeV<hF9FHMIRBS3EV6>HET`GiSIV
43>1nH:UH]FaYUPW[3mf2CHAVhd]a5IPSf1K/9Na0mQQk3/L3/O06N8LL7jh65`b
KSF^1;L?ehbkP>_33N4VlGRl:]hDkh8?`G?`HW`Q_PYo77lNghlOa[lWT0UJ16^2
3b6F82A/95@@6PSW2?f44L8dDH6XCg@RQQ1ia5aR:K6>f46lBA`VCY<DBHHT5e8T
:IVdPEA9JR9M9SdV_B6CbCYTAg8HFD1NCjhTWb1O9@nB?e2D:2HDCdXLAD;ICSU:
^D1i@7U3YE8=Z6kDF:ZH^YeJCke4ODYm;dNC<iOcUn?9[I>[TF^EjiMk9DnDeiMg
Uel^WbMO8Gm:oZKl^09A`D31Dh6S/5JQA^6d`Sf5BDFJXYERR6:JHXURPn8eaE4U
_9:1T[LBCjU0jK3B9JDQ6T;CYGWB^;A=]3[JIMX`7DLgY?_CTnW5m1oX_O@9IBEU
FnDXiAcU6^FcbU86`S1Pn3=B6JF<ThbkS8oc=>Jicn??fcJ_JEko_2VEnBY^:WbE
8YEVU@6ESjY<EFoE5=FMZVfZCm@`JRIZHF[IJ__E;Z^=cjO?Mik?WEldonClQnZ`
^XUj^?YZmL?Z?NZC6YXJ_QXI6UDJUcC6=AVJKY[9V^FJicC7]6QJ2kD4F^EJikEN
<9FIk/aDIRFcRcVQ[Jk]YbgA?ZCMZcf]HjRcF6NSC[?>4efB;U/g@KML]e=g@Tm;
;eP_GjmAkj4nDIn]WjBoAkmKOl[0d23JH8]1Vl6XXHZQ_f6NHJ?QHb>ZTJ_A:Z=J
Xc_6>6>fLH[a?^=K9[29WDVBBHg9CE?He=iDH;[?]<l<JnIX9SB[=K_7X[3LFEV/
A]JP>L<lb7bSNI_i:`/mReR;WAKM5Ul/kBaC;N//7eTYF@EHKKCZ/?[3f/BJJeeS
OLN6J^=S/ljVgNJe[JT]ggJokGdkVUf`gAJkC[_?mPkf8_/Vnc47?HMhQkd>mmQd
MRRkQ7gE4N_XhKS>lHcS1bMk9k7CBJOOWEW>:Lh=cZ<;31O`5m@]67;ALN6h77:A
;V@^S5mhL:7DEM^Ehe[[n/a=ehgWM/A]a=gH?MWm^?/[3d/?TDN;aiBWTnLJc`]N
R9N_Ei5G[kNBmf;_J^nW?SXnRCj=?Q>nM[j[OBohHOd2oGKjgO?Gl>Ojeo]?13P4
[0WX2Z@4APAF1ch;<PTB1GD4`l41`K^27boBGbALe1H2@_a3MXDl2CD<GAGjLaP^
;3B/9^ai^5EhOWQg12eRADA3a;]8SlSBb4N;SAI;5WM6bDO5AME7CDEkAIM5BiMH
;5Vci4J<FX`PYSdF7a/ENbAfLZWgd]e;Qn?/hP[SkRhcG9Jck=Yb]NFYbln^T5o1
FG4Z7Q/O7Ml@ohTC`ZWUC:kdGkUgi@CGTk^7ni;WaR_WSO5Mn6GlT@BGQ;:4dDBG
a5f9HdV^BAE9h`9?@KGPMK9OlX7TZIB@U:<Y<jWAZLeYQ;Ch]==29F6:/2]M<cdW
_Bo3=:<`@k[:JMG^EA>R@=6AC2QcFFJkV8knC?E8S2BK9H=I2k=Z/]iWAfFObU7<
4NKdi9[TK//MbO?9ngheISEgMFNnM_j6o<4ekV/>[HGF[UcK^DigGL6jhOFnjhm]
86e8fO3;A/^=IA_OKX[Ne56PDK2nH6RcknK6@[U2DN6m;LiK3Vc5K1E/kMeV/jeZ
fiLRG]7eH/_RR^9?9MbBjmmIOEOigLcfQ>fmYOJUngOPMPQgg=gY^_=HVF9IG]W@
[^1M[NG<lZ;b]k]Gk;iFHE]aH0mYSfB?]3:X/[e:[fY7eJOZY>Z16XnJi[gZNkO]
WM[7fmNogfeod`6=0lD7?QhD7;aob?M@Jje1KLEQg>6/`lo[X^Zj_fMoGgm4kDSa
TLm7QDNUal:?MMDke=LgZ3ND=/:=T/Jahg77KogPmD=k4j_YD3>S^OP4>24ilN;7
n1o_WP`lfGV:OJ[Y9ofOm[K@FXYJXMKLeXVfY3IYNdakgnV0didMcQd]?i_oO?B<
mYVJ/lYWBlnAcQFLVcVOMgkb@/J5lH^95hLjEg@n^[CTdYf^/:kNbh6G[eka^G:Y
fkgko5FGZfN^>EdkOIem_Nf6oHgF7[^NUUo/OVWY]Nm]_NU`/ofFhjf>_PEmioYM
nboNm[YmiHkoWA/3R`KjkRjnNomNg3gYOMkmd@NY3ehoc7XhoFSmHncSXRL:CbZN
ZSn]oMGhefJY_OC/X=MPck>8Ihn6^4<_oiGi[do31LnYcb]6]4KZAje7chciS=ej
/OC5l<^<Um?SQKlYo[KgUM6[WgignkeWH/W4l6_AjiToB]jX_SWje_I]ifCXi==g
JNnVYh[NZkhomX7mXO]Sm<NAjNa?n4nEWhdoMg`9o?9h9VeVi]ogQ??k2VE^I7=d
LVEQK@YUKVA_HVX:<CHP<21_HVX:<SHa<PYUKVA_HVX:<C8P<21_HVX:Fb0_BD=3
@V5cIF@P<CDP<21B85d:IFiTKf9Z2S4g830PKf9Z2S`l82m<IFiWM6PP<CPP<21B
82m>83<P;d5/M6EbKV5dIB0_A6EfJF=UDTM282m6JFadIG8P;dI/HGAUA6ESKfAU
83hn2W=dLVEQK@Yh0HEEgfoKE1@nRFmBY1Ho85Q7Qh[5[eECFkTK6Zg61TVCYNe:
5ZGYf2XTi3XgRJTK1m_Y]ZY?Nh4g1_`1@=T33dPl8@d6HW_Im/2dBE>7:ZY9B7_X
a0lQ9^d5EN6kMV8WDlALmO[;>Mliic_WG]]4?EmY]IXIEHRFZjjMcbBETjLFU9i=
R]:ce4/3e:_YCRfAbldB;/4Emlk[hAf:2<_]TNknC_HS_gZ;g=698To0KQDMOAWh
357<e6^fBaBo1o_hJKL6g?<Ll=<f10:[0YMmW19hdLLW?DhQ?`V>d2[[5Jd8_0Hl
_=QV;kMQG`<Hb9?QEFhK^R9VTK>]TV5bcn4_Sg6g<Ol?;Y]em>aMPeSkW:FiHkP?
RMh[mUBnRCoG]O@Ll4^`GjniBF5o1OR?n]9l0WPODOBYTWedg^M7Gen]5=h6gPEk
dG2W2dgkJWDaNa`H/M7e9N^Hb2<hegEW4[>T5h3_E_Rdf6?XTJS8DfWPHN31BWfZ
VEnJLEKVQ=g;/eZIc08SSfBoYlgTP0N0?kB]_:P5cM8j=c>R5_9;Ef]^[ZU1fZjJ
FE4;oC:I>ej?b2U]^iG2U1o;3[YfXAW;5T[6dNTVOjeVNVLAf]P5^ihGfY2OgM;/
M0HHNMPo_3X_iPHLfegDDV:fXl17j4A48dhF;F;EZDXkY52N<YC4_DHf?2Dbb8B5
`l]Q<B9?dQ9/gGTiSn?7Q8bb5kd]XU6U>lN_L;o9/EPoDmT1o1mR/n``6fLCY;0g
f9_/24_1>/4>1@YbKCXE:]=m:?Gc_4meE1HjCU3bo41m:8QAc]W_6_[=Soj6V[1;
:o@SCm0a=5_]4b074fQe=m8nYf][?n`>?<X6^oS>kKi[JgClLO>=gH]]acJ`K/Jf
`_SH[k4]o6eB0S]PNXZFXL[`M/89N2<M?E`1dbD=jfoPFM3JD]ZaXjGZnH7@8bK1
?lPnc=:ihM2ZoZ;nZFjXGjPGe=lkJX@I>jHTOBYm:odXOBMm;oe<RWAI^R;m95fE
_Y4^1CVkkkfO9MQk[emQ4mf:GFSEJile9e=>bW_T5nFDo;cl/S`K/1BiGajCYnBm
l>`9m/d<oAfm67@:/fY=]G/]l@@H=0lU1Yd6elIDaHB[M1IIfinCYU8fb<KHm2>W
MUbLiIJ:N3ZNRRM8RNn;ClC7hS<2]ijln5kh9[2V0oGnTa<`>S[PKBa<9LPchYdj
LEI5m0YdVm3=GGh6g`jRBJ]feSK:5EOI[jZ_:@Ulb[PbGME7QaG==1G?iBPfMkRm
`X^S9;j38XkX@Mkk_TEfg@a]kU]4Qoo2>n]FJ5^X4gg]4?Fo6]Z6l4iliS>RR`Oe
^[gRij=8i0JADcZ`go/MjD_RgGBgdGR0meG?9d@k7cLJojhg6S]O8_lFdFGc?eT0
LGP:IFiTLgAbIF5]2VE^I6mRJPXa>20`86mRJPXa<3@g2VE^I6mRJPXg830PKf9Z
2U/P;dU3@d9QLfET834g830PDR1M2VE^I6mRJPXc830PKf9Z2S`l82mDNG1U82m@
HFMULb0_CFETJF52KgPPFc0P<20a<SHP<C8fGB0_@fmeKW@P<B0_BfUTLb1K838P
<21B85dP?Sh:IFiTKf9Z2S4i830PKf9Z2S`l82mDNG1U82m3HGAQK6mW82m@HFMU
Lb0c830PDR0_EVEbLfU_KR0_<Bhd83hn2VE^I6mRJPXb<20`86mRJPXXCF5S84mC
85PP<C0^>2he855eHG9dNR1@A4I3KfidIGQd:@YUKVA_HVX:<S4P<21_HVX::4@j
<S0a=C0d<CHa=3@c=CMJ<30W<30W:@YUKVA_HVX:<B0`86mRJPXl?20_D79_I7ES
IG8P<S0P<21B82m3LVEQM6U_KTAQM6DP<S4P<21B82m=KfA4HGAU838a830PDR0n
?PYUKVA_HVX:N79UIPX`838b2S0`<30`<30`<30P=SDe<cDPIR0:<30`<30c=CPh
=R0`<30`<21^80X`<30`<30`<SPh830`<30`86hP2S0`<30`<cDf=3DP<30`<30P
KR0:<30`<30`<30b<R0`<30`<21^80X`<30`<30`<SHi830`<30`86hP2S0`<30`
<30c>C8P<30`<30PKR0:<30`<30c=CH`>B0`<30`<21^80X`<30`<30`=CDa830`
<30`86hP2S0`<30`<CTd>3HP<30`<30PKR0:<30`<30c<CDf=R0`<30`<21^80X`
<30`<3<a=S8`830`<30`86hP2S0`<30`<c@d<34P<30`<30PKR0:<30`<30a>CD`
=b0`<30`<21^80X`<30`<3<a=C@d830`<30`86hP2S0`<30`<c4f=SDP<30`<30P
KR0:<30`<30c=3<h<20`<30`<21^80X`<30`<3<d=3<h830`<30`86hP2S0`<30`
<cDe>3PP<30`<30PKR0:<30`<30c=CLb>20`<30`<21^80X`<30`<3<e=cTb830`
<30`86hP2S0`<30`<cDh=3@P<30`<30PKR0:M79QJFaULPXl?20_DfUjIB0b<R0_
DVm_M20a>B0`858P;dU^IVlP<B0`858P;dU485/P?30e=F4fHf<a>CPdHcDg<SDg
>CL`=3Li=6IUHc4d<C=Q?PXl<3DeHCISHc4i>3AS=CLb=CLi=c0d=cTdIVES<C@a
<f4n85dP?Sh:LgAQLWAhLVEV2S<e>CHa2RDUADm62P\>"], "Graphics",
 GeneratedCell->False,
 CellAutoOverwrite->False,
 ImageSize->{209.44140625, 209.44140625},
 ImageMargins->0]], "Text",
 CellChangeTimes->{{3.638180373920624*^9, 3.638180376679729*^9}, {
  3.638184238780449*^9, 3.6381842481549473`*^9}}],

Cell[CellGroupData[{

Cell["Model Details", "Section",
 CellChangeTimes->{{3.638084565231914*^9, 3.63808457099918*^9}}],

Cell[CellGroupData[{

Cell["Defining Model Equations", "Subsection",
 CellChangeTimes->{{3.549286248667729*^9, 3.5492862488467393`*^9}, 
   3.552031703193182*^9, 3.63808357149594*^9}],

Cell[BoxData[
 RowBox[{"\[IndentingNewLine]", 
  RowBox[{"(*", 
   RowBox[{"model", " ", "equations"}], "*)"}], "\[IndentingNewLine]", 
  RowBox[{
   RowBox[{
    RowBox[{"v1", "=", 
     RowBox[{"k1", "*", 
      RowBox[{"(", 
       RowBox[{"S1t", "-", 
        RowBox[{"pS1", "[", "t", "]"}]}], ")"}], "*", 
      RowBox[{"(", 
       RowBox[{"1", "+", 
        FractionBox[
         RowBox[{"a", "*", 
          SuperscriptBox[
           RowBox[{"pS2", "[", "t", "]"}], "n1"]}], 
         RowBox[{
          SuperscriptBox["K1", "n1"], "+", 
          SuperscriptBox[
           RowBox[{"pS2", "[", "t", "]"}], "n1"]}]]}], ")"}]}]}], ";"}], 
   "\[IndentingNewLine]", "\[IndentingNewLine]", 
   RowBox[{
    RowBox[{"v2", "=", 
     RowBox[{"k2", "*", 
      RowBox[{"pS1", "[", "t", "]"}]}]}], ";"}], "\[IndentingNewLine]", 
   "\[IndentingNewLine]", 
   RowBox[{
    RowBox[{"v3", "=", 
     RowBox[{"k3", "*", 
      RowBox[{"(", 
       RowBox[{"S2t", "-", 
        RowBox[{"pS2", "[", "t", "]"}]}], ")"}], "*", 
      RowBox[{"pS1", "[", "t", "]"}]}]}], ";"}], "\[IndentingNewLine]", 
   "\[IndentingNewLine]", 
   RowBox[{
    RowBox[{"v4", "=", 
     RowBox[{"k4", "*", 
      RowBox[{"pS2", "[", "t", "]"}]}]}], ";"}], "\[IndentingNewLine]", 
   "\[IndentingNewLine]", 
   RowBox[{
    RowBox[{"e1", ":=", " ", 
     RowBox[{
      RowBox[{
       RowBox[{"pS1", "'"}], "[", "t", "]"}], "\[Equal]", 
      RowBox[{"v1", "-", "v2"}]}]}], ";"}], "\[IndentingNewLine]", 
   RowBox[{
    RowBox[{"e2", " ", ":=", " ", 
     RowBox[{
      RowBox[{
       RowBox[{"pS2", "'"}], "[", "t", "]"}], " ", "\[Equal]", " ", 
      RowBox[{"v3", "-", "v4"}]}]}], ";"}], "\[IndentingNewLine]", 
   "\[IndentingNewLine]", 
   RowBox[{
    RowBox[{"ODE", "=", 
     RowBox[{"{", 
      RowBox[{"e1", ",", "e2"}], "}"}]}], ";"}], "\n", 
   RowBox[{
    RowBox[{"IC", "=", 
     RowBox[{"{", 
      RowBox[{
       RowBox[{
        RowBox[{"pS1", "[", "0", "]"}], "==", "0"}], ",", 
       RowBox[{
        RowBox[{"pS2", "[", "0", "]"}], "==", "0"}]}], "}"}]}], ";"}], 
   "\[IndentingNewLine]", 
   RowBox[{
    RowBox[{"varlist", "=", 
     RowBox[{"{", 
      RowBox[{"pS1", ",", "pS2"}], "}"}]}], ";"}], 
   "\[IndentingNewLine]"}]}]], "Input",
 CellChangeTimes->{{3.549220192658299*^9, 3.549220214123549*^9}, 
   3.5492212595148773`*^9, {3.549221632298918*^9, 3.54922164715454*^9}, 
   3.549221779672316*^9, {3.549882079126563*^9, 3.549882080601515*^9}, {
   3.5534085089741173`*^9, 3.553408570806654*^9}, 3.6380835906662188`*^9, {
   3.638085190578158*^9, 3.638085191777727*^9}, 3.638180396448288*^9, {
   3.638180432520885*^9, 3.6381804370628653`*^9}, {3.638184308541452*^9, 
   3.638184310650876*^9}, {3.638184347151842*^9, 3.638184350534902*^9}}]
}, Open  ]],

Cell[CellGroupData[{

Cell["\<\
Temporal simulations show bistable responses\
\>", "Subsection",
 CellChangeTimes->{{3.542718140580255*^9, 3.542718154437841*^9}, {
   3.542718446631872*^9, 3.5427184549020567`*^9}, 3.638083578448329*^9, 
   3.638184410345495*^9, {3.638184470397315*^9, 3.6381844886991243`*^9}}],

Cell[CellGroupData[{

Cell[BoxData[{
 RowBox[{
  RowBox[{
   RowBox[{"paraset", 
    StyleBox["=",
     Background->RGBColor[1, 1, 0]], 
    RowBox[{"{", 
     RowBox[{
      RowBox[{"S1t", "\[Rule]", "130"}], ",", 
      RowBox[{"S2t", "\[Rule]", "45"}], ",", 
      RowBox[{"k1", "\[Rule]", "0.002"}], ",", 
      RowBox[{"k2", "\[Rule]", "0.4"}], ",", 
      RowBox[{"k3", "\[Rule]", "0.005"}], ",", 
      RowBox[{"k4", "\[Rule]", "0.04"}], ",", 
      RowBox[{"n1", "\[Rule]", " ", "10"}], ",", 
      RowBox[{"K1", "\[Rule]", "7"}], ",", 
      RowBox[{"a", "\[Rule]", "5"}]}], "}"}]}], ";"}], 
  "\[IndentingNewLine]"}], "\[IndentingNewLine]", 
 RowBox[{
  RowBox[{"tmax", "=", 
   RowBox[{"4", "*", "60"}]}], ";"}], "\[IndentingNewLine]", 
 RowBox[{
  RowBox[{
   RowBox[{"XTicks", "=", 
    RowBox[{"Table", "[", 
     RowBox[{
      RowBox[{"{", 
       RowBox[{
        RowBox[{"i", "*", "60"}], ",", "i"}], "}"}], ",", 
      RowBox[{"{", 
       RowBox[{"i", ",", "0", ",", 
        RowBox[{"tmax", "/", "60"}], ",", "1"}], "}"}]}], "]"}]}], ";"}], " ",
   "\[IndentingNewLine]"}], "\[IndentingNewLine]", 
 RowBox[{
  RowBox[{"g1", "=", 
   RowBox[{"{", "}"}]}], ";"}], "\[IndentingNewLine]", 
 RowBox[{
  RowBox[{"g2", "=", 
   RowBox[{"{", "}"}]}], ";"}], "\[IndentingNewLine]", 
 RowBox[{
  RowBox[{
   RowBox[{"Do", "[", "\[IndentingNewLine]", 
    RowBox[{
     RowBox[{
      RowBox[{"ICpS1", "=", 
       RowBox[{"RandomReal", "[", 
        RowBox[{"{", 
         RowBox[{"0", ",", 
          RowBox[{"S1t", "/.", "paraset"}]}], "}"}], "]"}]}], ";", 
      "\[IndentingNewLine]", 
      RowBox[{"ICpS2", "=", 
       RowBox[{"RandomReal", "[", 
        RowBox[{"{", 
         RowBox[{"0", ",", 
          RowBox[{"S2t", "/.", "paraset"}]}], "}"}], "]"}]}], ";", 
      "\[IndentingNewLine]", "\[IndentingNewLine]", 
      RowBox[{"g1", "=", 
       RowBox[{"Append", "[", 
        RowBox[{"g1", ",", 
         RowBox[{"Plot", "[", 
          RowBox[{
           RowBox[{"Evaluate", "[", 
            RowBox[{
             RowBox[{"{", 
              RowBox[{"pS1", "[", "t", "]"}], "}"}], "/.", 
             RowBox[{"NDSolve", "[", 
              RowBox[{
               RowBox[{
                RowBox[{"Join", "[", 
                 RowBox[{"ODE", ",", 
                  RowBox[{"{", 
                   RowBox[{
                    RowBox[{
                    RowBox[{"pS1", "[", "0", "]"}], "\[Equal]", "ICpS1"}], 
                    ",", 
                    RowBox[{
                    RowBox[{"pS2", "[", "0", "]"}], "==", "ICpS2"}]}], 
                   "}"}]}], "]"}], "/.", "paraset"}], ",", "varlist", ",", 
               RowBox[{"{", 
                RowBox[{"t", ",", "0", ",", "tmax"}], "}"}], ",", 
               RowBox[{"MaxSteps", " ", "\[Rule]", " ", "Infinity"}]}], 
              "]"}]}], "]"}], ",", 
           RowBox[{"{", 
            RowBox[{"t", ",", "0", ",", "tmax"}], "}"}], ",", 
           RowBox[{"PlotRange", " ", "\[Rule]", " ", "All"}], ",", 
           RowBox[{"AxesOrigin", "\[Rule]", 
            RowBox[{"{", 
             RowBox[{"0", ",", "0"}], "}"}]}], ",", 
           RowBox[{"AspectRatio", "\[Rule]", "0.8"}], ",", 
           "\[IndentingNewLine]", "\[IndentingNewLine]", 
           RowBox[{"PlotStyle", "\[Rule]", 
            RowBox[{"{", 
             RowBox[{
              RowBox[{"Hue", "[", 
               RowBox[{"i", "/", "10"}], "]"}], ",", "Thick"}], "}"}]}], ",", 
           
           RowBox[{"ImageSize", "\[Rule]", "200"}], ",", 
           RowBox[{"Background", "\[Rule]", "LightYellow"}], ",", 
           "\[IndentingNewLine]", 
           RowBox[{"Frame", "\[Rule]", "True"}], ",", 
           RowBox[{"FrameTicks", "\[Rule]", 
            RowBox[{"{", 
             RowBox[{
              RowBox[{"{", 
               RowBox[{"Automatic", ",", "None"}], "}"}], ",", 
              RowBox[{"{", 
               RowBox[{"XTicks", ",", "None"}], "}"}]}], "}"}]}], ",", 
           RowBox[{"FrameLabel", "\[Rule]", 
            RowBox[{"{", 
             RowBox[{"\"\<Time (s)\>\"", ",", "\"\<[ppM]\>\""}], "}"}]}]}], 
          "]"}]}], "]"}]}], ";", "\[IndentingNewLine]", "\[IndentingNewLine]", 
      RowBox[{"g2", "=", 
       RowBox[{"Append", "[", 
        RowBox[{"g2", ",", 
         RowBox[{"Plot", "[", 
          RowBox[{
           RowBox[{"Evaluate", "[", 
            RowBox[{
             RowBox[{"{", 
              RowBox[{"pS2", "[", "t", "]"}], "}"}], "/.", 
             RowBox[{"NDSolve", "[", 
              RowBox[{
               RowBox[{
                RowBox[{"Join", "[", 
                 RowBox[{"ODE", ",", 
                  RowBox[{"{", 
                   RowBox[{
                    RowBox[{
                    RowBox[{"pS1", "[", "0", "]"}], "\[Equal]", "ICpS1"}], 
                    ",", 
                    RowBox[{
                    RowBox[{"pS2", "[", "0", "]"}], "==", "ICpS2"}]}], 
                   "}"}]}], "]"}], "/.", "paraset"}], ",", "varlist", ",", 
               RowBox[{"{", 
                RowBox[{"t", ",", "0", ",", "tmax"}], "}"}], ",", 
               RowBox[{"MaxSteps", " ", "\[Rule]", " ", "Infinity"}]}], 
              "]"}]}], "]"}], ",", 
           RowBox[{"{", 
            RowBox[{"t", ",", "0", ",", "tmax"}], "}"}], ",", 
           RowBox[{"PlotRange", " ", "\[Rule]", " ", "All"}], ",", 
           RowBox[{"AxesOrigin", "\[Rule]", 
            RowBox[{"{", 
             RowBox[{"0", ",", "0"}], "}"}]}], ",", 
           RowBox[{"AspectRatio", "\[Rule]", "0.8"}], ",", 
           "\[IndentingNewLine]", "\[IndentingNewLine]", 
           RowBox[{"PlotStyle", "\[Rule]", 
            RowBox[{"{", "Thick", "}"}]}], ",", 
           RowBox[{"ImageSize", "\[Rule]", "300"}], ",", 
           RowBox[{"Background", "\[Rule]", "None"}], 
           RowBox[{"(*", "LightYellow", "*)"}], ",", 
           RowBox[{"AspectRatio", "\[Rule]", "0.8"}], ",", 
           "\[IndentingNewLine]", 
           RowBox[{"Frame", "\[Rule]", "True"}], ",", 
           RowBox[{"FrameTicksStyle", "\[Rule]", 
            RowBox[{"Directive", "[", "15", "]"}]}], ",", 
           RowBox[{"FrameTicks", "\[Rule]", 
            RowBox[{"{", 
             RowBox[{
              RowBox[{"{", 
               RowBox[{"Automatic", ",", "None"}], "}"}], ",", 
              RowBox[{"{", 
               RowBox[{"XTicks", ",", "None"}], "}"}]}], "}"}]}], ",", 
           RowBox[{"FrameLabel", "\[Rule]", 
            RowBox[{"{", " ", 
             RowBox[{
              RowBox[{"StyleForm", "[", 
               RowBox[{"\"\<Time (min)\>\"", ",", 
                RowBox[{"FontSize", " ", "->", " ", "18"}], ",", 
                RowBox[{"FontWeight", " ", "->", " ", "\"\<Bold\>\""}]}], 
               "]"}], ",", " ", 
              RowBox[{"StyleForm", "[", 
               RowBox[{"\"\<[pS2] (nM)\>\"", ",", 
                RowBox[{"FontSize", " ", "->", " ", "18"}], ",", 
                RowBox[{"FontWeight", " ", "->", " ", "\"\<Bold\>\""}]}], 
               "]"}]}], "}"}]}]}], "]"}]}], "]"}]}]}], ",", 
     "\[IndentingNewLine]", "\[IndentingNewLine]", 
     RowBox[{"{", 
      RowBox[{"i", ",", "1", ",", "100"}], "}"}]}], "]"}], ";"}], 
  "\[IndentingNewLine]"}], "\[IndentingNewLine]", 
 RowBox[{
  RowBox[{"GraphicsArray", "[", 
   RowBox[{
    RowBox[{"{", 
     RowBox[{
      RowBox[{"Show", "[", "g1", "]"}], ",", 
      RowBox[{"Show", "[", "g2", "]"}]}], "}"}], ",", 
    RowBox[{"ImageSize", "\[Rule]", "500"}]}], "]"}], 
  ";"}], "\[IndentingNewLine]", 
 RowBox[{"Show", "[", "g2", "]"}]}], "Input",
 CellChangeTimes->{{3.5533446184376726`*^9, 3.553344625058051*^9}, 
   3.5533447059246764`*^9, {3.5533450917897463`*^9, 3.5533451107438307`*^9}, {
   3.5533451493070364`*^9, 3.553345181642886*^9}, {3.553345227289497*^9, 
   3.5533452598563595`*^9}, 3.5533453180526876`*^9, 3.553345376739045*^9, {
   3.5533454191474705`*^9, 3.553345481675047*^9}, {3.5533455231534195`*^9, 
   3.553345590576276*^9}, {3.5533456307805753`*^9, 3.553345641636196*^9}, {
   3.5533456720669365`*^9, 3.553345690378984*^9}, {3.5533457494373617`*^9, 
   3.5533458354202795`*^9}, 3.5533459275975523`*^9, {3.5534327269143047`*^9, 
   3.5534327276973495`*^9}, {3.5534327587141232`*^9, 
   3.5534330498867774`*^9}, {3.5534331274332128`*^9, 
   3.5534332493571863`*^9}, {3.5534332886864357`*^9, 3.553433348162838*^9}, {
   3.5534333962535887`*^9, 3.5534333964606*^9}, {3.5534334493366246`*^9, 
   3.553433531167305*^9}, 3.5534335663203154`*^9, {3.559891889202347*^9, 
   3.559891889506007*^9}, {3.63818443184993*^9, 3.6381844347534857`*^9}}],

Cell[BoxData[
 RowBox[{
  StyleBox[
   RowBox[{"GraphicsArray", "::", "obs"}], "MessageName"], 
  RowBox[{
  ":", " "}], "\<\"GraphicsArray is obsolete. Switching to GraphicsGrid. \
\\!\\(\\*ButtonBox[\\\"\[RightSkeleton]\\\", ButtonStyle->\\\"Link\\\", \
ButtonFrame->None, ButtonData:>\\\"paclet:ref/GraphicsArray\\\", ButtonNote \
-> \\\"GraphicsArray::obs\\\"]\\)\"\>"}]], "Message", "MSG",
 CellChangeTimes->{
  3.5534328654332275`*^9, {3.5534329034464016`*^9, 3.553432966120986*^9}, {
   3.5534330062722826`*^9, 3.5534330701659374`*^9}, {3.5534331406229672`*^9, 
   3.553433162582223*^9}, {3.5534331938020086`*^9, 3.553433368726014*^9}, 
   3.5534333989387417`*^9, {3.5534334628183956`*^9, 3.5534334903439703`*^9}, {
   3.5534335260860147`*^9, 3.553433536065585*^9}, {3.5534335686964517`*^9, 
   3.5534335800691023`*^9}, 3.5534493017163286`*^9, 3.553449339828509*^9, 
   3.559392118365436*^9, 3.559891893468791*^9, 3.638184444673007*^9, 
   3.638186172726555*^9}],

Cell[BoxData[
 GraphicsBox[{{{}, {}, 
    {Hue[0.67, 0.6, 0.6], Thickness[Large], LineBox[CompressedData["
1:eJwd13c81d8fB3AhVEiSTaEkXDub+7qIjIjsyLz2JlIqhAZJU0lSSUlph2h8
o4UGyc5ICpkhkvidz++fex/Px73nvM/7fd7nM6S8w+2YrCwsLMnkg/r+3fm2
em16o+F3m8mejqcGaMwTjme03KMbDrnzKOgZAqs+eAu3vKAbOldpR5UYQrB9
xRI+kzo6n5NXXpAIHbFbbzSztTTQa/XlJSoS6PC6X3tj4WgzXfPFzvHZFjqs
BIf3/jXuoKekmZS5CAErRoRO/Gn+Stdy+hCu5wukXby+Z1qtjy79cl3WrTRg
bqsOc+roD/qt0caoR4VAFGuN9UT/AP2Y9YxLUjXQf99Ve9x4iJ51c7R+Yzew
g/lTajRvhL6sNU5o5g8QtOxp6u+EMbq2w5+9AysY6Kq0Dp9s/kVvOtzGrNdn
IGeVkG/04kn6evrvrn82DNiHdTn/UpuiM76M9Lz0YmD562tbIj1/0y8XV/rS
oxioWR1hNHZ0mu4TIvd8XxIDqbu0tcIrZujuEa7NZ44xgHoWxZH+P/RD7GL9
Z3MZeJR8fNWQ8RxdTNq1Juc+AxHtLkuDI//Ru5IW7Sl9woCChvTCQN483UVU
VmbmFQPfMwYnAuoW6BMGheMBHxj4GOUyOZHAAjeZo7MCzQwoXXwSdn/lIoTv
zmng6GQgvVZqIOrGIjjs0l69+RsD/dOpPmoMVnipiYh+HWDAdO3gl/FmVoia
vFD9MsJAwVZr57thbAi4uSaeMcHAor33GiIWs+OipZSj4DQDO4oEt6jkssNY
9Eyf9ywDlZ93vx5VW4wvd9gv0f4xIMLaxbj9djH4l7e8TVhgIFbJuDLMkwN+
fZwajouM0Oh6TVNpmgPMf3Fmz1iNoHpw2d3ho5xYzZ5q9oTNCJn3wxVureVC
pF75H3t2Iwx1fboaUsGFwrLIRenE5tzaaxTtluDkzN+HPsSF2rk5P/uXIMvl
l0wvGc/OZFlVvH8pOJWdDHmIvY77HgsSXIboZuX8PhL/6ZM3S+RvLcOj2ut1
4SxGEB9UTBkw5oaBId+K2/MM7BY8Pn+9jRvL7vClFc4x0Gw0tSsgkgdHNJeq
uZB8NcJdJtZz8eKv0cWOt6QeJ84/Cf2Rx4tuh3CDv5MMjL2W6i/cuBwNOTnf
R8cZ2DKZ6u1Xtxxr2op0bpD6psheK/6VwAdn5baN8T8YuKffGmD3hg/HIu8o
nuhloMdumey9lSswK2qeEt/FgOH+8PzIGysQFUDjrWhi4E+z1umxZn6ELzOM
061ioEyNy/PahpXgL58PSCX9Enu0RX7HnpVw7DTuu1rKwC+j+Oe1kgJoWmUZ
ElbMwOCtxz8Lmaug+zYs0OI4Ax0HDIzcJ4Sgap3h4e1E+r2Th0dgkzBOmbDn
PiT97qzT2VxzRhicT2j7J8wY+DyyL1RbVwQ2acmjatoMvHd5fnZlkihManMU
WoUYeK5sPPqWVwKu1k+uRTQC+46sfJzoKYHFcyHsH2sB/b7eFK17Evid+Hdy
XRVQnpMietVBEvfrk5pL7wL3Fr/alJi7GmPZR82SM4GG0LXWYqukMDmezCVm
BlQZXyuovyyDsbiYNaxhdKhk3h6YfiODAyualhu405HXUqokOSqDMqOaiT1W
dOwKfVMWpLcW0mrhizkV6FDKHqhja1wLodB0h+39hsgZVJjauFgWrrmtLwx8
DRFx/M6mHH85jF0v1TzkbQDxrvLv3oo0rC2tSFRO0gPLROTZt7Y0hHh/n9GP
1sM3DnkLlTga+NTYlzkx9XBLKefWv/9oGOaY4rlrrgfDfbtjzjop4VDtwfY5
fj14SOixvk9WBqvwA/mpa7qop3Vm5g6pIPC+QYNXuw6qtR7/sFlQAetClQHb
Bx08YpwBG78qivwthO++0EGOg/WvQC1VHGK9w652Qwfee586aCWr4uy6Yu43
8Tr4VZcn3iCkBjaTib+GYjoQCPG4wWmsjhilhf+k/bUhz3nl1VYndbj3Cg04
b9cGLn//ei5YHQzbroxcG22EtISKKZ5Sh+zSQjErbW1UmyRkbO1Tx7W8FUss
l2ojRuJc2LmDGnBIa099ckcLn943qCnUbcRnvkkLSU4t9AcK2sR0bwQjT951
aE4T8+yuwU8miQ9Eu776pQl5vZ4rNhKaEJHp+3uhUxPJ10YFYsI00aps5tP2
SBNqidzTlXxaEP7P/nNCoCZOqJpWWDto44Lr1ZEVzRuh3O5iZhCgjVJ1o+Ud
7zeiLiX0k8IebbxPz2TcfrURHC2nfnJd0saXUraHEY82Ys++XrGqIW0sTMnU
7TizEb61iQlaKTqgFX/Z1+W0EZrMCoM193VxncM8X61HA594P7zlfaULPy7p
Ke42DUSUfXX416KLiIhrWqMNGrixbGlY27wufjpb+tRWa2D1Pee8UxZ6uKO2
zbfnuga4Fqbmub7qoS5TtSQhSgOtZ1Wej/MZoL9MjVNrmQZyPhUvj11ngNp/
GfPx7Bpw5V3vMatjgM6SLStf/lMn51FintXHACeVI8Kix9TRHbZUX+ChARxZ
9n5RblJHv8m3Uk0XQ5yziXVffUUdM2PZt/dcouNHNZPrnJE6yhVWLiw8JPfR
QvWH7/TVsdsv0zqlhg5d+YvuS7TUMdeeMpwxQQf/a1riaQV1JPaWrfogDVx3
YJNlWaWOlPdXt3XHAGol3HVCA2pIL9j/gVWEAW7HPFuRM2qw0AjkXyXDgI/X
CtmNx9XAVW3nsJ7GQNJgc7VjhhpSete1WzIYULGTMy1OVkOCdN33U4EM3DG2
P3c2XA1h+cLzso/JfctVvWifhRpsc+8qWm43gjWTGWjJrgY+xfPh7kwjyG1O
aFnJoob3FSn3wsONcCemaFPPX1VYtDtpnzpghIvGzazpE6owEp03/lJshFff
Y3xFelWhcdZie/icEUYuDTwUr1KF0KnewycvGEPFLKryTJoqhBUepswUGmOl
9pSf2gFViL5I2+9+xxjvX7l9rN+vCsmxDTvXVxnjxp7LH8TiVbHOKsKzot8Y
+jGpvB3BqlBn/6fZq26C62+5WZfaqcImRvCbWo0JhJ6/c2eRUsXWZf2d2Z9M
oJfnrM0tqQq7y+Wtcx0mcNgz6SAmpgrHj24fXo2aoNxd3Mp4lSrcFa88dl21
CeG/nJ+XL1FF8Dfl48mem/A6xuaWwYQKDtqbGzb83oTWqoaGw29UIPrgvSjr
IlN8/eg5/uylCkpW2k+rLjOFgFG+358XKmhq2HHn+GpTNCZrbop9ooK1tjHS
tptNMdLW5J19TwUvtlzk+HjOFBqaNTejL6jgn+nU+3f6ZuB9vSxw904VZBXu
Lv5naoZn/Zt+rYwm4zlYDtFszfDh1G/XOxEqsHq5lHGUaQY3TaMn48EqyDFe
c98q0wyHzVT9z3irQBuW2bVdZvj+rdfdd6sKonUuebxN3gzaBQuuOZoKLPJ5
Jy0zNuPjDIc6r6IKpDkTDr0/vRnC3PGp0vIq+NjoePfT9c0473ok21ZWBUoR
3Gyd7zfjs0eewltJFfQXxhX+EjVHAvMAnzifCtwErIfF7pvjpwrb76R+Zajv
qUjKqzTHf/8emKzvU8bSr3KCUq/McV2l1O5jjzLKb7PRZVvNUXNeM5fWrgxB
y/IslQVzYMv3SIH3yviYtFZjk6UFei2VM489UIbJ6OzusF4LJA6xFa5OUUb8
5lPy/w1Z4PxV5hPjJGWUXKK1rfxtAbtI+d9B+5QhbO+pU85licuFL5682KWM
obKX02xKlihze2qUHaqMk8lZMed2WeLVikaDeidlfF0lG1bNYwVjbfmUKCVl
CIU/kxASssKHyXGfSQVlWL1xfhe4xgpHV6vP79qgjEe70xWXq1tBayzO8cha
ZRzpGht0cbbCwQY/k3eiylArqvAfvWyFCf0Hh+o5lZGkb+slqr0Fy1Ssyp71
KmHzjrxfWkZbsD9BQNG3Rwm8iT8POFhtwT72YyHLupSQW5VamOW5BR2uvKbe
bUoos3j8k+PwFmxW8JhTqVfCmLNM7ETrFthfcTtv80wJO3ZOHanbYw1ZwT3z
ey4oYV22kfhgqjWmtkW3RJ9XIvkfu8WZZY25LTViYeeUsHtuw0ejAms0mXt+
CjythNMHdqwqr7NGkeyz0r1HlVB3/PXFqxI2SC7o7BHYpwTdknMP9j2zgTDn
4YphTyWYNL//N/LGBgnz1d6WHkqwZmE382iwgbU4o/WGuxJ87MJa6X02yCu6
pxDuqgTTPVL7Exdvxb7vwTQeeyVErP59haGwlZzTTdO5Zkqo9r84XBW7Fc6O
fCHzykown9PhT9izFb3TdMYJJSW8z2rU1EjcinN8pUXraUpoLV+SWHB4Kypb
dtGc5JUwsiyGPzV3KyCu9eHNWiUI39msZfpiK77Q+2cmRZQQMjOe+IbHFnli
ExHMxSSfSD/B7/y2sEx/3cXDrgSuwbZiNmFbuHbVD5ayKuFqe1WTobQt6DNf
3/GxKKHz6WnFh5q2CDONOvF5lgabVJ2WSx624C4PDCoao0GNP0l5z11bZJ/w
LQj9QgNL+lT12Ue2UOT8ymbaQcN7tiDXRxW2aEsefLm6nYbgKbvU8Ze2kDy6
Ibi5hYaClrXt/m222Nehy+PUSIPgxTdp9mx28OlOMj1TS8MfBb5OmoMdaoy5
E5ZU0PD7gmiSuqsdWj9HPlv+mIbJ5evW6njYwcr3r5xQOQ0jEzpBJoF2qNX/
F7ChlIavFT6/XffaQcbcJnb7fRpqLEt5D121w+0H6Wcmi2nICd5B/zplB8tr
prK/LtCQ/SXg649ZO3Bzpl0XJT5lE506vGCH9Tomcia5NGSqH6qdWbINLVne
Yjk5NCT/veu0XHIbTopW3bHNJvmlL47QN90GvkX9l0ayaNAvvpl/5sw2PDje
PtqcQkP7muKLm85vw9S+ob3yxLvPFOVNXtyG7UohNXsP0FCaVJhrV7QNSTWp
52WTSX2d88/yVm7Do7IqzqT9NGxYfCorrWcbTkXscnDeTerlsScxVtEeegfq
zNMjaHjYGL9/nao9hNWy10yG02BvsWtf40Z7yNp5XXAnPrFxZ4Ia3R67BwTT
1MJo4OEO3zVia4+izLmF3mAa2Mu9I/zi7BFAK5/y9adhnN/C0/GFPXKnjXXb
dtDQEiL9Mei1PU46prlbEj9/NUvfX2ePFdIf5J+405C1u3j19SZ73BumPb/s
RoPKV+6uP4P2GF7s8mynKw1hdz+4X1jpgAr7n0xdRxoGbRy2f/N1gFToWlUd
axoaimi1M4EOqHvVKPF0Cw2P2Tj0eMIdYGg/nmtMfLj0kahmvAPOfX1ns9WK
BrnVwm0HjzqA59HNnREWNPiPtDkrPHKAyP7nSrWmNHzL8HSM4nTEzjLjuj46
iT+oKK3C7QhF5on6ZOJpsz/Dw3yOOKLWbbKGeCnbidRAUUf03M6MdjMk64+v
euBJc0Rp+bveVn0a9jJlV9psc0TqkbKCfh1Sf8OhDwoXHeGosSTFToOG/PNl
5weuOKLCYNJ3Tp3s158U/2vXHbGsI+1qIbH+A4kF6XuOeK7y03hOjQYfeRsl
0ZeO4C+6P1CsSsMdwXsZXD8dwaV0eb+4Mg3mo3HmfZpOWLzmkjTkaRBXlUzj
0nfCm4P+EyMbSL9HVb9QYDhBgK1xXR7xqd98+lGWTjgc2XzrnxwNnf+KlBY8
nHCjbYXhf+tpiOLuWCly2AncJpf/uqwj/b8BnVbtTjhbEP/1/RryXhH8XTSi
2wlbJk4vP0xMv5XhdLLPCQyeG1nGxN9UWj+2jjqh9sSGo+WraVDSjqryY3fG
s7xvvkWSNFSZFlxPpDnjqqyx7llxGoZ8uKIf7HfGZ+Wh7tvCZL15Jk+epThj
v8GuwRji0dZEztrDzvDiLNTRJf5l8+d8z0ln+HmcvPZSiOyP3mA173Vn5Nzt
L+sSpIFVoE4w8KMz1FSfhaxZRYNI9bHHElIu2B8qNVu/ggbRhVr2DbIukOWf
XX2RWFyXy0ZDwQWVo91JIcSSdxJ7LTa6ILP24Qwn8drcSO5d5i7Y3NJ0g8FH
9jtm246GSBfEvDrQ94yXBtO1QqwHX7iA8+3O7r5lNAx4m13Xe+2C4cELk5XE
GZfirMdqXXDLpX3jKeJPki05Lp/J+HO1hsbEniLn1BX7XcDrQGdeWUpDPK8Y
s57HFbC/2Ba8hIabM5JvxFxcMXXxvIQ4J7m+atmEfXR3xeeje3fNcJB67Nwv
kOrtCrf4q7ONxDoTXZ4jwa54tpE7JpP41XD+n+f7XDEuI6fJRtz1VVrBr8AV
TrdPNE6w08D/TjbzzqgrbvZW+Yyx0jA/qnK1ZtIVh6vPVbwnHuTXq/z2xxWu
Avl6t4hfONsMCrNvx5hO9P0g4uhvcaZJwtthO/w44cciGhr/vpm3ZWzH0vem
1v0s5HopHxw+cWI7ImxjHy9eUETKlp1pPGe3o/nhwrP+eUXy3rL/wvoL29E4
v6a/lnjzo5O1269tx8mhPRdPEM8wKtdXV2yHzc+PV6WIXV14uk992w5Rge8j
m/4pQvzQ7a2amm7YeuVoSOFfRdwouVX1R9cNMXZDq48Ra38u1nxCd4PFDtPh
OGJ76eviJuZuMMyK+mxOnFGZ32/r5oZriQ4tI7OK+Dt2PDE02Q1llTuPGRC3
ucTcKXjvBvp35rLhGUUEJEbJBHxyw7fbB960EP8ujDij0OKG7j793Gpi/smQ
hHs9biicEz6YS2yRydz8fNINYxfO+28hLn/h2N0u6o57f+wN7k8r4qyCDt9K
f3ccLmPNyfytCAfLd1lPg91x7F3Dtr3E/MFeK4Ii3FHLfWRNCHH6jcP8/8W7
YyjS5Zc58b4NbQLhGe74UaKwk4PYd/0ekdq77ohfKt2XPKUIVZkn0gfm3LFO
VfH7oUlFjBjZXlFatAP6YXOf44lvePfJtC3egbsbzJuCiNde5lmnunwHptOW
c20hFpbasb5LagfuvN2mxE88L7mgoGe2A+N9rTsvTiiiRpSxceL4DmyufBj3
8pciPkrelmXP3gG9mBjtUuImaQnhVbk7kNAqsrSIuEf+z6xm4Q5MSrzuyiCe
0b37fPfjHeC4FWHnQCy7XcqKtXcHFJh3jAfGFZF8fpHPCg0PyLawNIoTH7oY
bi+t44FnetYZfMSZV75sUjf0QOUv+W3sxOeKy+UcNnvgzCkb7qExRdypiBw5
6+aBx3pR8pXEne098WtSPbC8NInTg1hX/EWWcpMH/tVM1JeMKuKrzNrOgTYP
eHPNjBUQH1ZIUyjo8kCP95DoeeIWXYtXwgMeeK4fc+wgcZxLw99Fcx5YJnP9
jyexq2Wk+iCfJ94Fib5ZRXzmEHnc1/TEQ8PQ+bQRRQRlqL0U0fFE2L0e333E
hlm9P2P1PFEQ3dG4k7gve5OOKjzxYZFevS+xxrUljVfNPaFsEqdrTNzw8viS
Y26eiBapfrmImJftcoxXsid0Pp2MTx1WBMefZ9vGUzxhLdHntpd4fuSLWtJB
TxjfHjXfSTzaJjKen+EJ/tF5MIk/3jse2n3GE5xH71/aRHzCO8nPo9gTd98k
reUiFnzh6ezeSMYfbe05OUTile3TGm7yxDK5ge8ZxBwluYJ7W0k+G1wmU4mn
z7U05nZ6QitdRW4XcUvkVtuOfk9I/Mn+5UacIwWL7f+I5QuXyBFLJq3Wd5H1
QtRE/qLqn4ooieaS/iLnhf01guJPiQ39xjm9FLyw5cIugzJid8uqTwEqXpD7
r/3UTeLcVf7Bu3S9wEx3OX2aWORGSU62tRceGjxqDiAW+GTw53OsFxJezW4Q
IC54KdvlEu+FvQc8Vi4nVi9b/vLLHi+8e/qSdSmx3YWerL5EL6Sr7J5YGFTE
cf9UuakjXviWVCE2RMw7V+ckcNEL63/4JL0kXrLO7ZHday9UP7ONSCAOEqFb
FL/1Quv3XqddxDU80p1sdV6I/jttHEOc8fvH4ocfvdATcXxDCDXfm2gHoTYv
yMrObnAbpM57+mT7kBeupa3/q08sfvexGpPfG7sucFUuIk64euHVEwFvcJhq
yM8PKOLLuURXQSFvxPBZ5s4S5yWbJr8W80b+wIaMCeI19g31G9Z5g6taL6eP
eN30QMSIljdOfJALqSFWMhC5HedO5o8erjlDfF8m8C+rpzcelh0PPkmsvbTc
LNPbG2ddN/JlERs1O3cX+HvD7Wkg8zCxY+TZFQ2R3rCz4qMnEO+/KhSjmOYN
v4d5xd7EH3kEdXpKvDHjxG+lRuwwyUwNueuNwyuCfZWJ29oe1k/f94bhLr1E
ReJv1xyCeMu9sdZJ7YXsAHX9P31er8ob9Qf/hokRS8UKzJ9uJvkM8wYsJo7q
5K+yYPFBmqj50/Z+Rbx55fbkBqsPuqQ2BbQSS94uLF262AejNW0CzcQ1+3Vv
1izxwXnh1zsbiKWlvE9brPTBEvpWx7fE9T53/S1kfeCjfehYKbHKgA23hZUP
0kNVP5wmTqs/x3HD2gexkX2vThJ3lPeyLLUl/7/Z8fw48aEjcVNvHXwg3Huk
4ihxt8LFTnMPHzQJXqpNJc4KG7ljHuWDqyVH7GOJRycyHMzP+uAOG8+MMzVf
yyXHCzk+0L9nqe9ErffJI6fxXB8ITYcmOxAXHOx2OXfJBx3xDgJ2xK5iGjsG
bvgguzPe2pL4pVG73+EnPoia8xE1JD5/fMOut1998M5UnG0dtb5Yw3iJPh+4
TnMmyhDHbt+2O/KHD2zys+eliLeu25sgMuSD4RXnWFYTc5R/TAycIrb+IyRC
HNkdd3gJly8qOZtO8BCbKb/KMaf5Ik9Nq2T6hyKcOTbbf1T2xdGBT/TfxEFf
3vI4qfliZI/Mp0nizPR3ib5avlix7dP8OHHTj0a//Qxf6BQbBg0R++b3qj10
8AUfR/qxHuLkFYtq1+zzRf5eNY53xKf6k1OuJfrCYoNrTS1x4TN2Q6UDvqi/
M3WshrgmlOuu3iFfHIxOXP2GeEXN8mzHE74o53luU0Wcnyzpk1HoixcWJRPl
xE8n9P5Ov/fFf+9TDa8TX6or9d5W74vHByNwjTjlqnpNySdfHKmOMS4kNndS
OMds8cWH2mqrAuLGx6Jan3p88W61Z0g+8WDSn6iSSbJe+5DOs8SCfKWDvqJM
vC2STD1C/Kdfze65OBMKfe+vHSbu+K+kXGw1E8yHEbWHqPjRhYcaZJhIEkxZ
dZBYsfm0LGhMDIu8fnCA2CgvxlsMTOhbS63eSxymqNZWz2TiyRa3CxHEO6dF
Zz0CmLis7lgXTpzwgk10JIgJlxKLuTDidOfPLksjmIhvl/QIJb6esqvVaDcT
ekx7lSDirx1PW+5nMrG38veCD7HjUcvm06VMpF1TtHImdnfWmJZ5zMRoj9lZ
J2q/ZCSE7lUyIblHp8+ROLp8xPH9f0wsNz6f5ECc1Xe8iaOOiZF4nWo7an8M
Wj7HdTNhn80WsYXYYMS30WWJH/L9JdyMqXpVmF2uXOZH3lOja42IRw7KR6zm
9cP8mRA9ynlSY8v6+P0wwTSSYBDP2+8xjhD3Q7F2SL8h8bOK4/fSlP1wYplU
ri4x4/DTrPsOfnDWsYtRIxZ1vLRD0NkPN5Ov/FYl/iWdohjv6gd6XFI85cuV
5m8MPfzw9WZ3ogox61jjwtsAPwQ6iJxRIq5y/BnWvccPL3/1tMoTb1orvIXn
sh9GHk69kCF+MPxSyrfAD09/1TtRXlsa/ftxoR/KbGSGpYnZLT5cDCj2Q1is
jAjlF+Fpv6oe+KG6Lj12DbFhxWT27td+2LP5mKkEsaZd/dcfQyR+xhptIarf
xfaXGo76wX9daZsg8ao+xYzT4yS+5oO9lCfjDm00/u2HJV1d1auI712gH8pb
8MOjfWNOAsTKA7doDvz+UGnKylpBLJd4ZNcLLX9IZ3/czE1cqXd1sZWuPzgE
EsaWEW+dfnbis74/WuOzzlLeFTZ1s5/hjzW8vwaWEr9x8+zhtfKH0/4jx5cQ
B+hoWmz39Ee2QPEEB3HRrx6xyUP+UP8vgYWVyq9k7vredH8cL/R4sIi4IVBI
kzPTH/+qcgMoz3ZbbRU96Y/XWNvAQmzxoTQFF/whJuFetPCdnK/io8MZd4lX
SgT8I5Zn6jxb1+aPDUeF1/4hPiZtPXugwx/xk53fZ4gnu7w3fu30x2EMFFF+
6ppRnNfrj9POb1Qo223tyhYa9ge7yXXGNHG8XmrEEpYAhF29FT5F/GZFvdTw
ugA0rvg6O05M+9DnZikXgOeLzr2kfCJjNrtIPgBj3OlZlN041/L6KQfgc9Dq
9ZRH52JnO7UDUDC3yGmMWLBf/NNHywA8KNn53wgx82lAyoPIAOxrCn72k3gk
dDBuU0wAbGoVj1LeJRES3BQbgJYN8tspH0kIt5vZE4DyuZbpQeI7urFr9NMC
4PZ9Xp3y3KMDlVU5ARgJVijtp9Z3O2+yoSoAAh+Uf/QRi3us6fd5RdanMFFB
+Srv5fbJNwHIaenPolwWevWF4PsAqEgH61H+onAzy7UlAEd21p74Rix3vVzx
61AA/oj/teglfpbf6Du+KhBGPCZd3cTdVlIescKB6Fn77DFllj+hLn9FA7G7
ye8MZSNbTuvFawJJ/trWlF8t0tUSkQ/EU7aaZ13Edd4XlzAMA/Fu/4UbncRt
a4NKsvwCwbG8Mq+D+O/HR9dXBQZCl9VqP2XxvWxXcoIDMfV3kSdl98+52QUR
gSiQ75Ki3J36IbFsdyAijzhfayf+8V1jW3dmIL4tCJW3Uf1xfWFauTQQBjI2
v1uIvzua5h8uD8Sqf5xfKLewH93cWxGISt6OKsoVnqLnzjwPROuGz8cpJwtv
1P33NhC/IjmUKfMdCkqo6QjEq07DsGZiRf/PLEzWIKwXurrwmVhylXjRU/Yg
/GYcH6DMV+VtK8wZhHUjpz9RnpAcu1S7LAg2Tv3XKD9uWmqstioIhZtKbClv
NkXqwvogtDtfLWok9llXvCRnSxB5fo8N+kS8++WOINmtQZgZyXWgnMXkr71n
FwSJnnZQrrwan1HrFATW3stClAVkNy//5xUETWfbVw3Ufsj2CXjGBmFx93I5
yvJyq9fIXgzCpb35cx+J8aYh8d6lIIwJXBuk7BiQ1mNYEAQDp6oWygeuD192
KgrCbLj+Q8odcpXrDt8PgsgMLZxy5gYXhaHXQSg6+fv7B+Jx+ZOa98aCILrP
o+89Ve86bFo5EYSXtOEmys/DRrbFTAWhqebIG8qZ98wjNWeDcCZmqpiyvC7L
zcdswTgvmhZN2ds8VKpKMBjyegcWU270N+Nu1A/GUoH/NN5R+7dkSnQjPRiv
8lTkKF8uvrzhDIP8blMiRjli9J+ps2kwrNs/sVLmiXuQ1GETjLznL+vriE3T
pKa/eQcj9NbGKMplBX97pg6ReIfeVdYSaxrHTFukB4PbTOge5Yc9Q9z5R4PB
OBpyjfI9yU4tixPBJC+dE5Rvnn1+NO98MD4/cw2gnJ+RqmNWEgzZ9NuClA/H
LD9+9lMwzspd2VNDzLXyUOHw52CcebAlinLaXZZKo5ZgbLnPGkg5ZWT8+1BH
MOKa0h0p7wto1Gd8D0aFnYga5Si3c/0DM8GoExX8+ZbY1UQGepIhuHvN0Jfy
v0Yu3qo1IcjtCttOOZ850m4hE4K6g0V2lL+nlce5yoUgu9+AQTnqrc3teLUQ
zMj1SFI+Yp0gWWYaAuVMto43VP86f57TCA+Bs4aZO2X3gcc1lZEhOGtU6ECZ
ZXf+WZOYEHx5wmNN2fR8sIZ9fAj4KqYMKTd8WRQSfSAEdB45KcqD3krtd7ND
sNdH8sdrYrHQg+VKz0MgausVTzlzwW9j+gsSX1UvmjLrCdO7P6pDUDIhFkp5
8NHiovy3JN7CuCflxywpZ/k/haDGfnQzZddTiXG/+0LQPbJelPLZiviNT5eF
wrXR+b9XxNzWLndFeUNhtHehgnJitzYtji8UVlw3H1EOWDyzVmVVKCoKBG9S
1rKJFbgsGYoaQdVsyk1foyZSVUPx+Et0GOVVS0PubnEKRcckuxTlAuO9u8dc
yO8c9WKU1fZmGp90C8Wa61cEKVuP3fnc4hUK3l1u3JTTmqb++ISEQsFbbOYl
8czl/Ua7k0KhzfP6I+U2vZOfCotDsYJ2Po1ywM6CXPOSULDMyiVT/l3ykDl0
JxTlFpV7KfNLt0yrPgrFSseJGMqWXBLiT56HQkb+sg/lysZC30+fQ7F7518G
ZQveMlpsSyiWnvxiQLnF7O1v4fZQHCyp1qE8+fjnoR3dJP8nl1Qp0y6p3BoY
DIXOtjNS/5+vjRGbMRyKnp0XJf4/n8A2uvJYKNK23RKh7HdwZ33MVCgsJZtX
/H++52k5QjOhuDP7i4dy8my2z+PZUORErFxKmU+jSNH9XyiK47Q5KOeFPp5a
WAhFCqc3K+X/AdLCN4Q=
      "]]}}, {{}, {}, 
    {Hue[0.67, 0.6, 0.6], Thickness[Large], LineBox[CompressedData["
1:eJwd1nc8lV8YAHChkiLZe4WMe3Flz8fee28urnmLkoxkhMiIkllCSGkRQlpE
dlYlJDOSVSEV+Z3398+9n+/nfd/nPOd5znveI0A8aeVDSUFBcRX9YP+bE52v
hVKH1Qs+9wVp04jDcBF7hOZIjQZdCk82B1kcgOUtkX2kRSM5474uZZ84hFnc
/UA1Mqhxgy5R636CBHg+7r67m/5BI82LsufpqASYsC5H/9Ue13jNz5x1Bo+D
IytsV35/mNZ4NUsZF9yJg6SblVG/ZOY0XjYIVK8x4mHbQslnI31eY4Nd2LXA
EQ8Lj50Uv2svaZwpV1D8OIGHz81mJ9c//NAIKwik6emWhAIWNu/Te9c1JiLt
6/z2SIHNic8OP2Q2NG4JfKNek5WCLr5grbX0XxoLT54pHMqRgsRwRYWTT7c0
ivBFCu2tUgADFLiVhd8a2Sy6o7WrUlAfn8WypL2t4cVbw64kIA3BY460gSE7
Gp45U7yPZKVBQlZw92vRP43Uy4bDHvrS0H/Kcf3nOQqgJAn7pgZIg57Q4qfv
HyhBy2TBtalSGsoszByqT1BB/rBPUH29NOyJrhkM3ksNF441FPO8lobmd5Fv
VmX2wn6eX3itT9LAQflZ82HnXshomRY98FUawiS1m0947IM60WPTZuvSQLh4
sHo5fT/UU4yo+h0gQMbjkxL3hWhgVCNUWIeJAEufh8qDntIAXeJO1UNuAlQo
Xi/4tnAA/tyZSNWRJAC1DwVLVQwtaEj3CpyRJ4BnlvflANaDsHaaNKatTgDu
RVzCV+1DcD1n5mqHCQEiWbP+VY4egn+mWUsJ1gT4oLUR7hdCB4YRdd+/ORLg
SuEz8nwRPXTvV1Fr8yHA2huBhQq5w/Ap2vqwWiABTNcTiaSew9B2PuVEQDAB
EkRuV/04xwBcJPfm1QgC1Kh+9LPqYIC4v1vhJucJMGV1UKSG6Qh4ZzxT84sn
AIO/2swR9yOQtrOsoptEAPWYk8Uhd4+ATKdV0VwKAcjXSlwHNo6ABu2yp3E6
Aa5XDXESNBlhaPZ0SHgmAX5/ULi29oER5ePCLZ1DgAYZGo/bYkzQectB6Gce
AcLSR8TdopiAguaP7LlCAsguVG4w9zIBvL4V0HuDAD+0Il528zJDo0f854Wb
BHh0wzA1PpgZlJOeX+wvIcCJLQ47pRZm2G/2XSHpFgFw1ov8a0wsoFjW0Xqw
nACL95u+VfiwwJd+yR1iBQEqaVLrXZ+wAEXO5rX02wQgeTnHMR9ghYsuZkLp
lQQQei5h0u3ECrCaoOZ1hwAz7Nus8fdYwYoj/syRuwQoPd0zpfiPFR70Merm
I3v0Xb+3as4Gvk9bDm0j84qRz1aUsEHMGQOcShUBxi+oabn+ZIPSz8qUDsgF
E3R0zLrs8LP0+HtrZAeliQ9dOexQQX9hVAqZNftBadwCO4hQVMMyivdu5TxZ
UZkDJupdldKRsw3NFVdTOeCTVOEUA7JVGR9VxScOqKXv1I5A+TLsrva6SHFC
YW6q/xs0nz7Hl3lMcZxANu5x3kbzTavN9Ooa5ARl005GDmSjw56ScUJckHbG
LIwX1YcmgPBbIYwLLj4JJ9Oh+r15vef1yhsu8Pl86vMXVN8kvsGMcg5uGL9f
dLuqlAA6kaWOLoHc8KI4Ns0F9eOllPZqJz0PWPfav0gsIsD5S0xNsR48UGL2
PGf3OgFU52YSFGp44O6z/Gw/1O/GggTOclteKGrZLqBF66Fmb7tu7HU+eLXU
dr0YrZ8QjxwGhRU+0F9rti3PIECe6+PlTT5+8BJi3l+URgC7hgsN90P4IZjP
+TQ5mQCDZCEzLhYB+PbN4m9WDAEIhWmPN9UEgPqSqapONAEyO9bZB0kCkEQ1
f3wlkgBmR9tmkhsEwDPvcJt4GAG6RnwiNp0FYW8y4aFFEAFatW+XDZQeBUaN
rKlcewJIZzz8+qvjKCR2sYty2RKgaOSJJO/qUdBL1okutCJAOLmjIUBFCA7m
7duXbUoAydyvPVTDQqDsctrFXxv1f1FiQ26vCJhmnzV4g/aD4KxHugW+olBe
gH8mvBe9/58bvxBxeCCaRK9fqpUGip8heZ2WePjtIHwFVyMNs/vEjaTP4qGP
rWz37UNpuC9ZcH/nFR7auC87cldJg/r5yNA8e0kISDAmdZdIgzuPCmVfvBRY
BUuEJ16WhgH8RMb1JWkAhsNJYUHS8Fqhad58Vxq86y49s0P7Z71mDlAxEuDv
hOC2op80FNia/fBXIEAOh9NlKm9pIEY/t1VA+8LzFVnaamdp+NFTxD3IJgOd
9fl0ZGNpYA5yv7tf+zi4W0U89MZJg/j+W+0W9sfhCDW3uYs4Grf0y3R+4HHw
7rVXsBOVhqARMhcu+zjs49watRBC+eicS7OYOw6GDb7gyS0NoTz5J/IvysIR
6Yv/lg5Jw1DfoIxEjxw0sv/Q0/ssBQv+rOahk3KwIsJ47+WYFPyjdgp8ti4H
+k3rYhojUiCuMnXLnEceTjXdczcYkIL426vMoSfkYX+qDaSi749M7KFfzQwK
8K7dSO1tpRRcIeg9NbNVhPLHY/7Hw6RAasxRX81PEQajuntcTktBTwJ5SCJK
EQw0b5qnBEvBvpHsbzQlihD0cf72twApiDo/w9W6pAiPmy8avHOXAu/u2HMK
CUpwdXg0WslICuR9nqrxP1aG+vbzbVICUjBE/7aTvl0ZXumwUj3hlYLghmnb
nRFluHdgfRu4peDuQdoTo/+UwaL9IYcrmxTw1TgUZRupQM4Z/7I6Oimg2d34
RzOtAn+p5cPm/kjCxzzpl98Z1MB+3MYe9wF9n4eqDocJq8FJrefZH4YlwYn+
mPsfJTXoDDO+mTgoifYnnn+UXmqQEX6BfrFXEiZP0Koy16mBfK3J1tBrSVjQ
mX0i76gOXwzy+cUeS8LWWu7DqBIN0Imvam3JkoRGCabd3ToN8H21cPrVZUmI
JGWYJXRpAGdaRnpLuiRsjyUsp/3UAK7J6O/dKZIQO9PA8lYQgP7hB/G/cZKQ
0FduPRkKwMPQsNRxShJSy2LeUnJogrnvzTv0dpJgJOvPyHJUE0buUcm42kgC
zWsr22N4TdgOt2m6b4WenxEeM9bUBFf+wFc25pJwTrDnS7a/JqTSKvk1GUjC
iWL2fyJNmlC0osg4rSIJlterccbOWuA2FWJ59agkMOAKT7r6aMG4xpVwHkFJ
6HuaUHPypBZYisg73uFH44/ZK2Zf0IIhQpN6O48kaHH+0/5UpQX2E9c8mdkl
QTbPyPnkthYQ8gUsKOgkgS17JuXqDW1Y29dCPLCFB3aJuoStCm3Y/9nt6vgm
HjhbkmJcH2nD3Xr9w9UbeOBdEztzrFUbYkrIM64/8SBsEuzxdEEbWg5zv29f
wcNx6h35meM6wJl89f7wHB7MQ1lnZbp0QPX+7sP3w3iwOLgwkTukA1ONneX9
Q3iwKm38uD2uA+HdQs3dg3iw63d5276qA5orjbpt/Xhwxd1qcmLRhaY3V++2
9eAhcFYqK95DF96dKb335zUeLtoYqg9u6kJM5Kghvh7lW9vHSblHD8bnqd/K
1eHhAZPNL8JBPSDQPo7SqMXD+0G3R1l8eiDRtKFrV4MHIctQQUsDPbih+yQs
6wEeWkxv7uvP14P2e7N8arfxsKO30derqg8jYfKXPPLxkFkRWbWjpw/sh9aC
U/PQ8/sokvGW+vDDg9/uSS4eTNpoNdN99GHy5zE2xhw8FGjzPzbJ0Ido33Kr
oSt4UATj3O7P+iC3t/b2hTQ8nFYqce+MN0B11NiXHYsHo2L6deM0A4i6SVu9
EIMHwf3nkvuuGYCr+ANOdeT+YbvqoUoDEAm2OPYtGg+SwYeoJvoMwCe69bBZ
FDr/Vpyt+MFpCIlVIYHyYXhwYTZb5npsCOOyNa9Sg1B/op7GFTUbQiHVmReb
gXignRZlFWg3hOX7hl5E5MaHVBoiHw3hyUuHApUAPLAaN2ZK7xrCEr17zYYv
Gj9OSFbX2AgE+64tXfTCg87qn8gTM0YwrpVRyeeMhwiDbPFXS0YwzMVVWOyE
6l+CH2XaNIIanWh2QWR2Gw+lRhpjCFw6US2CzutLDW2/qCSNYcm9zVjeHg9X
4zND88ONYUIBX3zCGg/TLCInXtOZQJlUbbuGCR7YTr7gYWMzgU/dcVv9xqje
HQ69/vwmUHeIdIuIXB+Zijt83ARuufsSLxrh4dLntUVHBxPgiN8Ne2+AB5k7
T31XS03gURhb8iVdPMSpWnpyKppCprRDr54GHgzcin4oaJmi/RW39UkdD/Sx
3y7YmpgCp53BzTPI11sTKzI9TGHQnsajQg0PDUZN3/almMLx6txCOlU8rDkc
Dfv50RQYxawifyjiwe3MxqWeKDOoFlHdy3gcvS+5WtyLiWaQ23K04okMNv/L
9/dnmoEYj2iNK3Lktli/VpkZTFbFHagi4OHaBTeWxh4z8D5vddtIGg89WW9u
lvOYQ2lWutQNPB6UH+TXnn9hDlXvB9TSRFE/PvTtrHSYA3HeJ0Ub2YyCWt99
0BzEze2E/x7Dg5fViY8ac+ZwofqjSSCyXpRATOxeCwBRKwtzETw6l2ze0pSw
gNv9BhPCQnh47XtzuTXMAtLwER9p+fFguK3EeC7KAhT82lK7+dB3PXNYXjbW
AgS+b19IQ/7YeCC2LMUCin/O6xxGXjkYyph43QJkT4VRsPOi/j8yUNBrsQDv
Ozp88tx4CNr6HttBZwlSJA/KW+xoPiEk1i+MliD5ZUXXF5lmcbSKit0SGHN+
90sgl4+1vlcXtITEH+rNdWx4mHh+DVcnbwn4n5UTPaxov0lUGilxt4SLzesH
aVhQvxnjpKKqkRVcBx4ewQNF6sbrvHpLKLkw63sOuY8qwKn+qSV0SFGqGiIH
blglfm+zhAHR6cIZBjyUjQiN+Y5aAq2guwwXMuvNjiQbKivotCqJukaPzjkS
DBN4WytQ3rDMqj2Ih80bnHHHnaygKqOBPwV5/bCwkJK7FSRMqcy4Iq/8VArQ
8beCAuM7FDTI00+9Np2iraDQ6WqOGy0euoyf0CeXWwHrA90/zAfQ/hHopjG9
YQXlz58zlu/DQ+4nv+n5P1bgvXvuWgxytvnpxOVdK8gVN9dxQs44nty9dcAa
dim9hRmQ4/9W2x/mtQZf+ler0XvR/FL3BqvqWcMLwky4JzUeVKvuFefkWEN6
Tfh+fUo8jPFX3dQttIb83oGPosiROXeK1m9awwyfbi8t8pO4iutWd6yBquor
69s9qL4OxXn0zdYgLSBHcEQW25udmTRlDStO8cTTFKhe7lGxYTgb4KUL6Xz+
Dwd1wxExwgQbOLOYH1WGbGMUfn5YzgbmbYqMLiFfkTtzTkbDBhRtGtTtkOkO
nQxfsbSB5CsVUas7OKBuJAaTztrApDAP/hjyd0YjD7sWG3BVNCm++xcHI0GC
/QFvbNB30bE1C/ll+x+NmB4b0GHdpYpAzoys4qt8bwNeA3Gf9JGlpw99/r2I
8lmIXP7yBwcnqt+63mCyhZEaGqI48qK5rfOsty20Op5pbNvCweAdfPeWvy1s
Xjlh+gi5iWqfCt1JWzA78vFPAXLKk3pO+Qhb2Ld+uSQYWZSPffRiui0MrPpy
8SD7row6SNTbQmjNu9uRv3Awm+Zhd2q/HYhmMrrob6LxF3GC0ofswBuOCcgj
/9L/vbzMYAeapo6/hZBpqa4k+nPawZBQ2zQlsnREa60H3g7YvVJyX2zgINpH
hMnc2g7ERqXPqiKzqi+9lbhpBxu7HPHa6zgoLmwo/HrLDuo0ty7IIov9TvC9
XWkH7/jO5Qgjq9by7ArW2IHVOG55P7KXuLkkZ5sdHEhQce/9iYNHrDVpNN/s
4M22nZ4zsuHqWcM5eXvAGw3civ+BA24CbxKNqj1YGF2IC0VeOfW6RULTHtpL
5INJyNmbDKqnjO1hS8ky1gh5YueO5K67PWTrCfszIZ86NM7EkWIPPSktxpXf
cVAgBhMmY/ZQE13Z/WkNB0GBXziDJ+3Bvjjh1gCyxv00+6tz9qCJp7zUhjwr
/bH/46o9DOML4+8jSyqeaiVRO0C6pwP/eeRWvbLKWLwDXBQJ+yeAvORFc7o2
xgGU2No7T6+ifIt0nr1IcIDa0N0Ef+TVj7H7u1Mc4HuHi4k78g/z34VTVx0g
O8501wj5l8ria/pKB0gmZawLIlMy97D69zvAi9w3DO9WcMDx+nITj4Aj0LnM
Vmsic+52U4uJOELEQMoHRWRuZRpzWQlHyL9etl8amfdR7IyRnCMMuFNf5EUW
uh5yKNzQERR7f1JsL6N+h1q7DYY4wpQ07fsGZD0hNsqLLY5g1UdqVEL+StSv
VHnjCMwZEfkyyGklZ83Wuh3hSmVQnATyEO9IgeM7RxBbH/DjQfbgyD+OW3CE
G4xV2XuQI+i5fAbonCB4SNSxewkH97Z4O7gcncC68JOjN7K5gvmJflcnONyb
JOyG/ONMDHMi0Qm60ii27JGVfn72WAl0gpJm7Wpj5Pbl4t8vzztBPS1X6HHk
z9OCEqQyJ9goYpWnRmbsFcl4tOoEkiPJZ+9+w8G/VenyrnUUj3agoAx5kVGl
efa3E/yYffO6CLnFwXyRndoZBqyP4K8in549qxfH7gz2z/QszyEP/+34Z6np
DNp6qePmyLnigSd/XnEGZzLLwN9FHCSYnkmiy3MGfQGvtk3k4OCYG8duOIPt
p/oX35EN6q92O992BgFKrfZ55C3N5mOvnzoDkbaPYxjZyZFuMnvWGSaeCo/c
R+ZOfmghL+8CGfSe53yQ7z643/pb2QVUm26QPZEV31XJP9NwgUeHSF6uyDaC
ldw6hi7wNz3OxRY5rbl4wdLFBWKdVBJ0kf+uZcWS410g825OmQjyqGPoo7I+
F0iWOEi79BUHfrGnjvoNuYATvjZ+AXmzIjhHYsQFKjktd2eRGdeDztVMucBq
vSX1BLJRho/By3UXeLw2qtqP3NhiNznG6Qr/OvK86pDzJJQYmHxd4Qfnj6B4
ZFvj3sznga7Qw/QyIAaLF+h5JCDYFbZ5xgLPIafeTWF8FeEKy4Vfz4Yhnxcb
ZT6Z5gq7tRRPApC9j0VxdFe7gijTWK81MuHoM8EL264g9JioI4q8omV5S3KP
GyQUPiwTRr5LnDs6utcNDlz5sP8oslApnTDhsBvol9x/z4PMLuB27LOAG/yg
F85hQv7Huyuhou8GjE4f8ncXcNDFqSn3M8sNDB4uFn9E7ud9KEKd6wYdz7OF
PyC/F+RhZ7nuBk84xe4PI0+J//4jX+EGaVV7294ibylXv4xscoO+UWBrRxZx
FjChnHEDv2c22o+R4wv3eB2RdYd7T2QqLiMn3zxpI6jkDkkmWfHpyBm3Puke
V3eHSpsznqnI+VWNorYG7tDQ2ipyEfnR05CVPBd36NSQfXseeWJsKoI/0R2u
tcleO4GszN2SKfXeHcL/lM6YI08fFZr4OuoOrFQ8EmbIKRJJEmWf3aHmWnSo
CfKIslE7+1d30GlcPGSIfNZx8O+ebXeIvK5ho4XsZBxyfJHBAzwXRFXkkHOS
0XFf3gMeFvi4cCMHpMm0cSh5wJ5LK+OcyOqZM9/CVDzA/jyfOwfyXK6uEgE8
QDznlB8rsuztA8Plhh7A6HU/gwF5sC3rwGUXDxA9u35sLzI9VWmoZ7wHxN0r
jludx8G+3y+svyd4ALlylm0F+d/KJ5m4ix6QuPvx4RLy6ijH9+I0D3gjOTD7
Fbm/Jos8mYOeL2omziJfIcaR3Ks8gFt88t5HZNYWDwfXYQ9IefguqA2ZvuG8
wvJ7D+iVvCz3GhvvwXXW6I8ewNP8bLcF+Vf+yPD1CQ/4k3I67yXySIiF5fiC
BxjXMI89RS4QACPnHQ+4ItN6qwaZN45P1VHEEz5cnJIvQX5wmkbwk6gn7Ome
kypGVid93+8p4QmXT/GJ30R2NW4d8pP2BPo7eMEbyNdZfAPDlT2BrTuTPx+Z
4+6DglwzT7C/aWSbhcw8pPb7XRhyuPm1eOSyNpHPjhGeUFUTXBOHfLzhcNun
KE8Ip7jRH4tsdWMqcy7WEzaOMzLEIGf5JopuXPKEoWSzwihs/ts99sw3PaHC
5eB0KPIBYZd6qzeeQK0ZIeqHHMChYVTV6QknWaZDfJG76AQnqHo8wYuRqZmE
nLY5v7eu3xO4WjutfLB4Hadt2UY9ofjxqRTiPPa+p66PLXlC/wqByxWZu7pJ
xoeRCNUeD7uskM+V32h/xkwEl8YiCcyf8mOdWNmIQN2mmm6JXBSvF/+Giwj3
i+KsLJD5bQYHxISJILPDOmeKLPzra/CKAhEMz9SJGSJLqnE8POtKhJvhMjhA
fnzU/y+lBxHEqaevaSAr0jbqZxBRfGVdCsxaHxwmy3yJ4MZ79IMasl1I3pHB
ECK84RFKV0GOKWcLxSURQTjvDIcCtr7oWJWmHhChvg3uSyLbrvskBlUTwXjn
qQTm0dG6gV+PiWB2ceAuHnn2tm0AfSMRvg503MXNY/v/tUKVViKc2B6uFkcW
CGP+d+0DES6f7xwTQT41wdhqROEFlJuWBXzIHe0uz+5SekFWuZgMZt6HFU9o
93qBd2VoFy/Wjxjle10HvCA/gLjNgywoQLxmxOQFniWXfbiRB7yqfY1EvEBq
qc+EA1n6q/khIxMvyHjZGsiEnDSQv++umRecCjl6BPN44wwFraUXAO1CPSNy
8qWzG522XkCLK6LCPClxc8LQ3QtOP60uYUDOPLHyyPCUF0iaMK7RYe/jzzRb
wzwvsO0oHKTB4o2U2N0o8AJnIdNEzF3P6u2/X/cCm1ErRcxlFycd80u8QHXX
8eZ+ZCcuWbevd72gbNQ0ZB9ym9YYKeWZF0zqxglRIxdmiYV3TnuBiVtL2+4X
lF+YegTPnBdwjzrGYw5zto4MmfeCZhoVDcwWwtHnOJa8IFnsY+M/5H2N/bH+
G15w5FhUzQ5yyOTZlAM03rAWc7D6L7K+VHuBId4bzjNxT/1CdthnYNMv5Q3p
JmYlmAM+ddLZy3hDxfkeT8wZqb2x3grecOBM1cwm8vv5YVKMpjfIqi4ubiB7
F8/I1Nl6w+5Lvv3ryPFH9nTzn/eGSwcPh64hZy/EJ9yO9YZrNhxqmCteUKtL
XvAG57fe+zB3kWmqVZK94fie5/mryEe6DufaXfGGyvmTrSvIxfG8XmkV3pBt
kiS4jPz8p8rfX33ekPFJgG4RuaTnCdF6wBveR4xMfkVOKD/e9WDIG6r6XtZi
NrSXyPcZ8QbdLmFXzMNNnApDU96QtKv8aAF5Me73qQfr3lDKTHSfR2ZleLLo
zekDgef4J2eRfy/IWL3k9gHagFuNmMdfPWjk4vMBkoTlVcwlpyuSB4/6QLwJ
Th8z7sM1EcD7QMG/0UczyFpFoUQu8IHK4a+p08gncDKjAz4+4D9m5D6JfOYX
5x93Px+Y/bakjPlcCxXnSoAPmEs1smJOdXjnSBvsA7fk3vZ9Rq5MCP+oFekD
XJe/Aubp8ecjjzN8ADyGcRPIdunGH649QdeZ8UfHkV0dZH8dbfKBG68mqDB7
H+Vhq2n2gavW9bNjyKcbV+z6XvkAm/P7CsyZc1nv9/X4wPHQYRzmLrWRd2cn
fUDx3nWNUWS1Fe9hxwMkiObbPj+C1eupfmnzQRLUZvf7YF65KB7MR0+CotyX
JpiLBNYOzjGSAEp/cGL+ZxOlHcxNgmmTgoYPyC+eZtUkSZHgddrw1ntkzZTn
mY9tSbC4U5f2DpnTrsSN1YEEFzS7wzD/EEzARTiRQFX6twfm0mbDDnV3EnQW
F8lhplwb3u30I4Fv16HJYeRWu28nJqNIEM/vpoRZV4jdlK6UBDcmmHYGkWuX
2wS8y0hge9ZvEbPQk9ObTRUkuB428AEztdHbm35VJFiGyRrMLSeTfrTWkkAZ
v+KPWf3pem7kGxIQ79SODSDLWw1Mzy+RIOetTm8/tt65Yp6or5LgS9lWM2aW
OVzate8k6Pd6fg/z+tlkOe1NEnTYxKRhrrmhkVy0S4Kru8MmmKW+3sfbMvrC
utOL/rfIorGXwlsUfIFN9fBcH3KzSvleE2Vf0Dl95x1mi18vrrxT9YWwfXbt
mMNPbNxb0PSF6em525g7XDym6E18oWHqUyBmPyV5I2cPX+Ancf7qRb7zY4pr
PdkXtCkEODGrP9iujE71BVf8x0OYB/3Z5Pdn+IIoQ8luD/KfSRMLzqu+0PvW
Yw6z0dsnCXDDF1yUi6oxL1alL6dV+8JsLYUpZnEfpRfCo77QQjmb0Y18WdDs
z4VxX5C9qJaAef0zUW56whc6j9yKwPzcKa2qaMYXXu9keWO2svicy7bsC3sz
d5QxR6gkBh+g8IP0a/++dmHzOzIgsCzsBxMzGhaY8W/nXIxF/eCs5Y4e5itp
f3LviPtBwcJrNcwu+4XoSVJ+8MP+lATm1e2wPxOKfjCVr7MfM+sC91C/sR/k
lza+7ET2ee6XUBviB2bdF5Qxr5AXz+qG+gFe/hUBczhPUOD7MD9wbjkghvnS
uZNWW1Eonz3NbJgfKYfxqyb5AX/orY0O5O36C82tBX4QNxr8GPOVh0Xrg61+
wGRXKI+Z251/wavdDwKi+KQwl9OXjq13+MHC2L1jmBvI5S2sfX6Qc2SGHfMn
iXuZTiN+YFvx9O8bbL1UNuKml/xAX5yhFfOL4mHv7yz+QNQet8c8aSLgHsbu
Dxfcky0xU/wmO/7l9AeudBVjzFqW+8328vuD3Ey9Oub2PcoKHOL+ELGwK4y5
h3jzgKa6P3xr6dtoRx4VCniQSfKHuhhiAea//fWVLP7+ICw/n42ZO5rqVkGg
Pwy2nLqM2fXd9dyyYH/4KV+UgHky8W1sQ6Q/TJzSPYl5/ous9WSGP6RE9+hi
Xq/c/SX1xB/e7ob9akP+YqdXnNLoD0XvmH5iHqFON5h56g8cKXUrmJ96cObn
vPSH2377v2COZ5dT3un0B4Njs8OYGZIDznWN+0NbauRjzDjfdxQ+lAFwX3n6
NGZeFu47z6kDQJHpYPD/97cSLdn3B4B4u0IQ5p+8ayXdBwPgY8F1b8xN72m1
ZVgC4CL3VVvMBnroKH8sAFSKcIqYvYSrDhSYBgAtSY8Cc2SbW4CIRQDIvi7e
fo3tvz6M3TVWAcCct7uFubk8Iq3bPgA0Urq+Y2YWMTi84xkATN+yZzC3i8wx
e4Sh8aI232AWF+XjF7kZAEf0Wq9iho7B2JqSAPg2VpyJ2c4vaUq9LADyxeLT
MV+oXC61vxMADcPmFzGPizYLpzwOgJFW1ijMGWKOEktvAiBo2NQL83fxq/I1
awHgLKcgj3mkB3SZfgaAnc2D45hfnlixDt0IgPaDooT/n68xDJH/EwC10kdx
/+enTHGviSoQcrsVBDETDckCrayBsP5kgh7zsK/+oWHVQBB1PLrYivXvwAan
nEYgKIosz2MurSoVy9EMhO8BjXOYg1d39Bz0AiHDwnEKM93Z2rhx80DohPoR
zHpJAr9miYFQZz/9BnND2d+pjeRAMDy9dhuzvHboL6PUQNgsoavAXDe1dKg4
PRCKx3FlmGt4JxSMrgRCY2BIMeZ7eS/TiwoD4eEdxnzMxWmJSvoPAoEQ8PgS
5pTQw1l5Q4EQKeZyEjMNU3LF8rtACF2oI2NOqqZo1hoJhEXPI0GYE1a+f1ka
DwTOyF4/zOf9hlU1vwSCFrcTEfMpl/yFr1uBIBz/xhazk85RUOENAt+QBTXM
O8M09K38QfBM1VH1/3x8VsaMjqLrC93KmL8kNZ51Eg0ChQ/1Cv/H6zR/GCET
BHb9pQTMl8zO8TboBcEi94Aw5iaHd9uyJ4PAOD7sMGbXr01dzSFBMPOclx4z
RWRxnk5oEIxf7jj0f30LA2VtIoLg9Bw/LebBT3uCTl8IgmbuWWrMi0TJserc
IOCprPnTgsxFvtgo+TII1rPd5zFn7JLkUluCYLTe8Atmyit61fOvg8BRXm4O
82L93jvFnUFwxJRhBnMTRUIe4xC6v/z9BGan7Nizm3NBoOVX+h5z3tMIuecH
ybBhLPYG8yEzx2pOejLk96u0Y46dVMSfZSDDboR5G2a/vVtC0ixkaDge2YpZ
wTyMuZSXDHqHP73A/H761M9EAhk0u943YGahDao2tSeDVmB6FeYy7ejINUcy
vFG/cxezTHSG9lUXMvjKtd/BbLb26N2IJxmexVFVYk56v/HbK4gMO2apZZi3
SmO0IuPIsBTdewPzqMrVoYoqMoSo02b9n9+ZsuuGD8jw+LxuJubNB3U+S4/I
wJIZdxkzo+DIL0I9Gf5wbadjNqbh4X72kgyXMv9cwtw8XOE99I4Mnx9wJmI2
om/Ah42QobrXMwHziH7nJvsYGSqy71zAvN70Ldltkgx1DCrxmPEl0ve/LqLx
I3xi/o83qhmWtkyG0azq8//HY7bWkFojQ5nav2jMpItnBkI3yDCtm3/u/3gv
kwrYtsggf2M+CnP8n1yvpj9kWI6W/98MsndwrjtkiJhLjMRcRG7a2N0lg8HA
uwjM/wEma9bI
      "]]}}, {{}, {}, 
    {Hue[0.67, 0.6, 0.6], Thickness[Large], LineBox[CompressedData["
1:eJwd13c81d8fB3CRUkqUlUIkJfdee1+8kJm9994ryjcjRVKpJDRJSJLSklJG
pYyIhFSiiEpIyEg0/M7n98+9j+fj3jPe57w/57w/Yt47rP1YWVhYUsgH9f2z
t6lO4linln32bmuBUkV05grG6nTd0T4gHsXQ36IE8L30Fux6qm2brbW295wS
dltee8vW1aGt8fW2yecAZXiVNV9bOP5W+z9bYfZlz5Rhyv9972+999ocXB9b
OcRUwDMmkDn3dkBb1FGjp65BBYfyivfMyn/RNl7Q7l+2RhV/LNX8Zo5/1V4u
omjJdFHFUJmz6g+9UW3rmy/LTT6qwt3vm9h47ph2quRT9jRhNQRzPjr4M35C
e05hQSvNQQ191eY7pt9OakcURC2PfKqGbD4B313s09qcAt9mC6bUYBve5zgp
P6PN5Bu4JSuujueiEboTx2e1z4TpXfwcrY6DMaoqO6p+aXdoJ0UZ5akD7Sy0
saE5bftL7tEH6tRRnpTBN6r3R3uaFrj3K4cGInqclodE/tWu+iLUiS0akFYU
XxjO/afNd/KfVYe+BgZTR6YCWxa0t3o84i/10kDbTqfpqXgW+H4XOj+xRwOM
vIfhZWsWobi5/eOlUxo41iw2vPPaIpzmM7R7X6IBA4mRDz/esqJ7tnqb6BsN
FFqaO5aGs6Ej8+FBo2ENLNp7pyOCfTHuKahyKf3WgPtVfjPZnMVwyleVmeRk
ovp13LNxeXY49liOp65jYi1rn86tJnY8X9IbwLOVid0MvepwzyU436CiekyF
CbnDnKXfjy/FQkJN5lELJtLKdkjfkODA7UUyNyWcmRjte3U5tIoDbEfjpT74
MGG8QnUDzXoZAtc7CD0MZaJINSf729AyaJ7/7fIiionFfix8JQnLwQ1+Nv54
JrwyfE8E83OiOTl1PjeJiUcPG5dtvcGJpXHtkztSmFg/Qkse1luBMeUtP08c
ZyKOP+NfcfcKrGq6/oM9k4m3ujMxgZErURV6MKvrNBOKO5ymNnNwoc5slwBX
FhOZ5x+Gfc3lgpxhfOL180xMPBMbKlJaBdGWkjsVF5gwmz7o7d+yCuJDGms1
8piw4/5vLFOOG4/dTnEr5zORLHmlZDKeG5M3FGtuEd9hvgu0buTGRfFrE9eJ
+605Je+s4cEOtR4PeWLuIM1PPB48CHL9fW4b6U8rYUd+5DUeKMvPd30l44Wd
vujWPsODPvq87YYcJnJKXgnJ6axGr2UrzySZ7/Mn7F3pqashVfPvledZJube
qpyeeLsav44buUacYuKBPIfnFak12GjsovAunezX8a6t7nvWQJXX7Xh3Kol/
qHiG98UabFB9lxFD1m9SN7amWYQXS1Vr/e8fYOL2BeNjSRG86HPtGc/ex0T4
r7X2ak95UappVSkZy8TIjcpvRX58oIUWyOqHMVHMcazc7T4fmk873+/1Z8Lf
x2U/7zJ+PP+m+I3uycQnwT/8Sdf5IaH2KGDOion3BzR13aYEyL7q+p+UZyK7
d+VKXn1BPDV4cFGK5JejWu/b52cEYXx64ttRMSZej+0LU1VfC7YrVZn3VzHR
6lRzbs1+IeSKZZROkXyukdEbb+ISRlhf2dK0sxrYd3RNZaKnMFi1+bKqUjXA
/PIpWeWOML42HBBv26+Biuxkoct2IlgieHVVWYgG7rA36CfmiKLR9cf4fi0N
dIRJmK/jE4PH7Y5qWr86avWuFLYXbMStqQTJkA3qkE27NTzbuBGCG/K4+PjU
kdt1nyEyvhGF9+6IPF6mjpiwxgfBGhKIZGGT5CPnB+PscAtbpwQKOEXvtteT
82VEekaJXRKVDe//tYSoISLjtn52wBYI/DQwcK1Sxfq+ikFvGh1NlpnenhEq
YJmKPNdkRYf6Qe41Df4q+Lxkq4lsNB3tQ1lOim4quMHIvvH3CR39Sx5VbjVR
gda+uKhzDgxYn5vQTJBQgYewBmtrkgzmq2rUmrqV0U7vTcsZlcWz+m+9/WbK
qFOp/GqxIItw7fjXrvrKKNc5A7bVcvDNanT7yFRGtp35ZJCKHPKaV/EuoinD
e+8jO5UkORQqXb5avFwZky256zsE5BF8OvxEapMSeEM9ri3VU8Bm0Z/NSWZK
2Lr0UoOlgwIin2zM9tUn90HB4EBWiAK0jGPKLTSVENoVto52SgH9m8480KEr
oW5bfKrlFwUcOrvz98mVSogSzgrPOqyIdR31YiMvFfGqtUNeukUJBdEGDza4
KGIoiN8i6qMSOi9Yda2zVcS/xc4hD6eVEKzarCBqpoitGv2XLISVUb9dPk5L
WxFJV8Z5o8JJ3G2jlr0bFSGfuGK2mlsFHEWz6efHFJApZ1BlbqcKacOHyW1H
FCDT42SoGaiKsu3zhVLJCmhJDnslvUcVH1YnLz6yTwFLuk5947ioisO9f/2d
dylgz75P62pHyb3zyY3F0E0Bvs2J8SrJakgu9uzUkVeAsl+V5oYyddR8sTia
8VEer7heNnE1qGNY8sKGoh55RDwYsPvbpQ4zNT9azRt5XONcHt79Tx2Bs1dT
F7+Qh+gdx9xTJhrIYi55/qJCHhwLM/84BjSw9bKKmNspebw7J1vzg1sTnAlR
dwzN5JH9qmTV7k2aePnorV2hkTycuTZ7zKtpojKI58SSbfLkeRT+x+qjCaao
fnGPujw+hi9n8t7TRM9UwqNnW+QxtO3zfWUnLTh0RjVeZJfHr4mzt/Zc1EbF
s10WcrVyqJBes7BwTxt+XT8sFB/LIc4/zTz5uTY4m/6IMKvk8Kcn+XvqlDZa
K87xOJfJIfHTA76X4sDtk6ZXWi/JIbn1ss3HKODzgc7rpw/K4VhhwkvWtTrY
LWEu9J+pHEwUg1bzbdSBQdCArICxHDjqrO0203XQkXJB76E+af9pU892HR0E
GmSa8GnLIV68ZfBUkA6uRzOdp+XkEJ4v+E+yUgez7df3BwvKwSqnlLbdRRff
Xr4YEhiSBTft/A43P13sPtzVIPtFFq1VyXd27NDF7QORvGYDsjDpcVA9dUAX
rm9/fj/xXha6Qv/0PpToIjSHY4tWuywUz5m47Piji3b+VfpqVbIQOPXpyMkL
ekhh/8/7RIYsBKXvJf8q0oPtu1X5aidkIfT0UILbbT1E13tFDqbKQmRC6r/N
tXroury4zjBFFptMIzyrhvTwaPGLni0JslBY/Ff5k8I2HJjLCfIOk4VFFP9n
+efbMBAQJ5q/XRaWnEO9Z19tw5VVlSfOGsvCuqDi3Z/321DAnqGVYSgL+zbX
lw3j25Amr2V+TE8WbrRLlc58+kgalfyRpSGLkM8yGUme+rDy4t0oSpPFYVtj
rY6f+thuNvj2AReZ791WIdZFBkgzPeb4YoUsbq6xnZXjNAD/JptNn5fL4k2H
++0MUQNwv7U9J7hUFhJWUeJWRgZI/1zHUFuQwVOzvCVtWQaY6+lXFR6QwV+D
mdYXTENsuLd7F0+JDNKL4kr+GhiiyOmNce0VGUgsYUmhWxnigUEkb2yhDEzr
l+sc9zME3yn+XRMXZJCtt6HMNM0Q+wNa2lZmyEAV28829xlClOMfz0K0DHap
XfRoSjLCyszJ6BwjGZjkc01vTzXCt3eTLtP6MhBfGp/SetoIwkfPq1joyaCt
0770VbERrJV9G1dqyYARsYKtt9UIr3T0f9xQkMFQUXTRpJAxRBrnE6JFZeDK
a/59XZkxwtS4F9bOMaCwp2p/brUxvjkcvfL8JwPLB7bwizUY43XmpU97pxmo
uMWmLfnOGOOPH3GOjjPAv70iXXbBGCsmM1sHBxlo2y+hqL/dBKGpR8ttXjOw
bXw+LvyTCamv+AdnyxiINTq19cmoCWp5drYtlDJw8yK9e81PExzZfHxg2W0G
BG091So4tqO45GqUxHUGRh/Uz7IxtsPo04pVuwoZOJmUHpUVsx0vYlh5ok4z
MMAnGV630hR271+fmIlhQGDHY2EBAVM8c5ldrhXNgGmj44ugDaZYJLooIOU/
BsrjjtFWKZiiWcqjQnwnA0f7JkacHE1x30MnNSyEAfmrVQHjBaZo15La5OzO
wH6mlZeQqhlMd76t36/PgJF77qSKrhlCT/QsGdBjgCvx2wE7UzPY7sxX3KbL
QE7twaJ0TzPod9SZcWkz8MCk8tuSI2ZYVT6oVqHKwITjxt1T78wgPbSYL5DG
gPt/M0db9pijYX1RuRAfA5vO6q4fOWiOQlcj77trqPhP3Fiabo7UT6PlFqsZ
iPsj1aZbaA6LhIs2x1YxcPqAO19Fizlc/sRu4l/OQEvGs7zLwhaIjptIjFkg
9+zNrLv7HltAL0j2k/c3Ora9bf071miBqZfxV3VH6DBnWWzo0WGBfoWJmxuH
6fCxDn+n/cUCubPvI4cH6TDYI5aQyG6Js8fqSw8M0BEh+vOSjjTxi2PDP97R
UReQ9712tyXESkoGS5roMP6jtjp+jyW+xy//e7uRjtb0TmXFREvUrtKUuv+M
jncVyxILj1jigrn9o4Z6OsY4o1YfzLGEN+fXikly7wveNlIxeGoJaduJkfhK
OkJ//UhsXGmFVMPZDdbXSTyR/vyDq62w8reZn18JHRwj3SVsglYoVCitj71G
x+We2jda4lbYHKn3+nIxHb2PTtPuKVuR+ll8OedlOiwOqnVd9LDCF3GvPI5c
OuRX75fZU2qFTGeX+8/S6WA5NlN3rtwKiy3TFv05QebPFuxcXmWF0YnVkCMO
mbE++KPeCmsqXU/nHqejsEuiJ6DbCtkr2BKTj9LBn9d4yJbNGi9SaHbxyXTM
SXP30u2soWq+/gpvLB0/LwjtV3C2xuLzUscDY+iYXrVJQs3DGlkTNzQfkjpo
bEoteFuQNax85ecDd9MxUOXz03mvNfJH0dC0i47n2+9zpVy2xgWf+S+3wunI
DnHXHpixhlu8sS6HHx1nPwQOfJ0nv0eoP97lS8cpi10Hvy+Q/ipuj/T50JGm
kNL8a5kNHnJymFR605H0u9RhlYgNut/a8UV7kviOsUcwDWywrb9DiduVDmbJ
9fwzZ2xwN7rIqcqGjp4NJXn6523An8J8qUccd+Zq7nSeDc7Jjj1rsabj/v6i
HOurNjB3TcBHUufJO+af46q2QVOuvfZKSzqk2E+lH+q3gU5H3e99pmS9PPYk
7qbZ4oRl/a2H+nTc64xN2CRniwMXLibYEduaxOzrVLJFZ3/jk+/b6MhU+i9e
XtsWd1P4z4sSr1yxI2bMyhbHu/afStGlY3GFd4R/tC38mhTVdmjT8WO1iaf9
U1vs2NvBkqpGR1eoeFvwM1sYXM07LEVc0zCvndBiiz+/zhx4pkpHelyJaPEb
WwzyD3ctJpYdWNE3N2KL923uI8nKdISXvnS7sMYOF92vy2cr0DFiYefy2dcO
P8fz7vIx6Oi4Sm/+FWQHa44VfTV0OirZlmis3GGHu6lB4aHER+6XCynH2sFf
g6eyjtTFW0QFuw8ft0NBYfNsrDQdAWPdjtLldpBRCLvycwsdn1M97XcutcfJ
gR9PlCTI+CM0cdkV9rjTn3X4x0Y6Zg3nvn/ntkdyE3vWDeLlbJkHg4Ts0bKh
7YIksWxs7V1Puj1y51dIrhenY6+f5BoLG3ucWnZohHcDWX+t0ZfSefZwi7Lj
11hPR/75B+eHL9mjysftwcI6sl9zyQFXiu0x88Uip46YeVd4QfyOPR4va9xi
Qeyz1YIhVG+P/Egp0wAhOm7z30nl+EYsLpdwSZCcB+PRxl+UHfAiMqDUmI+O
9XIihziYDrCzS6zkIR7bWfdUWscBryWHl3Tzknz9yc3cud0B51Z6BoYQ9/69
yljwcEDlchP9jDV07Fzxfs3aIw6gZ70TH+Yh+S+FXtMeB/ALONs/4yLnRcig
UMRHBzz6x6p4llj7RqrDyS8OEGtN3x5A/Fn2Xdu7cQd8G1Anr810MFR31vov
dsS/p3JHTFfSUWtQWJxId8SKNe0P+zjpGPXh2HU3wRHMnhBRxjIy39xtDx8n
O+LwkeOx7MTj7xKXNh9xhOuJu2wfOOiYtJg733/SEVwCjCupxLMaI3VcxY5w
Mj0hMbaUDlbeFv6gNkdM75x5VrGEjrV1JyqFxZwwGJymvXMxHUILzYulJJ1w
+k2XrAXxenUOC0VpJ0RdO7qdRixyO/GTiZITEkZ9/wyy0SGRE7kixtgJnQfL
DdyJZaNs3DsinVB3rMfGlpWc3xICrIefOuFE2bNlbix0DHsbFms8c4J5QuEr
EKdejDafaHbChdS8agniVyJd2U6vnbB/wP/b6AINnmuzFGhDTkiviH6wjziW
a51f+0pniCxJnbzyj4brv0Qa1zk5o1cv59+qvzRYqFiEt7k5Q823MGT2Dw2T
/yXwHvR2htjvhqleYrWpPs+xEGcIC3+xvUnc8D1/rmafM2I3GTmYE/cNiEv7
FzpD+0uN7snfNKx+IZl2e9wZmzx+fZWZp+HfuOzl59PO6AtIKBMkHlmtUf15
zhkSq2uyFxE/dbQYEVzsAlfGWNWrORp2fY422C/ogi+V8fqxxJ2/G/9Z6bgg
4KWrU9MvGs5uDdkxlemCLRbvCuNnaUg2++/QynMu2Dr+72ogcUREwoXNF1yg
sXvRM1tio/KTzS5XXHDyj4wRnfiXTvXmuioX+Ggr+/b9pMHZaeXHU59dcNWQ
9Zsh8fqUW5bKyq7YvPNmlNQMDddu3qidU3cFnVPTdy2x6usS5YfarqhTvOu3
jNhWvHj9NmNXWJhz5w5P05BanT9k5eqKPdKhA9eIf09kJIYlucJ7jcBVWeJu
p6jbha2u6HzqdtVoiobAxJ0bA1+5or9HrVSd+GdRxBnpLleMvbvUSCNePR0a
f6ffFcXPPm7iITZJ8zOqmXbFvIbaue5JGiqe2n/sEXLDgJCGeQTxOWk17jUB
bkg0Ukkr+kGD3fYX6Y9C3JCs73s5m3h1iBdPcIQb9nRmNqURH7t2ZPWTWDco
Ft9XjSbeJ9XNuyPVDRZc+beNiH0371nbXOqGGWbK7+8TNMhtfCh+4I8b3B8U
5OsQj+laXWIscofp5llNFeJr3l82drO7w4t5eZBGLFGwcpPcKncUlfU6CRIL
irlv7hNzB6xiG8bHSX6ILEhrGLrjhHD/jXzi50I6SlMZ7iiWSfZeTtwmckty
8Vl3nE/7dIKF+I24sCBfDmnPP9L4c4yG/q1z88pF7phfWe72ifiXemlNXKU7
7l9q5n5ILOkiZsr6yR2V/n/TdxInnV/kw6PogZDpNxe+fKchJW+HrbiaB5Iq
IiQ/EKdd+qCvoOUBk3C+ik7irJKKLXZGHqiuN/9TS3y7KnLsnKsHsou3zhUQ
9/b0x2446AExJ6en3sTq65+my7zxgMqS8/rDozQMbJToHe72IPUsy+4B4iPS
h6QL+zwQ5jtxo4e4S92kQXDYA4+4rRRbiaOdOn4v+kPay0pllxE7b49UGOH2
hGfm4NME4jMppNxX9oSqZaCVMHFwqnz9WjVPNGac8REg1kr/9G23hieM5Gzi
eYi/nNVXk4MnnMMdn7ATK15Z1nnZ2BMsHo3nxr7R0FGfseyEqycYpo+jnxBz
sRVEeSWR9joLdSHES+Ye2/xIJu2N5Oj+xP/GPsjvP+yJhfG1OZ7E491rf+Sn
emJD5/fjdsRtdzLCPp7xRN7r8hpt4kzv/f4eJZ4IKity4SPmf+rp6Nbpibvf
XBXqR8h4D/apfH9D4ksz96khXnIzh3/vO0/omC3NqiKezerqzOn1xPxEKd8d
4q5IS6v3Q54oOyJpk0ecLQYTl7+eiD3n1xVHLLJflOkk6YWLYWp9SsQ3d3GI
f9jihUXH3FvliLX8fyz1kvZC8wnzp3Rit+21rwJlvXDhTMyDTcQ5fAEhMepe
cDhq94GPeO21m9lnzb3wPFN98ewwDbyvNOde7/aC/1vP/GriwnrJPqdYL5S0
a4hUECs8WFX/YY8X3MLU8u8RW1/oT/+S6AWZY0du3yTOCDi4ZeaoF0p3/Fp0
kZjrT4sDb54XDOyGfQ4RL9vkWm79zAtyKxpZbYmD12qblDR5wSTvhYwV8fOV
4r1sLV7Yl/3Nw5w49edX9nttXjjm5ttkRPXXuMtOoNsLmRKTNZrD1PN+bLpn
1AtzW55pbyFeX1op77faG7vys/0XhmiIv3yh4SGvN1S4r078If6QlejML+CN
J0dD984T5yYZJD1b541YxSV5M8QbbDvapTZ5g/uyMOso8abZ4YgxFfL/vG36
74gZmmtvRbt540f94PV7xGUbg36zenrjXE+ZUxmx6vIKwzRvb0g8M1hWSqz7
1vFjYYA3KnJuR1wnto88x9MR6Q2rEiXPS8QJlwWiaIe8MZOw6nEGcdtKfrX+
m97QMKzziyC2m/Y7GFrqjThNTr9w4u7ue+2zZd5ouHDPP5T48xW7YK4KbySE
SkUGDlHn/+nzGrXewKRWgSex2G7ef6ffkviEb+20It7Zu7rWhMUH/8VIVigS
Nza4PrzG6oO09BfrFYhFbhXdX87ugykR7SQ54ucJ6tefL/OBEU+cNYNYXMz7
tMkaHxwPF+LYQtzuUxpgIukDMVH3hnXEssMWK0xMfSA/U7F/MfGh9qwl18x9
kJO4ZB0b8fuKTyzLrXzQ0dl7bxFxytHomSY7H9xuoU38+0rDR+m8XmMPH/xO
4o2eI04PH7ttvNMH4xbPWsaIx6dS7YzP+cA4x/V4N/H7rov2F7J98DDf1+Ud
8fOH5Q4/cnxgG1m1tYu48PBHp6yLPjAfsHjxmth5naL78DUf8E+NirUT1+v2
+B956ANds8dLG4nPZ0jFNA34ILiVpbqcOGW3VqzwFx8EOTNK7xHvdrGJi/zq
gzMr9125S2y5aW/82lEfvLfdd/YO8ZKKtsSgGTIf+57km8SRH6OPLOPwxdUI
/lNFxIYyDdnGdF/w0Wz3niV2XGJk2ybji51fOhLPEAd/aFrpIO+L9bl7D54m
Tjv2ItFXxRdrDltlniR+87XTP0HHF2eOtVScIPbN/yR/z84XHgvvtFKIk3gW
NW/Y54vk01cE4ohPDSUlX0n0xQbGnGYscdHjxVqMA75oO2niF0OtVxhHqUaK
Lzbja/luYp7nq87aZ/qiOqLfbxdxfpKIT2qRLzSybv8IJX40pfF7ttUXBTdj
Kj2JL7bc97Zp9wVrjBQn5eTLCs9vvvLFPaEcVw9iYwfpLL8uX2yrr13kTtxZ
KaTyqt8X9nlL7FyIR/bP7bw57Ytbw1dF7In5ue+P+Ar5IWNkQNWUeG5I3rpm
vR+CeYzyt1P7/eRmxTpRP/D22HFQvrirKKVjox+WygZ2GxPT3p6WBN0PVW1W
hwyJdXOjvNfBDy07Uv7oEofT5Lvb/fzQIXzaTZ34v1mheY9AP6yoTHyhRhz/
lE1oLNgPYevXalE+5vjaaXmEH86vMxNTJS5OjnmnG+eHKZWScSXigfePusrS
/DCpfKBEjtj++Pa3p+/74YUNb7YUsZuj4uzGSj8MWK4Soey7UVjgTrUf2jbl
FWwh3lUxZt/6hLSvj7uxmcr3LxlvlrSQ8bu4nm+i9kez63X0Rz9EGf4TFifW
HPPtdFrmj6H+39LrqPWqMiyo5vQH7ca2RiHiscNbI0S5/FGz+q8v5VyxCc4v
q/1hOlWZt5b4n+0evYj1/mipcxcSJH5clXHnkIw/3om+2chHrHPkUXqZnT+W
ZCsnryIWsr/ozu/oD5+zR+iUJ8WTabHO/iiV03zLRVxQbdyo5eEPAdc6acqs
E50LTYH+uH5U/90K4lr7b+Ef9/hj/kmN/nJifQlBs5UF/rBKXuTNTnz3e72Y
b6E/ZB1EBClL3N/1s7LIH1GSqa2LiRebvMwLLPEn9YATk/LTHYcma+/6Y2by
1jo2Yq2q6bNxz/xhk7BomIVY2bp94OuoP9KUP1X9GST5vi7hvta4PworYvZQ
5vtCSz39wx/6L201KE9Hpyjp/fTHxL6+qt/Edy5op+Qu+IO7TLlmnlhm+Abd
bnUATmdee/2LeEvi0ZinKgGkTrgsN0NcrXGZ3VQ9AKn7H09PE1vOPs58zQzA
IjexB5RjwmeuD+kE4GxitTblRlfPfi7TAKSzG1pPEQeqKZu4eAZAam1w8g/i
q5P966ZTArD13TWhMWKtm3+K9x4LgORvmcHvxB1BAspL0wJguXOqlPL8R1NL
oZMBcJNSNKFs8vJ+Mi4EoIH11N5R4pGS499TSwOgme40PkK81U/t8abuADwo
5vz3lfiEuPn8gfcBmKxueUV5us9baaA3AIrR1VcpP3JOLcn9FID2D5vtKVtb
9p0V+B6AXbsYpYPEsRoHI5axBMJQ9dWOL1R8PO1i3zcF4lLEgZWfiOkvv7hu
3xIIW5vnQwPEmanzZ69uDcQ2aY06yq5LJbj8ZQIx+TlrD+XxP7vne1UDsblI
f7SfmH9o/au27YFoObX59Udiv0eByXcjA5HblFvbSzwWNhKtHxUImR1rLlKO
EQ4NebM7EBf2lO6jfDR+h/WvPYF4/yBQnfJt9d0bmIcCYWlTXfaB+E/5gera
7EDk7Km+8Z6a363c6Y7aQCyqTHrYTbzeY8OQT0MgPCTv5VG+zFXQM90YiIwy
ziTKD8IuP+VvDYRkvIQh5Q/S19Odu4i7FjreUflSXEEbGA3E3+3KP7qIH+d3
+v7gC0Jvkb/BW+KPpmIeuwWDcHWLJp0yy1yY02+hIPSvkuOlrGu11Jx9QxBY
fSMG3hA3LFJXWbs1CK9ijBIpt3jnLdPRCsJWNrUnr4m7JYJvpvsHoYkn2qGT
+HdbeTFfUBDqhR7qUF6/l+1SdkgQ4tiEaZTdXuecLYwIQt+U1CLKHw++THwQ
FwTBl1HXXxF/HVS0+ZgWhEKfO0spTxcvzMrcD8KbK6Mv24kH7Q3yj1QE4RHL
zkeUuxYfN/pUFYQu7+U3KFd5CmWdqQlCWveuo5STBJXU/zYF4eBjSQPK3CnB
8c/fB+HmzFxNGzEt4DWLH2swMrSF614Si/Ctv/pocTA2Mj/dpcxd620luDQY
7GKVlylPiUxcbOYMxnLr7MOUK98s15PnC0YAn7gpZSMDHFzYHIwGPc2uVmKf
TSXLss2C8c1qzZ8XxHH17sGSlsFwWF/6nXK63+rmO9bB8K336KNcfTk2tdkh
GNg+/pQyr6TRqr9ewVAw6zxKuUHyC6/n7mA0a98Vprx1i+gGybxg6Juftmgh
RmNH4p2LwXisp6JH2T7wUL9WYTD+6A4pUz5Q/L3A4WowOFdGi1B+v6V605Gy
YGSf1B9rJk6TcpIefRaM48dOpVP+sfWk8p2JYIwwQvqeU+vdAv01U8Hgt9zz
mnJN+JhN1EwwtG3PNFNOu2McqTwfjBW1o/cpb1VnuV7JFgLtoLUZlL2Nw8Rq
+UPANPPRp9wZYLiikxmCJ6yG95qo/Vs2I6SkHYKJptPXKReUFEid0QnB1dCx
S5Qjxv8aOBqEYE7wYSblldF397+3CMH77tYIygaHxGY/e4egJ7KSQflB4e/+
mZQQ+Lv7lTYSK+tFzZocC4GZIcs1yvf6R1fkHw+Bi9OlAsp3RHpVTDJDUP5y
0SnK18/VHM89H4LPn0WiKeenHlQzvBkClhttWpSPRK3KOPcqBCInn796Rsyx
JqXo++sQCFyzf0H5UClLtW5XCOLzhxsoJ4/9GBx9HwJrVolKyvsCO5k6gyEo
jh3Op7zTNWto+FcI+uRv7qDsvG0jNERCIR75nYfy304OrtoNobiQ8IKTcr7f
WI/JxlCkbLvHTnnwUEW085ZQ7Jw/P9dA9ddkcStWPhSfbBr6KR81jxd5YBCK
oKPHyyhXOr7+o7gjFIJvdVwpuw1XPq+ODIVxKqsDZZa4/HPbokJxV6bJirLB
+RBF29hQzJ4ONKTc8WFR6K4Dodj7YVye8og3o6f0LJlfgSAn5XVhhysYNaGo
6rrwuJ7KjwV/pWNPQ8G+0buKMmumQenXulCMC0nfpzxSzn41vykUnmzNNylX
siSfW/0qFH3bdHMpO59KjP75JRRpvcv2UT5XFav0iDMMDpFvQXmFuVOpEFcY
KqO2aFJO/KhKj+YOg7z/XjXKgey/JGT5wuC2RkGesorFbt4CkTAUnnmxkfKb
gZ1TB+XCMI7HSynzLQ8tNXMIwx+dmI464kK9vXETTmF4bPOplbL83jS9k65h
8B2ybqZsPnH7dZdXGByztesoH3ozM+cTGgbhLWbllH8VJOjG7Q+DnYjMecrd
GidfFZWEQeoFayDlwP8Kc4xvhuHC+wlfyj9v3vMbvR0Gq9sDXpRXi3fNypWH
Iaaw3YXydg7h9Q9rwvDk8XsLytWdRb6vXochvOCyKmUTrgf03V1hyKprVaLc
Zdj0U7AnDNsDfstTnq78luL+MQxgeNAp0y/K3hgeCYNEkqX4//vr1tmd+j0M
ho6nRf/fH6+NtsxEGAbTPqyn7H/4v/aomTByKMQI/L+/mkPZAr/CEGf6nJdy
0vxZn8r5MOS2i66mzK14leb2Nwx3CmJWUc4Nq5xZWAhD+ePOFZT/Bw8rXCw=

      "]]}}, {{}, {}, 
    {Hue[0.67, 0.6, 0.6], Thickness[Large], LineBox[CompressedData["
1:eJwd13c81d8fB3CRoiI7hCIp3Gvv+TKyEtkje2+SElJISlGUShIqpLRoGpUv
TZSMzIaRoqxkROR3Pr9/7n08H497znmf93mf9+NcUa9wa19GBgaGTPJBfc98
fvNc/ESbzncVvkC3TWvRlscfo9dZrivswVNhGskH8DZ58XfW6kbmzmsmtQqB
r4eTlcOwUddK+7gGzUMU+3be6GDqbNHV4njywVFUHJ73Gm4spXforgzpzXtU
JgFzvtH4vwYfdRlHjz8y4ZUE59i603Md/boTt68uifjQkZJfEjerMKhLt+u+
VmAni4Wd6r7T6d91A4PCC8LPyCGSsd7i99CwrvMFrnyJUHkM3XNW+2Uwoss4
ediNS10Bbr4/RcfzxnQnaVOPVf4oIGj10yMzByZ0P2ZWP0goVcSXaovwqY5J
3cSTj9nbfykhh3edzx7mKd2Lvz9ZuKYowzbsi+OkwrSuwQICmLlUsPbVtR27
PWZ0bV+vsfE/q4L6DRH6E+mzutNP7txZy6mKI/vVVMOr/ujar0xak3BEFWhm
oI0NzemO3hYzlf2tiodJmbwjBgu6/sYlPfNVaojocVoVvHtRdxcHp1/3OnVI
K4ktDef90z32vjUpMUwd7yOdpn4fYMDvK6PNnmwakMl/EnaPexkcVJexSNtr
4ESD6HDkjWX4YLtA/5ijASPxH59+dTAifbN4dR+/Jgp3WjiWhTGhiCf79GVr
TSyLL2+JYF4OBUF3R9FUTVR/iH01rsCMUc43/zhGNSHA+EXvzhtmfE/fk90i
qIV9MgbVYR4r0Pfxc/zsNi3IH11dNpq+EvGeq2sns7Rw8l649C1xFkSzyS1j
qdDCyJfWopAqFtg8Nvi62K0F0zVqG2nWrFCsCbkyPq+FYrXcnJ9DrOigvWCb
4dfGcl8G3tJDq6CkuzS1VVkbnpk+p4L4VkP12s0beZbaEPpBSx42WANpe4ul
wkPaiOXL/FfSvQa372hyuZzVRof+9P6A3Wx48x+n0NXr2lAKd/q9hYUdyTu2
XDxerY3TF5+Efs9jR7r+A3exd9qYeCU6VKy8Fqurxz1jPmtjx9QRL7/GtQj7
k3fx0qg2kiWulU4e4EBpIqPQYRYdlGt1BVi/5kDqtb/FLjw66LNeLVHOzYms
pWpl5Q064AjUHuB058TCmpmUdZI60DkUXrD7Bid0s2YvsinoIPTsZdfmaU5E
3XGLFNXQQW5pq6C8HhdOGmddcNHTQf1/zJ0ZaVzIO7PryitjHcx1qJ6d6OAC
s6rhfNAOHTxWYPG4JsmN1FTzpjvWOtiX3inlFscNsZl4N2EHHSgNlUzzvOWG
Rs3cy2pnHUzqx9Q0iPCg0EBR+LyrDu5eMj2RFMGD/cdTX9531yH7FLBXr+WB
Vc1oprCnDmg2PzZOcPNC6YSdcRfxj1uVP4t9eTG15RbGiUtYTjx0fcSLlTWe
mn7Eft67EnlY+XCBfXzI0EMH4k+lzRuc+aD/tqU6000HA/wLfEk3+bAnxP2s
tYsOruxp7FP7x4fsVzKa6U468HiXe3Pcch2+fJZ0NLbXgYhkaHTx5XVg8Ofl
SSH7+3hYW9/19zr8W8qJsrDQQc5nNjaebfzg+vd7d5GpDhzVP3fUn+OH+iNc
OmWogw9jB0PVNASwINLGJKuugyxTS7XxEwKYustaNULyb124gan4kwCKJfbq
WdB08M6pJps7URCmv80erRbRQdr9DO/6FkGIPyufCePTgdlaT5lE8fUQEfnP
MJldB6+eL3s+9mo9Bgza85oXtVEjazD+hl0YqVPyr8y6tHHwOHdlgocw1Plc
hzKbtKE1OJCsWi4MemT7/csvtFGRkyxYZCcC+ckUF/EybZQzv9yWkLsBwju4
Y38f0UZLqLjFel5RBI0evuOzVRt1BtcKm69sgkDp5pwZZy3InbwzPPt6E3i+
r8lMttBCXucjGZHxTXD8mhS7Sl8L+0NfPw7SFEfSbMIJBkktyJwfbmRqE4fJ
fRG54hlN5PyQnlZmlkB1oiynZaYmIjLvbsvx34o329OkVr3SgNCXim9eNDry
81RPchmog+H37uw3VnQYB2+ovqeqjq8rpMzkounIbrdrcqWp45ZMzq3F/+go
qBPqb+RVh87B2KhsBxnkrU0w4h9Wg7uwJuO7JFnUnFlxMzRTDc30zydzR+Rw
/NRQtOGwKp6rVn63XJKDmdW0Ks8X0g/1zoGJSx4xG/67Pdqmihw7i8lAVXn4
6xc/e1KjCq/4p3aqSfLo2Nbp1pKtisnGPKGWdQo4zB8312CmCp4Q9xsrDRQx
IMOaN/xABVIrr77c6aCIKyxhT7beVAGufOu/EKwI+xa315FXVBDSGbqelqUI
/UkkbTmlgueGB9J2DipibWzPLa5AFUQJXwi7cFQJzN5694dEVND6rkVBulEZ
USpMb+xOK2MokM8yqlcZr8/WjPSlKuPfcufgJ1PKuDayoS86URlSmn1XLYVV
kNGsy/tfhDKSro3zRIWpQPPO+9xXlspQSFgzW82hispXnjdy1yrjtLxRlYWd
Glz+xNSJnVOCbI+TsXaAGhRjh65an1JCY3Joq3ScGthURpmOH1PCis6snyyX
1fCNhUl8bZwS4g4OrK8bUUMD9262SA8l+DQkHFBNVoeLyNOuMzQlqPhWaW+8
p4HXanaruOsV0cre9Ib9pQa85F8aij9XRMTjfrvFTg3csNXj1HqqiBurV4V1
/9OAuJWh4aFyRWwod8zLMtPEqkYGC5uLimBZmv7H0q8JkXXrvkiHKaIrW67m
F4c2WAW4XofzKyKntXTtvs3aUGYOLuzgUoQz+xb3eXVtRHuyaxmxKZL7LfyP
0VsbS01p8aqMiugNW6XF80Ab1YIdwYEjChgy/PpIhfQJ+zCljctrFfBn4vyd
uMu6GCl8ztO7WwEV0txLSw908fSXxWGOUAXE+p20SK7XRe7ckydGAQpY6Eke
TfutC/b7W2KfuykgYeAxb5MYUFUsYbXcXAHJ74pseqMAhma9jFNbFHCi8FAT
o4Ae+nhS0or75WGmFMjFu0kPc8tyes59lgfLc2u7LXQ9vGzePHeiWx7JA5t7
tuvpwfghLTW5RR4HxBq/ZQXqIffjTffbtfIIK+D/J1GpB+3Fetbeq/Kwyi2j
bd+lj+GDv/6cDZQHB+1iuKuvPnYVvcrk9ZPHu6rk8vBwfQR2ZVte8CLr9zio
ZR3Wx6UbDRK3dslDX/CfwadSfbjfe1vFbCEPpWyzXeEL+tDmTdixT1Ee67IG
Us9cMgDz3/ZmpWXy4Jd+kPyn2ABJ84r13v/kIFibcsj1rgHQX/D57F85iExI
7t1SZ4AXmooWTDNy2Gwe4VE1ZIDRptlhxp9yUFy+qDKgaAjhpTix0x/kYBnF
91Wh3hAlcZ8+dd2Uw87VQ5/PtxriUHnynO8NOVhfqeha+GgIb7f99VPX5GD/
3qXp5bghnn/3SBC8KgdX2tVKZ95t6E+cGzpyQQ7BX2Uzkzy2YS7bSKA7RQ5H
bU11Wma2gaGYXdfHm8R7/50g4zIjBIW9CuP2lMNtbttZ+dVG6LJm93nhJof2
Fre7mRuM0MzVmynvLEfqNErMysQIAY0/cqWs5FC7I3/F+wtGoH00LcjVlcOi
0fS7t1rGuBxjcypIRA4ZxbGli0bG4JmhmYYIkfErGI7RrYzx5ly4b4SgHMxf
rNJL9zUGh+C9ikN8csgx2HjP/KQxlM7UHK5kl4Matp9v+GIMWe52P60lWexR
v+z+JskExWlMdnwvZWFWwD61Pc0EgZnzfP21shBbeeDYu7MmcHXdGFr2TBbv
2+zLWktM8NBK9qVzhSxkItYwfX5nAqWPPdUdN2UxVBxdPCloit7YAePoLFm4
8FiMrr9nioYSj4MKfrJQjKtKzKs2RVywq1OgtyxW9W/lE31pihVbfXde9ZBF
xR0mXYkuU0j4iiRv3CULvu0VGXJLpjh2KvWq7k6yfqK40rbtZpDcwd7HpikL
w/H52LABM8jKujm3cskixiRL6r8RMwgIvdq7h0MWty/Tu7lnzGCYUyTFxy4L
flsP9QqW7XjLet7Om1UWI49fzDLJbMfxX7xeQgyyOJOUEXVh/3Y01X4YWDEm
g35eibDnbObYXuQQd6NBBuvCnwmvW2cOfB/an/1GBuavHd8GbjRHY25x5bFX
MngYe4K2VtEclzUyGSLqZHD8y8QPJ0dzDG09ZulUJQOF61X+41fM0fXXsimr
VAaJWlaegmo78HnDC1p+ugxM3PImVfV3QMOnsOf6CRmwJ/w8bGe+A6IbmD89
TJVBbt2R4gyPHciq3NvYcUQGj80qf65I3YFVGpk8ygdlMOG4ad/vrh1o7j65
6BwuA7e908cb4yxwjzV2SM9GBpvP6wv9OGKB+dmmjkwrGbL/U7dWZligsXDN
6wFLGcQuSL7XL7TAu+c9l9PNZXD2sBtvRaMFDg9rzv3ZJoPGzFf5RcKW2LfB
WYqmLgON2xfuH3xmCZONKUVTG2Vg2PFucey1JRxsf268sEEGFgzLjd1bLLEQ
YSasKyIDb+uwLt1BS+iM658+tV4GRnGihxKYd0LgnZKOPp8MIjbMXNWT3okC
k2GJ0dUyeO6fP1q3byeUnWzpFn/oMF1Q5zoQRyx4v2TDLB3vMtpUlBJ2ImTt
+j2T03R0VbAmFKbuhAMT//jF33SMrY7iOpK7EzyrE5z/jdHBf9dE1ah2J3Y9
jHu4NEhHyJ9fCa/ZrPBM2o39ZxsdGrv9+L5xWWHZaEnh21Y6WH50lzLxW2F5
t0tmWQsdRT117TpiVgib8/SPf0/H56dnaQ9UrFCfm94h3kiH5RH1zsvuVkj4
luNdVkeHAleibFyZFaKaJHsf3qOD4cT08+yHVmCq+GT8XzmJnynI+WGVFbgi
ej80ltERPG195NcLK5QV/3P7foeOwk7xHv9uK3TVhCxJ3qSDL/91ii2TNba9
XeX0tZCOOWmOz3Q7axzi140SP0/HzCXBREVnazgoZs3anqNjau1mcXV3a8R1
DIalnCX5+K0eZBhojbUFUB45Q0d/lfeMc7w1ZHaLMtVl0FG//RH7sSJrJLPO
P8g9TkdOsJtu/7Q1cqpvrZ47SMf5TwH93+et0e4kusyIOMtyz5HRJWssPt34
5kw8HScVjzX8YbWBUT7fW/kDdCT9LXNYK2KDyJ9bT0THkP2dYI7QMrJBtKU6
l2QUHVqlNwvOnbPBzhM7vggH0dGzsTR/20UbXNX1r0sPpCP23PW8qXwb7BM+
u+1fAB2PEotzra/bIGjlBdE+f5Jfx4Js9mobLEYoStz2pUOSOSsjpc8G5w/q
Nft4kny5xyXso9kiusNRGk50PGiLObRZ3hbL1oeernWkw9Zs/8E2ZVvQ96sd
3kZ8WnnvAQVdW9w/+HjJ3IEOtjXh+8esbHH+UYWtlx0dyyu8IvyibWFSVvCr
iLwzf3GZedjX2uLB+yW2dDM6OkPE3ge9soWna5YTH3HNy3ndQ422aL2krVBg
SkdGbOmGknZbNK2wP/bAhA65/jVf5n7Y4hyX3cNvRnSElTW5XuK2w7uPOOVl
QMcPS7tdX33swCue2l+lRUfLdXrDn0A7xH18kGdHXMm0QpMt3A4D05Ft45p0
pD56KKgSYwc+p7gbm4m3buDvPppuh0Kd97/OqdPhP9btKP3QDlJ7BveeUqHj
a5qHfeRKe8Rw6Z5vkyPr/6CJya2xx8Wsa45JxLPGc6OjHPZQ0Q3cK0e8iun0
kUBBeyw7FPgsXZbEH1N334Nuj03/RR83l6Ej3leC29LGHpx1RUXd0iT/OiNN
0vn2KIyV3Kmyhby7Lz6+OHzVHgIH1WvGJMh5zSX7XyuxB+PtmkPXiLXuCy+J
ldujS6TnpwCxt5SljOALe9D53oUxbqbjLl95GstPe3S0CbX1iZF+MB5tOqji
gCLL+dYOETqE5EVSWLQcsCwKblnEY5HPa6X1HPD+2k11K+KsGQ6tyO0O+JYU
098gTO7v4nWZJXcHPP8R9eu5EB2Raz5yC6Q64P5ETNkLQVL/kvhs3uOASOVC
lSU+0i+CvwlG9DpgTttG/gWx7q00hzODDmC61bT7BPFXua73XeMO2DM0WMtP
LKMWWee33BFH5uJyVXjpqDMqLEmgO2K/48bBg9x0jHiz7Ll/yBGOp68W6nKQ
ePMMnzxLdsSlutwiduLxroSVDamOiH+4r/fTWjomLecu9p1xRLXGE8Z44lnN
H8/ZSxyxTH7L5BN2Ohh5GvkC3ztCzOKAnhkbHQLPT1UKizpha/lA3/FVdAgu
NSyXlHDCrkHhAg9iIQ0WSyVpJxS+1s9QIRa5mzBgpuwExxWezAOsdIjn7l6z
39QJ7jIHtXSI5aJs3Fp2O+Gi8d7SxZV0GImvYzxa6wRrA+lV+cx0DHsZl2i+
ckJ7+gRLPHHa5WiLiQYnfIUcfRdxq0hnjtMHJ+gyxAyuI/YQuKBIG3KC13/F
HGeW0xHDvt63mc0ZXqnTtAwmOm7+EXm93skZ6c3ukYXLSH9VtQx77+oMV7Xc
1hTiyb2HeI54OSPu1wG7QGL13188xoKdcXPibKUM8cvRgrmag85wPMi2ooqB
ji/9YtJ+hc7ou892uGuJBq63EifvjjvjdMJnGfo/Gv6NyxXVTzljR1G7Cifx
Dy7N6q9zzrizRdljepGGWkfLH/zLd0F980G+p8R7vkYbJfLvgvit8jVWxG1/
X/+z0tsFT9byfwcWaDgvFRz++/Qu8JqZ//k5T0Pyjr0pbNm7EN/nNtBKHBFx
6NKWS7vAOSn5s4rY5OGZhl3XyPhJ/51pxH/0qrc8r9oFZsV/oTLEzk5svVlf
d0GzKbAreo4GoWN3dqqouGBX9tQpkT803Lh9q25OwwVKkRsUVxOrfShVeaLr
grd8vT9nZ2mwFSsRMjR1gUHty0vNxGnVBUNWLi6wuVvEkEL8dyIzITTJBclO
x29PztDQ7RR1t/CdC/zWv2HtmaYhICFyU0CrC14+oynWE88UR5yT7nRBBr9d
eAUx11TIgfI+F9xkK9qQTWx20tekZsoFHFyCbvbEFbX2vT2Crlgc4Ndrn6Ih
W1qdg9vfFe13QngHftNgt/1txtNgV6xULalsI+YK9uQMinCFSvmp8JfEJ26k
cv0X44o2NX6WG8QHJbt5wtNcofVJa3I3sc+WOIGGMlfwV5leWk4sv+mJ2OEF
V6w+MdyrNEnDmL7VVZllbjjsVeKylfiG1+CmbmY3pM3yf1tPLH6FbbP8Wjek
1L4XZSLmF3Xb8kXUDaUPvmq0/CL1IbIkrWnshuVOo4ORxPWCesq/M93AK7FQ
/WSChvcidySWn3eDpzvDtzLidjFhft5cN7zJ5xYuJu6TmptXKXaDU+zmByeJ
/2iU1cRWusF3r9QJD2KJXaLmjANuOBvrWLOCOOniMm9OJXdoskh9chmn4Vh+
uK2YujtezF8qsSY+efXTNkUdd4S70BJMiC+UVmy1M3FHWYOnjRLx3ardY9ku
xON3j60h/tzTF7PxiDuYFkbEno3RoCFUmyHb7o6GbL2HNOL+TeKfh7vdMeJQ
nCBOnCqdIl34xR2vvNfbChF3api95B92x/x1Lr41xNFOLX+XLbjjj4Mi88go
qc/tuxV/cHjAM3rrsVvE546R576KB1xuavaqEAelKbwQUPcAZ3tzpSyxTsbA
z32aHoiQtrq0lXjw/DZ1eXjgr/+3GEFipWusbUWmHvh+KiDj3wgNLS8yWU+5
eKBs8ZPUa2J2pitRnkkeeKK9+MmDeMXcM5tfyR7wyd+80Zn439gnhcSjHrj3
1S/Ihni8W+BXQZoH2iTZ1hkRvy/PDO09R7yqs0ma+LRXop97qQdupfc//POT
Br5aD0fXNg9cbxQVyCZmf3xQdbTdA7VzIuaniVfczuWL7yK/38KVkkY8e6Gz
LfezB1blP2ZPJO7cvdPq45AHeOL5I4OIc0RhtmvRA72WrLE6xCKJG7ScJDyh
o3vE4ecPGm7vYRH7tNUT0ux/I74R6/j9Wukp7YlqA5WMPmLX7XWtAXKeGHXr
+9JBnMvrH7xfwxOytaZ1z4kFbtzOOW/hieCX+Vn5xDyt2nMf9nniwb0FJSfi
whcSX5xiPGGpd3Telljx8doXn+I8MVm+5sVOYutLfRmDCZ64cnYiwIQ40//I
1unjnmAr2PdTlZh9odGBJ98TpyrT2tcRs252eWj9yhMFAVIiPcPkfAV0zUrf
eEJiy7eHHcT1bGKfmRo9ccDK3aaNOG3mO/OD957g7d5//i0x++s9duu6PaFh
0by9Zpi67yemekY8kfj3hGcxsVBZpYIvlxfOsZ2R2Et8oOjSyyc8Xnjas0M2
kvjThQRnvnVekA3YrhlOnJdklPRqvResRRhcA4k32rY0S272Qu7d4ZeuxJtn
hyPGVL2wwjBN3phYRlvgTrSrF5i+vzITIr63KfAvo4cXJPa5xgsQq62qMD7p
5QWGGuN7fMT6HY69hf5e8CrgkOQktt+dzdmy2wtcCmu0VhAfKloXRUvxgssG
+YWJIVJfbHzqfbe9oJVwo/41sd2U75GQMi8MvXjg8ZK4u/tB8+w9L2yxKpir
I/56zS6IvcIL82eWKz0bovr/2YuadV7Iryirf0Asuo/n39kOLzByfztwlTjy
M1edGYM3GkyNPyUQv37p8uQGozcGhTFykFjkTvGjVczekEzzXDxAXH9I42Y9
qzfqJHglYojFRL3OmnF7Q7ZvKWM3cbN3mb+ZhDfyW77XexHLDVuuMTP3Rsig
+DMj4pTmCytuWHiDlfUt+zbijxUDDKusvOFgYOdhQHzsePT0GztvXPi5wALi
Xun8z6bu3tj8n0+EOnFG2Nhd00hvMM5WnqURj/9OszPN9kbYypUyPNR8nZft
L+V4Y+mZ6hMuKt4nDx1+5XqjP/XvDk7iwqO9Thcue8PpsnIUO7HzeiW34Rve
4Gbb1spC/EK/xy/1iTdmjJ27F7/TcDFTcv+bfm+MHw5gGCY+tk8nRnjQGyvY
Hz39Trxvl03s7u/eWJDwOfiNeOfm+AMCI97ICmpb9pV4RcX7hMBpbzT9HeT/
Qry7NzqVlcUH2zzPpHwgNpZ9mWNK98F/7Cb2dcSOK0xs38sSl33eXEsc9OkN
m4OCDwK2fJqpIT554m2Cj6oPrDxXXXpK3P69ze+Qng90TSbnKoh9CgYUHtj5
QH4paeoucRLnsoaNB33w22t/fz5x1lBS8rUEH9C3TvfkERc/W64jc9gHX8dK
2i8R14eylGkeI/M/uNN0kZizfu15+9M+eHeW8/154oIkEe+0Yh/cEutnySB+
+lvz7+w7H7yNrdyZSHy58ZGXTbMP+vRj4xOIk4sU62+3+mCLwabSQ8SmDtIX
fDt9cGM9nfUgcVuloGprnw+272d+H0v8I3Eu8vaUDz5o/z4aRczH8eiHj6Av
Xg3x5gQQzw0pWNcI+SKgdFO/P/HH/25XrN/gi97lC1KUL+8pPtayyRdveZif
+RLTOs5KgO4LEQfPCS9i/bwor/XwhYlTXrQrcRhNobvZ1xcTE6zcNsR7ZwXn
3QN8cfW7k6818YFaJsGxIF/oWsQ+tiI+4fjBaVWEL5rubPXcSVySvL9LP9YX
WYWi1TuI+z8+7bx30hdz9vfOmxDbp2/vOPvIF0K/3n7WIXZ1VJrdVOmLfyMu
ppR9NgmvK6/2Rb7JpfvaxHsqxuzf/eeLiBcy6VrEGYOZ7SsafXHlb4KRBnU+
2p0font9sZhm0KVMrD3m0+bE6ge7LrNYOpWvKuMr1av9YBsuykh57KhUxAZ2
P9DrDx6nEeeJTqwe5PKD+6GGXGnif7ZxBhFCfrB/mvtKkvhZVWZ5iqwfxA0u
KUsQ66U+zbhn5wfpwtXhG4gF7S+78Tn64bLXxRWUJ8WSaTHOfuBuzcsTIb5S
bfpax90Pm1YvNQkTM060Lb0J8ENMAb+aEHGd/c+w3jg/bC+0EBYg3ibOv4Pt
ih8qFB6rcRPfH30h6lPoB8EzN79wEYs/2jNTWewHo6eMRykvN2vKDyj1w5+m
lnZO4trwlMm6+34ocp2J5SDWqZo6H/vKD2Ks421sxCrWzf3fR/yQ1fmikYWq
9/WHHumM+yHs+JZDlHkHaWlnf/nB1f2TPOWp6GPKBjMkvjWG2SuJyy/pHstb
8gPH+6mAFcSyw7fodlz+uDiSJ7CceGvC8f21qv4w+jryYOkbDdWaRczmGv7g
unkohPLO2WenP2j5I+lJ4CbK+8Ombw7p+cNBSv/0P+LXLh597Ob+GJKY27NI
HKCuYrbLwx9ZyVuM/xJfn+xbP3XMH96XnkvOEuvcXiiJP+EP7bn4HzPELYHr
VFae9MenH0mllOd7zXcKnvFHeWCYDGWzpkfJuOSP1Ld1qtPEP0rTR9PK/PH6
7hbH38RSvurPNnf744m85Ntx4lNiFvOHP/qD/Yt5DuWpL17K/Z/9cf1uiT/l
p85ppXkD/lCrX8lE2Xrnl/PrRv2hIeCqNUYco3kkgpUhAA+tZSpGqP1xNouO
bg6Akvt81zAxvWnQZfvWAMjkPrhF+XTa/PnrUgGY5bqSSNllpTi7n2wAhmvY
pCiPL+yb/6wWgO4rkvFDxHxDQq3vtwdA65ku7Tux79OA5Pu7A8DCG3vzK/FY
6I/obVEB8GipSKK8XzgkuH1fAD6ck3aifPxAuPWfuAB8LC9cQfmuxr6NWikB
4Or55j1AvPDwcHVdTgD6WPdv6afiu5M31VIXgKP/9Ju/EAu5bxzyfhmAK9JO
tygXsV/pmXodgOzInFTKj0OLavneBYDj5iV9yp+kb2Y4dwZAJPryw8/EW0sq
aP0jAUiLjSj+RPysoM3nF28ghJrTr/YQ95qLuu/jD8RJI6UjlBnmQp3+Cgai
9ciSH2V9q5UWzBsDoeu5XJryy2UaqgJSgUjku3u/m7jRK59VTycQ7zS933UR
d4sH3c7wC0RV+XXBTuK/7x+W8AaS9RxjGSgLxTNdzQkOhKhW0LcOYtcPuecL
IwLBXXOtnHLvkaaEx7GB2HLtgjnl79+UbHpPBkLEQielnaqPkqVZ2UeBiKcF
rf1A/M3eqCC1IhDrnwXPtxF3Lk83GagKxJPq5EHKVR6CF87VBGIoaqGKchK/
ssbim0A80lwKpMxxLOhA/cdA0DWU61uJaf4fGHwZg2BWHpfTQizCK3T96fIg
ZFyWOkaZo87Lin9lEDK7R/ZS/i0ycblhdRAuFt2wolzZvspAgTcINxlZVlE2
McKRpS1B2LDG7GAzsffmUtacHUFwnZ6Nek8c+8ItSGJnEBZyirwpZ/hyNZRb
k/HsAdaUq4ti0hocgtD6S0qOMo+EydpFzyDoXikaaaLOQ2KQx2NfEB4etg+k
LLV1w0aJ/CCIrhqMeEeM1y0J5ZeDwD4940nZPiClT6cwCFc1BG0oHy4ZveJw
PQiO/lnKlD9urd6cei8IM3q2f98Sn5R0kh55FYRtirOplH9JnVEpnwjCxsGb
9xqpfDdiG/fvIOySvHGNck3YmE3UdBDW/7p/kfLJctPdKvNBWFs/eZiylAbD
zUqmYEx3sdlR9jINFa3jC4aB4r25BuI2f+M1bVrBMOo0MadcxTotqKwbjO+M
HXqUr5RekTynFwzRkghVyhHji0aORsEwFH0pRpkt+n7iR8tg7F/xZ66e2ChF
dParVzBivgffoPy48G/f9LFgtP+N56asYhA1a3YiGA9szq2i/KBvZE1BejCi
jzxeRrlc5LOq2elg3DUWnHhDfDO7Jj3vYjDc/lm9pVyQdkTd+HYwBsePplJO
jVqbmd0aDO8nVSyUWbiPFY9+CEZp1h8GyillDNX6ncEwf6c995o4eezXt5GP
wbiq3jdM+WBAm5bet2DwlhxvoBzpcmFo+E8wtPJdMyg7G26CpkgIKgtOb6C8
2MbCXrcxBFtyZfgpF/iO9ZhtCoHDbAsH5W8pFdHOW0Mw16jE+P/53ljeiVEI
geW0y+Arqj9ZHBB5bBQCPQ3dW5QrHT8sKIWHQPnsdgPKrsOV9dW7Q9B87LcW
ZYbYgmzDqBDIfLyqQtnoYrCSbUwIaFeEpSi3fFoWsudwCLy7dnNS/uEl01N2
PgQDl1z6XhKvDz1aIVMTQv5/bUyhfHLJT/lEbQgWFBkTKTOeNir7/jwErx8P
x1H+8ZD5esGbENwfe7ObciVDcjZXawg+rG5ypeyclRA9MxgCndUjKpSzq2KU
n64OxQVDr9EXxGssnMoE2UORkTo1RDmhV40ezREKMdMTXykHMP8Rl+MNBa/a
yx7Kqpb7eK6IhELzw+56yu39kb+PyIcieU1BCWXeVSFlOxxCsSbcMYByoUF8
7IRTKHLFVvpQVog/aXDGJRQLQVXulC0m7n7o9AwFrVLJgXJK+/Scd0godlgH
GVH+c+WQfmxiKHahbzPlbs0zrcWlocifdBl6TsW3tzDX9HYo3JlufKU8c/uB
78jdUKTt/9tLmUusc1b+YSjoGaVdlLezCAs9qQnF0Sg0UK5uK/Zp/RCKPE7t
O5TN2B/T93WGQirwfSnlTuM3M/w9odi0OaCE8lTlz2NuvSSe+sLLlOmX5W4N
/wjFwBvrrP/P1623L200FB8MWTP/Px+Pja7sRCiUxJ+nU/Y7urc5ajoUahzG
R/8/X01Kzro/ofgktDaZctL8ee/K+VCMpfckUOZQuk5zXQxFqPfNeMp5oZXT
S0uhcLyUGEv5f0EIicg=
      "]]}}, {{}, {}, 
    {Hue[0.67, 0.6, 0.6], Thickness[Large], LineBox[CompressedData["
1:eJwd13c8V98fB3CEREk2ZSZlfD4++GQkvIxk7733XpWIFIpKUWkZSfSVhhaV
kBYqRSqjRAktm8pq8Tv398/n83g+7j3nvN/vc86958r4x9gHsbGwsBSSH+p/
pvdZo9yhDr0lfC9K1eKn9DuKRBMNuir1l4TE0ityWAGhl/6iXfX6HjwhRtn7
uBBve/ntoq42feNQt1SdCn743Wy+vJD9Vr9/e3qb6GUhWAqP7fpj9F6fdyen
xJtkUawYFzn26+2A/oLDnhjpGgnsO3tx56zaF/1ZkVtpyQLS+GurHTSd/U3/
StHlyjwdGQzedNf6bjSqTzPy9q/yXw3voBGZiaJx/RrRnzMaAXII57mfMZM8
qf/U+IvjiMsafKyzjpl6+0N/tHDXCT/ptSgQEgncxjGlfylh4y6j6bVwjP7o
+kNtWp8j4sZIwcN1eC4VaziZPatf4RXKyN6oiIwdWpoxd+f04/6Nhi4eVwRe
syiPD/7Sv9ypN1OVq4SqPTlCo0Z/9dNyTikyOpUR2+PGHbHln/7aEqutl8Jo
UGLKLgwVzeufldo8cWeWhldb3aZ+JrNgYspJ6CGrCuhn70XfFGBFaO1eq027
VXCoWWZo62VWiEY3WCZMq8BEbvjD97ds6LfaURcazkCprbVrRfQiCHasqb9V
xADrrsq2WA52fEh7Gvr0FQN1nUlPJ9Q4UMQMFSihq0KM7aPB9WccmMzRjDnp
rop4ulFdtC8nkp1/65Wnq0J1P0/FWPZihOVU1mW2q+LwzRilq3JcKPXm3Zow
p4rRj+3nI+9yIfPR9rpXK9VQplVYMDK4BAVB4lmc3mpgD2IRKk/hhqTvtYOs
u9TglxN4JFyYB/Oc7FLnC9Swalg5fchoKboUw+NXtqkhSThn/mL3UrA/3uW/
eFQNbw2nd4RuWQaL2bVxrezqOHb6XtS3Il6ofL90TFxdHZNPZQbL1i/HCNv2
a7dM1WE1leEf3LIckU4haxy91JEuf6H8RzIfzDtVLJr2qqNy47tQ+yY+ZJVo
Nlw7qY5+ex75SoEVGLeSG7lXpg69lJjiLZdXoJZHUjb+iTqiTpZ4vZ5egTeb
t7HSO9VRWN4urmrAj52ni0uUP6nj11vNk5Nv+eHa8yZJ9J86qtW4fC8oCMBm
7TL2ZdxMxGd3KXrvFMC3xhwRE2EmmIMXpwVfCGAii1+kWYaJH4aJD5slBSHf
wjZ7TpmJG2fMDu2JFcQvERnjDg0moufEnLXrBXEgTiQjCEwMX60dKQsSwrmX
vbSHdkxc5DpU5XVHCN8bw7hPujERHOCRJrhEGMGih9j7fZmQu69k2ewujFTx
efqlECY+if4V3nNFGA1RrFk/opg4t62lX2teGD+aShbXb2PCt7XwyoSNCEqz
9smvSmRCUiEqoaxEBGMDWTYcu5l4v1fX0OunCP6r1ehP28NEQe+yZYKbRME+
vX3o5D4mXLV73z4/JYrllilmmw4yIXzi2rm0QVH0sTV8PJ7NROf47iitDWL4
ezXcIeMoEyfMbLQmDokhr327gMRxJuxLpRaVfRDDLjbxLO+TTPAtTLzwVBGH
zPo8LqtcJlrdHuYJpIlDIHP61EgeE1m3jgY8bxPHo0MFeroFTJgv96Onya3E
vUPbZ4xPM8EVrvpLM34lmBLXkzgKmXjayNo4/nQlYB6blEa8T6rt8HmxVVhk
z/rfXWLjpHNunhGrkHzYILqKmK1zq5zAvVX4Xr5aJY74oYrRxDNeCTxx5dCa
Jf3vPihQm+orgeMuaj0GxBu/fErXrJRAyMF+O2cSz2/9WzbjiyTBk85ToJHP
RE1Buvh5J0ksFPlc+kzy2THt+MXjgiQa12dv9z/FhIbtmhv8vyRxlZbxo+IE
E1OXp5OemUuh8prqeMcxJio5nmxKLZRC2EZP/hekflt8T/Fpjkvhntu2xYWH
mcjzujk2IyWNU5lfthtlMeFcvbf66hZpLFtTv1J2PxO3v4xIZBZIY6qnSM0z
nQlBAce9gQ3SULFtLI9LY6ItSs56pZAMOAWOOprsZEL1dNbNGV0ZrB9s52fb
wcTRpinRtmAZPHnN41ESx4T16sefDlTLoFjsmtURsp6edwUlznjI4pFxtv9m
byYajC6Uvj63Gitc3fkXdJhgHL4+NNu0Gt1qHCvvajJR1HWHLjmxGuzGjxUi
1Ek9opqqw3XkoHJp9aFLikzQc4daFnXIQa2wM+qqKFlvw0rT6znk8fVC/Q6t
n+qIzbmxqSBkHVjcVr7uK1XHqo81X/2VaahcofmPsVgdLD+35D2zo2HNB5fL
O9nU8ZlT0ZyRQINtk8+aZ//UcJVecPXfIxpST5x8GDmlBr3dSXF5LnRsGq3j
7OpXg4+EDlvrHhX03zA4ZXpPDa9pvYcLRxl4mOJOb45XQ6Nm7TebBQZc4yXq
9mxVQ5XBKSziV8Ub2lJ+vWg1FDhZ/wjTVEVtwCPph0Fq8N9130lzjyrysoaW
/XBUw4+WolVtImqoSPiezMtUg2Ckz+XFRuqYGPf7T3laFYqL/3ti66KOLzGb
+5d+VwXOfR3Ij1DHqG/mme+jqojsilqpfEIdJuGPDjR9VkWjcXKW7Rd1/Lly
fby8QxVxEvnR+WTe5+ptXprcVkV7a5uaUst6rKhTplcnqmIwTNgmrm89luaN
/5WNV8U8u3vEvan1qP6kM5yzlYyv0/+fjYQGZgSOrEiOUMWeCxOCcdEa0L50
QzHNSxVqqUtn6/g0sSE1VMPCUBXHVE3uWjtpwfVvS2EDrypUetw264Zq4VZC
49mPPKpoSY9qV9pJrr8aeTHPpQrOrhMjXCVamKOvOmuySBU7d39a2TCqhQZW
57o/swwENqcma6Zro/vQmMyvfgY0gu7qSt/cgO2sd/sVqxlo5335jPfJBkQ7
z+mV3WYgtnrA6V/XBqifqg6Uu8nAZR7u6O75Ddg2/OXfumsMSFW6Fp0w14Hk
knWCDqUMcC1Mz3MN6IDPcI3JuhwG3uUxHn7n00XSvTcD9ZEMFLSXL49fowvn
pbID/uT96s671ue3ti46Dy6p4whlkOehxDxbgC7CHpn8cAhgoC+ae6PgbV04
XEng4XdnYND48x0NNz2I8dGX8ZsyMDeZe31niT6adaVnuOUZqFESWFi4rY81
Kx4sYpFjICn4sHX6c30oy7bum5Vh4G9P+ljWT330poT1j0kwkPqpWuilLGAl
tvzUrBAD6a3nHfriAF9G7q5kTgYOlaa8ZBMzwPO7sQ+3tKnAnBnGL7TaAB+z
bS7Nt6qAq9HeaS3NAFeGN5YdaVZB+qc1PRYGBsi78KnpXqMKkmVbvp4II+1j
7BTN76ggulh0Xr7WALS/l0ylzqjArrBC2cLDELnKTRtOR6iAT/l0jFeQIVKX
D1WVhKqg9W56ZUyMISa7t94pDyLj97hondhrCKVwhfXPfVRgKD5v9KHcEIEy
f68xHFXAzDP3iPlrCMPnZ5YU66pA5MSnzONnjJCcvkZgjF8Fokq30+fKjOAW
zow5wKcC8fp9KV43jHB4ZCRanlcFkpMK29c2GAGxO63Cl6hgjWWs791BI1yn
TTNXsKhAnf2fxid1Y2jVZ2u9G6PDJk74s9pzY3xIuflar5kOW57B3tx2Y/y9
k66l8IwO+3M17/6+N4aUWO6I0FM6nF95vnwyYQwBa1nlmXo6vJT/q3UX2gSl
voLXr2vpiPiskrPHdxPutlsf/HmZjv2OZnptM5sQoJ838DKLDvFbreJsrCa4
XhnF0nWQjmsCjrOqPCagidjtGDhAx5s27xs5UibgjreImE+nQ84uTtbO1AT3
6p1W2O+io97qLOerfBP4H5GfC4qm45/JdOuLjZvROnXlPM2ejqNlSeX/TDZj
aLiuY6ctac/JcoBmtxnFk1rcLdZ0WD7mNsgO2oywLe27t1rQUWAkfdPy8GbI
achbvDWmQwsWuc0fN8NWa7nzvCYd27RLfJ7tMcX6pTnbK6XoMC/mnbLIMoWr
zMVqJ0k6ZBcnH2g9aQrFueDU36voeNXhXNF+0RQJuxi5puJ00GOXLuptNcVg
5J9bM4J0DJYllP0QN8M52QSzfG46PAWtx1beNMPx3Av5ozM0qO+8m1ZUZ4Zl
u1sc703TwD2wTljmiRl0FOT8j0zRUHN9kb78OzM4jldEaf6gQdii5ihjwQx/
RNSkc8fIeTlNjrnJwhwsy1ZVHv9Mg/HE76ToT+b4HrmtNKGdhkTTE4qPRs2x
/QS3yPY2Gq6V0LoFZszxNieodNtrGkQdfbVruCzwCqe4417SMFr9eHYR3QID
r5U/pTXTcHzP0bj8HRbgcd9z51UDDQNC8tGNyyxRHajfr3abBpGYBxIiIpZw
XP4vzO4WDZZNri/CpC1x68jGodibNFQlHVJerm6J7y5TTyoraDj4cXLYzdUS
z7/T+g2u0aB26W7IxDlLBMgmlWZdoCFto52fuJYV9t+dznlRQIOpd9EPTUMr
5EvnmMzl08CbOrLXydIKU4dGZ1cTFzZklB31tQLrhr8Wu3NpqDavHeHMtEKJ
mWae3gkaJl1Xx/98ZwX9w7Tm0WwavLdPH2zZaQ0VFl2WuTTyXsw1XDWcYY27
8+2rkUblf+Tq4qPWUFeXlMlMpSHpr8Irw1JrsJ/4XSqRQsPJvd5CNS3W+HJE
5I5tMg0tOU/PnpewwQETDpXeeBo2XMu/tfuBDdJpTQ+PRJL5eNv6b7zJBjSd
72//RNBgzcK+2afNBh5Tl4+FEgfYR7/T/2IDDW3hSaNwGkx2yqSkctgio+6W
JlsoDbFSM/8ZKNnCV97FrzCAhsaQs2MN8bbwynzpZehBg9lfbf7knbaQ3hee
+8idhtaj5NScagufFdt9DIjf1SxJLc20RcLPrXmGbjSM88TxZxTaQuCp6RkL
FzL/N0w1TeptgVsCkQkONETOfU9tWmYHZ+lHM6qWJJ8twcJf+e1wLCY8rtqC
Bq7h7vJFonbw4Xy0V5/4fE/DGz1ZO+z89MTRxpyG3vsnlW9r2MHFLOLqdlMa
bDK0u0p87HCZ8eTce2My3/xpKjsr7PBkw46ly/VoYDk03ZhXZYfoj9+SynRJ
/IvC3avu2iF4rjpYjzhi2j7j+2M7FOxffStmIw2lXXI9Id12SJA4JdS1geyH
s037HBfZY+QFZ8wDTRp+KfH10pzs8bnldclnVRpmzoinqbvbo/0Zn2kW8dTy
NXLaPvbI/6jszCQe/6kdbhxmj5c71lzMYJD1fTdgxn2XPZK1dIRpKjQ8t7jD
e+C8PcpLlt86TM5VBRHe+gPT9tgtHNWSv5aG3A+hA99+2+P84qZsK+ITNtsy
xhbssaP99UVW4sPqB5rnljiA56/BcLg8DXv+VLgsl3SAyIq3hw3WkPwOccRu
NHHAVIEu54IsDRvLrxSfOuWAZY+rft2RpKFHuvzsptMOUG35np9EnHTqUtHU
WQdEaGfs0iW+k1ZWaH/JAbUx2csaJUh9XYvzeOsc0Bm91KxjFQ0KHCeO7ut3
wK4DtWMsK0m9fHamxis74sKS4sWZIjTc7khMWaPqCINm4UwHYkfzHbs71jti
uEl3kyTxsfXbk9X0HRFAPx15S5iGZUtjdozbOaLu9MHYT0I0sNf4xwYnOOK/
vntCloI0fOc393WudwTPugs0kxU0dEXKvgp/6ojodQ/OCBA/fPJbP6XFETse
/zPr56PhaFK51MU3jtBta3XaRcwYWPrx17AjTif0qVUvpyG64qXXGQEnLCi0
PtbipWHYxsnjc6ATKhavTAzgoaHtEq15LswJDGvrIU3i2kWcOstinHAqzjF7
KXHmnSpxjUQnKDl+jKnipmGdlGj3/mwnxN0XzVtKHDLe7apU5QQUxKKei4bP
Wb7OWxc7Q3+JlrcdJxl/WFmWsdQZL9rYnOjEs5t/jY3xOeNCeNVWHmLuRccy
wsSd8ZWcWJ5wkPgTG2750pzBqlBsqUu8K0hewMbBGe2raZfV2En99UZfKp11
Ru6Ca4QWGw3Fp6tPD/3njNaeh+NixAq/0kMuXHTGZ675439YyXq4JbEgW+mM
g4YhRg+IAxRt6OKPnfHo6j9VU+IbwpVZXCPOeKm+m+7LQp4HEwlmXzRc0FDb
c+HCvDJWqUru49roghYZqeGDxONbG+uVDFwwF/bHOpr4xAzfxq0WLnAwep+y
nrj33yX6go8L7EtaEx//U8bWpe8FxDJdEGH84/LIX2UUKKDXsscFh/dHDNr8
UUZkxFfx2D4XqIiKMjSJ9a9muRz/4oJHD/aelCT+zHj36t2EC5SEeGvGfiuD
rrW1IZjdFZar1/pkEzeYlF5MpbnCVZK2pO2XMkYDuLbdSnFFxfuRgZg5Em+R
8b0H6a6Yr7vK5kE88S51cXOmK87Er9AxIf5h8+t0/3FX6LXaTq8intUZbuS9
6IqRxOtZzbPKYBNsEQ575Qp28Uk6jVis8UithIwbnqzPT2OdUYb4QjO7grwb
9gskpk5Mk3pt4LJhKrnB7Gf2iQ/EkjdSP5mvd0OM458/NcRyhVuW7jBzg0mG
3+NtxIw4B++2LW6IsFOgj0wpw0ROhG1/vRsuCAlWDf5UxpD/5os6T92gPbZC
u5s4qyTBerLZDdxVi1qaidsluwrcOt2gs2aHzHViX7F8deVBN0iq5B+IJ07k
XRn0epk7Mnw5tLmIr8xJNq10cwfn1LObGj+UYaNpE/3Kyx3G2t8EFYl/bE8R
zPB3h7zaxF4JYu2fH33HI9yxYXHqIXbiJ2PFvx7udod3zbBe+3dlfByQVQou
dYduJr/CNmL+F/KHb0y44zVPyvm6SWXMTzDOP59yh4nh4dobxMP8OnWff7lj
++4PH0qJ611thkXZPbBWYc46m3jb5wSTNFEPzKkYvfMm7vjTNG9n4AEJY5cU
duJcxYiYn8c8MHOFu8htQhnpVtv3LcvzgHSDsIcNcWxsypm1ZzzwUztYbhOx
adXxZo8LHlDSOtnDIJ4zqFvbeNcDy/4VdnMRu7st6zvx2QN33p3lvTtO5u/A
dVsNDU/8bV49upb48rWrDb82eOL0yFy5FLFWZ7nGPX1PRG1ZtF2E2FH24ipj
M09oVx2RXUycVVc8aOfpCXP74OGvY8r4M5mTGrXHE2uNhOQuEne7xd0obfVE
6IrQ3wzi0NStq0PbPTFwv+yFAvFMWewppS5PcO3+dlGWmH8qMrmy3xNmMRYJ
gsTmh4NMH06R8V6e2zo3qoyaeue+HnEvhLyq63lEnKekzScQ4oWDold13Imd
LF4cvR/hBYFjVRKOxPwRfivCY72wOmILpzXxocuZ/I8SvfDlxYcRA+LdCt2C
MVle2OTYwKFIHLh2p1hzhRfSvtrG/BlRhurqe7J7/3pB+86OwXPE44Z2/9FZ
vfHn69ixM8SX/b+s7ubwxt712kZ5xHLnlq1RXe6NxiNat7OJRWW8136U8cZC
r3zvDuJ5yQUlnc3eOK2loGdL/FzcYP3PHG+8SF+0bBHxK8nr8uy53vhv0x7W
+WFlvJGVEBUqJP1b/fkzR9yv+Ou3Rpk3Otjvs00Qz22oeJhU642X11uce4jl
PWQs2T55Q3omS+A28Z7TrAErmD5ojrG7Hkl84GyMo6y2D5LVZJ1DiQ//92GT
up4PVm5ZxRZInF9es87J1AeyS+PCPIhv3N0ynufpA7rPfJw5cW9Pf6J0hg9s
CmYSFYg3rKo/qvLGByIRboIjQ8oYWC3XO9Ttg3UrX574RpyptE+p9KMPPGRk
xT4Td20wfyI65AOrTCvaB+IEt7Y/rH99oLZdZ+9LYneLLerDfL4onWQfuEV8
6gA57mv4QkDmrO0e4vAstcdi2r7Y+uCPcQqx3tFPI/E6vtCNqd6YTPwld5O2
KnzR2GCoEU/MvLCk47yZL8IyGHbhxG2Pc5Yc8fTFof2Cqx2IeRedi/Pb44uS
IxISa4k5fz1w+J7ui+UnT+jKEc+Pf1BL2+8Lh7e7/WSIJ7rFvhdn+YKmfubm
SuJXlTlRfad8MUo7lspHfMw/Ldin3BcXvT7X/B5UhnC9r6tXhy/WcvIdfk3M
W71bc+yNLx5YbxB6Scx5rVB41ztfqDR6nG0hns3v6ijs9cX6jPi6p8RdW2zt
3g/6gjW7XOw+cYEMzD3++WKVhJBXObFkmtRGN3k/WAR+n9hPfG0bl+yHdX5Y
2Wz1LoNYL/j7Yj8lP7wolny8l9jLoqE9lOGHvz38pSnEhUIhETs2+KEk5Pfu
BGKxy9cKcq39cC49siyEWLBd91dnvB+K3PkvmRGXPpb/6Jboh0dyz3o2E6tX
L3/8Yacf2BKK+EyI7c/0H/2S6ofq4bxUQ+KckIx10wf9oCOxP1GHyv9vi4vg
WT+s4HR4QSNessazyv6pH77lzo8KEIeL6ZuXP/PDqp/VifzEz5fJ9i5q8cN8
Aw/XCuKsmW8ct1/5wXLvNgVeqr+mbU4i3X7IOSuawjVI7fdDUz2jfjAeV4v7
94083ypq1YL4/ZHZM504SJx8/syTe4L+OMAWofGN+EN+qruwiD8+fDSa+kJc
tMdkz9OV/uR7TDzuE7G0Y9trhTX+sNvLSO8lXjM7FDuu6Y/Vt0o/dxDTdcWu
J3j5w//onsJ64purw/6w+fpjZGlr+CNiLe6azYf9/VGdmbHhIbHhW9e+0hB/
pLqq9t4jdt6St6Jtiz9M3c01aohTzovEKe/zh7UaY90N4lfLhLX7r/lj3cEx
zrPETlNBGZEV/vC0Clw4Q9zdffv17E1/HLRa8auQ+PMFp3DeGn90sfNOFnyj
nv8nT+s0+EPD5tjoKWKZeMH5k2/9kW1BlzpCvLWXv8GcJQCFSbqeqcRNTzzv
XWYLAB9X+IEUYsnrZXe4OQKwTX7n7d3Ez1M2XHm+JABcwhb8u4hlZfxPmgsE
IPJhyZtE4tcBFSHm8gFYZah4cBsxY8hmqbllAEIsJ/NCiPe9zue8bB2A17Iz
fcHE72s+sXDbBaA75bkC5QMHE6afOQVgbPrdvUDiPqWzvWY+ARAa2TLhR3w0
evyG2dYAJD6KT/AknviZ5WSWFwDeyT/89lR/XSXOZwoC8NOjd7sdFe+9Kpfv
hQHYWhP5zpa4dH+fW35JAJKMD56zIXZfyfQeuhwAw8SbG62IHxv2BGfeC4CT
vdBRU+LTOQo7ng0EIC6k9ao+FV+8XqLElwAUVFXLUY73cEja8i0ACq81CvWI
bdfsShYbDcClmNEsXWLOmlepYdMBKPU13K5DvKUvIXMJVyA4n4n6aRJvVnlS
YEYLxE7VJSUqxK6cpo6vVAJhVWgvRTn8w7NlLmqB6OBeX0QnPnzoRWqgZiCO
1T06QyN+860jOMUgEFemP/2nRBxY/EnttlMgfDVuNq8l3rOCtVl6dyBcO+sz
pIlPDO5Jv5AaiAT2ESHKZQ/Y9eh7A/Fgd26ZFFWvKK4KnQOBeHU66Zkk8Yrn
y3OdjwVCNcxZSIK4eI9kQFZZIGq6mxvFiO//1Pkz2xqIa/TY3QLEJS13/B1e
k/yGveUop59Xf36tPRDr+2485yc2c1HKD+oKxNBksijljlpxzfb+QJi2Xq7m
Ix5O+7X12lQgRFs5eXiJhfnuDAeKByH/EPc0F/GvQTX7h6uCMF5TXEb5/aNr
NSulgnD0UbYr5ZJtZQfaVgdh36vwe4uJld+elActCN9E5A9xUvuvKM5/JYKQ
zDDQYCeOVlbrfh0URPLSblr4qozts+K/fUKDUBNJ3005uX6R+Hh4EDyndjIp
H3LtdOOODcKUr9S5eeKL6TveGSYFwch2V9o/4oH397tuHg6C62FD2z/EztkW
b0/eCcLfB+5Ks8RerszZ1bVBKCgpH5khDlwtIVJZFwRHE7MrlLfVjDu3PgqC
k0cYnfLRLzlvOFuCwKhU1Jgmfq7b1ZnQF4S5Zm+Hn8S644EdbkuCsfhyQP0E
sfDdzefqeILx8o7qEcrj+xVjpXiDsU5M25Nykcwkzxf+YBh2/pgZJ5533GkU
uyoYSxR5VCg/uJtTuU8lGJH/Tl0aJTbIvH/0plMw3ri4PhkiFncu8RZ2DYbp
n/Z8yj9k05UT3YOhy5IWRflcnVmTnk8w2iKihSizTXYsPAsNRuv2nJBB4gbn
kei+ncEYuv1C8BvxJjlRq2XnglE59iznM/GtsccygaXBOLGxM4Ky3J1tM7Vl
wRhcx21Cmd385dnQ8mCYyU7+/kRcH7PvR8OtYFQduxBMWe/uVG7SU5IfCjcN
EGvYvx74NhoM1p2u0n3EZStT7uhNBEMkUm/hI7HQF+Wsk9+DIbPFtJfyVMKB
9UYzpL1SUyHlyjP6B4oWgsGRvXUlZZWhqzQn/hAwtjhK9RKvSz24o14zBNV8
rnhPXKdznsNyQwj6Dy6VoWw7++BY58YQONt+ZaW8I3r6yqABuZ97SWMPcZOn
bz+vZQhcPDnNKYdqa5h7+IbgU3iNZzfxpR/9K6cOhID2bu50F5Xftb8Xdx0K
QUwBVxrltjARjcWHQ7BtUCuY8u8+S1vx4yEQO/CbQdn85Z10nAkB78bfT98S
D5dnj2VVhGBH6qM/b4gVg7QfrOkOgbqfZWIn8RFZ699734dASr84gPLUR//1
A70hWDzFY035vntWedGnEFI/xdWU7W0/5oqMhYA1KbW1gzhRJyN2CUsoTv9K
U6DctOK1zNiaUFwXoU22EdNefvG0WBeKvKsWHygfy/qde0kxFOc5U55T9lws
xxusEop1bHLnKU/8jf/dqxWKd5IhHpSFB1e1v7IIhYP70+bXxEH3Q9NvbQmF
05O/ta+o9R41nLApLhR+paqXKO+QiIx4Ex+KXObOXMoHk2Ps53aGYm+EZRzl
GxvipTfuC4Wr+jc65b9Ve+saCkIxozh/4SUV3/WiqbaGUOhNNVxsJV7lIz0Y
8CQUxcEx+ZTP857rmWoKxfMjtIOUq6PO1wu3hiKJcyCC8gelK0fdu0LJ968S
g/K6izXKA6OhYOmUrXtB7bfijsDvQmFw0M7sayHus5TxiRcNA9e+/HbKLL+i
3P6Ih2FvQ80TyoZ2i605pMPwgk/xKuUnrBs0xRTDYCpWn0S5xf/sEgO9MFxM
zBOl3C0Xfu1ocBjkLnV6NxP/eVV1USgsDD8FKxwor9q16L+CiDA8dy4wpezV
WZhbGhsG5opTapT7Ml6mVieFke91xmLK374yHfoOh0Fw78fK59T6uLgwq3In
DA1NpQKUvzqbFGfWhGF/SC035S72bNNPd8Mww97NSvmur3j+qYdhuDqvMfmM
eI/o+g3/noVB1yD4BWW+A+HJz9+HQbYkK5OyckgnSxBbOB7fy+aiLCm06tJ9
9nD4HH3M8v/7G/ztRBeHQ38Hx68m4p+SkyXNPOE4b35miHLtG24jNaFwtFkp
NVM2NUHGwtpwfI24eYRywJryJQVW4WBlHpOknPTYO1zeNhxfnqmIUD4axN9c
aR+OCos3yynXnU/ManYJx9RnXVbKgvKmy//5heOXUvznp9R8yH8R9I0Ph8bv
1CuUFddJScufDce2JdcNKaOpLbWyJByurxw2UnYO3devVxqOz/wsGpT3Xhw7
53IpHEPvoxUov19XtybzZjiiDEv5KB9WcFMafRqOswaBfU+Ivyse16icDIdQ
xFA65a4WbBL4GQ4znicplB9GjzvETYdDJPliEuXDlWZbNH6H417V7ljKihtY
rtQuisC7gRhPyv5mUTINwhE4We6znnJHyOalHRsjsPaS2chjav6WTIuv14/A
hFfHV8rnys8pnDKIgKZE4ADl2Il/Jq4mEdh97tg7yssSbqW9t4nAKXGlJsom
+2RmP/tHQMXZuIxydemf/ukDEeA/PxpEWcMobtb8UAReSUv7U77dP7q0ODsC
mVUu3pQrJXs1zY9F4LhouzPlK3kPs4tOR6BO4PdmysVZGdqbr5H2zYuUKGfG
Lc/Ja48Al8H8z0ZiLoEDZWOdEXhueW2S8r4KljrDrggs5vUfo5w+/v3r6PsI
pJ/t+Ep5d2jHRoOvETiU/uUd5a2e+YNDcxF4sa/yIWV349XQkYyE+mj3Ucr/
Orh4G6QjsbiiNptycdB4j/nqSHynFx2k/HVfTYL7ukg06sem/7+/ZzbXE9Ui
kS+GHZQPWidLVptEIvtlpi/lWtfOv8yYSAjZFalT9hqqfV63JRIXYocZlFmS
ivOM4yJhnK1Np2xyOoLpmBiJgci+dZTbPrBGbtsbiZk6W0nKw/70norcSOwt
vruE8sqo/TX0h5FQ3l470ECtj4Xg9YfqI7Hw8WAfZbZjJhXfGiPxtcWrl/Jw
Fcel4meRGFfm6aZcy5Kex98eiTGO9NeU3U+kJsx8iUTxyvGHlPPuJq6/zxOF
icMpJZSXWrtViPNGQTM5/yzl1D4tWgJfFLRcb5+hHMoxJ8cQikLY+x/5lDVt
4gXPSUZhn1DGMcpvBrb+zFCNwmVzznTKQtyRFVYuUSh4uDOUcqnRrqRJtyhc
tT4XTFlt12Gj455R0N/UHEjZevJGZ5dfFN5HyPlR3vdm+ldAZBRYzv50ozx3
LsUwKS0K7ENslpS7dY63l5WT+G2LVP8f3/bSQrNrUeiN5mJQnrl2O2j0RhTe
JcXRKfPLds2qVkVhztNeibIFl8Sqew+j0GG2Zg3luo6ywPbOKCx6slaMsjlv
NS2+KwqNjTdEKHdtfjYj2hOF4xU6wpSnakcOePdFwcXJRYAyrYRxdWg4Crse
n1/2//66DeKzxqJwgam39P/9CTroq0xG4WNOFzfl4P3bX8dNRyFeWIDr//09
3FcgMheFTt2bnJT3/M4NqP0dBQMHJw7KfMxLyl7/olDr/GsR5aKo2umFBXLd
9Cwb5f8BX4TK2g==
      "]]}}, {{}, {}, 
    {Hue[0.67, 0.6, 0.6], Thickness[Large], LineBox[CompressedData["
1:eJwd1nc81f8XB3CR0qCyqWQ3uNeeN7yMyMgme2+unVV9jZAiqbQkK2lokQpJ
gxYqM6MiWshKRmn93p/fP/c+ng8+533e530+577FvMKsfVlZWFgOkw/qe67/
eaNkZqf2YJXUnPRWUXQWCMbr9lTq0BvWx/XFiwN8r7wEex7p/I6L8V+XKwn+
N2uWrTZo0XnL/4Iv/ZA0Yiwvd7P1tOv8MIy6vitgEzxvNl/+d6hbxyHp5Hq+
jVtgxj++95f+W53Bs6Fu7s0yWDMhcPRn95COx4ChypoWOtILL+6eV/yks7hr
cXEXnzx+W2r4zh76orMtX/P31bvyGL7ppP5Nf0zH78P96RVjCnDz/So2WTCh
05xx5t2dWEUErahPm9szpTM+4ShV/0sRA3XmYTPd0zoy7ulZNyeUkMcn4BPF
PqMT6l+yPMFNGbahAw7TirM6bz+E85g+U0bThnC9qUPzOktV+ryDM1WQFqeu
Fnb3h463Ucs9p08qQBuL7MTwT53Ymo5HxzVVcTvlCN+Y/m8dgezTnHPdqgh/
47g8OOKPzgeTGIVcUTXIKIv/Gyn4qxN9wXNpuK8aWiMdZ77vYUF7C+uXSx/V
QC+8F3qTZxFWdGTo+mxQR2az2Ejk5UUI3vMskm+nOgwlR99962bFVWn9w/P3
1FFqae5QEcqGX4n+o2Hj6li0t7I9nH0xhuSsT4YKa6CuK+HppCI7DBuln8Qy
NSDEOqB7/Tk77P8mmNQe00AMXb8u1GMJUvkPaH+/owGF/Ssqxg8txZfItN8X
FzSQfTNM5qokB3RkffuthDQxNtBxPuQuB64cTCk0UdVEmXp+3tfhZeDO7+aN
DdbEYl8WvvLE5eilby58uU8Tnkd8DgfxrwDNk33RvTxNrBuVTR3RX4nAiumk
/EZNJPAf+XuxbyV2aMjIXe7WRLfebFxABCeqeW9fzRjRhHKY4/eNHFwQLZD3
NljQxNEz95hfCrjge/hW5sgyBqaeig2XqaxCzvunp/cJMrBjJs3Lr2UVkgTD
rNdLM5AqfaF8es9qDGVouMZrM1C5tTfA+tlqGIfbfDI3ZmDQeoV0Jc8ayI+2
iJnaMLA6UOvDGvc1kLknFx7jwoB2YlhRxOU1GK8q+9vjwwDzeLFr2+watCx5
+jUhhIH88g5hBV1uSObKnPeOYqDpIXtPThY3UsQfbM6LZ+Bnt9rxqW5u3K+6
HCOVyEC1IofHhc082OyWuC80lYGYQz1b3HbzIM6I5e+fDAaUhy/O8r7gQdHR
O1lvshiY1ot/0CzCC8MVXyq4chi4cdY4MyWcFz1dLNoFRxkI/SFkr/GI/D3v
cXNOLgOyNqOiUzx8WKb3eXjsOAOjV2u/lvnyYd+JxrPVJxi4yJF52/UOH1wl
j53/Sezn7ZzMu4wfQq1ad24RS9bLmDU78UPKMkdhmjz/QfA3f8oVfmzxmuer
IvFLoloG1f/yI8xojSfLMQY8XuZfmbQQQGrC/Ns3JD+RzczYsmIBLD9o/80k
m4G3+7T0XL8LYI1f8YJVJgN5/ZycvNsEUfh8ldbsfgYcNPq7m04IYuXnqGJ1
Ug/+3GslycOC2Cpl+WtDEgNdE/8x1TWF4DcgKXR9NwO5xhbqk5lC+LYofu9I
DAPWpRvYyt4J4eHzszHtEQy8dHxwiidZGMn9RY73/BjIqsrxbmoXxuKtxrmP
PRgwWeVJT5Zci7XZHW0ZTgw8bVzUOPF0Le6HVR8y3cHAAzn9yedc6zHkd4Nr
hTwD/x3kqU3yWA9V0x0rVTYxsPXTh1S1yvVQfjc5ThNloCYvVfi8nQjquhuz
c1eR/mJ/si0pfwM0FUomg8c00c6UNF/LJ4a8yZfc9YWaaNC/UNpWIoF6jcR6
qTkNyGdfH5l/JoE35u7o+aqBgp47dJFJCbDpG2TsG9RAHPNZdRBDEiqL+Auf
tGiAfnKkha1TEqOLV73mPKeBvFGZWRV2aVSti55baqGB8CM3tuX5b0J8wFTG
1gvqWDdQ89lLloZ9r1dsjifzhuV7xKnnVjQU07/qrHRRw8clW0zkY2l4Wj7e
VGathqv0vKt/HtLAEZbCnNZRg/Z/CdGndtIhEjK++ZOwGtzXM1hfpsjBRSTE
Du2qaKP1Z+ePyeNHMduVGUNVNKrVfrH4J49lP4JKU7XJPNQ9ATZuBaQsjby9
TlUVeXbm04FqCpBzT5b0lVKF1956O7UUBVx3M+PeuVgV0y0F69oFFMGqdPza
vQYV8Ia4X16qr4QXyiI8ydtVsGXpuSeWO5XQtHauMBRk/pZ8HjodrIQdDgE6
vuoqCOlhrpXNVYLdmogzzE0qaDTYk2X5SQllMcs5RzlUEL3+dOjp/cpw5Cy4
ndmsjI6X7YoyLSpQLA9o1NqpjOFAfovo9yr43O5/TsdSGX8XOwXfm1HB1C62
88bGytjCGDxnsV4V/ulFk7sYyki5MMkbHUrq4Op2ny6qDMWklfN1q9UQ/l1P
RvirEo4qGN41t1PHeTETp8J0Jci9cTTSClDHi1sX7v9OUkJLKrNDZrc6Entp
Th67lbCkJ/crR7E62tw/8GqGK2H3fx/WNoypY1sg/4SqkxJ8mpP2qKVqwCbZ
pdRSTgmqvne1RG9qkhoPnut5p4gOrlfPuZ5oon6E5cBUjyLCq4fs/vRoQrKo
/R1npyIur1ge2vdXE0ciR+odmhSxodKhINeEzLlYrTr6HUVw/Jv9yzFE5o5B
SMHrI4roPSX/4NtqLVQ3VfdPmCgir6N8VYyUFp75y0SbGyrCiWuj+4KGFmo7
hc/c1FUk7/v6v6zeWtj38EFKtroi3ocu38p7SwtV50dY0qUVMWzw8Y6qozbm
x4v4Y9gU8WPq5PXdxTr4F4yP9IcKqJHh+ffvlg4i7h50Vr6ngAS/bPPUJh00
/Rk+q12jgN9vUsezvusgaZUS07NCAUkfqvlekWuIuJ3GyYFiBaS+PG/zPhpY
K9NAr9mngMzSxFesQrqw69t/7K6JAkyUA7n5JHTR4Wha7W6kAI5Ga7uNNF2s
sbr0eqkBef6D1BtTXV2UvAsY99ZSwB7xls+5gbrISYr6ZyKvgNAiwb/StbrQ
6Kq/1cqvAKv8CllTZz3crzVOPvNZHqtlz4S5+urB0Oup+O0P8nh5N7UyLEwP
wVk3FDrfy8PkzU713H16mBfM2S/8Rh56wn/135XrYdEj3pJXr+ShfMrEOey3
HmQlnNb31MhDIPfDgWNn9fHBryfRKEcegjK3Un+U6cMqdd/G74fkIfwoPdH1
hj5W9eR4FmfKQ2Rq866NDfooFDyazL5fHlJm4R53h/XxqjpUfGyvPJQW/1H9
oGSAm2yHouVD5GERzf9RsckAC5e0C1JM5GG5Yrj/ZIcBrKzHjXdvl4d1SU3v
77cGeHrlq2KMoTzsW11ePZk0QJzr98pIPXm4yp6rdeLbhhffv0mla8oj+KPc
kRSPbbC1DrzNKyOP/bbG2u1z2+Dw0kL9ASfJt+qlMOsiQ3xMbBrqWiGPazy2
8worDGEzxdIzvkwer9vdbhzZYIiGDRknJZfIQ9IqWtxquyF8F35rOv2Rw6Md
hUtaTxuiMNvzo8V7OfwxnH35YqsRVhYXh/lekkNOWUL5H0Mj/GRZaihUJgfJ
JSwZNCsjBDVMc7aVyMHs8XLdQ75GUDrk6G6WL4c8fdGbZtlGeDfmkBFxWA7q
MD3ZPGCEJ0NXZiJi5BClUez+PGU7+rp5V8saycGkiGvGNGs7svbrZKcZyEF8
6Z6Ml8e3I231ctYhXTm0dtpXdFzcjmPRu+6d2yoHevhKtv6X2zE75bPJRFEO
w2WxZdPCxjjS2fp9gwiZo7zm42tvGuMjr8aJ3nk6lHbfTS6oM4bJ75TzmbN0
LB/axC/2xBiMfGUjfKej5jqbjnSvMc5v6lKpmKCD37QmR/6fMXK2HQ2r+ERH
a7Kk8jZTE0yOPZnZ1EmHweRCQugHEzS8zXYarKQjfnvulodjJujTct41eoOO
a8W0Pp45E6Rs8Lk9e40OQVsPjRoOU3xeyVbCXU7HWPXjeTa6KS5vcR7wPUfH
sZSc6NNxpthlVPwtLJeOIT7p0EZOM0RJRZSzxtEhEHZ/vYCAGTZEecmZxdBh
9szhRaCoGdarqB07GU3H7YRM2VVKZpCdMZtWiqDj4MDUqKODGbQiYjpTguhQ
vHTXf7LEDN28ti6xrnQkb7XyFFbfAfqZ1z+vGtCx3a1gWk1vB577+aqt0qeD
K+nrPjuzHThe+csjUpeO/Ia0shyPHZiwbQzV1qaj2qT265IDO8ARflNpXI2O
KQeJmO+9O2C/5sp/52TocNs1e7BltzkOs/XK+PDSIXVSb91omjm6ta5c/8tN
7f/w1aU55mhViH+Tt4aOhN+bW/VKzdHxL0Kih4uO4/vc+GpazLFJ/5eO3zI6
Wo48LTy/3gJaA2aLX/2lQfPa6ar/7lsgdvpi9uNRGgy6X/6ZeGaBFF5/1rIR
GsxZFhu5t1vA3DCqav8wDd7Wob06nyygvmXDS/PPNBjuFktMYrdE6Ra/yq+D
NIRvmDunK2OJyGe1PO69NDT6F443xFhCp2RgXPw5Dca/Nbj37LaE8NCnvE3P
aHiZ06mqnGSJg6a/XOSe0tBbsyyp9IAllmteXYvHNEysiOZOy7fE8Lsir1Dy
uy94Y7ua4SNL3GPz4v5TQ0PIj29JzzitcC81cbCvnOwnwo//M7cVepPP3Jy4
TO4Jo33lbIJWaPqyUMRGfP5Nw2ttcSvcSXB+Jn+Rhv7647K3VK0QlZshdaqU
Bos0jZ5idyso29X8OH2WBkXuZLndFVZYCFLi88yhgSVztvHUbSs8MervOX6Y
5M8W5HT7rhXeC9jkNGfTEDxrnfbtsRWwsO61xiEaSnsk3/j3WcGr+NFZsYM0
8Bc+S7dls0aH4Vux9ak0/JRZ3U+zs8bVx9fN6+JomDsrnKzkZA3pucQzq4ln
VklJarhbg0M4vdKX3IMmvmsEGQRaQ5E9mcEdQ8PQXe85p73WUBsxKYyOoqHJ
9A5Xxnlr9A0v9LuG0pAX7KYzNGsNiT5VtjofGk6+Cxj6smCNgyqnejcS51pE
pY3/s8bZw5Fuud40ZCtlNP9YZgMpEcfwMC8aUn5V7FwlYgP/GtcCmgfZXyZ7
+FZDG3yYagp97kzD1vIrRSdO2CCjJCE33oaGN6LlhdvO2GDE+rA1K3HCiUsF
M4U2uM+7/1imNQ13ksvyrS/ZIFGi/0whuecpOhSd4qqzQVudz+0XFjRsZs/N
SR+0wV7xnFO6ZqRe7ruTYmRtETn8zzl1Gw23OuMTpRRs0dYrHLyO2NYk7r9O
FVtIPdEfqzKg4ajKrj2KOrbwjGnV+6JPA+fKsLgJK1vwppoqWenRsLjGK9wv
1hZjQ9tua+jQ8I3bxMP+kS2GHz5c5qRBQ0+IeGvQU1vUCOxvmVen4cGTBZ3E
Flv4jssvPkGck1C+4eJrWxye+vWqQ40G+aGVAz9HbbEoTrrJVpWG0IpXrmd5
7KCc19wRrETDqIWd80cfO/hzVlwcpdHQfonW/CPQDt7F+ktOENeyLWFwhtlB
6VzSM13iA3duC6vG24FzTjo+j9yLN20Q7Nt/yA4n2Tz+s5ShwX+iz0Hmth0M
NvlXvtxEw8csD/vIpfbIMrIvXy1J1h+VFZdfaY/kA+vyWiRomDf6OT6+2h6J
1/d0ZhAvZzuaFihsD//ddVtYieXjG6o8aPbwfcdv+0OMhr2+0jwWNvYwEuy0
mt5A6q899kqm0B7bPhW0Cq+joehM9ZmRc/agBUWdGFhLzutnqv+Fi/b479Kq
glLirVXr/4lX2qPIMT5Cjth7iwVd+LE9BHOXim0XpuEGf2UWx1d7sLKf8kkT
JPNgMtb4k+pONEqU5NP4aFinIJLOsXUnPuomP53lJf0e2fhIRncn/lzPVKkn
zp1bvTXSdCcGg3p7LYj7/1yi/3PfCWnLlxoxPDRErnzLI3RgJ95KP+J5tYb0
/2b0m73ZiVitC7LXuci8CP4sHP5+J6y7yjYmEutczdp57NNO6BR5u1gQf5Tv
be2d3AmPqImIKU4a6OqRDX6LHdCp6blNhbjBsPRiEs0BfZxdts9X0DDmzRFV
leiAF7YpTkLLSL4FBvfupzogezL/xRQHDZO9SUubDzjg7rXj4c+Ipy1+nhk8
5oCNLxS2xRHPM0YbuS46QELyoHjfUhpYeVv4A1sdENaa+1/ZEhqEGg/Xrhdz
hK/nNXuPxTQI/2tevFnaEU3HE1y1iNdpclgoyzjCu/r4IWFikRtJH0xUHLHs
6FhAFxsNkvkRK+OMHfFz7f4lO4jlo23c2iMcYf+7oVKflcxvSQHW/Y8cUbGl
JW8HCw0jXkYXGU8dwfwyukuBOKs41nyq2REsT1aH8xF3iPTkOXY5Qtf644N3
/2ThIXRaSXbYEbYHm1vDiOO51vq2cTrh+9HZg6f/yuLKD5Fnax2d4P5RJov1
jyws1CxCW12dkPdDiGP0tyymdyXypnk5obl3TWEbscb3AY+JYCdEz51fX0z8
ZLzo54P/nLAbq510iQeGxGX8Sp0QZxt5K/2XLLhfSGffmHRCW/Q4XXJBFn8n
5c83zTihcSCXg5N4lJtR9/GnE3m/Rv7M/pTFIweLUcHFzogOFmA8I476GGuY
LOgMtQMjv5jEnb+e/bXSdYaeWm5C/Q9ZnNwSHPb9qDOct8kcjJyXReqOXemc
p5zRd1XyjBtxeHji2Y1nnWF3bLrBhHj77WPNzhecMfO5wEWC+Idu3cbGu854
K6tzoWtOFk6OnO9zPzojnKfpgDbxuozrlqqqLqgwC3gsOiuLy9euNvzUdMHh
Iz/rVxOrd5Wr3tNxQeodpyYWYlvxi+sMjF3Qz6rMPzgji6y6omErFxfstZVI
KiH+NXUkiZniAqldJw5tIu5zjL5R+tIFQj0DPLrfZRGQFCkR0OGC4rTNkkrE
c2XhJ2R6XFB3aYmBFDH3TMieykEXOPCrVC4jNsn23f5gxgXtj2MMO6ZlUfPI
/v0bYVfYnJPTCSQ+JaOxmsffFZWivfOF32RhZ/oipz7YFfF33vPlEnMHe64J
CnfFnOdHZBBnXj7A/TDeFU9Xlt8LJ/5vcx9vWJYrIqMbLPWIfTbuFmqucMVj
z+y2L1OyUJC4J77vtyueeP16zyCe0LM6R1/kBi2Xz6kKxJe9Pkn0sbuhQ1ta
eSOxZAmnlMIqNyztC6viJhYUc9s4IOYGY4lqzdFJ0h8i/2QYRm442FFqfYa4
SVhX5fsRNzDTdT3YiVtFrksvPumG18apx35NyOK1+HpBvnw3yK0Ibv9GPLjl
54JqGXH0RGQ/8Q/NigcJtW6YsrfWqiaWdhYzY/3ghpK1tV+ZxClnFnmvUXZH
zcswy8FxWWQUhtmKa7hjbQd/fw9x9rl325S03eG87uGuVuLT5TWb7La7o/f6
t0f3iW/cjZg45eKOG4yUjgLi/jeD8aJp7rjd7dbgRqy57lGO3Gt3TF/LPPxp
TBZDEpL9I33uiDvE1thPfEAmXaZ0wB1hZ1hYeoh7NE2eCI64I0s3ILuJONax
/dei3+74dIp98Q1iJ9MIpdHVHnjikWW6h/hEBrnuq3ogamqAV5g4KEvxsZCG
B/56HNnCS6yd8+FrDMMD/jkvDbmIP53cpqEADxS9e3WUlVj5wrLO88YecOHa
FPf1qyzpoyPLDrt4IDaRJbKemIutJNozxQPX9h+bDiBe8vO+zbdUsv6T9W7e
xH8n3ikm7/dAQbVDqyvxZJ/Qt6IsD2jfv//Mmri18gjz/QkP7GfEc2gRH/VK
9nMv94CE/0AdNzH/Iw8H104PtIvVND4aJetV/6c2/toDExuOzt8jXnItn39v
rwc2b6DJ1xDPn+7pzO/3QMbKQ5XXiXsiLK3eDnsgWVz9Vz5xnhhMnP94IMHf
90QcsUjyhq2O0p4oo199okR8LYpD/N0mT1StMamWI9b2+7bUU8YTc4+uXpMh
djVt6AiQ94TzrcpLEsT5fP7BcZqecP/N08NDLHT5Wt5Jc09seBi7ZnZEFrwd
Wj+7YjwRMfWirZa49LH0gGO8J3jte6zuECtVr3r8brcnpvcsen2T2PrsYM6n
JE9svZs/eoX4iH/aptmDnogzjzIoJOb63bKTt9ATur37bqcSL5NyuW391BP1
jXLR1sRBQjom5c89sXKa/ZwFcROneD9biyeu1M50mhFnzX1hv9XqiYJwLj0j
Kt6zKDuBPk+kVLZj6wj1vmfOvBnzxPbTxS+kiddV1Cr6cnuhO1KU6++wLPac
P/vkHq8XloSUn/5F/O50khO/gBe+rhne+JO4IMUw5elaL9gnhZrNEIvatrdt
lvKCOpvrrVFiqfmR8Ak1L3C+3ri4h5iuJXQ91tULOrfPJlcR35QI/MXq4YXl
tm1ylcTqy2uMsr28UJn/9P11Yr1uh/el/l6Iok2YlBPbR5xa0x7hhXeT9Tol
xInnBaJl071w0ez6xRziVk5+jcFrXujvDvAOI7ab8U0LqfCCfMmoN5O4r+9W
2/xNLximvfQLJv54wS6Iq8YLV6ZvRPkPU/P/+BlGgxdGZrIvuROLxfD+Pd7t
BbuvEvssiSP7uRtMWLyxg/amV4n42ROXe5dZvcEuEKStSCxyvezOcnZvZF17
VCpP3JSoeaVpGfn/6OcxNGJxMa/jJjzeMFX7KbeRuM27wt9E2htjSZgVJpYf
sVhpYuYNuVDvejbi9LbTSy6be+PhXIYDK/Hbmg8sy628YbmeMcNCnHEwdva5
nTfus+nI//0ii/cyhf3G7mS9iNO1P4hzQiduGEd649JlTYEJ4snvWXbGp7yh
HKn1qZf4bU+x/dk8b1zL4qzqIW66d3vnt3xv8DVsSe0mLt3/3vF0sTeqCw03
dRE7rVV2G7nsjda3fYmtxI/13vgduOeN4e1bgp8SnzmyOe75kDcOp9Vsuk2c
EaMdv/6TN4Q27hK5RRzjbJMQ8cUb3+1s+KqILaX27hEa8wbvscgllcRLalqT
Ame94btq7dxV4oj3sQeWcfjAToljeRmxkdyTPGOaD66MTf86QeywZLttq5wP
JE/M/jtOHPTuOedORR94bxNjp5yd+SLJR80HW+smuI8Rv/7S6Zeo64PjW3W2
Hib2KfqgeMuOxFtT1LifOGXNombR/3ww5Xz1XDxx7nBK6oUkHyhKBzTFEZfd
X6xN3+eDvXTJ6ViqXkyOCkaGD5RYzhjEEK9pWnXS/qgP3Hs9ZiOJi1JEvLPK
fLC9UDQthLj+O+PX/EsfPHc4bedBXNxyx8umzQcOrdVl7sSp55WarnX4ILTm
9A83YuOdMqd9e3wg+jC/wJW4s1ZYrWPQB3Ivjnx3Ih5N/hl5bcYHBSsPPLAj
5l99Z9RH2BcLL1QGTYl/DitaP1jniz9BLMaU3z68VrN2gy84k6MqTKj1o8oy
2iV8ofvTItWYWLb7uDRovjiNFgUjYr2CaK+18MU5d4lyPeJQWcW+Nl9f3DAG
tybxrnnhBfcAX3S7HErRIN7ziE14IsgXPXFp39WJMx26HJeH++KOaFS3GvHF
1LhevQRf7P225YIK8dDb+p6b2b54vi3aV4HY/pBp9/E7vjiFBYfNxK4OyvMS
tb4IP2vwbhN1XhLrBSrrfPFGTsKLclTNhP3Lh75wY81jbqT6/dOR10tafFFT
7ZgpRZ2PVk9X7HtfjB5KGxQj1prw6XRc5oeItm/fhal63TUqqVvhhwdl8TmU
J/ZvCd/A5Yf69HAa5QKxqRWfuP0QWnopQIj4r+1u/fB1flBdovVRgPj+3SOV
6XJ+SDdOm+Ql1j1Qn3PTzg+x4W42q4iF7Yvd+B38YHLry28u4mnxVNl4Jz8y
R9vKKJfUGT/TdvfD8L7HvziJWac6/z0P8EPDIbHLK4kb7L+Gvt/th6/S2wWX
E2+TFNzBWeIHdtMTauzEVeOPxXxK/WDAPzi+mFjyTtRcbZkfNl7cU0p5scmr
woByPxx/VMpN+VFY+nRDlR90t12fZiXWvjtzMuGpH0blPR+yEKtatw19GSP5
bP5y4vdn0u9rE+9oT/rhreB5e8p8n2Szjn/zw62AS/yUZ2IzVPTn/LDzz76T
v4grz+pkFPzzg01tXP4CsdzIVZodtz86Vmy4+YN4U9LBuEdq/shI81wzS1zH
OM9upumPcKXizhliy/n7R7u2+uOg0OZTlONCZ68M6/qDQV8tSvmZi8cgl5k/
vvQoKH0nDtBQNXH28EfMZIzfN+JL04NrZzL84W7f/3ecWPva74t7M/3xRym1
iXJ7oIDq0mx//GcRcILywnszS+Fj/qjlHaVTNnl1JxVn/SF4sdlrjHi0/NB4
VoU/PKsau0aJt/hq3Jfq88dVKZ3PX4gPi5sv7HtL1qsUr6M8M+ClMtTvjxWi
ykcp1ztllRd88Ifx/XfalK0tB04KjPvDgdMs7zNxPCMtfBlLABq/5Dp+ova3
pk1sXCoA0WYNP4aIaa8+uZhuCsCZKIFOykezFk5e2hIAEdbj1ym7LJXk8pML
gLLdSn/Kk79jFvrVA2Dyd7R7kJh/eF1Hq2kAxC0ZD98T+9YHpFZFBODTQO2N
fuIJ5mjstugAvJE2yKYctz4k+HVMAL4y5oMpH9wTZv1jdwCKm3o3Ur6hGSO6
NT0AadYHit8R/769r64hLwCDLQ75b6n8rhfMtDcEoDli8mof8Tp30WHvJwH4
Vq2UQ/k8V8mbmWcB2KyTF0m5mnn+Ef/LADjlt6tRfidzJcepJwDOd8Yaeql+
uVgjOzQWANFDRUM9xPeLOn2+8QViZUm3ejfxezMx9xjBQDzRu7+BMstPpuMv
4UDcD29cQlnPaqk5u2gg9rdKd70mfrJIU01oSyCUJY2iKLd4FS7T1Q7EjG57
VRdxn2TQtRy/QHzuZjPrJP7VevsiX2Ag3OdsVSmv28t2Li84EENj90Upu3bl
nywND4T+l6HZDiqftFdJ1QmBWHLbsZjyl8/KNu+zA+H6fvJ3O9UfF//Ny90J
RE32l8dtxJ/tDYsO1ATiXUtcFeWexYe2f7gbCCOl9eco3/UQPn3iQSAM+AqT
KKcIqmj+eR4I4+jUrZRXZwTtaXobiMtt9++0Esv6d7H4sgbhuV7w3VfEInzr
LtUvDgLzo/oVyqsbvKwElwZBLVLgLOXvIlPFzSuCoLp4aSLl2tfL9RX5glAw
cFWf8nZDpP3bGARer2WtL4m9pcqX5e0Iwkn2sJkXxAmP3YKkLYPw6IDAZ8o5
vtzNldZBcONp66Zcdz4+q3lnEAI7Yu5S5pXevuqPZxBCzQ/uo/xE+hOvR0wQ
tJh3+Slv2bRBVLowCIdOfNneQoxn7UmVxUFQkcneStk+IH1QuzQI+7r05Snv
uzhesvNSEOTXvxWg/HZTndSBm0HI2ln/pZk4e7OjzNjTIESFqh+k/G3LMdXK
qSCsep3Q20TVuwXbeL4HwdXr6CvKD0InbKJng5A4V/WYcnalcYTqQhAG54Qr
KW/RZLlSyxaM6PyATMpexkyxBv5gRJz9rUO5099oZefWYPzLPHXjOXV+y2aF
VXSCUe4+fYFySXnJ5hO6wRCFXSHl8Mk/hg6GwWAZVsmmzBlblfzWIhjTAp4h
lA3TxeY/egVDvNZ3C+Xq0l+DsxnBOBGne/UZsap+9LxJZjCkjg2cp3xrcGxl
0aFgiLxPK6BcKdKvZnI0GDqjo4cpXzn14FDBmWBUXOWLolyUlaZhdI087/tJ
k/KB6FVHTnUE45vy5tanxBw8GWXjXcE4c732OeX0CpY6vZ5gCEraNFBOnfj2
eewtqUfHqduU/wvo3Kr7ORjKmjFnKUe6nB4e+RGMC2fCQyg7GUiAIRKCObMN
qyj/6eTgahANwfEu1mWUi3wn3phIhMBTYpyV8uf0mlinTSE4+rZr7gkV77nF
9XjFEFw0+tVP+aD5HpFqwxCciC6+QbnWoeu3clgIVJTsHCm7jtQ21UWEILZe
yJYyS0LRKYNoEu/wR3PKhmeClW3jQ5DQnGVAuf3dopCofSHglpCWpzzqRX9T
cTIEZnvDOSivZe6voT8IQVOC5r3HVH/881PJfBSCjWKsNZRZjxpWfGkMwcKO
l1WUR2+zXyp6HoI2iegrlGtZUk9xd4TgnebcGcpOuUmxc59CMHa6bTflU3fj
VepXMPFg9xNtyivNHSuEuZjY9VGQQTnpvTotdjUTEQ5hapQD2H9IyvMxoeO1
SZ6ymkUMb4kIE/Q/TWKUXw9Ffk9TYGL4VSs7Zb7lIRU7djKxcl15ayNxqf7e
hClHJl7+E3xBWXFvtv4xFyZqxDKfUzafutHV48nEzIY9jyinv5796R3CxB/2
I1WUf5Qk6iUkM+ETl36ach/jWEdZORNVSbF+lAN2leYbX2NCNNffm/LctVu+
YzeYCDng7EGZW7xnXuE2E6VCFk6UTTnWr7v3gAnWGW9zynWdZT4dXcSymmqU
TbiqaTE9TLCv9FWm3GP0fE7wDROticcUKM/Ufs1we8/E3YUFGcq0YvmrI6NM
bHWeFv1/vD7dmKxxJiRPqov8Px6vjY7cFBOb6ClrKfvt39UWPctEGnMD///j
PUjPE/jBRD9fFA/llIWT3rULTNgKNa2mvFr5kqzrHyY+x0pyUS5g1s7++8dE
rkLKCsr/AyHcmV4=
      "]]}}, {{}, {}, 
    {Hue[0.67, 0.6, 0.6], Thickness[Large], LineBox[CompressedData["
1:eJwd13c81d8fB3AZRUnSIKFQFO6193oZ2XvvvXclRYNsJV+lgcpKGlo0zCYN
ksooo1SokE2KjN/5/P659/F83M85533e55z3PR9Br3ArX0YGBgY78kF9z/Q0
1G873qbx8f7Dv87tumjL44nW6ijXHG6xXxb8ThfY8NaLp+OZ5tWZ2sPmr3UR
ZXH9I1NHi6b+qaMu+U90sXaU+9Tsx17NSO3my/HXdPGl1ix8+uOkZmjQRR3b
fbrI3cDts5dlWrNh79tMqzBd2IR9cZiU+a35fuBfoYK/Lhq3RGiPn/ijKaAp
U33fQRcP4k9uGNaZ17wVmc9fqKILvW1Dnyc+MoK/L7jmypwOii3MHMrCmNDj
GFFmN6mDZYfLWyJYmJEb2Tw3PaiD2vaYl2MyLCiaKVJd1qkD6ZRVZSMnVuDJ
MV0Onwc64BuSSBzUYUfnpr0O18N0MPtR8cz4Ry7c758Nu/tRG5UyrB5Xdq4D
ty6TkPwbbUSd6BBzO7gOzx7fcL/zTBuT2tFPXgusx92lyoHTN7UxdLP6V4nv
BlwK+G9iS4I2PiWoa7tOcaNnS97LFJo2nkjqjDVw8GOrvPlC6VEt1OlcKX5f
JAzxHxr2T2UBqYzbg39eCYNNTP+FqxiQ11FBFxgTRv0N02gGQeBA6KvKINVt
mF/XOunAAdDPDTYxtW1DtvkjzjstmsgdEv8tzyKCW2zbOhW0NBFx8s6uXP8d
+Mt4X4x1pwZ6uiuPPTmxA0sqr0qYeDRgLPL07Y+7OzAh4LKLY4UGRGreO8oy
7ER4nDaL5Xd1dPdPhjZl70RAaIjxiSJ16CnJn11sEMOzbyuZv29RB9+Xqh9e
EjTcKD55hkdEDQxTu7MbLGmQWNuYaMithv7lYkZS+2mY2nxxTRqrGm7Sc28u
PKWBk31Nn+wvVWgciYnMtqfDQSp/QLFMFe78qozN8ZKQG9tRNaWpive0nowL
w1Iwe3vjMVOACuoVq3+aL0lhMTbVY85JBQ+0zoKJSxrSNshbNFVBrq3ZZKCi
NNIGfV9KyqnA6/AjW8V4aeif3FIuu0wFk015fC3cMjjCwVBReVEZ60Pcr6/Q
kYXMw+OKwV+VILbi0gsLe1nETBeeZ2tTAop+9OYEyyLHLivgwUslhHSEbpY4
LYtstSFG1dtKqNc9lG7xXRZCmyuKRo8oIZI/JywnRQ7HzY06J7cqobW5RUa8
SR7SNQz/2MIVMRC40TzyqzzMdOl7HX0UscjsFPxwWh6XYlek3ndUhJjqt0vm
/ApoY+W2yNJVRPyVsfWRYQp4XXeyrY9XETJx7H9qORWRtzftYlODAk5J69WY
2Sph197SHjcpBUh2O+qrByjh4Q3cqBdVQFNiaKv4QSUYZy4uk9uigOUdp3+x
Fiphnu89nySHAg4e6dtcN6yE5+/zxs8My8PnddwhxURl6H1z0+EvlYeCb436
1rsqkEyxnX9Dl0crx9sGjhcquPGadtJSVB4Rlb22Cx0q2F01GfV5izyur1oZ
1rWoAr/2l5wca+Wxpdwh77SRKphinx95PyUH1qXfi6y9qhD3OhXdWS2Hzmyp
JxOc6lhlP+deZiaH3NbSNVHb1aHPJvSmSF8OThyi7nPK6njQbFRzAXLkPPEv
Mnqr4971pYlrMnL4GrZSbf19dTDMvLixg1sOA7r9FQqOGnAqwo1b32Txd/zc
7YOFmqgR0ruTc0gWVeLrlpbua+JAprJTahRZZ78Ms8RGTUhMMtoeiZDFfHfi
SPqUJj6Z7tsU5yOLuL7KDW+FgAo50cFOE1kkNl+2/hoJuBRbS34RkMXx4ti3
jJu08Kq9O2jmpQyM5AK5NghrYVfwR8mPz2TAWm9lK0rTwr0HLCyPHsogsW97
t7GWFu5votVdvCuDQ0JNP04HamFZ+9vG4nwZhBXwLIpUayHrXMJw4wEZWF4o
kzB21sZdM2NlA0kZcEqcD3f11UZz2vGnn8Vk0FyTWB4ero2U/cqJB0TI+N32
SqdJ3TE1q8h/yC8Dbd5Fnc+l2oh/rZCQxC4DuWwj5/B5bRgVyj1d/ksa3Kf7
0rIu6oBti6N5Sak0eMTvJ/4t0YFE6rWVm65Kg/dZcqzrHVIXeX3L/yuWhsD4
zn2idTrYtfvl/dSL0thuEuFRM6CDw42fuK79Jw1Z5gWFPlld2OpsDc6PlIZ5
5MZ+mUZd+EgosutpScNi1UDPuVZddMWE6dA1pGFVVNU5/0kXhVa075tUpWH3
zuXtizFdbA9ldPwnJw1XiUvVTht24Ty3z7kfO6QR3C95Mt5jF2TeZio5r5VG
io2hRsvMLnx9XC1e3C8F3nvNvIzL9KB6NKCk8psUbq2z+SO9Sg/uJ+by3/VI
4UOL252TW/RQ/al8cWWnFLZZRgpZGuhBydph6uobKTwzzV/+LkcPF/hC1JIr
pLCg97v5jZo+VhyPfnn9hBQyS2JKF/T08V5owlX0OGm/nCGVZqkPrqbGmZJU
KZg8X6l1wlcffzIVBW8nSCFXZ+tdkwx9bD27MNUbLQVyEs+9/qIPGUbpsHY/
KexVLnRviDfA21W+Ys3aUjAq4Jg2TjdAu9x9zgZIQWjFodTmMwYoMo5VeqEh
hXdtdmWtVw3wj69J+6WKFOgR7Ew9zQY4pm+z2CcjhYGS/SWTvIZQSzgykSQs
BZf1ZiOb7xoiLeHNX6flUpA9WHM0r9YQ90SPBuQwS2Fl746Ngi8MYbP6XHMn
oxSqbjNpinQaIn2F6NCTRUlsNK7KlFoyhFnXQBfbhCTeHd0mt8vYCC2mLLqW
HyShOzYXE9ZnBPZWtYScS5KINjgt9nTYCA6WvULnCyRxq5DWtW7GCNW/7dkK
LkqCx8ZDuYrVGImi7y7cPSeJ4crnf5joxqAdjju0LF0SWfGZkTkHjHHCQ2ed
/D5J9G4QCatfbYL6eb3aPkNJcIc/5ufmNsHjWzlZ+vqSMHnl8CZwqwnO0VX0
bulK4kHMcYk1siaoehErlagpiWNfxoccHUwgVjzxzFJeEjLXavzHikywzpcP
uwUlcVTN0pNXyRQ/Vh3ovPGPDgO3vElFbVMUhyl8l5ulgyPuV4KtiSliN9t8
eTxDx4W6pJJMD1NkDxzM7Jmgo9Ko+tfyNFM0Nd1I0BigY9xBOGqq0xQLK6Ue
JbXT4bbv97Gmg2ZgHTxbxFtOx/Zz2nxDSWbYnnKEee42ncz/v5srMs0gv314
uPsmHTHzO99pF5vhs7zwrivX6DiT4LahqskM4me6HjoX0tF08mX+ZX5z2D1f
Y6B8kg6VWzn3jjw2xyHn1+x399Ch+7F5YfSVOfo+5rIsRNBhxsCs795iDg6d
030G4XR4W4V1an43x+XWg3o/gunQOygYG8digRLViBBFXzoitsxc0hK3wOrD
HeHSDnTU++eP1EVZ4MveF/FRmnQYzitzHTpogUyZc4qz6nQ0Z7YpyMVZQGLr
jVOH1ejorGKLK06zAL+HkdxxZTpGV0VyJV2wwG2nsYkqWTp47hgo6j2zQPHw
nWfeO+gI+TsR92q1Jcyt+qo+cZH57Pbb+IPLElIOhsv2raWDdairlInHEpx0
678cnHRc7q77oCFkiR/1u0b0V9PR8+iMxH0FS9yeN6t+s4IO8yTljkJ3S9Q8
0BEUXaBBhuuo5MEyS/CLe/cyDdLAcPx3ffYDS4g+PevS/JOGZqYgpwc1lhje
v84o9wcNwb+tkiaeW6KWk/OAQj8NxR3buv27LMEcLjEe+4WGjfmvkm2YrPCU
tfW97QcaZsU5e2i2VrAND+xb9pyGmYu8R2WdrMB+cVfgfB0N02u2b1N2t8Jn
ya9Cf5/RMDqlHKQbaAU+tTbxqSc09NZ4zzgdtoLipGXYn1oaGo0rOFIvW0Fj
dG+84n0acoPdNHt/WyFc60hiegkN5z4H9P6cs4LR7a0/rl+m4bT53qSRJStI
XTezbCymIUM29fVfNmvkqWppsl+iIf5fmf0aAWto7bpifyGfzO84S4SanjUm
TjbsG86mQa30RsHZs9aoOSJuq5tOQ/fW0vxd563R4O7yMOM4DTFnr+VN51vj
3g+Gkc5jNFQcLblgdc0aUgpK+XvSSH4dCrI5aq2xnt1f8WYyDTtZTmcmf7OG
3mq+/XpHSb7cD8ZFSdjgpbXOcSZyD7zfFh27nVzWvkTGGPhG0WBjdOBIm7wN
4jZG3H25j4ZT8vsOyWja4AQt6b+MSBpWs4cfGLW0QYVht9G2PTQwV3lF+O23
wbztbbHwUBomuIw87J7ZYMkuoPqwDw0dIULvgl7awO6Cr+iANw1PXsxpxjbZ
YN1VdT1r4syY0i1XP9hg2NT2rLgXDVK97F9mh2xgocQf1O9OQ1jZW9eL62wR
X9wrGeVMw5C5rXO/jy2eu+pXrbemoeUa7fXfQFtUx9J7sqxoqGZarro63BY6
vw5eWEecVvGAVyHaFpYv9/euJ/fgHVt4ulJO2GLVTYU4AXMa/Ee7HMQf2KKH
ecjH1JiG/nQPuz0r7DBZLbxpgy4Zf0hCSIrdDjF/Hx+4qUPDH/3ZkRFOO9Qb
HDbWI17JdCopkNcOUvMmBtHaJP7ounseNDu0nPuc2Q8aDvuKrDO3tkP6cY6x
t+ok/xrDb8Xz7SB9Q+nqjCINBecrzw9essNgydLhC8Q7ZxP9r1y1w2x9b4U2
sdo9/iWhcjtESYnZZSrQ4C1mTud9bod3GnQpKXka7mwsT2f9ZYc14lqLR2Vo
MBzbb/hdwR7DVuxywTQa+KQFklnV7PHipJb8RuLRPfXPxLXsocl16cJT8p5w
eoZTbY+xPdRSf57fRNyzcI2+5G6PPQyXzZvFaNjD/mndpjR7JEWnihrtIPt/
J3pMuu0hvli4L1WYhpDgH7wRX+2RHKrnrEmseTPdPuu7PYK032fPCJF8SnW+
6xyzB2fKcl4/YrrSnjo/Zgec9/6x01CQhjq94qtxNAe8vSIjumULDcPerHvv
xTpgVkm0Y8VmEm+e7sPHiQ5g+fSYr5GXhrHOuBWv0xxw85H+9XTiSfPZ89+y
HPA1uz2Pi/iP6lA9x1UH7P1X0y+4iQbG9U0bA985YIWZXq4pNw2b6v+r5hd0
BGdQVeDHdTTwLr1m3iniCNrLXRJFxHwqrOZy4o74ZfWIFkoscCeuz0jeEY+W
mQ4zEW+7sJv9gKEjRtjfmctxkfWOtHZr2e0INuef4QWcNPI+zM2Y8swRJmvj
thevpmHQS/+q6ktHXB4YNY0mTi/cbzb+2hFq605fNiNuFejIdWx3xG566bdZ
dho8NuXISgw4Yv8+5RQr4miOzb7vVzthRQWPC/sq8l73V+DVZkcnLIZzdhSw
0mCuaB72ztUJ4VcOJx8kntwXuz7JywnqvKvc7IiVp754jAY7oVuzPYWd+MVI
weyTI05IDjF5GrOChi+9QuJ+xU7osvtd7LacBq43Ihl3xpxg6rJ6mQ4zDYtj
Upcbp51QuV2rfgvxEJdqbf+sE+6YniibZ6LhmYP5EA+zM7KPFLBVEO/tJ2WG
xxmjkeuu04jb/r1atNRyhlrn56NCjKReigWHT51yxlreI7o7GWhINN2XvDrb
GXW1+0ZWEkdExF4UveiMfcw3q4eXJGDwIOu18xVn5MtIPr1D/FerVrS+xhkZ
HS3RKsROjqu/nu53xjzj9kibRQnwpd62UFBwQWWyZkThvASu37pZN6vigtq5
6FVpxErtpQoPNV0QNdX/NILYRugqn66hC/54tceCOL22YMDSxQX2o9Nq3/5J
4N/4ybjQeBfU2LcViRJ3OUbeKW52gXDZTauXsxIIiNsjHNDqAu1mdr5y4pmS
iLPiHS6wSuFeuEDMNR1yqPybC07taGDZS2yU4WvwZNoFN0ua6VuJq57Zfe3m
dYXAsdFXR/5KIFtcmXOdvyvSXMeCTP5IwNb4TeajYFewXl5pq0LMFey5NijC
FW4Ko1Y7iI9fT+N6Gu2K2YDqNGbiIzu71oenu+J2GN+3hzMS8BE9uOl1mSv2
MZZvkyOWFn4olDDvCi3feyH03xIY1ba8RF/mhrGYsCsCxNe9vgt3sbih8bPP
FAfxtqLV26XXuMH806NHY9MS4BF0E/0i6Ibzv6UFy4kXBZbEVfXdYO3px6JC
3MirJT910g0bss6+sZ2SwDuB2yLM59ygwC7Qp0f8QYifZ8MFN8QJW6xUIv4m
NjunUOKGpuO+J3iJ/6qUPYmpdsPiZ7rP10kJiDgLmjD2uSHMjVUnnDj+/DLv
tXLu+HxIXS1nQgKp+eE2QsruOJzG5JlOnHHp8y5ZDXdwtzCeiSXOKa3aYWvg
DpsbgWJ+xHdqdo9mu7gj5McSqxxxT/e36K1J7pg7lJbcMi4BFb5nmZIf3PH8
1CA7L3Gv8LaewS53NKxTv7+GOE08Wbz4izvytywGsBB3qBi94Bl0h4le7uT4
mAT2O7b8WzbvDo6C8fRXxE7Gu2WHOD0QxlrfGk18NpVc9xU8cOJFtH3/qASC
0mWeb1L2gNaHUrtuYo3Mvl9Rqh7gN2xxbyH+fm6XsjQ8kC315r8nxHJX2Nou
G3rg9aiH70Xilucn2f5z8UAF/+BnB2IOpqJIz3gP2HTsrvkwIoHls4+tJxI9
YMGroN5MvDj6WeZoigcqB3Y2PCce69o0UZDugZ03wpbuEb8rPxn69SxpryzY
n0V8yuuon3upBwaz3idYE2985uHg2uYB2qGnrzuHyXiVRxRHPnjglkj/oRbi
5bcubDzc6QGlrkaF18R/cjraLvR4wORDdX0tccduC8tPAx74s5/RoIA4VxBG
zgse4Lqt0RdALHB0i5qjiCdmgy1FGYhv7WUV+rzDE4NF3XOzv0h+/CZWeIp7
QoHjRvsUsatxXWuAlCdYJeYLfhJf2OAffEDFEwfFvU68Jd50/VbuOTNP3LlS
f7+AeH2r+mx7lCfanl9ZbUBc/Fzki2M0cflMlTaxbOWa558PkvaV6SHqxFYX
v2V+j/NEf1t4vwzxSf+kHb+PeUKkXkNAgJhjvsl+fb4nFoQj7/4ekgDbdpcH
Vi89cf5nltw14qBNmkalDZ7wyB4YKiZuXC3Uw9TkiYn905cLiNNnfrLcf+eJ
mBE+sWxijld7bbm7POH7XiAoZYg678enu4c9kRZlX+9HzFdWLePL5YWPS12P
dhAfunzxxcP1Xsj/Z8O4nfhzTpzTRm4vpGgPGgoS58Xrxb/c7AWe/0y/byLe
atPyfud2L+zxjjVZRbz9z2DEqKIXdpxi7BwdlABdfdPt/a5eUEqPb6okvisc
+I/Rwws+I4W694mVVlbpZ3h5wUR++kkZsfZHh6/F/uT5XoEX14ntdmevbdnt
hbmMlYwXiWMvc0dKJHvhoaiYWjzxu9Ublb/d8sLWqWU55sS2075JIWVe+Ltw
KMOEuKvr/vs/d70wpHA2xZC4/4ptEEeVFz7nZibqDFL1/8x51Tov0FvXXVMk
Foxav3jmoxc0xT5kbyXe08NVZ8TgDX069+z0gARevXB5eJ3RG3Jxk8mTxAK3
SypWsnhDvjaFe5y4MVblRiObN+rqW/GLWEjQ64zROm84d1y4+434vXeZv5GI
NyJ/qXG/JZYaNGc3MvHG9PClp6XEye9zll8384aG6GTBNeJPVX0MKy29cb83
L/4Kceqx/b8bbL3x5ACb6SXir+L5PYbu3gj36lrIJc4MG71juMcbNvLb3xwj
HptKtzXMJuMLK3GGUP11FNpdzPVG1tkSzSAq3ocP7CcueEN545rdAcTFKV8d
cwq9oS38otOH2GmznNvgdW+cf5v1zJX4uXa3X9pDb9w0HhgzJz5/cueBhl5v
5F4yKZWn4ovSiOb/7o0rGms3yhFHOVvH7P7pjd6d/8XLEFtsP3xo0zCZX80t
D0ni5VXv4gJ/e0PGWEt6J/Hur/vT2Fh9SH5lhfiJ9SVf5BrSfCAl85/icmKH
5QY27yR98HNieSUzcdDnhtX2Mj5wGdZVYSLOOP4mzkfRB6eWVuoyEH/42eYX
q+WDgsKEkLmf5P+roE/mvq0PPiporRkjjl+77PXWIz4wH2lI7yQ+PRCfeCXO
B+4HZ7Q6iEseM2vQE3zAEnv97wfixlDWMtVUH1jqFgW1Ea9tXHPO7pQPcqyL
PN4SF8QLeKeX+CBkKCLrOfGjKdV/f5p9ILy9lPUucWFThZf1ex9sW7y4WEac
eFm28VarD3RjK37fITa0F8/x7fDBlo2OP28Rt1XzKrZ+88GaT1Id14mHjs7u
uTXtg51/mMeKiDdyVgz58PqiwF5hIIt4dkDG6gmfL5huxjJQ/vT0VtXmLb5I
92/YdIoaf29JaouwL84OOppnEkt8PCMCmi+0pKxepBNr50V6bYYvLqpX9iYR
h0nIdL339cUHFoHmA8T7/vDOuQf4wuZH2tR+4kPPmHhHg3yxwDe/ifJxh3bH
lRG+cDMYDdxHfDXxQKd2jC/olf0b9hD3fnrUcTfDF82MUxeCie1OGH88U+EL
wRhXN3diVwe5P8LVvuD/u7zIjVovYX7u8loSH++JH67Ee6tG7Zqf+sJqq+we
F+LM7yc/LG/yxZpd77IcqfVR72jf/9UXrgeSlqyJ1Ud92hzZ/JD99L89hlS+
avSLalf5obZlc7cB8WiKWMQWDj8cKrDUpZwnOL7qO5cfxhMqePSJF20O6kTw
+SFh0L5Bl/hxzcnyZEk/OInoG4JYK+1R5l1bP6QLPH6kSMxrV+i20cEPF49x
q1KeFEqUiHbyg5EuY6UCcVGt4SsNdz9klR+/K0/MON621BDgh1ezjmWyxHV2
v8K+HvSD/nazl5LEu7bxmK4u8iN52ui4g/jeyHNBn2I/SD9oHhAl3laxd6a6
xA8lNozRlJmN3uYHlPohb6EzV4T4WXjyZN09PxwxU+/fRqxRM30u5qUfijz9
TggSK1i97/057Ie6uXb5zdR+3xxboTHmBxnDlW28xBu+S6SfmfCDpP/1PZSn
96fK68z4gYtfomwTcflFzdS8JT/IPhaV5SGWHLxJs+XyR5LVKaMNxDvijh14
pugPS/TXrSGuVb3MYqLij+eFkf6ULf48PtWu5o9V43tWUT4Q9vvGgJY/uvkq
bDiIX7l4fOMw8ccuNbNhduIAZQUjZw9/qOlDciXxtclvm6dT/fEwrouBhZrf
rfmrh4/7428irYyZuCWQW2FFhj8GtnzxpDz31cSCN8sfDCku9UzERm8rEnHR
HwUb7p9gpM5X6YmR9DJ/9IUnSDMQi/kqP97e5Y8s26PV/35I4D8hs7mET/5w
PhMYQ3n6i5d8b48/ztZkq1B+5JRemtfnD/YzjTVzxFYWX85xj/gjLDzy6Sxx
tGpSBBtDAC47FHT+IX619r3gyPYApIS6qE4T095+dzHeEYCxvtNMlE+lz527
JhYAYbdVTVPELiu2cfhJBiBodZkr5bH5qLkepQDIuX1MmCTeOMDX+s44AIpv
LLrHiX0fBSTe2x0AAROJ+yPEo6FD+3dFBkB656k4ygf4Q4I/RAXAT07RhPKx
Q+FWfw8GQKFcvX+Y+I5K1Fa15AB428lxU55/kFBblxuASZ/U1CEqvtt50y11
AciPeHf2JzGf+9YB7xcB6N2aGUj5MkdR9/SrAEjSktUoV4ZefraxOQCptuv7
fhB/Fr+R6dQRgMMvy2Qo77haJdE7TPKTUt3dT/y4oM1nYkMgMvbYWvcSfzUR
dI/iCcRYOD+NMsNsqOM/3kAUxXOtoKxtucKMZWsgdNgSar4Rv1imorhJLBBG
iftFKDd55bNpaQSS+nKU+Stx17agW5l+gfDe8uzLZ+J/7x5c3RAYiBi2xkeU
+Q4zXcoNDsSG7r8XKbu2XzhXHBGIX1GNLpS/Jr2Nq4wJxDF3pU+fiH/+kLP+
mhGIoMXlvd3U/ri69EeyIhAzj/1Zu4h/2OkVpFUFoiKoe6STuIP5hEFfTSDe
VAS3Uq7x4M05+yQQc0q9eZTjeeRVFhoCYfVRRJEyZ2rQocZPgehpWx3aQSzh
387gyxgE41TekQ/EAhv4rj1iDsL6U//aKXPWeVnyrAhC1sLMI8pTAuOFr1cF
QTpe7STl6g8rdWQ2BKGna0GBsoEekpZEyfMN6intxN7bS9lyTYOwsa9FuY04
5rlbkIhFEF4JcW6jnOnL9brcKgiZF/05KNdejk5/bR8En0Kfvlbi9SIGaxY8
SXyhpzIovxD5vt4jKoich5zBFmKxHVu2iuQH4dpPxbL3xHjVEldeGITx7NA8
ynYByd80ioNwOLTyOOWEqyNF9tdI+8/pfpQ/7ajdnnY3CPQ0BX7KGTsdxYdf
BmFmc2HGO+IJsSyF8vEgXKrafPQtle8m7Fo3FYS+5qXdlJ+EjVpH/g5C9stp
L8oZ5Ya7FeaCUMy+dhdlMRWGG9VMwZhK4lxJ2cswVLBuYzBkVXnONRO3+euz
t6kFQ62nvPYNtX5sv3nlNYNR4pJ2m3JRadHOs1rBOMwaVkQ5YmxBz0EvGGUn
PVMpr95/7+gn82CI0sZsKOslC/7p9wrGyoE7403UeSn+9+13ajC665JkKCvo
RP4xOh6MZlFTUcr3vw2zF5wIhsXIVj7K5QI9ikangrHCa4SF8o3sJyfyzgcj
x5an6zVxQXqSsv6tYNTHXkuknBa55mR2azCW7lr2NhKzrkstGWkPhlhNagfl
5DKGWu2OYKibNDZTThyd+DH8KRg734fUUD4S0Kam9SMYXg20M5T3uOQMDP4N
xq6a00aUnXSFoSoQgqiw77UNxAttrBx1W0Nw49Olu5QLfEe7jYRDEO4fep3y
j+Sq/U47QsCeI5hNeU+D+e1omRAMdrJHUj5mdkigUo/8rtZLo1zt0D4vFx4C
sffC115R53OwurF2dwgkJncWUmaIKcjWjQxBiLdyDmW988FyNtEhEFjYm0a5
5fOykL0JITgWYxdEeciL3l12LgQdavU0yptDU6roT0LQ3ylV85LaH0t+8sef
kf6Lnt+jzHhKr+xnfQj2Fnjeojz0gOVaQUMIOPluF1KuZkjM5moNwYrN+amU
nU7H7Z/5HoKfWa/tKWfXRMs/WhWKEMtN/14Qs5s5lvFyhCJsNOE35bivSrT9
nKFguD49RjmA5e82qQ2h+OU40E9Z0TxqfZFAKByvcr+l/KF3z1SSdChOOWcU
U96wMqTM1D4URk+KrSkX6xyOGXcMhfqArBllmcMZOlkuoVDsazCgbDZ+p73D
MxRsUis1KCd/+D3rHRKKq/LdOyj/LYrVjjkaisHIiqXnVP1UzWotKQ2FVj9f
OeWAfcUXDG+Forxr303KM7fu+w7fCUXUqbarlLmEOv5IPwjFU+FL+ZSNWfn5
Hj4h8/mccIJybVuJT2t7KArlTIIoG3FU0qI6QjGgvuBLuUO/YYanm8QTe9eT
8nT1r1S3r6HwOCbpSJlWKHVzcCgUtDc+Bv/vr0srKn0kFM+va+j+v7/11pqS
46EIPMQPyn4p+95H/g5FUeeg4v/7e5Kcy/03FHw2H2Upx8+d866eI+tT0CBJ
mVPumoTrQiiYHzwRp5wXWv17aSkUDum1opT/B1Ck87w=
      "]]}}, {{}, {}, 
    {Hue[0.67, 0.6, 0.6], Thickness[Large], LineBox[CompressedData["
1:eJwd13c41e8bB3DR0KCyV4qQcI6919tRMoooe+89kxGVhFQoLZJUvpJSCi2j
EiWrEoooKwllZGv5PZ/fP+dcr+s6n/u57/tZ5yPiFmzhyczExBRFPqjv2e76
F2In23TmvIXedJXooS2HL1qvo0Q3yW5wFb1FD+B+68bXUa1rr9+2im1cDzxd
61eu29ak2yGQJ3VzJQMRu2+1s3S06H4WeWVIF2XAtbTx1mJqu+5rZ22DF2oM
7OQZPfhb/5Muy/QPx1O7GFg/xntmob1ft16GV9AgjIGkKwUxcwpfdWee5nn5
xzPwZ7e650zqN931d5ty1dMZCGNuMJ0aGtZNjqZ1vsphYKjUTu2n/g9dxtKl
dOlCBpw8v4uM54zpGg61roh8yIDf6qeJs7ETupfKHOWfVDEg5pF0YP+tn7qT
Yibc7A0M9FSaBk+3T+peffj8Y1QLA1ncvB77lk3rFi775Ly6k4G9QT02kwoz
uhL2ERktvQysfXVjV6jLrK7HMzWXzkEGGjaGMCZS53QFeo8/pf1gIDFKTTW4
Yl73wa3Jnx8mGMA7JpmxoQVdxrU6n55pBn5vrd8UyPNb97HQwrzZPAMP49O5
f+j/0c1k6Xsn95uBkC7bVf6hf3WrQw6ePP6XAWkl0cXhnH+6/Uwb1VwXGRhM
GZnyaVrUZfCWpz5l0kdzmO30VCwT9O6dunxjiT7oV54ElXIuwVYp8Z2izPo4
2SgyHHZrCYramr8rEg/NJbor6DFD7OrxzD7yewOxkc8/25mBHU0ccsR5u01t
ioNYoBW/s3Yzib/kYElLyLKlmK8fn6r6R/p7k2eXXPZS/Eq4dGA1ya/y/YFX
4wrLcDvx8sYVJH9+5h69u/XLcDd/pc0jUl8EXb8yyGU5ppfv37dxloE2uxsq
9LnlaMipPsOYYkD+2Ori0dQVCGYJuLKZ9CutNFj6jhgrGmqaQ16Sfv7oab0e
UMEK4cOtWVLDDOSrZWd9H1qJd71fvhv2MbDUk4m78PAq1CkeKFn+may3dI9T
fjyr8dxxNX96BwNCIzIJw/prIDjVP8z5loEDPOn/CjrXII83lnMdmf92xkyU
Tygbbm0MPtT7goEzl54Efsthh9Z5+byl5QwkSNwonIxdh8QVx9kScxlYaFc9
P9HOgZm6tTdOBDLwWIHV5cZWTsS91mlq9yT1pnZIOcVwwsCLR2SlEwOTjOiq
RmEurOLcXCVkysDInfLv+Z7cuNejs0mcxsCno9oMxylerGD4mB/7pocqWf3x
evYNkI5K18m30EON/o28d7mb0cJN99u9AZBLuzs8V7cZw7Gtrc5cQE7HI7rw
+GZMvTpfGrYaiAqse+ynKQZuJaE3BlO6oGcMN7G0iaFaOiLW57YuskakZ5SX
SWDDdo8H9pt0EZJ+b3uWtyS+NaDIdJ0Oursen6hKlYSAs59f6aI2TCSevx0s
lUSJBdMrsXFtSFS8s1Vk2opR47PVtDfa6BqYDGzK3Arbn7rKXSnaMFBTvvCv
XgpKj6bW3F+jDaGeskE3GRp8U/wHH/BogWkqNLPenIb8dR9qeVm1MLBcylgu
koaJVR1KxxY0cYeedefvcxpG8wufpX3ShM6hA+GZ1nS82RqSgf804bxBk/lN
vCxyp16+pStq4h2tOy37hxwaSxdiNjlq4IVq+TezRTnsiv+UILdbAw/1LoCF
Qx5rph2Ld+lrIMvSdNJXVR7OWR9s727VgNvBp5aq8fKoPa/LvXZOHZNNOUIt
vApIvJyuo35OHVwBzrdW6CvCPllo/Fe7GqRW/Fe721oRNktOud9sVANyB/sv
+ivibmTVouczNQR0BArKnFOE66eNsStvqOHFttiU3V8VEaoxzj8foYbwDReD
Lh5TwiU7Hj8ffjW0vmlRkG5SJudIm6iajyqGfHnMwnuVUdHmt5juqIp/S+38
n0wr43pJn928hSqkNPv+M9ugAouNTLYj2qqIvzHOFR6kgqsxWv9cuVShELdm
rnKdKor8Au3P1ajgjLxBhamlGgxkHPVuSalAtst2h7aPGhL46+R5RVXQlBDY
Kh2jBsFN2dmp/CpY3nHuO+s1NUiu9yq7wKqCmENfBGt+qEH/yNAs3zdleDTG
xaomqCOYi+tT23VlqHhWaG8q1cDmLavaB7cqo5X9bT17rQbeXpWSCxFVRsjj
fsu/HRowyzr0bomgMm6tXhXU+U8Dycef12mvUcbGEpucc8aauBj2PZV3XAms
izP/WPs1UWg5Wm78UAkfM+Wqfq7Ths+Vd1f3GSshq7VwbYS4NmILmHf56SvB
jn2L8y91bchHNYT5aimR/bThH7O7NhQqO5iP0JXQG7RKi+uBNlQK5AW5OJUw
tG3gkYqtDpaEaJx8/lkR8xMZd2Ou6aLH2/b2bJQiyqQ5Fxcf6CJ1RPXlcJgi
DnilmSY06GL52W+SAwGK+NOVMJpC9tWNmPd3xlwUEfflMfdbUSB9cOyJrZEi
Et5c39MbDpyTyTwUJ6iIk3mH3zLz60FF0LfzwwsFGCv5cnBv1oPLiW+WFc8U
wPrCwnILTQ9KtG2fr5crIOGLeJeJnh4G5xhTKfcUECvaNHjOVw8vV7BE5GYr
IOgq3z+Jcj2IfI0uG9ivAPPsYhkTewZK9ReVM2QUsE7mUrAjOYeYZZaMy0oq
4E1FQklwMANfUk51v95Mxu+yVjt3lIHa11OG/IIKYAj80/9M7s2pPsOroysV
oJRpbB/8h4Fb6b7rjg3Jg/fcl+NnL+vjUliC996b8uCTfpAwn68P7UvupfXX
5SFQnXTY8Z4+HH4FDTFy5SE8sXX/lhp9zMkq/MUleYjvDHGpGCLWP2LvnyoP
xaV/Vb4obsNUF7PW/jB5mIXzDCg0bMPV87Uj0JXH7tVD3Rmt27D/Y6mDtJY8
LHLLPv75tA1MH9JU+NXlYdXs8LZ2fBsE8rU5FxXk4SjzX7kd93acdGhinZKQ
h/+AbHq8y3Z8vhlTELVWHsf2Gum0zG7Hu+t/uvr65SBw/40A8xIDnD+6MXS+
Rw5FnHvn5FcbgGOhLJ7jsxw+tDjdS99oADeN8lXm7XIQMw8XNTc0QBBTgfpc
oxyqd11Z3nzRADZSS6MGHsjhr8HMm9daO2AdNK24JUUOp/MPFP412AHLQxkX
rx8nzy9nSqaZ78CSPZsWJY7JYefLVXqpnjsgGt9XoRAvhyz9TaU703bg0UHu
rMAoOajBJKOxZwfeCvZ2BHrKYZ/6Nef6eEOIS8smx+nJwfgq+7RJiiFCzF0G
YnXlILoiNvnNeUO8elYZF6Mth+Y2q+LWAkO06FwOPqwuB3rIGpbuN4ZIaf/4
+Zq8HIbyI/MnBYxglvrks6moHBy4TEcFS42Q5XFiQm2ZHBRjKo7kVBrB/LHf
f1EscljVL8kjUmuE0/KbTMqXyKHsLouuxEcj5Oz62Zv0RxY8JmWn5RaNcF/l
xZ2PY7JoPiKmtN3EGArGVp5KbbLYNv7rQNAXY0i9fC127Zosog3PST3/YYyR
5bOjeTmyKLpG6+ScNUZY/a/fhZdkwbfXRb2M1QR8+4faa87L4sfjl3MsdBNk
rMmQFDghi7Pxp8MvRplgn0StiNM+WfRzSwS9YNuJY3nbV8gYyoI3+NkGXt6d
sFxm9jR9uyx21tm89t20E6ovb5r+Ysji4YGTMmsVd4Itd+t4q7YsTvRMjNja
7MSXNHpngaIsFG5WeI/n7sReGem7HzbK4oiWuauA2i4kizBH0X7RYeiUM6nK
2AVJ9y0mj+boYI/7ftRy5y5Ynru9atsMHdk1ifmnXXbhWG8pvCboeGxc/n35
8V1o6n4u/nqQjgmbzRFTH3chXUWwS6SNDqf9MyeaYkxx+VgWmu/RIZ7BEBpJ
NMXFaH+p4iI6qf/UnRWnTeHd9Dvz3G06DvzZ2szIM8VHY4N5twI6WcdO3GVN
pvirMOu34SodTemvrlzfYAaU55xZfpoOjaKL9w89M0PkTQ7zC6F0bGt/83es
zgwOVkKJfcF0mDIt3eHcYgauyZlsehAd7hZBH3W/miGxNyf4jR8dBjEih+OW
7UbzZJinmAcdIRtn/9OT3g1p5fK6LeRefuF9ZbQmYjeeX3YsOKRDh9EfdY7Y
mN3wOpsVzKxN7u3TbSpKcbvJvT3SdUyTjo9lK+Pyju/GWoug7Aw1OsZWh3Mk
Zu9G/nzd8QYFOvjuGaoaVO9GknTm0dgtdATM/4yrYzPHSq62uaUcpJ5QL55B
DnNMqRowctbRwTrSWcjCZ44tb0U11dfScb2r5oOOqDlUJBdkw9fQ0f30vMwD
FXNsSpUd/bucDrNE9Y5rzuZY+N7+1+kPDQocR2Rjis3hE7NU03iIBqaTMy8y
H5qj77v7Oe5vNLxh8bN7WEGsO+Hc/5UG/xmLxJ8vzfGhJ8wg7gsNeR1iXd6d
5kgNiRd53U0Dz5W6pL0sFnh4u+vizfc0LEiv66ZZWkA8hybi9oKG2csCRxTt
LLC9W9XdsYaG6bXiYurOFgi4IdxhW03D2JS63zZfCwz5rLC0qqKhv8J91u6g
BbRE/oU7VtLQYPKIPfm6BbJltgn+d5+GLH8n3f4ZCwiMNt5kzqch47NP/7df
Fij64H9H5DoN58z2JY4uWuDMmroyvTwa0hSTG+dX7sHqrX++JeTSEP+72Hqt
8B5kNuyK5r1C6ju5LETLYA8+d/t7B2TSoFV4++qFC3vwbGKZ++uTNHRtKryy
/dIeVDm27uIjPnDhZs70lT2YsJBbdD9Bw6Mj+dkWN/dA9LRdyd9k0l+bq5ns
lXuwxnJCXyOJhq3Lzp1O6tuDWWYRl/Y40i/nmLgImb0YvPn206UIGh60RR8W
l98Ltst8q//tp2GvcdShNuW9ML18YtCF+Izy/lgF3b3YFbo+VzKcBrY1wVFj
5ntxRqiKtyqUhqVlbiFekXtRIWXmxB5Iw08OYxer6r24bXHGebMHDR0Bos1+
r/ai+HKIapo7DVW1v3QPN+1Fp87bqgU3Gk4fKNxY8GEvTnN2D7S40iDXv6Zn
YWQvgmZn7FOdaQgqfut4mdMSlZuK9oja0zBiZmk/4GGJixLO/bUWNLTcpDXO
+1pCe/6ZuwFxOctyTbZgS0h3bThUS/73Hn/0UEAl2hLVqiwxdbtpkNzI13ks
1RI1i21HWk1p8B7rtJF+aImTflkSy0xoGEhxsQpbYQWzE8dWtuiT8UdkROXW
WGE8y6/Uj3hux8Lo6Dor2G6XamYhXsVyJtFXwApp17RdVBkk/+ia+y40K4Sz
FTT9BxoOekpwmu2xwjK6nFe6Num/zo+30ldIfIli00pVGq5eenxp+D8r2Jdy
eLoRb11I8L5RYIX1K116WIm17m9YFC2xQkXPwl8rFRrcpczoAi+t0D/Z9GFO
iYZ7PCUprN+toKzEfs5EgQaj8UijryrWWFNW66VGo0FIXjiJVcsatYZjeV/I
e8FY2ItqaT1rvDgnZ3SK+NzsOq0wE2t4fOSu/iZNQ/ffm/RFZ2v8tv/gfVmK
hrA1nzj5j1vjZ2w9j6AkWf9b0b2zyxo2lYdeOGymIcB/UCCk1xrdaS7dnMS6
d1Ksz361hlMj++5GUdJPuY/NH8etESUvp65JTFcLq/FaaoN9sWK8G0VoqDHI
K4ij2UDR5Xn+rDANP9xZ990/bAOnlqLt/QIk35xtT54l2CAgc+fDPOLxj3Er
Go/bYKvarWBv4kmzhUt9Z23wc9KmYpSfzI/myAv2AvL8x+A7f/loYOZq4vFt
tgHPsZ5SKV4a+F+cKt8gYosRjzPLHnHSILDYuHSrhC24+FeOHSEW0mA1U5K2
hVWtFPcuYuF7cV+MlW2R5WAtPMBBg1h26JooI1vEFt7l4iaWC9/j1BJqi6OB
9L3x62jk/Z6X+Vg1ed72p1IyGw3DbjsKNF/ZooGVL9aROOVapOlEoy3KvFQn
FYhbhTuybN/b4sbWXL/uNTS48F9UlBmyxbznWJIqcTS7oOc7NjsonrigP7mK
htvzwnWCtnaQXdt0KJmVBjNVs6BmRzs46iUbuhNP7j/Mlehmh8Dl2zV1iNWn
elzG/O2Qr7Hk0vQKGmpHry5UHbJD2VdjHXfinn5Raa88O6yQu/1jx3IaOF5L
pN0bt4MQe1IjbSkN/8blrjdM2yGkXqdgFfEIh2blwIIdXmv9KvrGQkO1jdkI
31J7xJ0rVM8l3jcQaXCEzx7fl9no8BO3/a77Z65nj+gNX9rZmcl5KeUfPHXG
Hm+3uS/jZaIhYdf+JLZMe/BXSb+YX5RBSMjhy1su26NGgudGJ7Hhw7ON9jfs
UTxR0JFDPK9XueVFhT0eR0oNShLb2bL1nhuwR8yuh4n6/2QglHx3t4qKA86W
+Jen/5HBraI7NQsaDuD6IuUdTaz2vlDlia4DhKdWy7oS7xUtENpm5ABTx7K1
8sQplVeHzB0c4Mces77ltwx+T6THBcY7YClf7x8+4k7b8Ht5bxxwvezurbIF
GfjEhW32aXVAdGjo0Tzi2fyQC9IdDjCsatx3iphjOiC2pM8BHjW9WZ7Exmme
hlXTDkjjKFzkIC6rturtEnDE5ccmbGHzMsiUVl/H6e0I2QODJzAnA0uT16ef
+jvijdC6eDoxh7/rer8QRwwqT6YIEZ+8dZzjebQjeLef+Dw/K4NDWzu5glMc
USZV6l1C7LElhr+x2BE3TjmzbSWW3/xE9OgfR9zM+75WbEYGYwzz/+hLnFDh
staKi/iW29fNncucoFrteWcpsVgum7j8WifoNDid+jotAz4Rpy09Ik5I1Q0R
LiD+J7worbnDCbLdv2zkiBsE9JSn0p2QcLitZueUDJqF70oszXBCoLjQgDbx
B9ENfNzZThieWsEjS9wntfBLJZ/EZ4ksWk88r1FcdaDcCYoNnnfbJ2UgYS+y
k/mLE36tHunxIo6/tMR9vZIznngdDkv/KYPkK8F7RdWdoV145moCcdp/n7cr
6jhDM//D50jii4VlkpaGzjBccyPRifheRehYpoMzNkjXJMsQd3f1RW9KdEbF
j4O7GidkoCFUfVr2gzPm7R1tOIn7N4t1D3c6ozCRxrqS+Lh0knRejzPy//Os
+Tcugw4N41q+YWekj7XbjxBH2rb8XvLHGV9Z9nNWE9uZhCqOrHNBacXFs/uI
LySTv/sqLpi1cznSPSYDvxSFl/zqLjg40pX0nljn9JfvEZouuN+740IT8deM
7eQtzIXcc7Ut5cRKN1a2XTdyAUxUn2cQt7xMX3nKwQUGRdf89hCzs+SGu8a7
oPCu6/V3ozJYvvBsz88EF3zK4KXVE/8b+6xw5JgLzv2YfFpFPN7J//Nqigvo
+34w3SNuLkkP7L3gAi2BO3/SiM+4HfFyLnTByoX99abEPNUuNo5tLjA6E+fz
/gcZ7/Eh1dEPLmB6+VH4DfHyomyegx9dEHFu/HMt8dzFjrbsbhdIy26NeEzc
Ebrb/NOQCx7bPWHLJs4SgbH9XxeIVhc3exALH9moZSvhCk2v9S5/vsugaB+r
6GdJV0Tdn1OdJdbx+rnCVdoV++4I8U4QO5rUtPrIueKBCfP3L8TZ3N7+URqu
WDZmO9RIzH+rKCvD1BVngyQVLhNztWovvI9wxeLzO/XbiPNeSvTYRrtCdvuL
aF1ixcdrX36OccXwXQE5DWKLy32nv8a5IivS/64scbp3ouTMCVeohXbOCRCz
/2my5rriimrerpuTIzJYKe7w0OKVK7rTC1zzif34dY0L613BWzMjkEvcwCba
zdLkiq73ox2XiVNmvy170OyKsNdNbueJ2ev2WfJ2kniM+jsJI9R+Pznd9cMV
GsofhDyIhYrLFTw53MB9fy0kiGOvX659wuUGHx7eJFHizxfj7Hh43ZD9UqNZ
mDgn3iD+laAb1qq9DOEl3rS35d1WcTesL/TtZyUWnxsOGVN1w7vHqxJ+DMuA
rs1/N9LRDW9HY689JC7d7Pub2cWNnPteQqXEaqvKdqS5uWFVXuylu8SMdpve
PG83BJgJ5hcQW4Vmrm8JdYND4ukfWcSHr/OGyyS5oXZgXCOOuJmNR72vyA3K
URue7SK2nPZMDCh2wwYfrkfGxJ2dD97NlboheLawZAfxwA1LP/YyN+iGF97X
G6bO//OXNGvcoJgT+kWZWCSC69/5djLe/I4hYeKwbo4aYyZ3iNCOhUwNyaCu
1uHJLWZ3rO+PZPpJLHw3/9GqZe6wUuI7O0bccFjjdsNKd8RF21YNE4uKuJ03
5nTHR+YYjV7id+7F3sYS7ug59uHWa2K5YbM1xjvdwaVyOeAWcdK7i8tvmboj
18liVwHxp7IvTKvM3RF52kMunzj5RORMvaU7xHrO/71G3Ct9pdvI2R2ZLQOl
F4lPB43dMwpzx123hdTjxONTKZZGme7oi2ca9KPidVyzupzlji/X7/P4Uvk+
eWj9M9sdOv5uRt7Eecd6bS9ec8f9qNz77sR2gkpOw7fccaE3OteB+CWjy+v4
E3c8mbr70ZT4UvrWqPp+0o/sEzeUqPwidKI3fHVHo4IHpyJxhP2eA6Hf3LHn
4kycPPFu8YOx/D/cUTGg5konXl7WHOc7447wz+tUJIlDeyOPr2T1QHnWEVkh
4h2ytVlGNA9IecFyGbHNcsO9zbIeYLlX94GF2O9zPZu1ggcKt3HbMROnnXwd
56HqgZngSc/Fb+R++NbmdVjPA+83HTqzQOxx9YvCA0sPyK9arj1GHL9+SeOm
Qx7Qkm5t6CA+NxSfcCPOA2mJy460E+c/W6pDP+qBFW5P1T4QNwSyFmsme6BZ
u/J2K/H6hrUZVmc8cPDV/fw3xFfjhd1T8j0QXr/Q+4L46ZTm77k3Hoioe+VW
Qnyt6ZHbnnceMHrkbltMnHBdsaGo1QNmbWLm94iNrKUvenZ44MCZ9duKiNvK
BVRb+zzw8Weo6i3ikSMLYUXTHjB9p7Qnl5hn3aMRDwFP3BnQtTpLvDCkYFEl
5Amr6M3BZ4g/PS8qE9zoiSLz5cfTqfH35Se3bPaE646Xz04Ry7SflwDNEyez
WdVTiBk54W6CIC6/Z5tIHCSj0PnOk8R/GrQzinj/nMAvZx9PaIgah0USx1az
CIz5ecKjeuvFCOKTNu9tV4V4oixjajicuCAh6iPjgCcuqKVnhBL3f3raUZrm
Cb/WPhF/YqtUk/bzjzwRvO3ciBOxo43S3OZyTziqN9Epe2zewFtS6YmF9oF9
jsT7ysas3jz3BP1GKZMD8emv6R+WN3mC62qBmC01P9od7yN7PdErkX9uD7H2
mEeb7UovtPhvXmtE9atiR27lai8oynJHGRKPHZMK2cjuhXe1t/t2EOeITKz+
yuGFqrDXDw2I/+2N0Q8R8kLokzafbcTPKtJLkmS9wFQ5/F2XWO/409Olll44
JfvcS5VYwOqaE4+NF0rvHPmiQjwpmiATbeeFTW8+ulDOrTSq03H2ghWriaMy
MfNE22K9jxc8ZAQdFYlrrL4H9cZ4wSyhKlKWeLsY3y62XC90/E3nlCS+P/pS
xCPPC+vDu/7bQiz2aN9seb4X8jwvK1Feavz2ik+hF/yfHLOWIK4OTpqsue+F
I+Z9uWLEOhXTGQdeeaGej9NMhFjF4l3/tx+kH0YxfwSo9S54+JHOuBdkm+az
KHN/lUk5/9MLOrv71ClPRyYr6896YYfDzyh+4pLLusk5i15gO774m5dYdvgO
zZLDG0mOHtzcxJJxJ6KqVb3hu/gzfS1xpeb1ZTs1vMHH9lCZ8u65Z2fea3nD
ynDoIztxVNDM7SE9b6QpnN9Muc7BpY99pzdc9Zkr1xD7qKsY27t4Y0P1faZV
xDcn+wSnk73hffrD+6VUfUV/Cg6e9EaDtFMS5RZfXpUVad7Q2aWvSvlX787d
Ame94cMmlsVCbPz2UQIue8Pwj6YHM7W/ClNHU4q9oZSeupKJWMpT/Zl4pzdO
6Nw9/3tQBqdETX8d/eSNi/KvLClP97gp93d7Q/ytOA/lp3YphTlfvDF75UHG
L2KL3T0ZvKPe0L/PnbNAHK2ZGLKSyQfXLiQ/miOuW/9OZFTcB6/85QWniWlv
vzqYSPog9cDRL1PEZ1J+ZdyU8sGMIOdtyg4rxNi9ZH2wKDqiTXn8T8SvbjUf
iGeGeEwS8wwJtTab+GBj883KCWLPpz4J90N9IMu8OXOUeCxwJHJ7uA/a1fLd
KUdtCPD/EOGDu7U+spRPxAZbzMf44G3xrVc/iO9pRGzSSvLBShP+39+J/zw8
WlmT5QO6kUPgCJXf3ZzplhofvBbnPPiNWMh505B7rQ96nQfNKF9nz+2arvMB
Z924KOXHgdered6Q+pFXP0j8Wfr2absOHwzkpvJTliwok+n/4YPV9+RqBoif
XW3z+MntCxE2Ga1+4t6dIs4RfL7Yp76GhzLTQqDtbwFfpL/ln+gjZpivMF22
yRdC7pV5lGuXaKjyS/lidif/OspNbldW6un4Ytnn2bEe4k4xv6LTXr74GlHS
+Jn4d/PDAm5fXxhsf3eLstBBlv+y/H1Bn+A5QdnxfXZGXogvyqR5jCj3Jr6N
e3zAF7f8euo+EX8bVNrTm+aLnFMRb7uo9VGwOCf7yBfzJUfnPhIPWhlcPV7m
C323tZ8pdyxNNfxS4YseocfVlCtcBC5eqPKFobhLGuV4PmWNv/W+YD+6fAvl
dcl+sQ2ffFFomurYQSzj/Z7Jk9kPLyXruj8QC3ML3Xy61A8ppmWvKK+rcTPn
W+EH08Gae5SnhCeuNa72wy0W8aOUyz+s0lfg9gPrBq6tlA0NkLi4xQ85S09F
vyd2Fy9cmbXLD3ui9WTaiA+8dPKT2O2H75qHeCif9uRoLLHww17O90yUK69H
pzRa+6Enpvl9KzGXhOHav65+CPT5FUe5VuIrl0uEHzzuznS1EEtJbtwkccUP
65Oe//eOGHUtcSXX/JDay5RO2conqU8nzw+vD1odony0YDTX+qYfdLi22VL+
JFkpfrzUD57l4usop221lf7xyg9Nqt+PNBP/lDqrUjLhhzXWz8PfUv1uwnbO
KT+kjeV7Uq4KGtsTPuMH0d/ZVpTTSoxCVX75oXZ/uRplKQ2m2+Us/uB0ffr3
DbGbUaBIDY8/BjZ8PUG5zXvHmjYtf3LuGxS/puZv5YyAsq4/VDxoeZRzC3O3
XtDzx8ElmzMoh4z/NbAx8AdLsvpBymyR9498MvOHnfJ6Y8oGSSJzA27+eLHN
ebCJ2i95v/tmkv1RzvgnSVlFP3zO+KQ/RgLfbqD8oO/Hmqup/hhsus1BuUS4
W9X4jD/E50/+aSS+nVmVmnPJH/VVnc2Ur6Ykqu8o8scm28IYysfD16ZntvqD
3eH5xwZiVs7k/NH3/vA5xNRMOamYqZLR4Q/vWaNaygljPwd/fPKH9bffJZQP
+bRp6Q3641dTVwrlMIeLQ8Pz/th94ySDst22zdAUDsBxNasH9cR/21jZazYF
YJuZ4G3KVz3Huow3B6Ay+3su5cGkskg7yQB87bpzmnJYvdndaIUAdFYXB1A+
YRor/NggANmaeRKUy23e/1EKDkDLjS25ddT+HC5vqAwNwC8mhSzKTAeuZm4L
D0Daie1nKBtc8lfaGx2A3/TkeMotn5cE7DsagKHKGHfKI270ruKMAKweFdxC
WTDwWBm9KgD+u77df0Wtj0Uv5ZPVAZg9d7iIMvMZg+JvLwIQzraxgPLIw2U3
r9YHwCh93yXK5UwJmRytAbAdCIunbHcuLnL2awBOar0yp5xZEa38dHUgOlcd
naklXmNqWyzAHojgRzPjlON61WiR6wIxmRs0Qtln2byYHHcgbqzf10NZ1SyC
K1c4EFrGL+spf+gPm0qUD4Tp6mNXKHOvCijeZR0Irm86ZpTz9A8emLANhPmt
diPKCgfT9M86BGKhOmIbZdOJe+87XAMxU/VKnXLSh5kF94BA7E4pFaM8n3uY
ceBIIK7/Kf/9kjo/Nc+25hcGwvdpQBFln/152UZFgTgm1XCT8mzRA88f9wKR
Yk67TplDtGNO/mEgVt5bmk3ZhHWD0JOqQLJ+Zo9TrmzL92h9HwjeqD4vysbs
j2kRHYFoabjgRrljR/0sXxcZz9rcifJ0+fdkp95AfPv73pIy7ZrcneERkm+O
0Pb/x+vUi0gZDQR39y/8Px7XHl3ZiUDI8XZrUfY6tv9d+EwgxC1Llf4fryop
i3c+EN1G1+Uox//KcC//FYibvNkylNcp3ZRx/BuIqIcZkpRzAstnFhcDoSac
KUb5f0xN9sI=
      "]]}}, {{}, {}, 
    {Hue[0.67, 0.6, 0.6], Thickness[Large], LineBox[CompressedData["
1:eJwd1nc81d8fB3CF0iDJnpFEXDs794Uie++957WSQmWXSnuQJLSUhmihomjR
V1aSSkYK2dkVv/P5/XPv4/m497zP+/M+57w/R9wnwsZ/KRMTUzr5oL6nO9/W
Sh5p1WX/y34wb5s2WvP44/TaS+kyexZabK5pAzzvffjbX9A9ravc55bogPfz
2hWc297RK9qLU2YddRBrdfMjc3szPf5eQsKdIh14l9XfXDz6kS52s2Bz9KQO
zHiH9/0x+ELPVlQ+cVp7K9aO8J2a+9hD15Oa71j7dCsOXCpKmFHuo7t0lwdN
zGzFXytN/6mjP+n7Hv/o0VDQRfTSOovf/QN01XLGBSFfXfSXuWiMGwzR/zv/
bsl/p3Xh4f9LfDRvhB46ODyR8FwXIauepU/vHaP3Vh6YsR3SxbcnFhGTHyfo
h+ua7opq0ZHDw+e3k3WS/v1svbOLOx124d+cJpSn6Pdd9l603k/HmtfXzaO8
pumda7kEN1yko04sUn/s6Az9sLvK8V/ldKTv0VCPqJyl92dcHX7ZSgeamORG
+ufob555mNQP0/Ew5STPkMFf+q4ChqgLOxD52XllaNQ/+oa1sb7efICsqsTi
QN4CPTybV/rGeuBH5uDvoHeL9OnivW+0ZIDGaOfJ33uZsD56uEZUCZC/9DS8
bN0SsIx7uLprAEfqxQeiby6B69tm1QVdoH8m3VdZbyliKtZmsG0HDCUHv45/
XIqPMu/0U02AK1YWTvfCmaE9Zfk8xhJYsq+0OZKVBcf72rV6bQGPG7zmirks
UJcMCGh1BJ58iH89qsyK+iHel+augMDSb3p337Ji+dHXmXYeQKy8wZNwr2Wo
Cl+eO+wFtLpcV5OfWYaE/V9LRHwBpYOr7g0fXY69d1qkB/yAY2URsrcl2ZCf
8HSHXQAw9K3lalglG8zLVnP4BgLGqzXWy9msQBX3Fw2BIOCaRm7Or/4ViN6d
nRRPzOLPxFOcuBLChnXWh4m9T/odD+FdBYW6r4OmxM+evlmx+fYqCGfRUl+Q
eMKDcmkDBqsx+4eZa5zMF897cqGoYzWuRS4Ed/gDH/Wn9gRFscNuzMwxmeSn
GuH8exMbB3bqaET0+wCnLjxl/MzjwJnNz2W4vIGx1+L917aswf6Sf7NMnoD5
ZLpPwLs1SOZ9KvbIDbDn3DVySokTbqrub9VcgDSp68UTezkxmFEllELqWarz
KcjmDSdCK3+tu2AHdNuskipdtxYxrdy5qdaAbmJEftTNtdh4Se+/OrJejLMF
7k1TayHJFTQoZwTkFrcIKulx4dDs9CV/A2Duo/rZsY9cYONSWPAix/OxMpvX
dZl1mH0oMPlWjazP0fbNHgnrcGZmWdAKZWBCP666XpQbN1Wzo7mkgcHbFb+u
+fPA5pSwWxwX8CV1q777bz68cZQvy6oh56OTnZ17Oz/0T8p4nH5Ih5Nm58e6
c/z4UyxU7X+Djg8j+xkaWgJQ23xR4dwxOhqcq7PXJQuCf+99JQdHOqoVDEbf
coggse2c381eXew/vK4iyUsE57NHhFtadaHT15umXioCXTtL/sGXuijPSRO8
ai8KiXMlZj+v66KU9dX2pFwxtAXcv60VqotmhqSFEI84+hPtrq8Z24oag+tX
mgo3oDfDYEnEjA4Uj90dmHmzAU4Ts55z/TrIa38kLzq6ASftLicc7NDBHsab
xyHakhB7fFO65KkO5LMG3jG3SiJOTOyidpoOcgZlp7awSuGplzBHDJcOIk+W
bM8JlMaqr0PHm1W1Ifyt/IePHA1tRfsxkqUJpt9R2W+taXirG6D594gmvi/b
bKK4mwb/rkMaPEmauC2fc/vfcxoWuO5YBQVpQnd/fEy2ozxaHxfxn9bUhKeI
9tKGFAW8qp3Cn68aaKJ1HssdUsRco1EUm4IGatUrflouKuLUyfy8XZIaeKh3
DsxcShAYdMwcFtBAjr3FRLA6aQyD4yf+sWjAZ98ze/UUJSxptzx78bM6Jt7l
CTfzKaNieP/ox8Pq4A7zvLncQAVFvTrPmcfVsHn55VdWjir45sfSNfGDbJjC
Hz3nQ1WQ/J/xmeEvaghrZwjJnVGBwuG1p1nJhqrdtjfTqk8Fr8zSnj4rUEOM
yPnw8wdV0cySamtmr4aWhmZl2XdbELBIazxYuwX9wbyWMV1bIDB/+Uxr5RYs
sLiEPp3cgt/TbCdly7Zgs3b3ZUsRNfRfvs86W7AFKddHuWPC1bDpgeztFUlb
oJy0euYJpzoWvv/buUx3C04pGVZa2GvgQcdPLqHnqlD47Gy0NUgD6cLtgwIV
qniXxmiRTdAAy/mx5PVlqljWfuYXW4EGLkXefrftqirpS71CNUMaYHhzjfQf
UoVffdJe9TRNvFjTZpptpwo1/8qt68u0sFNuH81tVAUtHO/fcrzSQp2ZaoTB
gAoiH/fY/2vXgoKO5i6lXhXcXLUyvGNBC7Eba0rEP6pArNQp74yJNu7ILeO3
qVIB2+LUAluPNhY6feyHTqjgU7Zi9TjnVgy8u7L7g4YKclqK18Ru3Iqjpt84
eFVU4MKxyXNecyuWp/iccqepkPMosrDUdyt4ijO2LpFQQVf4Sh3uB1vR9U+L
nrNKBf3bvj9Sc9ZF33D951Vdypgdy7qbUEDH0fZ/Yw+PKqNcdt3i4gM6TI7H
VbzMUEZ8wDGLtDo6bBRF4jpSlfH3c9pw5m86TkOgnCdeGUm9j3neS5D3xGJS
QnOAMtIartp2xQAbU0qnPfSUceRK4vulAnpokGG7dmZeCSaqwVw8G/Qg1eie
EzStBLZaG/tNND0E2Q7v15tQQlrvxs+menpI2DHPtHRQCXsl3v04E6wHt7Ja
o6eflBCez78gVaGH/D0Y5qtQgnXuPTlTV30MeTUIqe9XAqfchQh3f32IsXca
5sUroaEyrTQiQh9cLVNlK3aT+T87apxJ1cdS/pf04Qgl6AsuGHwt1keQ97JT
P7yVoJpt4hrxVx9FV1Z+vWioBL4zvYdOXzTAqpcP2v+Rc8Qv+yBt9poB/vx0
lRPgVILgiwOJ7iUGsByfvafOrgTRMZldm2oMsDJbYPv+5UrYaBbpVdlvABa3
pTJKfxWhwvJPrVdlGzaGaX3Z/EMRljG835XrtmH4h8tNhyeKsFrV35nVsg2S
sTa3msoVYVNY/unvl22QUD8ca/lIEQ6Nbu9fjW7DmTNhjralinCXu1zhwrMd
EkVfJhOKFBH6XeFkitd27IrdOmd+VhEH7Yx1m6e3I6Fr98+uSEUI3m8QXLrE
EA7BmhOJ4Yq4s85uRmmVIXY9WNUmHqaItmaPkpNihri60lwoPFARktYxEtY7
DDHRILtV2kMRL8wvLWs8bwh/Y75+MTNF/DOcavhPxwgKTy6nLNusiBPX4ov/
GRpBW2q/0/wmMn4ZUwbN2ghe5usKxjYqwuzlSr2j/kbIktBM/C6uiByD9WVm
x4zQVNi7fkBAERowzar/ZoSeFI1035WK2KlZ4Pk2ZQcEPXJquToUYJLPMWma
uQP/cR5RfdOmAInlezMazu5AWs1v6+QWBTS2OtxrKdqBpLpzaQvvFCAfuZq5
s2EHlrxdZi9ZrYD+a7uvTQgaoyZLc7XgdQW4cVsMC5UZw+S01typ3QpQSahM
zntijMAERujDGAWs7JHmFX9ljFfVm9Z8jVJA+V1mutQnYygrpXxVCVMAr2n5
CcVFYzQqLlFb7k3mT5ZU3W5qAtdflR/1TBWwbXQ+PrzXBGdG74qNiisgbge5
GQyZQDVxY9l+MQXcKaB1rJs2wT1myQlOEQXw23lplrOZoqvpU8BWfgUMPX45
wyxviq2JNu0POBRwOuVEzPk9plC++8pb4q88enikwmvZzXBDjKuqrV0efBFV
Inx8ZohwY7N52CYPszdO/wWvN4N55xuN7FZ5PIw/IrdGxQyr7PVmfBrlcfjb
2KCzkxlC9c3G1r2Rh/KNysDRQjNw/sm63f1IHsk61t6CGuY41lgdK3ReHjs8
8ibU9c1xzrk6lT9LHhxJv1LtzczBMP7ym++sPHJr0q+d8DJHu/ChcZGT8nhs
UvFr2SFzXBjlXWd4SB5jThtif38yx8DiviyWeHl47Jo6/C7BAljNtrDJXR4b
s/SFB9Mt4JmhpRDmKk+e//jt5ScsUMKtGlHqLI/4vzKN+lcs4MP9ae12B3mc
TfXgKX9nAcvbO/NSLOXx7uTrS1dFLFGgoFLupi8PrTvn7++vskQ8m1rFXhl5
bPvY8G/kjSU+7gmo5ZOWhwUTi5FnsyWEJ78635eSh69N+Cd6nyU2/8kVm9gg
D8ME8cQkVit8+KTelygqj0ix6ct6slbYVLf1W886edQGXhquibXC92e9sZWL
NBj/1eTam2CFYKvt5WkLNDScaFVTTbIC14yFreU/Gj6Vr0i6csgKKx/fyeif
p2FkVQxXeq4VdttNNW6epoG/ZIe64QsrZDoY5wwP0RA2O570ht0ax3z65Xw+
06AVFcD7g8sar6zDmLZ20MA22FHMzG8Ny7jrKgKfaLj6uaZNV8IaFZGvSz+0
0dD57KzcAzVr/Phr/MOjmQbLdM32Ak9rjAVrPip5S4MyV7JCwj1rhMpxrDEq
p4HpyFRt9kNrsPsW1pk8Jvkzh7g8rLRGnPTr+5aPaAidskkff2mN+OoRDvcH
NFxpl/wc2GENTYGxe+n3aOC99OaAHbMNJk5F7mO/ScOcLGcnzd4GWWuW/Bm+
QMP0RcFkFRcbrH7y5zM/8eSajZKanjaIz3n2aFsOqcdvzZBtwTZwdJRxvZRN
Q0+l77TLPhskPgpW9jpLQ53pI46MqzbQ3m4us+Y4DTmhHvSeKRuk36lNEkyl
IetrUM/PeRscTo4775NCwxnLnenDizZQfVp7uDiZhmMqGfWzK2wxYaP6m55E
Q8qfe45rRG0RqL62Onofeb4jrJE6hrb40XkkfJHcy3SKb+WfO2eL1+y9HncY
NHxeX3xp+wVbzDAUnQWJ48/dyJu8ZIvKAo7pA2E0PEq+lmtzwxaWZ2q4fUJJ
fZ3yszme2KKXb75ZLJgGGdYzJw502yJ/83D5Yz9SL8+EpFg5O9Tz58S4utHw
oDUucaOSHUIsvKI7XGmwM9mzv3WLHXzHXvxzJj61ZddeZbod8laxVrq40MC+
OmLPiLUdZvPWVvk40cBS7hMZsNsO7OqTwZl2NIxzmXg5vLCDc3GDkr45De1h
Eo0hr+3wXPGXwRszGqpfzdMT39nh+gmunxbEJ+KLxYra7JDJOvrV3ZQGxZ7V
3+YG7cBT35GQYkxD+L337hfX2YOFyaO/bzsNg5b2rt/97NFcCpa1dBqab9Dq
Z4Ptofbm0tx1XRoqmJdps0fYI582HEonPvTooaBanD26jwm/jNhKg7QYf8fB
o/Z4oW6t1aZNQ+BIh5PsQ3usypC/X65Bw/dML4fo5Q6osPBb/lGZzD8oJ6G4
2gGlyrxHU4hnjOaGhzkdsOq/45HyxCuZT6UHCzqgr97c8qASyT+u5r4XzQEm
qaLeWxVp2Ocvtc7S1gF7vD0TK2ik/rpD72UvOWDqbf3YlDQN+RceXxi47AAJ
k+yIW8Qyc2mB14scsJd3hO5LrHNfZFGi1AHpr7pamjbR4LvZUl7wpQNyf56o
KpWioYS3NJPtlwM8TI+7pkqSfjC627hPzREy6Ret3dfTIKwkeoBNxxGp8W7L
+YlHomtfyOo5QkPImbNFjOzXaU6daFNHvBRpEDQh7vx3Q37R0xFm9auX64jS
EL36yzqBQ45Y797wU16Y7H8ZdJp9dsTKDe6qFvykX4T+EIzsckSzh0AuFzH9
dqbj6T5HOOxIM/3IR+qp+Knx06gjalW5kryJ5TWiawJYnPCmtU0tjpeGGsMr
RUk0J8xoJZ98wE3DkC/bzvuJTlA++6rGcy3JN2/b06o0J6TnJ0TSiEc/JS2v
P+SEq9dznf5w0jBhOXeh+7QTVsdxdmQRz2gP1nIUER80yWlZQ8NS7ne8wY1O
yHbwa7XnoEGg9niFiLgzrkcMe6auokFwsZ5FRsoZaS9vzToSC2uxWarKOuPd
hpJaOWLRkqReky3O+PL61FTbShokc6NW7zF2RoO12n0asWKMrUdzlDN29fVF
fmejwVCSb+nBF8R1N1x2LaNhwMeoSPu1M7bcMmHYEGcW7LYYq3cGV2LwNQXi
FtH2HOcPzmC12nVkkJUGL4HzKnL9zrjjKSnsQxzHIeTfxO6CqvEwVScWGm7N
ir4RcnYBb1LTRs+lpL+qW4Y3ursgU31XOYgndiVyp/u4wP9SXrgEsebvb14j
oS5Y3/xT58cSGl4N589V73fBJJOAfwTxtx4J2YArLmgp+fTyIBMNXP9JHSsZ
dYFoJd+H9wtyWBhVvFo36YK+oB7BMuJBLu0n3+dcwD2/mHKO+IWT5SA/iytM
rx4qdyfe+X23YTK/K1K2KFYO/5ND6583C9Z6rlgnXDG0jjhrc2jE71OuCFXd
yLznjxzSzHcdYM92BW/YvKEncWRk4sVNF12R5OVSZEi84+HpetfrrnAK3VTD
Qzyr92RTbaUrUFJl92BeDi7O7F1nvruCVlFVNzcnB+GMu1Zqam7gbg8Sz5qV
w807t2vmtNzQlyqnm0qs8aFY7SndDaMWAlERxHYSRcLbjN3gvJ9TYAdx5pP8
fms3N6h//x4+PyOHP2Mnkxgpbsj9VCjiS9zhHFNypcENR/yjeg2m5RCUFL0h
qMUNvQbLs5WJp69FnpNtd8OzvD5PcWKuybC9pd1uCFwvI7M4JQeTY/47qifd
4FKScamSuPyFQ9dnQXcUDJxZoUGcLavJuS7QHZNCtfq6k3KwN/3vxLNQd6gc
5UtTIOYK9V4bEumOH1ZHPqwnPnLzENfzOHfc5zhexEy8X6aDOyLTHVoiUux1
v+XgtylBoP6eO/SsMp47EytteCqR+tcdIsu63NIm5DCib31ZfokHHjh0J+0m
vunTt6GD1QNDa0dLQ4glC9k3Kq3xwGvlGVgT84t7bPom7gEeNnlmMeIF0UVZ
bSMPeFl9WPd0XA51gnpbfp/0wEITCzMzcaPoXSmWLA9kPdTomB6TQ5uECD9P
rgfec3+rGiTu3jw3r3bNAycWtR42E89q3auOr/DAjfYt5peJpVzFzZb2euDo
r2BuI+KUC0t816p6orW46Wz2qBwyLkXYSWh64ov/TcFjxMcuf92uouuJX2Wz
xanE54vLpe13eCLl0ZPf4cQllVEj2W6ecF1tzWtI3Pm5O259uie6Q9ZfmB6R
g5bwixMKbZ7YP8RK9yLu2SDZOdDhiSiekUZH4kOyB2SvfPOEla14mCVxu5bJ
K/4BT+yO1XqmS7zbufnPkr+e6FIbfy9C7GIapTLI6YV5o/P5X4flcC6DXPfV
vHD76PUqX+KQTOWXAppeiGndH+RGrHui91esthc0nCMF7In7srZrKsELuoKH
ThsSq15f0XrV2As+Ktd+yhA3vzy54ribF7hXSLNNDMmBg7kwxjvFC4VulSMH
iZfNVdmOp3lh7+e1S5OJF0a+Kicf9ELruoci8cSjHQLj+ZlekOx7xggjbiw9
yeg654XNMc8jrIlP+SQHeBZ7IW6z9G9hYt4XXk7urV7QkmV+WP6LzPd4v/pw
mxd4We9WlxEvu5PLu++TF5acTGq+TTxzvr01t9MLOSeiVxUSt0dZWX/p90Lz
QGHTYeIccZi4/vNCgf3H6+7EosliOs5S3vgrFWbARnxnJ5vEV2lv8K9r0WIm
1g0YX+4t6w2N1E0aC4NycDetaQlS9Mbo6b3bJolzeQJD92h5Q1l83eUuYoGb
d3KyLLxxjmNtdAUxd8vWuQ+xZPzBwzLRxFdeSn1zjvPGePP9JgaxyuM1L78m
eCOL78/+YGKbi90n+pK8EUyr6fciPhmYLj112BsTyg9mLYk5/r5z5L7kjUNl
MywKxCs2uj20ee2NxbGia2MDZH0F6CbFb70xVPl00zBxHbtEJ/M7b/zXUHRr
gDhz+ifrg0ZvJH8afd5DzPFmpz1fhzfK770X+DBAnfcjk5+HvDEvdDChglj4
XoWyP5cPlkWcGjxIvPfqxVdPuX2gKFvVmUb89XySCy+fD0qntrclE+elGKa8
FvKBganN+wTi9XbNTTIbfRC1Zr4/gnjjzEDkiLoPwkulHjkRy28VuLvb3Qcx
f0OuyRGXbQj+s9SLxHt57qUMscbKcqNjPj543a7YL0Ws/9Gp60qgD8KS8tTF
iR2istc2R/nAw/rHAg9x4lW+GLkDPvg54i3LRNzIzqvZfccH81mzPW39pL9N
+qeH3fOBtKFRUCtxR8eDppkyH4gNZYw1EX+/bh/CUe4Dk6oPK/7rp/r/2Qva
NT543i3jWUMsHsu9cPajDz6u4TlVQhzdyVVjwuRL3r+1S48Sv3nl9vTmUl84
zZuzHCEWvXvt0UpWX8B6Ndsh4rpErVt1K3yxeEiEN51YQtznrMk6X0wkW5vt
I27yvRdoIuWLzHOCYuHEigOWq03MfHFTjN3SmvhA0/llNy184XWz/5Ql8Zfy
XqaV1r4YX1HWbk6ccXj31Ft78v/8VSEmxF2ylzqNPX1x98LxywbEJ8JHSoyj
fXFbbyFCjXj0d6a9cbYvPNev9BSh4rUXOFzM8UX+N9p3ISrfpw8dx3N98Sxk
JESQ+MrBLufzBb4oDKPv4yN2EVL1GLjpi9Mff99fS/xS/3PAoae+cOfQiVhG
fOGkzJ63PSSe+Czz+E+SX6xunEifL9q3ny4fJY51tY2P+ukLPcesyBFiq437
9goM+UKpvqHnF/Gy8sak4ClffDNp/PiDOKpr96EVbH74Ejq49CuxkcKrHGOa
H0KMum3riJ2W7bBrVPCD04Ki0FvikK9v2R2V/dDG/7v3NfGxI/8l+an7gS32
ddxL4rafrQGJen5orkp8WE3sl9+r/MDeD7ms16IfEaesXVK/fr8fnMOXDF4l
PtOfknY9yQ+PbZ2+XCG+VsWiK5/qBxvfkfeXiesYbPe0M/ywYN9cUUC8tm5N
lsMpPxzosL50kTg/RdQ385of5gfHC84SP/ut/WemwQ8Nha9TDxAXvHvkY9vk
hzOMhpvpxGlXVerutPgB/2qa04iNHWXP+7f7waV498ZU4tYKQfWWbj/Sh39+
SCQeTJ6LvjPpB4sr63ziiHk5Hw36Cfqj/h23OIN4rl/ZplrYH490NviFEX95
fqdcSMwf3NFLi0Kp+Xdey2je4I8tDAXlEGK5j2elQPPHAX8Zq0Bi/bwYHyH4
wzXt+T1v4nA55Y4mf3+8LNZjdSTeNSM47xnkj1H+zzYOxHtfMAuOhPhjm6JJ
gT3xEacPzisj/VFddBV2xEVpez7px/tDqVH9kDVxz5dn7WXH/JEdPQczYoej
ph/PPvLHvuZd2/SJ3Z1UZzZU+GM109xNPWq9NojwlT7xh4myKhflneUjDg3P
/SE11tBDJz7Rd7Jt2Tt/HOtKyNxKrc/W9g+7u8j87N+ZNIm3jvi1Oq8IwCYv
gyBFql6VRoVPVgXAVrxzSIF45ODmSDGOAAw4MkdTzhMfW9XHFQB60+A+eeIF
uwSDSOEAzF0XyZUjrqo8WXpAIQBMySfGpYn1Dj07UWYfAJYnWX/FiQUdCjx4
nQKwPtLrJOUJiTS5OJcA/JnNl6Jc+MT4ja5nAL6oHrRZT7x0rHXxbVAAbrG1
3xUlrnH4Fd6VEIDuSrYkIeLtkvzm7IUBEMgqiuYhvj/8UtzvSgB87GT4KEs+
2jldcS0AEl/Zn3ATs5i8vxRUHIDFBqbllF9EHJiouR+AtqupBVzEupWTWfGv
AxB6u6h/DbGaTVPPz6EAtB5/92Qltd+FEh/pjgYg6tkqBmWePrnMs+MBkCkq
FKE8uTtji8E0yX9zW+IK4tKL9Iy8xQAwexrvYCNWGLhNs+cKxPM1qwdYiaWT
Du95oR6I/AWPwCXET7SvspppBWL24bwQZauZqlMfdALxMmy0kYl4T/jUrX69
QKz+3q1N+Y2bVzeHWSCsJb7xLP4g92NNNRNXr0BUr/z96S/xjYluocmMQEj7
ll2aJda987do35FAdAeXeFBuDuZTW34sEPta50Uoz3eZWQmeDsSnm7EXZ4hN
3j9Kw8VAXFVemj9NPFh8dDjzXiB0o0XLJok3+2tWbewIRGgn25px4uMSFvOp
XwKh0femY4x48pvPlp5OMr7kxTXKz1wyi/N6AyGs6UOnbGP1LYtvOBBVh412
jhLHaadHrmAKwttC375h4jdrm8SHNwZhhdTT8UFi2vs+N1PpIJwspNdSPpU5
n3VjcxBYV02do+y2XJIjQCEIkTdmdCiP/o2d79QIwn4v+yMDxLz9wi2NpkGY
a9dR6if2fxaUdj8qCGdHOfL7iEcYg7u3xwShvl16F+U9ImGhbbFBoHfuMqF8
eG+EzWxCEL5fKJr6TlyiFbte50AQHnuHWVD++zD1SU1OEKa/G63opfK7mzfZ
XEPGPysr7CIW9lzf7/sqCDdLGvZRvspR+HnyTRAyh3icKT9mXH3B2xCEWmtp
TspfZW+dcGkPwjZjh6RvxNJF5XI9Q0H49uNGUCdxVX6r3zhPMPzvjDh+Ie4y
E/eM5Q+GcmatBmWmOYbzH8FgeGtWCVDWt15uwbo+GK12El8+E79aoqUusDkY
Gz/k+FB+53NphZ5uMDZZKsR2EHdIhtw5ERAMJ+5nD9uJ/zQ+LOIJDkY625cL
lIX3MV/OCQ2G1F2BZMruH3KzrkQGY+fu36aUu9LfJz2OD4bIHeHej8Q/f6ja
dh0LRjX/Jj7Kk0WLMwqPgvH0L//ZD8Q/HAzzD5UH4+eXqETK7SxHd/RWBsMy
sCeYcqWX4Plz1cH4EL+STjmFf4vWv7fBqM2NHWwl5swI2Vv3JRjjB0u2U5YL
/MDkvzQESRJ5q1uIRXmEbzxjCUHvfzVzzdT/a3ys+ZeH4NKZfz8o/xYdK6hf
FYINMbefU65oW2mgzBMC14SF3ZR3GCJ9cVMIjt70728i9t1YvCLHPAQ+gezt
jcTxLz1CpKxCIMQwfkX5hD9XfalNCM5qXbhP+cnVuMx6xxBU30s8SZlbasea
f94huFW2w4zyK6k+bq/YEBwUqn75njpf0mLrpS6R36UZrxuI8aY5qbQgBC5H
pR5Tdgg60K17JQQx3eNFlFOLhgsdb4Sg+8vTw5S/SD/ZeKgsBHY1mywpH5Nx
lh16HQJTP+nP/xGPbz6tVjoWguQtJovvqHq/w/Z1v0MQxjI9Qbk6fMQ2ZioE
ixV3f1A+VmocpTYfgr8XzRoob9ZiulXBHArGzs15lH2MGeI1vKFQEgkC5dZA
o9WtOqFQjok7Vk+t34opwS30UGTcepFKubC4UOacXijSa/jiKEeO/jN0MgyF
nVmfL2X23feTv1iGInjJai3KhgfEZ777hCK0Iq6/jjovV/50T2WEYpmJvzll
NYOYGZMjoWiX195G+UH30Or8o6HYoymkTblUtFPd5FQoqs7MSVO+lV19NO9C
KMpV5Fkp52emaxrdCUXbWUbVW+JDMWtOZreEwnVhVosy27qMa8MfQqF5fkGZ
8oF7TE/020PRvLBalnLayPiPoS+haFwwEKK8P6hVR+9HKMwKBf6+IY52O98/
MBuKR3POVZRdtm2AtmgYVi30mFL+18rGUbM+DPU99tso5/uPfDbZEAaDg006
lH8cKN/tIh2G6Y89tP/He2t5N045DFGCYZyUD1vsFX1sGAbORyIfX1P71+nD
X9WIMNCO14dQdh+oqHsSFYbBVhM/ykzx+dnbYsIg3N/kTtnwQqiqXVwYFsxm
rCg3f10StjM1DFd/XVSnPOgj//leVhge2VovoyzEOFguXx2G3IzlN15R+2Mx
YMuRF2H4+rf+MuWlpwzv/awNg5nAuTzKgw9Zb+S/DUOJtPYZyhVMadlcLWEI
LXudSNnlTNLu6b4wONZ2O1LOrozbQl61OBL6dRXl1RbO9wQ5GDC/ZbScclKX
Bm03JwMNww+XUg5inZVU5GGAbeeVuZfE6pax3IWiDPgdqPxJua0n+ne6EgOV
jZ9qKfOsDLtn7sjA3pb3KZSvGOyLH3NmoDbKaz9l5X3HDE67MfDBcTqOssVY
yYd2bwas/ihFUT7QNjXnG8bA7Uv9npRnCxP145MZKLa31aXcoX265VoxA2pP
Bxdqqfx2Xck1vsOATYPIH8rTdx74D5UwsLPWfoYyl0T7jNJDBsJUW0cpm7KJ
CD+tZiD81fJuyk9ar/m1fGDgCs+OWsomHI9pse0MZCfUVlNuN3o7zf+ZgTUe
259Snqz4leHRRZ73P9uHlGkFircHBhnw+VNY9P94HXqxmcMMvNLTu/r/eNy2
dIUxBlzLewsoBxzc1RQzxYCgzpYL/49XfSCHb5YBA6PvWZRT5rN8K+YZuJia
dYYyp+oNOfd/DEiPW5yknMeomFpcZOD78ZXHKP8PtFBbyQ==
      "]]}}, {{}, {}, 
    {Hue[0.67, 0.6, 0.6], Thickness[Large], LineBox[CompressedData["
1:eJwd13c81d8fB/CigULZK9kVrnVtxcvOyMree8tIFMpWSr7SIA0jqShFi1KK
hiRbiTJSGVkVSsvvfH7/3Pt4Pu457/M+53PO+56PqHe4jR/DsmXLCsgH9b0w
8OKJxJFu7UCTR4ILU+zoPs+3T7e3WudfXKvB4G0OgLvNm6+3QUf956HoWhtu
xFiVv2Hs7dTpMU/s+EkTgNfNl+VLR9/o5AsefLoiQgjmPFP7f+u/03E7/nTR
Mk8Y66d5cxfffNCBmuvs0A5RZBRejv+h9EnnwS7WLW3bxPDHSsNv/uiozgnH
B294xcUxdtNZ/av+pE5Pq96GoTYJuPt9EZ05P60ztfvAMdd8SQSveZi+kDCr
031GWEneUQqDdRbhc2++6QhOhwkl1m9CATev7+6Vczq1kb4rHgdshu2uQcdv
SvM6BcwftEaYtqB5Y4Te7NEfOo/e+0nwqkkjfa+6Wvj9nzrX2ySynzyRBjqW
yU6PLerIK/O7HzaXwZ2UY9yT+n90fL5yuAabySKi34klJPKvjsSXEJPljbKQ
URZbGj//T2e9M8+xchUa2qOc5r4nLIPL0Q/Fa1jlYCQx8f7rGwbkvxlc65gp
j1IrC8eqXYwwKPVdMTYgj+X7qzsjVq6AOuvt3AQ+BdT1xD2fUVoJk+LbUXl+
CuBnGNS9/mIljm/yOvwyUwExcvp1uzxXoVqVZ3naVQUoHlxTNXV0NSwrstQf
TCkg+2a4zDUJJhz8+nyN81pFTA52XQy9z4S1La+Vb25RRJn62YIvY8z4MJ0i
3eKpCKEJ2bRx/bUwYl9/qvuxIuJ4jv273LcWfsuZVp58o4g3evN7AyNZcWcx
4GXApCJyzzwIGz3PBr+g+h/+nEqYfS46VqbCjtsXEocvSCphx1y6t38LO1wb
E6S51JSQJnWp4lvCOoQnlYhedVBC9da3gTZN6xC/Xe3VsL8Shm3WSFVzrsef
beEf/PcoQTsxvCiyfD3q11pNxuYoIexksVvH/Hq80fZZYD+nhLMVXQKKuhyo
+bhPnP2KEhbfqJ2cfcOBJMPToY71SqhRYvK8tIUTi4Z3ONOblRBztFfaPZ4T
Dcckk3l6lKA8dnme6xUnshY8b3MMKuGb3r5HL4W5MJG/blvimBJunDM5khLB
BZV712O9viph109+e40GYlOvWw8XlTBx7d6XMj9ufEz7efsvEx2XmY7ccbvL
jTxer+9j7HT4+7gkczHzwNBI8JsXDx0SD2XMXzrz4MmZ6qlQITpG+P7wpFzl
Qd8dJz42MTpKdrcMq//jwd2RUBuTTXR4tp69OmPJi2lNJlsxWTrepW7Tc/vO
i7nWTUF1ynQUDLCychnyobgwyj5NnQ5HjYE3zaf4kHhSrPeHFh08JypLksf4
MBr5S0pAh46e6QNh6pr8oL05bDStS8cJE0v1mSP8GIgVYI41oMOmdCNj2Xt+
pPCI6tw1omPd0swrV3kB0JkHrldtp6PV6VE+Z7IALD8ojwaa0pF1K8enuVMA
DJJNToNmdJiye8klSwgigFk8gXcHHUzBiotqMYJg/WlbyWlBx/Mny59MPxfE
reoDG14TZ2zszL7IL4SKj+wznpZ0GMSVOLmGCGFvj7rxHWKGnigJzgdCyDWU
k+4lfiSvP/OCbQPmF1LimogPHOa8l+S5Aad2qPFnEm/9NJKmVr0B60IMPggS
/9K5ZTnNKIyIM9JZKWS82oI0gYt2whDML6l7SPLbO2/7yeWSMBRnLfk7zelQ
tZK8wbEoDKOnQ1oPyXzmyufjXphuxIENWmfTyHyrVz4zTDq7Eb4vA65KmdAR
6Xlqndr0Rhz/WjJw0ZiOfLebUwsbRbC4P+UkI1k/+5rUmmuRIjCsTD3moUfH
7U9fNmQWiOBk3V5rT9DBxWmb6tsogiidh9kG2nR0hklYCHKLYqKmhqFOgw7F
M1k3F7aJwl2PydJajY6cpjm+Tn9RSIvFe7SS528h/nTkUI0obm80HUmVp6O5
12/fgosY3NgjG+bF6diyqnWgI00M/f5WLiMidByiqxpcuyaGPeylL+o30GGU
vYrdd0kMMj4WnNt56WjUv1TaUSIOjxRu2XJmOhSyr4//aBJH6b0Tnu6r6Djf
e1dOeEYczQo+OkyMZP3CmmqCtSRQo8owqP1HCXJ54y2M3RIoLr4crz+thIIJ
mXmVlVL4svDszLIOJUQcu2FYQOpwRMUex+DjShAarP3sLUvD1jHr8GoeJSz7
Hpn/wpqGZVc0/y5wKOHjKmlThVgakpjPX9/GroRrcgXX/j6m4YXWmuqO1aQ+
HIiLzneQg0b7nSjuRUV4bNBiaE2Rx39eb1W43imigzaQfXZSAePpH29vLFXE
E7V7o5ZLCtj7Sp2jtkgRd3RPgZFDESPizYF25xRRYGfxLUhNEaOByqx5pxTh
vf+hnVqKIry4FXdpZyriW8t5oU5eJSiY7O8RDlcEV6hH+Wp9Olxtkyu2bFOE
9OoLz6wc6NjEvrn1g4YiUPL5w+kQci5cdJIKVRUR2hsmKHuCjq8qtlniCiQf
g4Qsq090HL9ixmMvrojoDad3nT6ojJqd2pY+LIroau1UkmlRQZ18vjVbvwLG
gngso4dUYG5c7KLSq4B/K5xDHsypgPV3S7lHjwKktYYvWG5QhWs8P+vDNgWk
XJrhit6litzq0eziJwpQSlr7o26dGq6ahI8vu66AXEWj+xZ26shMq8lbk6EA
+X4n422B6mhdruZfn6qAlrSwLpl4dVxxEKrdk6yAVb0nvjAVq0PkJ8+H8QQF
xB8YEWycVMeWvxW/ZnYrkHORlKCWpoGba9N5I70VoOp3f5vITU38jl37XEVX
AV1sbS/YnmnisEiVg4qOAiJqPtj97dWEs2yksNo2BZSvYdnV908TWxlmDXQ1
FLCx2vH8CVMtHFV6eCtcUQFMS/P/mD5oQWCskp8upoC3+QqPvq7bhic7kpQN
ViqgoKuCPUZyG2Yvq7z3ZFSAM9smj18a2+AhcaI5cbkCqZ8b/jH4bINK0mj7
od/yGNrFspXr9jac+LOtpX1SHmMGH++qOmkj/+Z7PaV2efyczbseX6yDg/uC
y3kL5FErw7m0dFsHmw1KZHpPySPOP9sirVkHphL8J88el8ef/rSprO86EJbn
Y1M8Ko+kkRruNjFgQcaG71CSPNJaL+4cigYKB77kTATI40hpYhsDvy6YQ/X1
vTXkYaocxMEtrgv/Qf/NparyYHpiY7eJpgsWrXVm43TSf0Sy30xXF/KyHzX2
y8kjQazl84kgXQzWCNu9FJfHriK+f1L3dNH0xkDnL5s8rM9WyZq56GHmv1vX
zo/KYZ3smXA3Pz0EP+Sl636SQ+v9tOrwcD1wj7Gmff4gB9N+B/UTqXqIcjKP
1xiQg57AP/33FXpYe/S697IeOSjnm7qE/9HDtujfpuyNcuA9MZJ5/Jw+XLlN
7gsWy4FP5nbazzJ9iGuW5ykXykGgISPR7YY+GK6uPWp5Tg7Cs1v2bGrUh0F3
be2R03KQNI/wvD+mD/PG731CuXKgr/irOkI3wLuISzpFqXKwjOb5qNRsABb/
VCOhQDlYrRkbyOsygFLw+MJufznYlNS+/fPOAGGHmeNf+crBvt217dmMAU62
71lI95KDm+yFe87chpCzmE5e6yKHkI/yx1I8DSGx10Rul4UcDtqaaHcuGKIQ
KbkxqiTfW60CDMuN0BJTOPBJWQ6VnLY/FNcY4U7TcWYHuhxed7rfOLbRCMMR
4t+1FeQgYR0tZr3dCEfLm19LSMuhYUfhqvbTRpja93TWSFgOf43mW19tNUav
r3JDz2o55JTFVfw1MsbkNrGGhFWk/6plh2jWxoiPWuMuuVIO5k9ZdI/6GePc
JSfveAY5FOiL3DTPJu1trwRq/qVBHWZ5LweNcWanajPDdxp2axR7vEjZjh/y
umI3BmkwLWKbM8vajtvNT54XDNAgtjrhUOvJ7dBKTSnJeE/uo932VV2Xt4N7
pcA3r34a5CLWMg60bgeda7BL6g0NY2WxZd8ETKDCcjhlrJUGVy6LKcGbJhCt
cCzRq6eBHn8/+XydCRpP5++yfkgDy4fNPKLPTCCk9s7Y6wENtdcZdaTemkB+
tEMo7T4NPGa1OQpLJrjwV07h9V0yfrKEsqGZKZqYw3+V36DBYOZX3K4RU6gL
fdRmv0DDvu0npB9PmkLr8vYC3RIaKotpfZwLpmA3z3wdXUwDn62nRi2TGdzt
Hk29L6RhsubpD0Y5M4w/nYm/d5aG4yk50af3mqFr6r722VM0fOCW2vWE1RyG
15Yz/jlMA294/QZeXnP82r352nZi8ybHV0Ei5nAOchQ8lUnDnbgjsux0czx8
Hwj6IRoOD85OODma49g795Mx6TQoXbkfMFNijpPPS6+JJNGQvNXaS0B9B1ia
yjf/3UPDdvfz39T0dqAltyNxJzFb0pdUO/MdYGBZU1QeTcPZxvSyHM8dkDzz
Rs1lNw01pve+rMrcgQDxN1eeRtAw6yge8/3tDpwced36MIQG9z3zh1viLRBa
9F1gqzcNknl6QhPpFhAaCu674kXN/79rq3MsIJDOYMxHHPdnS7teqQUU8w5L
/PCg4WSqO3dtiwW2etX017nR0HLseeHFDZaIq3HPCXCiQbPy9K0D9ZZ4Y8LY
qEz+dw3etP6dbrJERcMmgXorGiyWrTD26LTEkafe302IfWx2vdX5RNpPzW3x
sqTBKF40MWmlFTID9uSf3EFDxMaFC7oyVri4oM/AY0rDk4DCqcYYK9SdsDaI
1KfB5I8GR0K8FcJLCrtYiFtzulWVk6wgUMPbXapHw9ta5qTSTCtcFb8m1adL
w/SaaI70s1ZYzpO40hTk+d/YrmbUYIVcDSs97W00hP78mtTEag1zVrn9e9TI
fCL9eT5zWOPwLGc3FzHTRF8FI581gkRPnL+lSsPF/sbX2mLWaBD0y5on72cD
D0/K3la1RqHnlgcJyjRYpmv0FntYg3Zak6FIkTxvjmT5+CrSXjU+V5XcU5Yd
mX+Sf8capdE3vUdkSP6Mwc537ltjKNP3VA5xyLxN+ten1th7a5fUpDQNpb0S
/QF91pi4w/r+0hZyHgqbMmwZbcCnmK6vuImGRZl1AzQ7G8z/aZs6JEbDwjmB
ZLqzDURZS0r1iOfYJSU0PGywVLh47Y8oWY/vGsEGQTbgSK28E0n84b7PgvN+
G+xd8DnlIUJDs9ldtkMXbfApxw2mwjQUhLjrfJi3gfTJ2BeOAjTkvQ/8MPrL
BlyT6aJCxCcsd6dPLdmgbEXXo0F+GrLph17+ZN6J9U8augKIU35XObAL70Sb
uoBePB+Z35GVEVuNdmL3YfW/lTzk3lZxtejUqZ34LF/UYcxJQ79IRaHhmZ24
4U3eYojjTl05P1e4E3Xutp6fOWi4m1x21ubKTiSd3vAknVjJsSifrW4n/g2k
MT5fT8OWlSdyMoZ3gt6/T2nnOrJeHvFJMbK2cEzb25rDSsPt7n2Jkoq2MGPd
qeNPbGu690C3ii3+NL8f0CLOVdmToKRjC+P7GldG19LAujZ877S1LQwt0vx0
iVfUekf4x9qCb52s1V8WGr5ymHraN9hCZTSi4CQTDb2hYu3Bz8nvLvGeYcSP
nv3SSWyxRdmSs70hcU5cxcbLr20hV3KtfX41DQof1g4uTtjiLE/OoiPxrqo2
t3OcdnDRHJnctIqGCUs7l4++digy/Tb8mZGGziu0lz+D7NC/olDjCfE9xlVa
rOF2YCnNuFdMnHn3joDqPjvEBUDNjXjzRr6+g0ftIDjwjec1Aw0B032OMnfs
8KqL3bBtOQ0fszzto1bbozanW2hgSRa7JmTFFNbaI/r06NYG4h/Gi1NT6+wx
umk6voyYhTE3PUjAHtfyLOzDiRX2Nd7ypNnjIlv5Xgbi/X5SnJY77ZGWp2Iv
908WPNqTbTKF9qi6mpFz5o8sis7UnBm/YI9XZ2UtU4m3LKYFXLpsD+2TDzeH
EG+9tWFJrNoeFY+lZbWIfaQt5QSe2qNz+XjEu9+yuMFTncX0xR68MiJvxYlN
ZmJNPqk6IIKz3/3poiyEFIUzmLY6oFlFJrmSeDrqSYOMrgPGOv4+zCM+sbBu
a5SZA6baL2YFEw/8vSK35OGAVFfP0PXEUWvfcfJnOoDDul/E96csCrZgwLzf
Aa/Or8gQ+iGL0JDPAhFDDvj+eks/E7HOtSyH458c8N+PBeP5BVl8VHjb/nbG
Abuk+QNbieXUoxr9Vzji5tCu+mTiRqPSy0k0Rxg7T1VNzsti0odp961ER1g/
a5nonCP5njd4UJ/miCXZaYsG4pm3SatfZjqC48HlZ1XE3ywXzwwfd4TL85zZ
HOIfWhNP2C47YkPGIxkrYgauFp6gdkecrNWW7fwuC/4n/93bIOqEJRfpupFv
shBYerlii5QTJlQYgnqIhTSZLJVlnCA9/1TqObHwjaQRUxUnbGx/1F1OLHE2
cu1eEyfwXbf+GUWsEL3TvTPSCX6SseariI0keBkONjgh1PximfpXWYx7G1/W
eu6EgM+HN9KIs4pjLWZfOuHxsOhFUeIu4d4Cpx4nWDvJvWYh9uQ/TZcdcwKt
x6T1/aws9rEJ+nWwOmOlaRtLBvHVn8JNgk7O2D4/4DA4IwtLNctd7W7OwFal
HT3E3/YkcqV7O0Oq/tSOl8Qa3wc9p0OcUfnaO/wu8bOposVHB5zBO1CtkkM8
+EFMxr/UGf9Mohr0iTleSWXfmHHGvS0Fh6unZfFvRuFi85wzbrHws18hnuDQ
qvu46Ay22unzhcQNjpYTfCtc8KYvcCiLePfHWKNkPheceyAyHkDc/bvpn7Wu
C1rtR1aKEOdJh4R/z3XB4n3OdflTskjbsSeDNd8FN05/+vQfcURE4rlN51xw
UGzf04PE2+8cf+lyyQW8+jXFscQ/des2PbnvglBh11cOxM5OrEMnPrqAle43
yk8sdOi6laqqK4QOvH5TOimL8sprjYuarvBx2258nli9p0L1gY4rVr9neZhH
bCt2WcjAxBUfOXweHybOqisas3Z1RcT1TOFI4t+zx5LCUlyR4/FLRoe4zyn6
RmmrK3g0692GvsgiMClKPLDLFfHZwZf7iBfKIk7J9LrCUCxysZuYYy40oXqY
xEsOq3xBbJrtt/3RnCs06gJ8bhLXNtgP9Qu4gb7qyfeDxPkyGus4A9zQukwm
WYXYzuxVzsMQN+jmG11QoOKFeK0PjnBDrsftZhniI+WZHI/3uWGHWfQWMeID
W/q4wrPcUK/SKslO7Lspnv9llRue5RZzTUzIQlH8gVjqHzc8z/1VeoF4Ws/6
gtxyd8wkJPsXEpd7fxLvW+kOz/FrsmeIJUpYJRXZ3WHBMPIsl5hP1H3ToKg7
6g0UlFKI/wkvyWgZu+Nv9uigF3GzgK7K92PuyElJiZYgbhe+LrUizx0+4T0R
IsSvxTbwcZ91h2TCl0gh4mHpxV+qZe54V2aWwkX8U7PqUdw9d4wKGPevIJZy
ETVnGHHHiFly0OdxWaScWe6zXtkDnIa1HVeJDxWG24ppeCBhg7DrFeLsC+8N
6doeYC4+M3GR+HRF7Wa77R744fySs5D4xv3I6XxXD6huCj51jHigf3ifSLoH
eV/od4wl1hRqyJF/7YH25XG3DIk/iEsMjPd5wPY726QecaZMhkzpoAfspmul
QNyrafqMb9wDi5P6FzWJY506fy//4wH+lKfP5ImdzSLpE+s8MXc7OF+A+NQh
ct1X9cTNiA63b2OyCM5Sesqv4QnGkaivM8TaOSNfYrQ8wZr/+OAU8ac8Qw1F
eEJz1KVujFj5EnP3RRNPuH9UMxwk7nx6jPk/VxL/qkxXCzEbY0m0V4onStbN
t1whXrVYv/Nrmie4BztSLxH/m36vlHzQE7fXhG27SDzTx/+1KMsTWhfaa4qI
26uPhQ2d8iT30y9tecS53sn+HhWeCGsOSsgg5mnwdHTr9kSbxO8aP2q8mgNq
U689YfZf0GMfarzKszz733pixlelxYv4x+ne7rMDnrD06xtzI+6NtLJ+N+aJ
cn1WbXviAlGYuvz1xM9H1XbGxMLJG7c6SXlhlG1QSoa4cjeT2PvNXvBTOLF/
C7U+/l9Xe8l4wd1k2+tNxG5mjV2BCl7AgN9RCeKz3AEhezW98OxhC4cwMX95
ZUGehRfu9LXHrifm6tq22BPjBZnQhjOLo7IofSo16LTPCwsvGmV/EtNr2J++
j/fCgf176heIbc4N53xK8sK+seHx78THAtI3zx/2wveZMptpYrY/LQ5chV6w
T5KJGiFmlnS9Y/PcCxHqjf2txMH8OqYVL7wwoeZ86xVxM6vYAGOLF/J7VbJb
iLMWRlfebvcCh8dtw2YqXtNuO94+L6xfqGx8Okqd9yNz/ZNeWB7l+KuOWKjq
npIfhze0SrRNrhInXDz37AGXN8q3tBpXEL8/neTMw+uNpF17jcuJz6cYpTwX
9MbbGD7Ty8Qitp0dWyS94R7u51pKLPljPGJazRupRtK3zhLLbeO/HuvmjZBe
p83ZxDfFg34zeHpj8a6gylFidZZa42xvb3y0XtLLItZ74zhUGuCNXhMp78PE
9pH56zsjyfhur65lECde5I2WzfAGr6TjvkTidlYejeFKb+QkFvRGEtvN+aWH
Vnnj0iru1ZT7+m53/LjpjWjeTNUI4o+X7ILZar3BsMopf9coVf9PntFq9EZn
eUxACLFoDNe/k2+88SqxVsmPOGqAo9F0mQ/WnSnZ40Tc9Mz1QTmDD4alxF85
EgtfL7vLstIHtzk8JCk3J2pebWb2wb6Slb32xGKi3idNOX0w2TxvaEvc4VMV
YCrlA/q1W/qWxArjlmtNzX2gxcn/2JA4o+P0qnILH3RKBspRflc7sozF2ge3
5hzOGhAfOhw7/8LOB07P+eP0iYdkCgdMPHywGVLbdIlzdk3fMIki/QsNhrcS
z3zPsjPJ98HhKBQoU/F6i+3PFfjg6mOtDZSbH9xx+HrWBxKJdUV0av8eHHI6
XewDMxvjK0rEzoLK7uPlPoh2SnmkQPxUr98/84EPVL8cXU0jPnNsy94XH3ww
lXJjQZLKL0Z734ZPPvgt+yyTcozLzrjIUR9077PdQNlKcn8C/6QPvjj0GkoQ
r6ptTwqa98GLK8FnxYgjh2IzmZl8IfZU0mMjsbH8swITmi/0hu1V+YkdV223
bZf3Rde4ZBsfdR7ev2B1UPJF3drgQMrZR14l+ar5YqjB7iwv8evRbv9EXV8E
iXcz8xD7Fo0o3bbzxfC27784iFPWL38pcsAXn0JfKLISnxhLSbuU5IuBC696
1xKX1a/Qlkv1RW6uZhLl5jCmKq1DvnCyN29fQ7y+mT3PPtcXNVU6e1iIi1KE
fbLKiMOmO1YTP/yu9ftHqy86bbS7GYiLW+567+zwheqd4izKaRfpzZVdvljl
Z2tI2cRB5rRfry+YtpTdXU7cfU9ArWvYFyGjs4XLiCeSF6Mq53yxQ6L9wL/P
pH6uuzvhK+CHy+HKu38RL44p2TwS8oOeQJcy5XePK2sFN/rhLfvdhUXi4t1l
hzrF/fC8aEc8Zdk3J6VA84Pm/asHfxLrnY/2FoQfZAenri4Q75JV6uvw88Oe
7babvhPv+SHwyyPQD9bH90x+I05oYBSYDvZDZtW7KspHHHucWCL8EPc6bhvl
y2l73+rF+SH1+ReHr8Qf3j3svZnth8ECx9MzxPZHzd6cvOuHdbxHzCeJ3RyV
f4jf88Op+jZ+yr7iG3ir60j+4tajX4h3107btz72w2Zu5lTKOZ+OvV7V4kfq
h9GDCeLmbb09sUN+ePDl/tZx4m3Tvt1OzP7g8Xzs95lar/vGJXVr/PH7yb+t
lKcPSkdsZPNH92AQF+XzorNrPnH4I8a9qfET8T/beP0IIX8wGZ2XoFx//1h1
hrw/WI+ETo8Q62Y+zLlp548DD2OLh4kF7IvdeRz9gY7lByh/E0uT3efsD5eC
m86US+pMmrQ9/FFSfZSLMsNs99KLQH8cucF7eIi40f7LrqF4f+Qe9kwYJDaU
4NvBWuKPtr/VCe+Jb009FfUt9ccSY4o7ZYm7uxfulfkjLjEKlFeYthUGVpDx
9O6uoNwQnvGt8ZY/hm6/zH5HrH1/Li/uuT9W/5q83E+satPxYXSSOE5s7i1x
mWDiXe0Zkk9Mx1vK3J9ks05+9ccz+3P1lOdiD6noL/hDf/uRI5Srz+kcOr/k
j4z8OgnK8uPXaHYcAWhSc3btJd6cdHhvg1oAPj2oGHxNXKd1caW5ZgD2DLx8
RtnqR31uz9YAbEpgrqS8d9f81THdAPAdf5dAucnVc5jNPACGk+8FKQdqqJq6
eAZA11Tao4f4yrdhwblDAXCtZv/VRc2v8s/l/UcCoGB09iPlziBe1dXZAZi0
02uj/GvI3ErgeABk9/aVUjZtu5uGcwEQq1KzpjxRcXQqqyoAz3SOVnYSS/tp
1Ev2BaBbajCug/g/MYtfqe8C0GNTGER5btBb5cNAADYWRTlSfuicVXF+JAAP
9GxUKdtYDebxTgWAnef7t3bifVrpEczLAvHX8kI45ab1HaJTkoG48mNbTBsx
re2Tq9nmQEw/Uw+gnJv1K++KdCC09AwcKbuulmDzlw/E6p9ZmpRn/sT8GlAP
BOuBkaVWan+PCXW1mwUCwyePUvZ7GJh2KzKQ/D/n3XpF7fewiVjD6EB0SYeX
Ud67ITTkdUwgHL465FM+nBBu8zM+EEPGrgmUb2jGiGzNCMTG2zRDyn/upNY1
FgTis8HI2xYqv+vn5zobA3GtSIidspCHyJjPs0Aszs8yUL7IVtI/1xQIb8bu
hZfENWEXG3haA3H479MByu9lruY49wbCNMLhOuXNl2tlP0wGgttRZCfl+qJu
36/cQTDa01zaTDxkLuoRwxcEBfnUAsrLFsOcfgsEoeCzcQ5lPevVFitFgtDH
NB9P+dlyTTV+6SDkqL3bSbnFu5BZVzsIL0XbVlLukwiuzPEPwn9RPlEviH+3
37nMHRSEyq05QZSF9jNeKAgJgrBFkydlt56zeaURQUhZdLKkPJTellQTFwTY
LqdRHv2svHMoOwiTmy0nmqj9cXnph/zdIBS98Ail/NneqCizNgj8tdZ+lHtX
HN0+cj8IvB5m7pTvewqcPvUoCE/+s7OinMKnovn3RRCGXzYqU153KDih+V0Q
JqYX/z2n6ndAzzI/hmDsHXDPpyzMLXTl4YpgNMlsyaW8rtHbmm91MGrVF49Q
/i48W/xyTTBKbMoTKd97zaKvxB2Mc+pWAZS3GyF9aVMwVBYW1Sj7SFYwF+wI
BivX9YFnxHFP3YOlrIIhWDfYSznHj+NltU0w/F7xdlGuu7gv66VDMB6/O/ec
MpfUdva/XsHYkLF0g/IzqU9cnjHBOF6/Op2y9OaNIlKFweioLFakjKbOpOri
YFzQPy1L2T4wY1i7NBjbm09uopx6earE4UowJN3PbaD8bnOdZObNYFyJ/chM
OXuLk8zk82Cs6LMZeUr8Vfq4avVsMND2toBybwsMOb8Ho7Or9RTlR7umd0bP
B0P9RVMu5exqk0jVX8FwsXt5mLK05rKr9xhDwHmGOZ6yt0mYaCNPCN4LebpS
7g4wXtu9NQQ5/4TFKN9nnhdQ0QmBsHWBMOWSipItp3RDEL6GX5ByxMxfI0ej
EGhniHBRZo29lfzOMgSnttqvomyUIfrjo3cIWietvzyhzkvp7+H5QyGo5nhx
l7KqfvQP0yMh2CHXcIvy7eHJtUVHQ5DAVF9FuVp4QM00NwRP3jRWUL6a/+jo
+TNkvD8/CykXZaVrGFeGYFyOJZNyZjT7sfyuEFS9zHajzMR5qGyqJwS83TPO
lDOqltXp9YYg+cROR8pp018/T74LwX9C4jspHwjs3qr7OQRvfYa3U45yPT02
/jMEKsVdypSdDcShJRyK4QvObJT/djOxNYqEYndq95r/5+M33W8qHoq0N9bM
lD9n1MY6bw7Fz3r7Ff+P98Ly+j6lUHQ9PfSrkapPFgnCNUahGNM7OEr5nmPP
H+XwUCxN32uk7DZ+r7kuksTXOvmY8rK4onyD6FBMcETVUzY6E6Jsuy8UlYb0
+5Q73y8P3Z0aCv3pzmrKE95y/VV5oZAbTyqhLBh2sFbuUSiSonxTKWcv+asc
aQhFjFJJMmWGXKOq0SeheL5/OPH//e+svFL0IhS6//kn/D+/ZWn5HF2hON15
eA9l5xNJsQufQvFZRD2Qcv79fSoP14Qhcy2TJeW1Fk5VAmxhiPJN20E5aUid
FrsuDGyRDOaUA1f+lFDgDoNrHqMJZTXLGK4S4TCsKebXp/z6Q9T3dMUwvJjO
UaPMzRJatcMhDLal2aKUS/X3x806kfa31otQVtqfrX/cNQypGqeEKVvM3ujp
9QoDS/YFQcoZr+cXfULDoM/dzU35Z0miXlxyGJJ0j7NQ7tM63lVWEYYJlrD5
Biq/PaVnTSrDsG9k8xzlhcrbfpM3wtBv+fkbZQ6x3h+Kd8KQ0uU3S9mMaYPQ
g0ckPkfsF8p13WW+XT1haGsZGKZsylZDi+kNw7/ZqiHKvcYvFvj6w1DunzFI
ee7el0PuQ2EYUKG/p0wrVrg2PhGGCzNnev8fr083JmsqDHky+978Px7XTh35
2TC8y3N4Tdn/4J6O6Pkw1M/ydv8/3qOMAt6fYeDsWeyknPIrz+ferzCIvH3X
QXmd8hVZt79haPz5qJ3y+bB780tLYeiRL2uj/D/SdvBi
      "]]}}, {{}, {}, 
    {Hue[0.67, 0.6, 0.6], Thickness[Large], LineBox[CompressedData["
1:eJwd13k8Vc8bB3ClRYUkW0RlK9x77XvxsWTfd7Jz7VeUhDZE8U3SLglJpZTQ
YldRypLKUqKEEBItUir5zfn9c+/r/TrnzDzzzJln5mzw3W7HXMjGxhZKfqj/
mb6mR5JHOnW+TdFcorn10JkjFKvXXaZ748jGzkZePYD/ua9Qd71uv3SA/kkB
PQj0rlrGY9iqeyVW/NrAGj1E21x/zd7drvso5FFl+Vo9+NxuuT5/9LXuCtNT
ncLr9GAh8HnfH4O3umN7l/DwbNBD9ubDhX/29uuejJrcki2uh1WTgidmXw/q
yhaWfmqQ0MOh3MI9P5WGdY/IbAs6IqmHvzaazB9HP+qKBIq9nCHesbDZ6vvo
mG62dcDi5VJ6GL3tpvHVYELXvKWl9im57sn8tGEqZ1JXNrUgSo04ZEVd8sze
L7rTxd9SnEj7kv6H4nZd/6pb/KB+HY30/77Gavv062+6xpZ3jKvW6yGLX9B/
5+JpXcHsol52Er9D+HuXb0o/dHfcXp+/QlQPK59ctYz0ntEtkbdR7RTWQ/O6
CP0vR3/qmpuw1noL6SE5RkN9e/Uv3R5tvYpSfpK/l2y0ydFZ3WJHWcsWks97
icf5Jwz+6m5j6sh6ceohotd1eWjknG6wS0j8Ow49yKmIz4/l/NPVLLZeRVus
hxc7XKe/72VDs6aFgN4cYCQ5/u7r64W4cL6/P/YTUGBj5VIazo78eK3kayPA
gn1l7RGLF4FHXEjl3gBQ0xX3ZEppMfjiHZeEvQYUD68o/Xx0KXLN1wyGPgTW
jtOSxgw4UWlaO3kzA4gTOP6vsIcTh8ySutX+A17r/4gJiuTC99fprjcPAifO
17I+5nBDa+dD+YBoIEn6atG3vTzQfKwnJrINmH2tfvrLa16M1PtnrxMHKpQ4
vK/KrMaeor4ZZWEg+mi3rOee1ah+d0hehxf4ph/7oEWMD/E+77PVFgLjN6s+
XWHyo+OA/M6jDbp4e3CLvsd3QagscHmfr6uLB/IGU03cohhbU3P+uIoOGgyu
FrzMl4BJuO6YIX0zFNJvjf18KoHswwZc5WKbkdNdzhCbksC+9IE6ZZ7NiGE9
rQjRlsS/Qj01y+/aYJwda2XvlISA7QIV9iptZI3L/VBdLA25MK3Yo6baiDhe
sjUrcBMW3XpeHR+phb7eiv8eHN2Egj4+rkB/LZhLP3w+cnsTdvGE57k6a0G6
+qWrMpsMzD85Zftt0ULv0DdWa6YMNrBbiKxYrgUjDdUz/5pkYWzqcrPwsibW
vq8c8aXR0ZZ5dBfPiAbYvkdmNtnSsTb3X3t5jwaGlsiaKeym4+LMitshzzVw
k5F1c+4hHdbB7z98q9CAzv64qExnBuScjrmkpWnAS1R7YVuiPAKffDzzTlUD
L+l96dkTCogK4Ql7lKGOR+pVH63nFSDzzMKk7ZA67umdATuvIvK1n5YN7lVH
lqPVt2B1RXB2mq+UC1aH7746R/VERRjkdU5q6KvjW2vO2nZBJazuvB2oN6MG
vjCv60sNlJF2f8L2MVMNsksvNdo4KyPXRbvfzl0NyB8ZPBeqDLNLComf7NQQ
1s0SoZ1SRqOXavsWqOGR4d40m2FlPBGvcmOKqCFK9Fz4ucMq6M0N6rnboYqO
tnYluVZVHG5ds57TQhWjwQLWUf2qKMk4eX/YQBX/FrmF1k6rYmhKf3GTtipk
tQcuWYuqoeSxuvMNOVUkXp3iiwpXw5oPZsNDK1ShFM/5s4ZHHZvndxjytang
hKJRtZWjBpq05JrEXVUg3+tqvCVIA4k37vmfslNBaxKrQ26PBrgcbxlxWahg
SfepTxwXNaA8EFzHp6uCPfs/iDRMaOBh5sr8WCkV+LfE71VP0oT9ItHwU9+V
ocas3rL+thZue+/xekPG3cH9vIm7UQtFL5rYpI4pI6Ji0HGuWwvbP3vNRqcq
4/qK5eE9/7SgMsPopO9Xxroyl5xTZtowM9KJGAlUBsf8j38cg9qY221rum+z
Mt5kKjz4yrMF//qCZFePKyGro2hltNQWcH8wOFM2pAQ37o1evzW3QH6nzD6X
90pkPYn+W+i3BeK84RfKO5XQH758M9/dLTB4FGRbf18Jo4ZD5WquOlhwJbR/
4Vkl/Ppy9taei7oQvlvuO2eqhEq51fPzd3UR1Rrb7LFVCXEB6VZJzbroOeDz
uAFK+Nub9DntO3HtC9c8dSXEf6jgf07qQHFhgt55KSUktV22748CdqwWdzix
UAlHCg48X0j2EeOdmUGuDxRhphLMy0/q9JnU+yY7ahTB8cjOcSNdD1HMhifH
KhSR9EGq11yP1O33CWndJYrYK946cipYDy5DzWfzLioiPE/on3SVHo5+0uda
kqQI2+xSmvk2feS3ee9ZaKEIHtr57R5MfcTe+8t72UQRbdVJZdu36yOhze2K
+VbSf6+zxqmD+pDdlX+zQEcR+sL/DN4V6ePjiF51sqIiVDLNtm3/qw/lcPnH
84KKEDz1IfXkBQOw973NufNRAUJyd5N+XTHAUPavuvkhBQjXHzrgUWIAa3ba
W8tBBYh9kdm1scEAhkZBbN/fKkDKIsK7etQA12/tOendrgDlRXNqH5QN4bnx
lkhjrQKsowSGlJoNUXP72tuCMwqwWTHad7bDEK8i8vaanlKAXX7lm79vDRGz
Ifnel+MKcHrh/rxxyhDBewYmjI4qwIN2qcqNfyueFVbw8yYpIHRI/nii91Y8
WbNrZP0OBRx2MNVpn9mKwNUxUVw2JN47bcILFxhhS2Ps0w5LBRSvdvipuMII
GYelG7PNFfCq3bPk+DojCImylakZK0DSNkrc1sQIrI9y06k6Cqi3zF3y4pwR
PpzWCiyiK2DO6Efbs83GsGkR4XzMpYCMK3FFc0bGCJj0K+lZQZ5fwpZCtzXG
6W27cr8tU4DF4+V6R5nGOBgxayezRAFZButvW6QbY4TPJdlvTh4aMD/b8t4Y
e8/xtLj0y2On5kWvpkQTwKb1LuuaPMzyuKfN00ywr4sZ63pFHuJL96a0nTaB
nabeTZNL8njR6VTaUWgCE/U2J8UL8mBEcLL3tZlgautdE7nj8hi9svvKN2FT
nIhz9auLlYc7n9VnkdumSIyfqTG2lIfynuqEnBpTOGt3BGeZyWP54CaBDY2m
gKk23xdjeVTeYteVfmMKGwtFhwJ9eQiYV2YozJsiNdJGXEGD9J8gqbLV3AxN
9oIr2iXkYTj1Oy78gxmU3v/WlJljINbklOzDCTMk5DC5Bn4zUHyR3rN6xgwq
d2q9zv9iQMjBW7OSwxzKzVLRgtMMTFQ8/snOMEf8uoH19E8MnEzMiDoXY472
7tGNrW8YGOSXDn/EZYHWp7bdjRUMCG6/LyooaIFhjpIDTfcYsHjq8ix4vQX2
WCU7tN1h4F7cEdpKZQu8G6Tv6yth4L/3X8ZdXSxQOXc5RegaA0rXqgOn8i3w
jFkY+/UcAwmbbX2ENSxRfOTSO+l9DJh45nxT17fExf1uQlv3MMAd/+mgo4Ul
fh2rSmfGMpDdkHwlw9sSnk6JEjd3MVBhVvVpSaolLk25XnIKZ+CLi0T09zeW
ePcmqJHHmwHPXT/+a91jhRCxEFGerQxIndVfO55shaPSDcMRBtT4j91cmmGF
Y829WR16DMT9lXmhX2CFRsbS+hwdBk4f9OSvbLXCyAyzwVyDgdbjT3Ivi1qj
XufdhX9yDGgVn7uz/z6x59f6Cj4GDF+3zU0+tcaPqPVNIasZsGJbZOzVbo2O
S2v1xHgZ8LMLf6M7bI0rDNH41JUMGO3ZcCB+sQ1EGZe5IpczELFu5pKenA2i
VzLYD7Ix8Cgw93NDtA0k20varn6mw/SvJu/ePTaYWnCTN3mC7PsZnWoq8Tb4
HaSc6feJjjeVy+ILUm3g/CTDV3KMjskVUbzJ2TYYZYQ+vzNEh1CJibpRvQ0Y
P1P7V76lI+zX1/inXLZoTLudfbmFDq3IAIERXlvEKKRan2ymg2O8p4hdyBYJ
mV7miU10XO5teKUjbgvnuRVC/k/o6Ks7TburZgsnHptetQZyrkjW7L7oZYtq
rs8VgtV0KPEmyO8ptYW1dE9iTREdbEd+PMq8Z4s+yeK4F9dJ/OwhbveqbXGN
r/jo8DU6Qn/YJX99TNzcPc9bSEdBt2RvYI8tLC+FTMUV0CGQ+/SQA7sdwg2c
Xu67QMesHE8f3dEOvmk+s0YZdMxcEE5QdrND8rYDJw4co2N6pZSkppcd3q81
FKhMJ/n4rhliGGyHPwv13zCO0jFY7Tfjts8OV5QWM6T+o6PZvJw75bId2tJr
6JuT6MgK9dQd/GGHPo6Eg5yxdJx9FzT48bcdmLb/Ir1j6DhlvTP587wdysPe
yd4l56x05ZSWX8vsQWrxL+9oOhL/lDqvFLOHm4vW6MOdZHxHFkdsNrKHpYGJ
U2E4HZuLbuSdOWMPWsdh1QVMOnrXF+VuPW+P4P75u9H+dMSduZYznWuPeMPU
tgk/OsoTrmTbXbPHSQnDxz2+JL8ueZncNfbIqj1UXutNh8ziUxmHBuxx0e/S
+lx3ki+vPfHRNAec4/PNanGg425n7AEpRQdkPPk1ZEfsYBazv1PVAb0+fHd6
7Ok4obprr5KuA0RY+e8+2dHBxbk9ZtLWAV/rT1jxkXPlokrfiIDdDkg8fkRu
nyUdX3nNvJ3qHaDUVfnruhEd3WHiL0KeOOD7gYZBDeIHjb91D7Q6IFQ42+HJ
Vjoy4orWFb5ygPm4/rNhQzoUBjnfz447IDxFcoGMAR3hpc89Lqx2BI+95NgT
XTrGrR23Dfk7grt1OtZPk472a/SWX8GO+NSxSXEBcRX7Em2u7Y64y+/jkatB
R2r5PWG1WEdYyVfwvlOnY9M6oZ7DRx3hyjcz4KFGR+Bkj4vcPUd82bktK0qZ
jqE0b6cdS53gcXa2+Rud9D9OE1fgdIKSdcf9S8Q/jWc/f+Zxwq20w5yOxMvZ
TyQHCzvBpG22qIKcuxViG+54050Q98H910E5OvYxpVdb2ztBhPdNpKwMyb/O
xHO5XCfYXJ9wuiNJR975ivNjl5zAt3zw2HZimdmkwKuFThgYNOaXI958R3Re
vMwJ00dXLbokQYefrDVD+LETrhc7BJ0Rp6NEoCyN45MTynRdFxxZT+rB1G7T
YTVnnFG4tuXaWnLuVxQ7xLHZGRJruIKCiCd3PKqX03OGgPr2/o3Ep2Z4Nu8w
d0aYVlHlVRGyfueuMea9nLFV7Tl7kTAdOzjfrl6T6oyRgpjC+0Lk/ZdBn0Wv
M07Qvj0V4yf1InREOKLfGYE/ry3+yEeH7s0055PDzlhzIyb5FvGQwpsXb6ac
cStjlaUeMUNjR0PAIhcUlmp/D1xNR4NRQWE83QXJn444P1xFx4Qfx847B1yw
hHcqPJ+bxJtjWHs/yQV7D/x13kk89SZ+aUuqC4aeXo8xJP5mPXt+4KQLbq7q
9/rIReZHe/wRd6EL5I2D6uSJF/K1CgS/cEF3S83B5hV0rHl0rEp0gyseCw4l
SC+jQ3i+ZZGMtCsUguaH5jhIvrQ4rFXkXHG3iy+mi1isJP6DmaorYiPN6cnE
ktmRnDGmrpg4evfZyFIy31H2nu2RrvjAeeBu2RI6+Z4WXHi43hX1479vhi6i
Y8zXuFD7iStEljjMmxGnXdxt9aXFFUJFJVGyxB1i3VmuXa5wXN7TPMZOh/ea
c8q0UVdYBN1eH0Icyy3CfMnlhgM/ymwiF9Jx45fYUxFXNySs6SvPZCP1Vd06
/IWHG6om2LCX+NuuA3zJvm740JX80YtY8/t778lQN3B8kj21kbjxc97sg/1u
yN3I710xT8P7QXG5gAI3nPcRLHj/jwbeZ9LpJVNuWH7sxazBHA3/phQuN0+7
4cmAuZAM8Tivds3QrBvKgwecuInrXazHhRZtw6un1cpv/tKwc2i3UYLQNhRy
fwyMIO788/Sfrd428PIEZhX8oeGsbOj27ye2oTH7CF3iNw1JlrsOcWVuQ0Kd
BwcncUTEgQsbL2yDlEPXv+lZGkzunWzZdnUbnFao6Dwh/qVXs/FR9TZc+C3D
ziJ2c+XqPzW0DV0Bzam1v2hYm3LLRk3NHf7JM0WRP2lkndxsmNVyR83h8ZVe
xBpdRWq1uu6oPns5xYLYQbxwraGpOyRT+Ss2EqfV5I3aurvjp4UH5/sZGv58
OR7PSnSHiPLxaFviHteokoI2dwSKud82/EFDUPwOiaAOdyyzOp6kQjxzJeKM
XLc7xsy6AiWJeafD9pYNuIP5Stt/EbFZOtPkwbQ7zN18lR5P01BZ79TfK+yB
/q3cq82IM+U0eVYHeuBf8U0P7+80OJo/y6gL9cDEg6LjdsS8oT6rQiI80Lu/
stOQ+Mj1VN6HsR7Ydr3xsAzxfpkevu1pHlCO/J37/RsN/hv3rGkp9UCPiceR
/4gVJWrFD/71wImomsH6rzRM6tteYizwhPLGPz33iK/7Dkv0LPZE46Bn/3Vi
yXwuKcWVnvBa78J7klhog+fG9xs8sU2ducqf+J/YvJy2sSdCOXu3cxA3C+up
fj/uiVsenfZuX2h4IXZLetFZT9wt+PDNiviVuKgQf7YnSpuicg2IB2Rnf6td
8STfcT3r6cS/tEofxFV5wvv6aD0bsfS2DRYLP3hi+mbhrutTNCSeX+C3SsUL
5q1/aUuJU3K3O4hremGJnIrn3CQN6ZfebVXW8SL7Os/578Tniio3OZp4gV37
oHo/cUl15GSmuxeM3j2erSTu6x2IXZ/shQshF85uJ9ZaW58h/8oLN95O9Qx+
pmFQQrJvrMcLazYu+9lDnCp3SK7gvRd22/WLdBB3a5k1Co15IQn5BxqId7u2
/1nw1wvxMiHFBcRu5pHK4zzeqC0qzwsiPpNCjvtq3uA/qnlmZoKGkDSlx2s0
vbGj5035FLFOxodP0dreZP3xDYwSD5/dqqkIb8TfUTfrJVa5uqzzsqk39uWY
RT8gbn98fNkxd2/USwUz0oi52fOjfBK9MSyn/HET8ZLZ+/Zfk7zhxJkQJk78
b/KdUsJhb/K9c2pWhHiqZ83XvDRvCH0ekV1J/KLsOKv/jDdyZBXHfnyi4YRv
QoBXkTfcmve1PiIWqPd28ej0xunph18Cibkr9qt/fuWNSw8PePgSLynOFtj3
xhsXmz6/cCf+ea67M7vPG3W/q1tsibsjbWzfjnpjU5k+z2birA0w2zbnjUV/
lratIhZLWLfZVdoHg9HpHx+O01C8k0P83SYfBIa0K9YS6wR8Xeoj54MLWbkJ
FcQe5g0dQQo+eLS2QfEWcTZ/YGiMlg8ME1I7sonXXC/OOmvlA556L8FYYr6O
LbNd0T4YuV4UpUpc8Fj6vWusDyYv2fsrEitXrHz8bo8Pvqg1uNCJ7S4MZAzH
+0BAccBaivh4YPKmH//5YM/GC9H8xNx/W535cn3goe9/cWaMhmVS7vfsnvgg
zvzR1hrikDW6ZkVNPuQcH8BWSdzMJd7H3uqDsP15dXeJ02Y+Lr77wgdHAtu2
3iLmfrrTUbDHB1I3z+/PH6PW+5Hp3gkfqLkGn0klXltapcTk9cVI+JOtbsR7
L19orOXzhX0XZ5gz8btz8W4Cgr54ar/jtANxTqJR4hMRX3hfSv9qRbzeof2l
jJQvXKzq2gyIpX6ORUyqk+uJ1sIMYsaWNbd2e/iiTiGubxHxbYngPwu9fVFS
NUxbSKyxvNI43dcX3bLJ++dHadB/7dJfEOiL/Fxbud/ETpGZq9ojfTG7tO76
FPGBy4JRtEO+yNBq29JL/IJLQHOg2Be2noLZd4gdp5nJYaW+6OGVMSsj7um5
+/LnbV+Y1cz9vkU8dNUxhLvSF9XPB/yLRqn6f/q8doMvqm7JuOYTb4jm+3f6
NXFe04MM4h19vA1mbH4YKUyJ2U78tNG99vpCP/hv7shiEYvdulK+fLEffMKV
7ocSNx/QutG8zA8hKVLcQcTiG3xPm632Q156ziNv4pd+pYFm0n74UdZ73I5Y
Ycya08zCD/f0hC+oEx96eW7JdSs/LEhOm1Mlflv5gW25rR/czZ95qRCn/Lf7
R5OjHz5eKJNRJO6Xy+0z9fJD28JX7bLEGeGTJaY7/PBu5bMYMeKp72mOppl+
GH4ztHgp1V73RacLWX54Wrz/0mIq3tp7zl+z/SB065z+IuKCw/2u5y76YZ26
ZfICYjcRFc+x6344nxK/9u9HGh7r9wak1vrhn3VTxlfi88dlYpoG/bAsIOzQ
O+KUaJ1Y0WE/MCWMbN8SR2+zj4v86AcJ1UjRXmIbqX1710yQeNzuVnYTL6l8
ER/8ww+2HS0LOokj+3enLuPwxyGO923NxMbyjVmmdH/s+SJkX0nsssTE4YW8
P07s28OoIA5518TlrOSPzec0VpQTpx95Fu+v7o87ajVP7xC/+tgZcEDPH6sk
au1LiP3zPijddfSHZ4pR4VXixFULWtbv94fsSROcJT41mph0Nd4fI13jBmeI
r9xfpMM46I82s3smp4mbWRyl2in+2PurwfEk8armlWedTvijIy9z3zHivEQx
v7Qr/ohZtYY9hbjuu/afn23+GG1f/C6W+GJrua/9S38w2xfyUk66rNxc3EHG
s2jAOIbY1FnuHLPbH6oCW+5FE3dWCat3DPhD9KDLhZ3E4wmzO4qn/RG/Ue8U
i1iAp3zcX5iJ2qp/or7Es6NKdg/WMjHutJnlQ/z2YXGlyDomDjzXrvWm+t95
JaVdggn/zL1eXsS016elQWfCcv+fG+7E+jlRviJgQiPHPtSZOJym1POSycT2
bHqEJfGun8K/vYKY4BphNlkQ761nF54MYSL2VYAE5SMuXa7LI5jIe1P3xoy4
MCnmjX4cE+nXb1ibEA++reu+nc5Eb8I1LwNip6Pmr0+XM/HRI2aZFrGHi8pP
iSom/tV+itWk5ktCVLCshgkZlWWfNIh3Vk46tT1k4kqGznN14ozh46+WtDJx
3jwmV5Wany3dXbv7mXAedvRUJN4y6d/puiwAtqLltjJUvqqN82tWBIBrsXTf
JuLJw7IR67gDoLlaIJRyzoYvK4Z5A5D+3+5DG4n/OewxiFgbgBEtxQYp4vvV
x8sOyQdAyGa5gzixXmpdxm3HALyqKnwuQizsdNFTwCUAhoUaoZS/iSfRYt0C
kDqrsZRyfo3pUx2vAOjdSoEw8cIvnfNNQQGQqXWsECJucPoU3r8nAHk8ijX8
xFslhSy58gNgbWS9iof4zufHG/wLAmDMVVC9kliyfOdM1ZUAtHk4BVBeZPY8
N6goAOXq7TXcxPXbD31ruBMAJT7RcC5inerps3FPAnD6XOnAcmI1u5eDHycC
kCkZuHwJ9b6LHCjXmQqAdsOD+4uJ+Ydpaae/BqCzNWwX5endKaoGM2T8tVUD
i4jLLuim5MwHYI2zZB07sfzYTbojbyDeZPUnLyDeFP9fTL068a10q7kRGmq0
Ly+20ArE14fLOSjb/Lx/omtzIAKKex7+JY4J/3FjVC8QW22i1Cg/dfce4LYI
xCrLRIk/xEGaambbvANxWbGcc5b42rcBkemUQKR1DQn9INYp/lu470gg6raI
vJ0mbg8WVFuaHgids+dyKf/ut7ARPhkI4+mwjZTNnpcn4UIgWIoBWt+Jx4uO
fk4rDYTdSh/WV2JZpuZ9qZ5AXFF0XDxJfEzc6vfBt4E4c2VH52fi6fe+qoN9
geA+3HiJcp1bWlHOh0DwRvEYULazeX9W8HMgVvhIJU0Qx2onRyxjC8Kz8wI8
n6jxrXq54bNUEJgbvC1HienPh93NNwWhyvm5OOUTab/PXpMNwnAX69dHYvel
ktwB8kFInlUvoDz1N/p3n0YQRv/+mRshFhhd2/HCPAiKeaurhomZdUFJdyKD
cJZFs/9APMka3701KgjSU1xylGNEw0JfRQfhy+F17JT/27vd7teeIPAPvrw9
SFyiFb1+86Eg3A8LFaT8997BmoasIAgH6X3sp+K7lTPd3hCE0sUahX3Ea73W
j/o1BkG0pCyZ8mXu/N7pp0EQG3Xyo1zBulwv0BYEIS2RdZTfyd3IcOsOwvEL
RzPfEW8qrKQNTgQhTGHixFvi+3md/l/5g/HmrV5BD3G/xQavaKFgfN255jBl
tlmW6x/hYCjtWB1CWd92qdXi9cHoWxyuQLlxgZb6GtlgJKhW1r0hbvXNXaan
EwyT1ckD3cQ9kiHFGQHBWHdkROc18Z8X9wr5g4Ohe+++FOW1+9gvZYUGY33K
PU7KHl3ZZwsiguFW8rfnFRVP8vP4irhgyGl/jKH8cUTFvj89GPP7BKq6qPej
cP6nfHkw1MNmbDqJR5yM8lIrgyHhUrGZcveioyYfqsn1gxmbKFd7C5878yAY
+6oS2SgnCqlqzTUFY9fFgNIOYp6UkL3Nb4Mh7CMjSJkW2MXGXBgCd6mt314S
i/GvvVa3KAQV33P6KfM0+NoKLQ3BH1vO55S/i3252LIiBFp1G25Qrnq13ECJ
PwSZjuqBlE2MkDy/MQRfnw33vyD2kypalmUZAvvexoHnxHGPPUOkbUKQs1X8
JeUMJm9LmV0IHqqfeEC55nJsWotzCJ5svZVLmU/aZOWcTwjCOHo9KTdKD/N5
R4fgueRAfxu1vjatWy+dG4K23I/fnhHjaXt82cUQKL3JGaLsFHRoQKcgBGSg
rygfLPyc73wtBMdKZasov91UI5V6OwRnNOISKafLuMpNPAkBm6qEAOWvsifV
yr6EQOjZW5NWKt+t2Lr6ewjyrtpvofwgfNI+6kcIhlivFCmnl5lGqv0Ogf4T
NhHKslpsN6rYQ5ElM/W5hdjXlLWhQSAU15duPEO5M9CYs3NzKN7z5Ew1U/O3
7Iewqm4oVLrODlPOL8qXOaMXCoPO7F7KEVNzRi5GoXhm8vQJZa7ddxLeWodC
fvelPMpGhzb8HPINBb+RpwPlioI/Az9SQvHrZHxDE7GaQdRPsyOhiEv7WkX5
7sAEZ97RUIydDC2jXCbWp252IhTi5+IuUr6R+eBozvlQzM4vjKecl5asaVwc
CplrZTqUU6NWHs/sCAVv7rn6p8Qcq1OufO4KRYX7+mrKh0rZavS7Q6Hud+s2
5aTJryMTb0PxWnKkgPL+oM7NeiOhCIq8e5jyDvdzo2O/QjEx3G5F2c1QAtpi
YcDnxsEnxHOdHNwN68NQzyjvpZzHnOw1kwjDz+ZbnZRHDlXudtsUhjUfKhsp
72iyvhWrFIYDugpFlP+z2itWYRSGL7znd1Gucun6q7I9DHpt63koe4xVNddE
hsG6kGM5Zba4vEzDqDCIv//JTtnofKiKQ2wYBnQmfjZS+8O7BWE7D4ZBq0mu
n/K4L6O39Cy5X/RfKWUR1uFKxoMwLPEucaOcPh+geqQ+DHe7WhwpLzxhVPrx
URjuV0zY/P/5e4uv5TWFIe6ajjHlKrakTN6OMKQGiqtQdjsVv3tmOAySI4Pc
lDOrY1XrVrDQy+J7+piY08q1VJibhaVWzxsox/dr0HfzsEg9Sr9POWjxL0kF
fhayzoiUU1a3jubLF2NBwJ51hfKrwR3fkxVZ+OQ2kUyZf3lYqaUzC1wFqiaU
Cwz2xX1xZcHyyUpDykr70g1OurOQvGxKl7LVl5Kubh8WOJ7XqFM+9OrHrF8Y
C6fPn9pI+Vf+Af24BBaiJOU5KPdon+y4UsSCQ9RI6yMqvl0F2abFLJzRdmmi
PFN8lzlRwoKib9tjyrzi3T8V77Gw6t6TOsrmHKJrax+wUNP5uYRyTecV/44u
Fv6sYj9D2Yy7gh7dzcJB44oTlLuNm2aEelmwPR55jPJ01acUz34W+q2/pFCm
X1S4OTbOQu0f0b3/b69HLzrtMwv+Tt9j/t8en72u/BcWzl5s3UU54PCul1E/
WKj/+d/2/7f34FCW4C8WWma3h1FO/H3Wr+o36b/HJZgyj8o1msccCztObw2g
nMOq+jE/z8I6GTU/yv8DDTSdgw==
      "]]}}, {{}, {}, 
    {Hue[0.67, 0.6, 0.6], Thickness[Large], LineBox[CompressedData["
1:eJwd13c81d8fB3DRUAmZEYrQcK/tIuRlhkT23nuPREpISCWhrTJKUpoqldG3
KCHJKqJkNGSXXcbvfH7/3Pt4Pu497/E557wf94q6h5h7MTMxMR0lL9T7VFft
K/ETrTvOegjE79eQR2v2umit9mJNC76iKI9D8gDve/d17ZWa0YybHR6l8ojc
c6uNpb1ZU6PNZJ80TQFuD9/eWjzZpvlnVUu5ipsCjPmGD/3T+ax5JH1rY/tp
Bawd4c+cbevVjHn8dJXBHwUk5xQenJb/rqnmMxtuJKKIuT2qXpMnf2r6TQw5
Ghooov+hvcpvnSHNwi3bVpw9pwhnr0HR0ewRzdTsYMbqMkX4r36eNBUzpsne
nlXb+EURX8tNQiba/mhGfd3OnymihCxefs+9yyY0TXaOx91TV4Jl8FfbP/KT
mh/no7+52CmhbkOo9tjJac0OesnRR2lKSNqvohxSNqN56+jBpIgbSkATE22k
f1bzcxvr4MJzJZQkZPAO6cxpllxl7742oITQTrtVAWHzmm42JZYfFpQgpSi2
+Ct7QTOrYJXC4loGGsPtJsZjmFAlfiPPU4kB6ZyK4IfcS/Bukt/woR4DJ96K
/gq/tQStPxUebLRiQF984MvvNmaI22wLjw5jIH+Pie2DYBbQ7tz5GhHLwJJD
xc2hy5Yif/1vlnvHGXC+ybdb9vJSXP37HDLnGCj/cODNqPwy/L1vETmXy4AA
81ete7XLcHvL9U3CRQxESuuUB7sux/lbi5XnHzEgd3T1g+GTKzBnt36++DUD
aQ9DpO6IsyK+lWuJyzsGhr62XA8sY4VkVhNzTCsDhmwqG2nmK/F7zoybo5OB
ApXLWYP9KxHbkKwk3MPAUi8m3qK4VdBI5DEv+sGAW4bnKX++1Yhn9huuGGTg
eUXNym13VsNtUiPCbowBoQFa4i8dNnxf9NyZMMHAAb6MhcIONqjxNEeozzDQ
pj253zdsDe6c8/954h8DiiF245tZ2dH5LTQpYoGBzEsVQT+z2SFye3BqlkkZ
Y29E+wuUOCAgXVOygUUZuyeS3L3rOTA8dGbHr6XKsOLcN5Ipx4kX8jt77JYr
I1HyRtGfGE7YSb97ELFCGcXqn3zNazixpNenQp1VGT3mqyWLudciVJeT4zEx
p59G31qXtWC+8yium3hHXEhu2K21+Cez/ulL4qCzeU5Nk2vRH77JxYH4clGL
oJwWF565PFl3n8Sve7msPT2VC9Vco3aVJP9sm/LZsTYu/Oph2XtmmTKeyrO6
3tjKDeNJC4cVpN7Ik+3bnA9y48GzlEOKzMpQ7C+c5HnHDWvn6hQR0u8f7egX
b0V4MHuzn71mnoH7VwxPJITyIL78dJ4CeV7BMwLWqpU8WF6/77kHeZ4Dd0oH
C7x4cS2/+K7gHwYKWU+UOD3hRaPojsXrIwx4ezgc5lnJh77F86ULAwz0rZvj
S7jNh1INLpuNfQx8PqKh7TTOj0/TLpO2TQxkda1Zw6O3Dm+OT/ol1jNgq9rV
VnduHfRe3rt84g0DH0Zig1S2C+BB0RIzhQoGGuxeXOA+LIjqvx37OG4w8EJG
Z7SWXRjLOVz5OCMZiD3OXRrvKgy36UCBMyEMqH/vS1QuFkZ8aPan5X4MPMtK
FLxuJYLsP5pi5Q4MFC+r1ou/vAG5x+amDoKB5iBxk/W8osB7c+6xFQxU6dzI
b7q6CQqPl1kdzVSCbNq9X9M1m3A3enDo0gklZLc/kRYZ3YSKTRFu9xOVsD+o
5qm/mjgapD9VfIpUgvT5X/UsreLQcdogo+hA5smA1KTSMkn8jUsMkxcn9z/j
vl6WzxbExnlE2T1VhNDXZz/caXRc97QLFxtRANN42IVaMzra7m/y0etXwLfl
24xko+i4wTF9I6hXAXeks+7Mv6Sjr+UhX8NHBeyIPRBxwUYaRj6L3xv+U4CL
sBpzQ4IMZubl3ZsyFdBE70q7PCSLysmj39vVFfBKufSn6aIsjnd2HyhQVkCJ
1jmwcMnBJtHYIlpeAVlWJn/8lOWwZrqhUnqLAtwPPbdSTpDDZOZzs3ZuBfyp
zxZq5peHn45L4aYhefAEutxaoaOAscKY5iO58ti24lr1HhsFzEXzTKZfIvP/
6o/eiwEKEK4aqLl2Th6B7UHraWcUwPyQJbQjVR6vdGNS93xXQELJz20nouUR
IXwx+OJRRWw8fufJpIU8Whqa5aXqlXBcvrColk0e/X58phHdSuB6H/sogVUe
C0vtAyomlJCXVlSFpSS/Ws81U2EG7sgf/vr2nxwSbozyRAQzkLg7KlJ4UA7y
8WzT5ZzK6FPPirhZJ4dMOf0yEysVJMu6f9Y8KQeZTrudGr4qkJo/adZwTA71
iUEtUgfJ51fLzromy2F5+5lB1jwVxMq0HUiPk8PB2L71VUMqeCNxWF84XA6e
b+NjlBNVcbe2wOenjRwYXmUaGx9uh0RG9AUxSTm0sL+vZa/ejjWqsbs3bZJD
6NNeq/n27Qj2mLfavFEOt1avCu5Y2A7j4nFzVUE5bCi2zT5jpIYQh4PnE9nl
wLo4ucDaqwanJb20x9Oy+HRB9sVvTg2sYtX38q6XRVZLEUekhAZkORLmM2tl
Yc++2eWvqgY6Wt/OVVbLkvsovMDsoQG/WcZG+ktZdAevUud5rAG6VFzK1hJZ
9Ot+e8Kw24Hw7ELf/3JlMTN2/t7BPE0IKdxL190vi2dS3IuLjzWhWH0l5uM+
WRzwTjNJrNNE7HS/VcBeWcx1Jg6njmuiQNyg8kqwLOL7nvK+FwPOtkBUwksW
iQ3XLbojgDvfBv6VmsviRH7ce2YBLYQW/pwalJGFkaIfF+8mLYT91q3uosuC
9ZW51Wa6FiZ3NDC3SpH1fRKdu7S0kGlQ8eT1ZlnEiNX/OOOnBekwzcrXG2QR
nLtuQbJUC69bjQeUOGVhdvkBbZeDNmSut20/+l0GnLRLIU5e2phdU5o43yOD
hrLE4pAQbbC/H5yP6pKBUaeNypkj2ri1Vdk/uk0G2oILOl+KtMG68VT2nVoZ
KF4wcgiZ00ZPOodu210Z8J/pO3b6ig5WnzKbZo+RwTqpx4kzBTpQEjZ2YETL
QLAyOc7pvg40TvX2ukbKQGRs677NVTpIm2oz+S9UBhLGoa5l/ToYOfFSLc9L
BgpL5xl9CrpolJM7OGUqA9MIvm/ydbrgYA8/815SBntW93edb9HF+etyTFbi
MjC/+uzT3Gdd+Ng83PxFVAbWjY7vq0d1ITigmD0pJAMn2rVSe149HBx+8lGf
WwYB32QyElz1IDzN0uvDJIOjloY7mqf08FuHxz39szQEHzUIMi/Rx/jkj22q
HdK4y205LbdaHx02vC++tUnjY7Pz/YwN+ujdZKmt2yINcbMIMTMDfSQXMhuJ
10mjcnfO8saL+ji3ZFmy11NpzOtPNrxT34mD787c+3hOGukFB4rm9Xei9Ypz
U/MZsn45UwrdbCfyXFsdmjKlYfx6ldZJr52YM5fO+ZAmjSydjQ+N03aCcc8n
7W+yNFSw6/zbrzsR/qgi42GUNPaq5rnUJhgg1mEo5r09mYO57BO7Ug2w0d3w
naydNMRWxKQ0nDWAc8amodNkTja2Wj9oKTSApHzqSRdLaUiHsrF0NRhgbLpt
C5uJNPoLogr+CBqCHnSd/ZmWNBx5TIbXPzTEj7HX/JbbpKFwsOxwdrkhQjoH
Dw1ukcaq3i18otWGSOjYF5m4WRrP7rFoSn4yBHteNX+ZuDT4dj1Ll100hNX6
9wPbN5D8h8UV9XYZQV9U0OQIjzR0R/8eCO4zwiuXpj1STNKINjiz7eWQEYze
Fn+fXqDjbh69g3vKCPW7W+tez9OxztJV9RnrLiSsXojz+kfH0NPX0yzSu/D8
9Gzgoyk6TiekR1zcvwvKEm3sp4bp6OWVDH61xhiSBhKC0p/p4A/5T5if3xhH
V2esEOukw7jG9p3fRmNwRw8K8HfQUXLgBI1DwRgchjKFS9vpOP51bMDO1hir
pd7sHG6hQ/5mmc/oVWNo5xicGH9Lx2F1MzdBld1IM5cceVtOh4Fz9h9l7d1g
ndWybCijgz1+8IiV8W7Mdtb+aCql43JVUkG6625ETX468fkpHU+NSgeXH9uN
8DqhB4uP6Biz3RQ5/mk3Xl1Q1oq5Q4fzvsnj9QdN8GkmFno5dEic1xYaSDJB
iEbNDf9sqv9Td1akmyCse3ZtxhU6DsxtbdTON4HX29SB7kt0nD3izPus3gQX
Z+6mpl6goz7jTc51YVN8rW8+x5VJx/a7Fx/F/meKsK7w5qYkOnTbGuZHakwx
X1w1K0pswrR0p0uzKU56B/eFJ9LhYR78SfO7KVbQrv3lO0KH/kHRuPhle3Au
Wl/MN56O0A1T17Sk9iDe1zqffpCOVz45w1WRe9Amca9XM4wOwzlVrpiDezA/
PFBXEEpHQ3orQzF+Dzr5NB3ZiT89Wxmff2wPhr6FRX0NpmNkdQRX0uU9SP1V
F3MskOz/fQNl/co90DM5t3XOh47Amd/xNWvMEGE2pmHjQvoJ8+b7wWWG37vz
6qqd6WAd6ChiWWcGSQGJpcrE1zurPu4QM0O3y7EDAk50dD0/S3vMMMPUhzsu
P+zpME1Sbc9zMUNV7mn3HGuy31yHZQ4+MMOpDPWlx0zoYDox+epCiRlibyU9
YiNuYPG3Lykzg8Ce5Nn03XQETJon/X5tBu8f3JqXjOnIbxfv9Okwg+wNqYIS
Izr4cmqSLVnMMf+k0Jx1Jx2zUpxddCtz+K16eJ4LdExdETysYG+OWheu9Jua
dExwSIirupgjW6qRRYt4ZFzVX9fPHCxdOx3CdpDzXeYxZX/IHPv3GpS1qdNR
t+sJe8p1Ej/tTE2pKh1ZAc6avZPm6Jw+5vpRgY7zX3x7f/41R8dfm4qDxGdM
9yYNL5rDbU9ZoihxmkLK25mVFjib5WgWLE9Hwr8HNhwiFmg7dK6VTY70d2JZ
qLq+Bd4FVvI7SdOhXnQ799w5C8SIFtru3EpH58aiHL1LFvDhN/BY2ELO47mb
2RM5FngpMVLxmPjJ4YLL5jctEKoz4SZBLG+be4G93AIWTEkOrJvp2LrsTHpy
jwVcNJ7UfhYnz8vlYHwkzRKDys93V2yk43FrdJyEnCX+NSaXHCK2NNof26pk
ic/v13rtIM5U2hcjr2kJTiaVzBcb6FjDFrJ/xMwSL6V8xGtE6Fj6zD3UO8oS
dedbf/YJ0fGby8jVutISw0wrxnYJ0NEeKNbo/8YSr801PnAQv6j+qxlXb4nT
PCNLWtfRkX6gaEPhR0tsWBsg60Qs28v2dXbAEoIsje3h/HQEP3jvdIXbChbv
1TiKeOkYMLVy+OZphe68vB5jLjqab9LfzvhZofaRqoAAcSnLcrU1IeT7z/zT
vq+l49iTEkFGtBUY5ftk44i3bFjXcfSkFS4Wae96zEmHz0iHrVSJFdiiKi7T
OOj4lupqHb7CGrFLNRr02Ej+AZqYLJs1PFbGbxEint45OzzMaY0nN5gf/FlN
xyqWzCQ/QWvMyE3vyiWWja565Eq3xsrbf67Nr6LjkJckt6mFNcz9T95/sZI8
/x1D76VyrBF1y+Kn9wo6ci89vfTrmjVMHpXf1CbeOpvoc6PQGt7ZvmdEiNUf
CS+KFVuj71ZHz8flZF5sM5UWfG2Ntlp3W0Pi+3zFqayD1liq//mk0jIyD0aj
DL8zbBDlpje4lYUOITmRZFZ1G1QHWb1cQTwS/qpSSssGXwbjX3xnJud1ilM9
fJcNwl74q14l7pq/Kb3oYgMP192cwsThbJ+5BY7ZABIBWwSXkPO/FV3GnTbo
zzv8SHaRhsCAH4Kh3TY4nc9qzk2seSfV5vR3GxwX7ueaWqDhm+ynxk+jNlj7
k22hjFhaJbzKe6ktclfu22dIXKWfXxhPt8V+3tlX/vM0DHmw7n0UZwvVbT61
r//RMJKtW/Ffoi10/7yZuU08+il+xdtjtvC/uU/vDPEf09lLPadtUeOiwPAg
nlYbeMVeaAsugwthzMTMPPV8fo222NCzSkH/Lw0Cr06VCova4fjRiZmeGRoE
F98u3SppBx9epsx6YqHtrKaKUnYIWTTRfUIscj++z0jJDhss9CZSicUvh7Ht
N7TDix/7Y1WJZSMsnJvD7CBP37Tp/DQN+uL8zEcr7VAf1vrDY4qGX+47C9Xe
2KHnUtUdc+LUvCiTsbd2yBoqPKpF3CLSnmX3wQ5Kc8sjNhC7ClxUoPXb4VTR
T9rnSRqi2dd7Na2xx8DyP2vsiG/PiNSst7OHbEY3s+sEDabKpsGNTvYIr9rN
bEb8Z18cT5K7PdrvqXNpE6uOf3UdCbCHyCc3D3Hi6uHc2Rex9lDW66n5NU7D
114xKe98e5zD3owoYq53kmn3R+1xObM2J/sPDQujstfrJuzBKN6+L514gEut
/NusPRRSLzgkEFfamg6sW+oAz5hae2/ivd+i9A+vc4DSzdqNMsSt/2oWzLQc
EHqq5FnVbxrObwsIGc90gMk750szYzTyP2pf8poLDii3bPYdIg4Njbuy+YoD
VBw/6nYTG5ScfutwwwEFjsZbaohntMo3vypzwE11/ksXiO3t1nSf+eYAJx03
UXVioZR7exgMR9jdCNc4OUrDrbt3qma3O4J5S3vwEWKVD0WMCk1H9OXSi6KJ
LcUKhXQNHRFqGanrTZxanttv5uiIfh65GU3if2MZ8UEJjngtQLefHKGhwy7i
fn6DI3RlL5T4EPvGh2/ybXHE/WofGRfiqYLQc1LtjqhbX/bAmphrIjCmuMeR
nLsXzXrERmleBi8mHHHMgStJnPhZpXV3p6ATlM6k5vUN03BBSpWT28cJ0w7N
+3yJrXa9S38e4ISA68GybsRcAW5r/UOdwGHBNG5HfOLWMa6X0U5Iz+s+tYs4
dmsHT0iqE9YcyN4sQ+y5+aDA2wdOuHzS/s30EA1ymyrEjsw5Qezi67Q04hFt
s2vSS5yRFPJGOYX4lvv3TR3LnLGM/+nPw8TiV9dIyHE4Q8JGz3Ef8TpR581f
RZ1xlI123pF4QWRRSm2nM8a8dXbTiOsEtZTGM5yxfrIstXGQhkaRe5JLzztj
xfPck3XEH8WE1/Fedka/Us7ZV8Q922b/MgqcoWr9qvQp8cz2By8OlDqDk+Oe
bR6xpIOoMXOfM/iS+b/sJU64tMRjraILzt7+2ihMnJITYimm6gIdv7PX1xGn
Xfuip7DDBZn0kHhu4otFz7ZYGbjgmudeg5XE98vCRi44kvXFvzdODtDQ1dkT
vTHJBewLzsPviLcLVabLfHTB1Q2bXx4h7t0k3vWrwwUp8wcvxBEfk0qWyv/q
gteP/SIOErdvN6pe98sFTq/nVPcSR9k1/1sy54L7TTH/3Intd4UpDHC6giH+
wkKH+FwK+bnPcIVtp4zKCmL/VPnXAqquGHu/9yIL8Y70vsFINVfcanyysPiL
hu/n9VTl4IotyhIfZogVb6xsvW7oikcPJB8MEDe/zlh5ytEV231sxN4Ts7Nc
jXBLcMVZCdaGLOLls/9Z/E50xSGVeo/zxAsjX+QPH3VFo3TR/Gni0Q6B37mp
ruj+cF3jJHFjcUZQ9zlXNMQyj8QRZ7of9nYpckVRTtlqb2K+Sldbp1ZS38NZ
QSUq39NY5eGPrqirr94mT+W7e5nv0CdXjK5bv0OGePpie+vlLlcksRqEbCVu
D9tj9rnfFcX7t/8TJs4ShZHDPMlvUvp4BbHI4Q3qdpJukDWuv/Cln4a7e1nF
vmxxg9zj3cKdxDu8f69wk3KDq0l5fjux066qFl9ZN3SFWpS3EF/m9QnYv90N
h7hXsdcRC9y6m3XexA2mT6+oPCHmadGY/RDpBryvyTxNnP9a8qtdtBt27woL
ziBWeMrx+stBN0xX5RifIja/0pP+Pd4NR9WOcJ4gzvBJ2jJ53A0yDJ6SBGL2
uXobnhw35I582RdOvFLCscT8jRsaK/oeWhD7C2gaFdW6IfzIgb9mxHVrxLpY
6t2gyjWhvYc4dernsseNbnijkvLJmIpXs9eKv8MN7b5LhPX7qft+YqJzyA2n
ja/8UyEWelAq78XlDv/uW6s2Esdcv1JdweOOic/sx0WIv1yMt+fjd4cUx/rV
wsTZCfoJb9a7Q6lSnEuQeKNlc9NWCXcUidYp8BBLTP8KHVF2R39FZRUrsbSG
wL0oJ3dc3npp5fhPGh5u8vvH7OqO/ds1sn8Tq6x6tjPN3R26zGmKY8Tabbbd
+T7uYDmp4j1MbB12YW1zmDtaF2O//CSOu84fQUt2h4OQmuAX4sY1fKo9d91x
U+P5fzXEVhNeSYEPSP0RXclviDs6HjdNP3SHaHmEaTXxtxtW/uzP3LFUde5b
1U9q/p+9pFblDmEJXdH/iEUjeRbOtrlDNUX0y2Pi8C6uKiMmD5Qnu1rlE9dU
O1bcYvYA2+F8u2vEIvcKnqxa5oH3M/+crxLXxW2/XbfSA3NPuwNzicVE3c8a
cXvg3UTM2cvETR4PfIwkPVB1Q0LgLLHsL1M2I2MP7HAb6E0mTm66uPyWiQcm
T7SvoPz5WR/TKjMP9CwvoycRpxyPmqy18sDCC9uYI8TdUjldhi4e6OfoEI8n
Tg8euW8Y7gEDr1VXo4lHx1OtDC94IMyyVS+IiteeZ30lywNjxctOBFL1VpTY
/L5M+qlb0hRAnH+02+5ingduKFi7+BPbr1d0/nXLAzIhlkk+xK+1O72PVXjA
qevnpBvxpYyt+2t7PcAbe8rThqovcke08HeyfvT4S2viSAeLA2E/PeBWrbKB
8h6JQzECQx7Qe1X42ZJ4+bPGeL9JD8T1v3YxJw7rjjq2ktUTp1ktk3cT75Sp
zjKkeyLL6pmpLrHtcgPLRhlPLFxOfaxD7P+ldo2NvCf4W/iEKKedeBfvqeyJ
Xa7Gg1rEH3+2esdpeaJ7j1imJrFnbp/8YytP8ArdZlIjTli75O3GWE/8uZXn
IE98pj8h8Ua8Jwwsbn+UIy74b+kO6SOeqD9pYU65Loj1gVqKJ+5g3y5Z4rV1
HOetMz1xzWpcV5o4N0HEI7XAExv/7bTcRvx8XO3fdIMnQh4/+ipGnFf/xN2i
yRNHVZ5GUE68rlB3t8UTHavlV1E2tJG66NXuCbHkZIYocWupoHJLjydsr1w7
s4F44PBs+N0JT7SpK3kLEfNxPhnwFPSCN8dmBz7i2X558xdCXhiLmZrnpfb7
5d1n6zd4gbeflkc5b29BSvMmL/zletfPQ0xrOysJuhc+ZTbEcFP3LzvCfT28
UFYR9oSTOJgm39Hk5YXxXoOI1cT7pgX/uvh6YX+ilRDlmEoWwRF/L/htePtq
FfEJ2w92q0K9oMg3yke5MHH/J+0DXhhqX/2Clbj38/P2h2leWOakKrGcut8n
d7WdfeKFR1Y7VZYQO9kqTm8q9ULQpfQhJmq/NgnzF5eT/PsV8yjvfTZi3fDS
C+t1j6+mnP494+Pyei+8MnT/tvCD7I9G+4eobi+w53sVzBFrjHi22q30hmfg
uO8MMV/Zzqvlq72hUsZDozxydFvoBnZvWHMfGJ0mzhYdW/2dyxuX7nJEUV6w
PKgTKuSNODXnY1PE/5VlFCfLeCMxRL90gljr2PP0h1beMPA12/WbWNA6z5nP
1hvOD734KP8RS6RF23tDctvjnjHiq+WGNTtcvMGXvjSaMvNY62Ktrzey/jjd
GiWush4M7j7oDc2yF/wjxHri63avueqNZbEZ6weJHw2/FvXM90ZgzL6RAWLx
J3unSgu8saH5+EvKS43e5/gWeaNLyMCXcmVI8p+qR95IHZ998ot4R9nE+QNv
vMFTJ+3aT8wwb+r9OeSNjih6y3figvVxT3aMekPNoLmIMu93WurZ397gD7ua
SHkiKkVJZ8obWvWvGJSLr2imZC96w7Fw7ZVvxDK/7tCtuHywtfhQWB/xlvjj
+yuVfTC3ZrdKD3G52vVlxtt9sGAhwU15z/R/mR/UfdC9Smqkm3h/8OTtfi0f
aDRV5FOucXTtYTf2gfLALDdlX1WGkYOrD75eOvu3i/jmn571Eyk+uLX3+o/P
VH935woPnfBBU2lxNeVmP37GijQf3Lz6vYDy327jPYKnfeBjX+ZD2ej9k0Rc
8cHg6Q2DncQDRSeHUx+Q9YfOzHQQb/NS/U+iwweySZO0T8SnxEz+HvnsA4NE
WW7KE1/dlXq7fDBtnTLbTvzcPrUou88HWWMnqymb7/l6nn/YB9E7h90oR6sl
ha5k8sV9/q9X2qj+1jaJDkv4oqr32taPxPT33x13bfHFqLQKN+XM1L/nb27z
xWPB73MfiB1XiLN7y/gi0yilkfLoXOTfLhVfsDuP7afM1y/U0rjLF+L9Wxta
ib2e+yY+CvNFS+rdYy3UeQ8aiNKL8AXL0sQIyvuFAwM+RvqiWGqvC+XjMSHm
Mwd9EcmWrUT5/vbIjerJvhjKFOtrJp4rOVJeleUL1bt12pQz72VPNFf54uF4
CXcTsZDLxn6Pal8sDUlcQvk6+9XOiRpfcGb5jDYSPw26XsnX4IudccFvKX+R
up1u3+6L2GUHEylvKXxG6x3yhUxJxN/31H3LbfX8zeuHiwcvTDYQdxuLukSu
84P3oOoPykyzQXb/BP2w58bwR8raZitMlm30Q07+iaeUq5dsVxbY5octwjkx
lOvdc1Zq7fDDVz0OVsod4v530739cG5fsNQ74n+NJYW8fn64GiklQlnoEMu1
rAA/jNZPc1J2+nD5fH6oH4IFn0/VU/UkvY9/esAPNlcXKin//KFo0Z3mB41k
W2fKE4WL0zJP/PC7a0PuW+If1vq5x575YSZv/1nK7UtPGvSV+eGs7ZfjlMtc
BS+ee+GHXZ51+ygnrFPaPl/rhz+mcsaUOVP8Y+o++2GbkcS/OmKazwcmL2Z/
eNmru1EW4RW6+XypP9jcpmwoc1a5m61b4Q/D6FITyuMiY3lvV/tD56qrOuXS
j6t05Hn9ESW7aR1lA30kLW72xzeOiKZaYg+JopVZu/0x4N9pRPnAa2d/yT3+
+OyzWptyuhfX22Jzf8Qe1VOlXH49OvWtjT+uPPq0mTKPpAHHvJs/OH3jl1Gu
lvzO4xrpD5nt5ZU11P3asmGjZI4/Dj0/q0sZNc3xxXkkfwqLBmVr3+SeHfn+
sI06oET5SOHwVZub/lBPOyJJ+fOWcoljD/1RpbtkJeW0rXZSQ2/8Qe/Mef+G
+Pe204ziMX9c6F7rQbm9Hnrc4/5QS/nrSPlF8IhFxKQ/7Op+WVNOKzYMY/z1
h9JkpxHlbduZbpeyBODamzUKlN0Ng0Sr+AIgEJa9lHKrz062VvUAGCga3a6m
9m/lpKCSZgBSq2cLKF8turr1nFYAim/cy6McOjqvb6sfgEYH6fOU10Q9OvzZ
NAAX70UlUNZPFp3+5h4AG4aKPeWn+f96JlMCwOkwtoYyQydi2uhEAEoEQlZS
ftwzxJZ7MgDPz/5ZSrlYpEvZKDMAp/JXzL0mvn3hxcnsSwG4zBUwQDk3NUl1
590AeOlx11A+FsGRcaElAI5X/kumzMqdUjD8IQAn7d4nUE5+wFSu3R4ANpe+
WMqJI79/DH0OQDRjXRTlWN9Wda0fAbhy65EP5XDHi/2/ZgKQovvYkLK97iao
iQRihO0+J+X5Vlb2qo2BGBObYvt/PV4jnUabAqFVg5WUfyQ/i7LfEogPL/qW
/D9erem9aPlA+IQ5jb+i5pNJjMhT/UDY/VvXRrnU9sOcYkgg9E7k5FF2+lVa
Vx4WiPzfvtmUmQ7kXtCNCISkDOMSZf1LAYqW0YHIkPl8hnLzlyWBe48E4raa
dQrlAXfpzgfnA5HTNhVCeX3Q0WfSLwJR1NKuRTlt0VvpRGUg3m3W0aTMnKn/
4OerQBzdcV/9/+tLlt3MrQ3Ey4eZyv+vjynxAldLIHZX7KdTtj8THzX1PRBv
jGsFKF8oi1Z6vjoI/wkFTlQRs5nYPRBkD0Lrbak/lOO7VehRnEEoKR0epey7
bEZcljcIvabRg5SVTSN5rooEocXlbi/lj73h40lyQRiipTVR5l0V+GC3TRAu
vvtzn3K+zqEDY3ZBoDG/vEtZ/lCazmnHIJj/yLhN2WTs/od2tyA4VKgVUk7+
ODnrERgE+4J7OZRnrsZpHzgcBG7Pdacod6idbikoCoKFbWfI/+vbl3/Z8C6p
j/1fEOWpu4+9hu4HgT4rFEiZS6x9Wq4kCDO+Pr6Ud7EKC1W8CILnYz43yuWt
BZ4tH4KQueSrOWUj9qf0yPYg/BwXNaPcvrN2al1nEP4K+JhSnigdTHHuDoLl
kpldlOl5snd+DQThi7qi3v/jdWhFpg4Hge9dis7/4/FYaMqMBYEt46sWZe+j
+5oiJkl9j07v+H+8F8lZ/DNBsOP+rU454e95j9K/QUDBHjXKnIo3aU7zQfge
WKxKOTuodHJxMQh6PnwqlP8HM+119Q==
      "]]}}, {{}, {}, 
    {Hue[0.67, 0.6, 0.6], Thickness[Large], LineBox[CompressedData["
1:eJwd13c81d8fB3CjoRQlK6GMJO61uVa8kC17771nQ1mREJGoRJJSSKlEw0op
DZWvIpUoSQtJyYqM3/n8/rn38Xyczznv93mfcz5DxDvC2o+FiYkpk/xQ/1N9
Tx+KZ3ZpneYU0JJRUkZXMX+MTneN9n61oSUKzsoAzwtv/u4H2jwsLQ+D9ysj
2vLyW9buTu3VF0s6Wu8rw+vG88uLR95qC9e/T+P6pAwz3p8J//Tea0+57RHp
WVDG2lG+YzNvB7S39ez1FVVRQdrZirhpha/aW/ZtfNVsoYI5SzW/ySPftZP1
gu/yB6pg8Iaz6pjeiLbaEWarrXkqcPf7IfKreFTb94xa0uwlFQSz302div+t
3Z7nZX27SQUf75hHTLz9o328pI+2fkAFhTx8vruWTmivEhk/3vVHBbbhHx3/
KExqhxoOhV5gYYDzycUdUZ5T2lwcxt+z1zLwbGOk7u8j09q33XacPLuRgdR9
qoyIxr/aSicGv3ygMYAOJtro4Iz2t8pHnVZqDNxOzuUZ0ZvTNrb2zP1rwUBk
r9PKkKh57Shb9YdqzgxIK4kuDhUvaDPMWRX/82HgW9bweGDbovaq5KeB9aEM
vNzpNDEezwSF6x2xS/YwIHO2KfzGOmbcOtzrfzOegcznIkM7LzNDqjz6a/tB
BganU30UdFhw7E2Cm9NhBgzEhz+MvWXBj2vtEk45DJRamjtWh7OivW2/3qs8
BpgTajojly4B90qpzLZCBtwv8e6QK1oCCc4LDcZnGbjzOvbJL4WlONc8tc3i
AgPrWT7qVD1diqKa1Ts/lTMQLaN3J9xzGdgr1TKXXGagy/miisz0Miybkwq/
c4UB+UPs1T+PLIfGl/TpVVUMZN+IkL4qzob7CnxzM9cZGPn4qiy0kQ1i+z+x
HqphwHiV6iaa9QrYRbGH1t5goFy1qPDH4ApERennZt9kYIkfE09l4kq4bOxq
4rzFgFeu79FgXnbY3BUd30Z8t6l1hdRVdiyceLRJkFhwmJYypLcKeZ/GlK+S
/rG8uQsVPavQZNbPPEHGf6s7uS8wajWyXigJjpP4ShFO41vYOKC+Zi3f1WoG
jp1uCvtezAGW08uTxUm+v5+IDJYrc2KpvssDl2sM7JhI9fZv48QiR4uAHZmv
3Zo9o8fk1+BR3XQbF6lHisTFyj/xa1Bcqrcu/yIDNZrvAq1b1+DVm8ezn0sZ
+GTNLlGzbi2ef3yU+K+EAa3EiHNRl9disGhC79hpBsLyStw6JtciysFdhaeA
gaLKVwLyOlzoCKpSDj7BwMxbRt7vt1wwdD2tn5vFQJ0Cm+fFreswXpO4sDKd
rM+Rbin3uHXgPnwg1p7sjz+6Mc3Phblxqzc8PDiGgeGrDT/K/XjgwrFx+DbZ
fxVsmbfdannwT7ruwG83Bvx9XA5wr+DF4mVBwxWODHzmn+NNvsKLwERL4T5T
Bt4f3KbrNs4HuXzzp2oKDBT2rV7Nrc8PcRZm02PSDDiq9b19dpIfvqZ0/i5x
Bl6P7g9TVV8P3wyD73x8DLQ7NResOyAAWva86Z1ZFTTL6v16yiGENVWFHpr3
VLD/8LqGJE8hpKy0LiioVYHm188pjBohzPs9O/ajSgX1hSkCZXbC4OiZkt13
TgU1Sx/rJxVtxPsePgfNAyroDBM338AjgsmQHyX9Oipo0btY2nFeDEIJyads
HihDLrtqaLpVDL5PG2ZHGpRR3F0rI/xLDMcUnJ+m31DGvrDWumANcfgvczVr
LVWGTP5QG2uXOJjELguHHFJG4bD0pPJSCaRnyJ113aGMyNzr+oUBkphxaL11
5r0S+nrrDjcfkcSbDA++ptdKMJW4/+LbDUm83tr8+VO7EiQaO5wUmbaCrY19
UOO+Enq//AlrK9iK3hMxdxXKlWCgqnxy4akUvs01ZChEKUHwY/03bxodm3mL
xs+wK4FpPKrgqRUdT5IfOJ5cqoQvy6RM5PbSwf447uCJRUVclSm8On+fjmqD
25LnxxWhtT92d4GDDA745Vxiea8IDyENlvZkWWxm4T719qoiOuh92UUjcrja
tkKnxU4RDxkN3y0W5WC3XjEmylIRt3VOgpVLHlXqSkqbTRVRaGf+J4ghj466
ebEzUIR3wl07RrI8rK84HWyXVsSftmLBTj4FjF3O7VdkVQR3qMfl5XqKYLtX
sWHklgKkll94bOlA8jz+Z0XfdQXg/LeBUyGKOMux9+3rSgWEdodtoJ1QRELX
tpk3JQp4uD0+y/KrIrZxfbwlnK2A3UKnwk8dUoJDReL83QAFvGrvVJBuU8Yb
PcXVAhsVMBjEa7G7XxlS92rK7ggoYGGJc0jThDLesYv6+vKS+BqfLlgIqeCI
CF2zZbUCki/+4t4droI8yeMNTXPyUEhaNX1nDQMChxeWlfTK45i8QaO5nSrW
zncGzxbJQ7bXyXBboCr2T8RL7z0lj7aUsFfScapwbvd+OZ0nj2XdJ36wlaii
ep3E7SVH5RG3//OGlhFVXL4SHm92QB6+z5PiGSlqqLq6zjnHXx4qfo3bNt1Q
x6VT5Tb/KcrjFceLpxyP1dGk8f3eXTl5RNYN2M13q+P+RnruDbo8LrOvDO9Z
UIf3sdW2F7fIY2ONY/EJEw24+LBO3N4gD7bFyQW2AQ3IMxkF7Voij3cFcs1j
a7Yh7Xh0lFG3HApfVXJGb96G4XtB1/xfy8GZY4vHrNo2aPEN+qR3ypHzLbTA
4rMNzed4JN+0yaE/fKUm961tyM/beL7wvhwGt3+pVXHSwpshz/9aKuXw93d+
VVyJNnwt1p2OS5ZDvfS6xcVb2tC3WKfEnCSHWP9s85Rn2ih0in2akSCHud6U
n1nj2mAWk++9sE8OSZ/reF6IAjuKpVT+hcshpb3Mpn830HXUvFbRVQ6ZpYkv
WNbr4EtX7I6bqnIwUQri4hHTQfzV87VFKnJge2htt4Wug02LFqcPKZH+nzf3
muroQMryeouvnBziRdu+nQjSQVHcHUNNSTmEn+NfkGjQQZ74m0I3fjlYFVXT
TF10kXpw1v7KhCzW0E5HuPnpoqUg+faaMVm0N6bURETogot/j3PMT1mY9Dqo
njioC7abU84O32ShK7Cg96FSFxanM6v1u2WhVGDiEjGni5IM1+jvd2TBd+Jz
xvEzelje8XuNcIYs+KVvpfwt10PZ+hWrGGmyEHiQluh2XQ8zf6+q2xyUhfDv
rXu2tJD2w+3ieQnknJpFejYO6sHA+8FzrZ2yUFwyr/JZcTtiF4w8JFxlYbGb
94vCs+2QFbgoK6sgC0v2wb78V9vBZ3ePo0JWFtbn69/Nvd8OTo5dtWJ0Wdi/
dH3x+Nd2pPk+dBKTlIUb7UKDM48+5jNrsvWEZRHyRTY32VMfNmzvhZeyy+KQ
rbFW55Q+qi7J6e37JgOBm+0CLMwGUFb9p8TzRQbX1tlOy7Mb4GZ0CfOtTzJ4
0+l+PXejAapCHwrNv5eBuNVuUSsjAwgKajJXvZLBgx1nl708ZYBd11P2nbwv
g3mDyfb/NA3xLszji9tZGeSUx1bOGxiiqzXztcUZ0n8ZUzrdyhBTtqs1tp+W
gdmjlTpH/AyRul/WQSlfBoV6m26YZRsioaUpVf6oDFRhmv/8oyG+6c+ZnkmU
wS61Eo+nyUbY9+Ee9xZvGZic45gwzTJCeOW8YpKnDESXx6e35xnBXVVDutdd
Bi+77KtfVRjhJW/GqZMuMpCJXMXa126E+NOqmmJ2Mhgs31v+R8AYjHHFl7lG
MnDlNv+54YYx/obRM27LyUAxrvFA8R1jzJqUdhjIymDlgCSvyGNjzJyxu9lN
l0F9Fau2xDtj6LKt0GGWlgGvaX2O3KIx3Oy2b/fbTOIfEFfSNzVB1VaJyL0C
Mtj+azY2/LMJck6rldQtlUGM0Qmp+yMmGKQFiiUuIfUvofesmzKBp0XEnAGr
DPhtPdXq2Uyxd4p2tYdJBiN1j6ZZZUwxdCKsf+0cHceTc3af2meK8iUnjO7+
oWOARyL84WozuEoPxi39RAdfxD0hPj4ztCtHC018pMOs1fG/oE1mSH/XM/S5
j47bsZk0TkUz7E7YvPD4PR2HP/4ednI0Q5p01VhhNx0KlxoDfp03A0Ni1ci+
l3Qc0LTyElDdAVmW0RtLyHPJyL34D0N3B6qCTq9naaaDI+nHQTuzHdgfc6ua
6R4dRS2p5TmeO7BwP28XcxMddSYNP5Zl7EC71yr+tfV0/HYUix5/twOPVeZv
BFTT4b5n8nBbnDluVjW9GDxPnpP5uoLDqeZwZj71fQXxSN3Rq8tzzKEl1rac
VkJH7NzWl7ql5mATMnbddZaOvIPuPPVt5ij8j02Ro4iOttwnZ8uELPA8x+rQ
rjw61K+durn/ngXEnP91TKTTsf1t+/xoqwXUXqQc0CE2Z1pi6NFpgRs1rtPZ
h+jwsQ5/p/3VAlsKShVoaXQYxIkkJi21hFmp+cuIg3REbpy6oCNtiZP/3v0U
2E/Hw4CzP1uiLbEjz/jv7C46jOfUuOLjLHEusbjXnbg9p0tFKckS/X2XQlp2
0vGufkVSaYYlyiQ/ZGdH0THKvpsrtcgSmZvS2mgRdPBfN2IYPLCEyLb5+PRg
OkL/jiW1rraCg8l4X60XmU+UP+83LiuwKhw+Jk7MNtxTycpvhQNPLk7letJR
1tvyRkvUCpkhrP+Fe9DRdzePdkvFCvIpOoVybnRYpKp1l3hY4Uh79bIuR7Le
XAdk46qtcKbaqfOEJR1MmZMPC25bYTm/KicvcTtrsPPtRit06Tz6nG9BR8ik
derYIyvMXxSzOmNOR2m3eG9AD8nH8IBUlRkdvGdb02xZrcH9u1J31IiOGek1
fXQ7a2R2WHq+1qFj6ozAAUVna9ydXm0QTDzBuVlczcMaeZ21lxZB6jGuFrw9
yBpNY6cHpYkHGn2mnBOs8fUbXfmwFh3PTGs50suswatUf8RNg47CEHftgUlr
zJ7h93JRpiP/Q+DA91lrnMofGV9QouOExa7Un4vWEFePHz9PnK2Y/vzvChs8
XNqnMqJIR/K/agdOYRvcz+C/f1CBzC9zaaSmgQ3k3r2IfixLh2bllXMnT9og
5PsYe74UHb2bKs/qnyYO4iw3I449eal44qwNZDa9zWUhrj1QXmR9yQY931nd
IraS+jqeK+C4Y4MaFqk6M0k6ti49kZP2yQadCV5KvBKkXh5xSdE0Wzi6un75
JELHra6YxM3ytrgTdpu9hNjWZN/+LmVbMIvoxHoSH1PeE6+gbYucy7XS/Zvo
WL0qYt+olS38pl+9HdhIx5J670j/vbYQ/CrMNSlExxiXiaf9A1voJs3MmgjQ
0R0q+jL4iS2Y7lpeX03c/HhWO7GNxJNKv/ZyPR05sZUbK97Y4lqxeYoDsdzA
qo8zw7Z4Z66RFchPR3j1C7cz6+wQ3FL8KJ+XjmELO5cvvnaINR0sllxHR+cl
+vO/QXYoymDtGOeio4F1mcbqCDtUGLzWuUecUXtbQCXGDo++pfbZE0tu5O85
dMQO4x6Jc+lr6QgY7XGUvm2HwG2/j/zlpONLlqf9zuX2aOir3si6msQfponK
rbJH0ghLRfcqOqYNZ37+XGMPlPl7XCNeyXosNUjAHr89U52dieViWm560u1h
taQu/iY7HQl+EussbOzxSUzYMGolqb/WyAvps/bYEPqglJ2NjnOn604PXbDH
loUf178tJ+s1kxJwscIeTPVC3+4Ta94UWhStscdZ0Z5n+4h9pCxkBB7ZQ4I/
dt/gMjqu89Zksf2wh4AWq+aLpeR+8Guv8VcVB3x98VuvnpUOQXnhNDZNB9za
/SvsJPHozocPpHUcoLr/4/1dxCem1mjuNHXAVPqjbzLEffOXZBY9HFDJtGzj
RRY6dq56v259hgOeJ+gInmUm+38r+sx6HXBXeM985SINoSHfBCL7HdAd/n1Z
NrH21SyH418dkINwpUjiL3LvXr775YCG4ZX/lIhlVHe2+C9xxPi3BvnmBRpa
DEorkuiOUPr+VPjDPA0jPmy7biY6wu+WepfsHA2jxdub7qU4wlsgM42X+Ne7
pOXPMxyhVfnAfv4fDX8sZk5/Ou6IPXFOls+JpzWGH3JUOOINs35pIDELdxtv
0EtH8r7Aeb1ilob1D482CIk4IWsoIHzbDA0Ci8+XbJVwQkDCldNbiAXV2SyU
pJ2Q/a9+YC2x8PWkzybKThhQvdH07S8N4kVRq/YZO+GKQe2FXGK53TbunVFO
5LtzPc/INA0G4nwshx44wfxgaWvNFA1D3oYVGk+c4BnUpVpCnFWy1/z3cye8
03a/c5T4lXB3odNrJzjqbJkPJfZcf0qRNuiE33QxH0niGI4Nfh2rnXElR/Pa
+UkarvwVbt3g5Ay9/JS60gkaLBgW4S/dnFGQYBSaR/xnTyJ3qrczYty/y6UR
q41/9BwNccbfusCRAOLHP8/NNO93hlmZqxSN+OOAqLR/qTP57lGsqR2nges/
iezrv5xxa09CbM8fGhZ+yZU9m3CGlmkOWxvxMJfGnS8zJJ+8gYtNxA8cLYb5
l7ggjv3X+hLiXV/2Ghzgd4FeovXTQOKuf60LVjou2PdZffu/MRrypUIixo+5
YEXEpc004pQde9JWF7ig7VTBrY3EkZGJZ7acccHPWFfbdcRGt48/d7nogpKP
ondnf9PwV+fOloeNLij2+IRnxM5Oq/tPfHGB3xWjiRBiwfQqSxUVVwQvDp+p
/0XD5WtXW2bUXWF7+cWZKmLV15UqTdquGEntrSgjthWtENxu7ArFYkZ/LnHW
nXODVq6uSJur6Awm/vc7Nyks2RWsj+sahYl7nHZfL213RZPEJbPsURoCk3aK
Bb5yhXOUS2Eq8VR55EnpblfsnWkeiyfmmgiNr/nkimPpsU0hxCbZfkbNE65Y
xxnzxJi4/oF9f6+AG3QGY4uWExdIq61ZF+CGOPVRlsM/abAz/S/nbogbjuUP
FCQTc4V4rQ2OdEN9zLhKHHHm5Qyu+zFuiIVBZijx/q093BFZbrixUHXcgth3
S9z659Vu8P/SuIGPWF6sSfTgnBu2nYl+UTlCzpeu1QUZZnd8r7JxLCO+7P1V
rGepO/YKbR8sJhY/v3qzPKc7PJu1hY4R84u4b/ko4o5fEk969hEvCC9Kaxi6
o/6g1hlD4mcCOsrjue4YE7ZkH/5Bw0vhKokl+e4wHGr5+Zn4jagQP0+RO8w/
x7z9QPxJamZWpZxcX3i4uYP4r3p1c2yDOwYOWQ/WE0u4iJixfHbH2Vd8hzKJ
k08z+6xV8sAqkYTHisTpZyNsRdU8oBy3mCRDnH3hg76ilgeO9NzX2Up8qrJe
0s7IAxpVw6+Fia83Ro0WuHqg6QOb0Urivt5PMZtSPdBQ57hjYJgGdcEHObJv
PMDfv77yJPGAmHjfUI8Hcmazw44RZ0inSZd+9MAXxVtK2cTd6iaP+Yc8MGLE
3JFKvNep8x/znAdEvq7W2UPsbBqlOLzGE+rSFbO2xCfTyeu+iieMdjlX8xEH
Zyk8Wq/miV8yvkzcxFo5n39Ea3iiLOeAzRrir/n6avLwRMOJb0tXECtdXNFV
ZuyJbw+/FM4O0dD5KHfFUVdPmP1emdxHzMF6frdXsicSnz/Zcol42cw9m7EU
TzDdD7hSRrww+kHhwCFPbHBRUj5P/Ktn/di5LE8kaGrZnCZ+WZMb1n/SE8ac
Cc1HiI95H/D3qPTE6/3JLruIeR94Orp1eeL8gNhuHSpe3X7GzzeemC8W2aNF
xbtWxJvwzhM2J2tjNIinT3V3FfV5QlCh8IgycXeUpdX7QU9sG2r8uJW4UAQm
LvOe4NXfv3UdsfCBjZpOEl5wjRFVHRyk4douNtEPkl7YJrrl+ldiLf+x5V7S
XjjvIin9mdjNtOVVoJwX1O25pPqIi3gCQvape0HNQMS0i3j95WuF+eZeSBld
y3efmPvVtpnX0V6YsJ5qKiIufSTx0SnGCzbqPdmFxIp1nI8+xHlhUsrKu4DY
+synnK9JXqjKHVlzgjg3IFVy8rAXGh3TszKJOebaHLjPekHzx7PZWOIVm11v
Wz/xwmYu5bMuxMHrtU0qn5L4bNofnIifrRbtY23zwpv3ykKOxFlT35feeukF
u7r+87bUeK277Ph6vPAwcujhjkHqvGdO9I54YWR4gzf5iINgdYOCH5c3Yl9q
TkgQx5ededzE7Q3Wt1yhm4k/nEpy5uXzxo9DBV/FiIuTDZKfkK6SMZUfNhFv
su3s2LrZG0mZjZ8EiDdPD0WOMrzBz/yFwUkss2191V43b3SkenDOfKfhhljQ
PxZPbyQ2txVNE6uurDfM9vZGVfkf6Sli3beO/aUB3mjp9LQYJ7aPKljbGeWN
IeXcyz+JE8v4dtPSyPUZJ68PEL9czav26Zo3FHa9+fkfsd2EX2potTd0tcuv
tRH39NzqmL7hDblzY5HPib9ctAvmqPfGq4Txmdbv1P0/77RGizd8lcKFHhKL
RHMv5L0l8UeuVzQQ7+zjajFh8sGvxP2PK4hbH7s2XWbxwY2I9kcXiYWrymtX
LvWBSKv643LiZ4nqV56t8AGfmM+zUmJREe88k3U+ePns7cdzxB0+1QEmEuT6
Sw5ap4jlhixWmZj5YJCz8f5h4rSOU8sum/sgaGXIQAbx+/rPTCutfLBl17ol
lNMP7518aucDnREjk0PE/dJn+4w9fKCxXGLgIHFO+Oh1450+8LGs1Uog/jWe
ZWdc4IM9nDalkdR43SX2Zwp94L/m/dcIKt+m2w5jRT44NKckSbn0UL/TqRIf
JEnaVIURO29Qch+67IMdpyWeBBM/0u31z2jyQS3NS9CP+HTu1n1PB3wgsUvN
wZnKL1orRuirD5xUuaqdiKNdbGKjvvsgcuU5dsqWmxPi14/4wLX67QMH4mX1
L5OCJn2woHBezY44qn9vxgo2X0SVLBpaEhvKPi40pvuipvPBgAGx4zIj25ey
vvhRkaxPOfjD09UOCr5wyJ6r0CfOzvwvyZfhi26JDTu3E7/53uWfqOOLh2d+
rNIl9j33WeGWnS8ChAR8txEnr2V+vmm/L8TmWY8rEZ8YTE65mOSLt3yh7JTL
7y3RkjnoC3fT3SmKVL3C2Ko10n1x9Jb3PgXitc848+2P+eKmVVmAHPG5ZGGf
rHJffKYJ+tCI745r/Jtu98Wk5cdWceKStlpvmw5fiLx86EI5pUzx2bVXvhg+
LvpLjNjYQfqUX7cvdl3fzke5q0GA8eoTaR+bDhUhHj4ws/PahC/Yze7RhYl5
19QO+wr4waXxECs/8cyggnWzoB+Sn0WU8lHrff9a/YaNflhS16xPuWRXeXqn
mB/4ZM5k8BLT3uZJgO6HhDTw8lDnr3i39wb4oefRfV0u4nCaQk+Hnx/e2bp+
WUW8Z1pg1iPQD8ckbx+mHP+AVWA02A+uSvvlKWc6vnZaGemHx7H2SezEFSn7
3unG+kExildsJfHA+7vdN7L9cCvaOH45db6PmL7Nq/WDf/SWGBZiN0elabEG
P5gl8dAo+4oJ8dXc8YPktNtHZuJd9aP27ff94Ffzz4ByztfcN8va/KCw2kmA
iVqfbd2v9/aT+KelO+a/0bBt1LfLaYU/dmUe3z9DzNtoeP4Ouz/C+w+B8ugh
qciNHP7YffU+C+Vikd/sX7n80eW4JP0v8YJtnF6koD8C8u7kTRPfa8ytSZP1
R/Glq02TxDoZd3Nu2PljbL3utj/EAvYl7ryO/rh3U3855T+iKbQYZ39cZE/r
GCM+f8e4VcvDH7YfGv0ps/zuWnwa6A/2MxPHfxO32P8I74/zh96k+8wosb44
/47V5/3hrac++oP45s9HIr6l/tCy1mymLF67a6qh3B+zxyOPUV5i8uJsYKU/
7KrCGZQfRKT9abnpjzg0HBwm1mqcyI994o/jSg6bh4hVrDsGvo/4o6qoKvMb
cfmGxFqtX/4Y+XnShzLPV1pW3pg/YgMua1Ce2JuurDflj1Jmu5GvxDVntNOL
F/3xj/uGBWXZoat0O64ArGz3Ff5CLJl0eN8DRgAUNWV7PhHf0ShbaqYeAHFr
nZuULafvHXutGQDPC4nZlPeFT14Z1AlA8t4kPcqtrp6fOMwCsNwzu6qfOFBN
xcTFMwDDXbeOfiS+9OfThon0ADz3ZYv4QM3v2lxFQmYAnmhYmVPuDOJTWZ4d
gO9s9+mUZ/vNLAWOk/Ye7p/viU1e1KbgTABcqtPDKA9XHvmZVR2A221xe3qJ
pfzU7m3uIfE6fc+9Iz4qaj578H0ADE+sT6M88dFbeaAvAFMlP0Io33XOqiz+
HICNPN8ZlK0tP+bz/QzAQXeFjm7iGI3UyBVMgRB+94+NcuvaDpGfmwORLVmV
9YaY/uKrq6lkIFqqn+yhfCxrNv+SVCC4a2bcKbsuF+fwlw2E1O1L8pR/zUXP
9qmS9o2M7tfU/h4UfPXSNBC67H+2Uva7G5hyMyoQU8u3fXxF7few4b36uwMh
drvyKeV9QqEhb6IDwVmjdJPy4fgI679xgTjJm5dB+bp69CbNNJKfVJYy5bnb
B++0FAbC7TH9WCeVX1XxRGdLIMY36rt1EAt6bBr0eRyI7zvrTSiXcZzvnWgN
RBL/dlXKdWFlD3jbA/F64vQ6yh+kr+Q4dwfCXtTm+Utqv1TU0wZGAmH4qlWL
8r1zXb5jPEEwKhFSfkHcbybiEc0fhAuNuzdTZpoJc/onEISvOn08lHWtlpsv
3RSE13KDU+3Ej5nVGeulguDyq6uecpv32RU6WkGwEJnTpdwjHnwtxz8I51vH
vP4j/vfydgVPUBAuPw2xpSyYwHqhMCQIV25OGlB2e12UXxoZhNolajTK/akv
kupig3CyOm66jfj7NyWb/uwg9PkM5FCeqFiclq0NQqfd3fbnxN/sDc5l1Aeh
7Pn7FsrdS44YfW4Mwjvd5fWUGz0FTp1sDoL+QuIFysn8yurzT4PgsGVxH+U1
6cHxz96TfNZLSlCmBbxm8mMJhu6lpvRnxMI8gpfuLgnGz2ydRMprWryt+JcH
w/bjiz2Ux4V/lzxnDwZPAbsP5YY3K/UUeIKRZLGwjbKRAVIXtwRjalnr5FNi
n82VKwp3BMNiU3ko5dhH7sESlsGIZ6/xoZzjx/W8xjoY6g2tzpTvlMVkPXcI
BqcsrzFlbgkjznmvYDzjkJOg/FjiK7dndDCehNgOtFLnS3LjJomzwdh5ZZk3
ZbR2JtWUBONIsLUzZfvAtE9apcH47nLRmvLBip/nHS4FQ6oiVI/ye8k7mzNu
BKM7z2cz5eytTtIjT4Ixp/l3+AnxmNRxlZrfJL/RPfGUu9ugv248GHuP60VT
bg4ftdk9GQxhIf5Iytk1xlEqs6Red177UJZSZ7rSwBoCFp3zppS9jcNEWnhD
sJ8/RpByV4Dhqi7NEFx/P/rgMbV+KyYFlLVD8K/kcBPl85Xnt57UCUGvP62O
cuSveQNHgxDUdh64Snn13psH3luEID14VwFlgzSR6S/eISh2CImgXFf679Nk
egjua6WJUFbR2z1tkhmCP/I/BSnf+jSy6tyREGynO/FTrhHuY5gcC4HmZnBS
vlLQfKT4dAg2xRjPPyI+l5WqZniNjFe2vYdyxm7O3IJXJJ+4q/mU2dall/98
HYId5pePU06rZrqj2x2C0JLKo5RTRse+jbwPgf7TxkOU9wd2aep8C4HquzX7
KO90PTU49DcE2usPOFF23i4GDeFQ3JuN3Eh5vouNo2VTKHi2lG34fz5+o70m
YqF41/yBj/K3tPq9zpKhuKbpuub/4z21qIpRCEWmXTYz5cPm8cJ1BqHYM/bo
y0Nq/zq+nlOKCEXz4LZrlN2GGp7diQpF4vrpy5SZYs8VbN8din+4eZGywekQ
JduYUNB3q5dQ7vzAHLrrYCiiQqJPUB72lumtzg9FKNPFOMobwg7VyzSHosWi
zIxy9qK/cuaDUIy2s5hQZjlmUP39YSiyLX0M/9//9tJL556GQsaFrvv//JhS
CrhehWLkyFcGZecTSXunvobCc2mfGOWCxhjlu+xh8E95Mt9CvMrcqVqAIwyC
wfH/KCf1q9L3rglDzi/FGcqBS/+Ky/GE4dq7yxOUGRbR3OeFw/BEqu4H5TcD
O8dT5cMw5W/RQ5lnZWj1DocwvJVzqqdcqpcQ+9spDJzrxWopKyRk6x13DYPO
+183KZv/vv662ysMYZ9yr1NOezM54xMahg8B0xcp/z2fqBt7IAwtodvzKfdo
HH9VXhmGueOP9/4/vz2lRcbXwrBs7ec9lKeu3fIbuR6G7rfMuylziXZPy98O
w005g0jKpmxCgk3NYVDLGQqkfKer3PfV6zBIcOQ7UzbhqKNHd4fBYvkbR8rd
hk+n+HvDcJmZz4HyRMOPdPf+MDz/XmxDmV4id3VoOAx1s4/M/j9ej0501s8w
eOznNv3/eNw22rK/w/Cjz9eYsv+hPR27J8OQKc5u8P/xmtMK+f6GIYvJazvl
5Nl8n4bZMJhdrNOlvEbpEs1tntSLm0uHcnFYw+TiYhgGdMO0Kf8P1UeJ+A==

      "]]}}, {{}, {}, 
    {Hue[0.67, 0.6, 0.6], Thickness[Large], LineBox[CompressedData["
1:eJwd13c8lt8bB3DZJMlOEpIGz2Pv4uNRsrI32XsrUTQoSqXBtzISkqREScpq
0ZCEoszQUJJVVqj8zv3753le79f9us+5rnPOdc65pbzCrX2ZmZiYDpIf6n+m
7+VTmZPture4nF/dqNNFe47oPv3OO3rBGkIlwQZ6gFCLl2hnnZ7ul/MPzKv1
INyzgotva5Pedpe78YKCQLTljQ6Wzrd6rcqy9A+GgGf5qxuLpzr0lLpTPnTs
AcyERw8sGPTq1cU7VVpfBlaMiaTNdXzSs9lt8LN3DDiaWxQ3qzyod+Knr4/f
Cn38sdTynT71TU8hITTZV0kfu5gbzSeHvuuNGzbbcFvoY6jcWfOnwYheuixf
bHyQPtx8f0iN54zpbXbl+zJ+RB9BSx8mzeyf0Nv7uIX1wEV99Neah091/NLb
Uin5aNczfWQJifjsZpvSqw18+F6oUx+2Yf2Ov5Sn9fjTN6wy+66P5S+u7Yj0
mNFbObZpPW1OH41rIhgTp2b16EuyLzVzMJC0V1MjvOa3nim7y6WtQgzgDZP8
2NCcHq9W/IHLUgwsbHwpGSq8oJeSIRc4I8/AvcOpQiMGf/SuCHMvWmswENHj
xB0c+VevboPkzDMwIKcqvfg955/ejQ0nSl2NGfiaMjwZ0LSo9yPpYstaKwZa
dzlNTe5ngkZ37gdZRwbouQ/CygWWgB5eVRfhxsDJV1Lfd91YgkoBzZilPgwM
zSZ5K+szwz1vMIQpkAFDmeEPPzuYsb5wo5VjKAMFluaOZWEs+Pvoh8uqSAaW
HLjzNoKNFXtYlHmtohhwuy68QzGbFV3u1TeYYhiofRf7YlyZDfEFSx8q7mNg
JXO//q2XbFgoEs36FstANN2gNsyDHSxss4Jy+xlod76mTp9lR042dxHTAQaU
ji0tGz3FgbY/NqdDiU+Xh8uVyHAiaOeNM9HEI/1tV0NqOJFQ0GEjSWzMoykp
b82Frv7nYuGkvULN7KwfQ1xwvvz1r18cA6y+TELFh7jhLBPftpT075nqcyZI
eCla3lapee5l4OGDBq5NJcS5vy4FRTMgPiyf+N2AB0Ml5rpyJL9Y4dR/Rd08
qF3jrVlI8u9gTO8NiFyGG2MjIX1hDKiGO02u5+TFpwibzPfBDKRdfBD6LYcX
F05tiEwNYGDihdRQodpy5K3LDFjhy8COqSQvv6blUPsj2e3oyUCi7LXiX/v5
EH3mk/52JwbubO4KsG7gw4Qbk8cvWwY+Wi+VvSOwAsXs+XtCLRnQPRSeF3lj
Bd4bnX7XbcjAXIfG+YkOfvwWYeWqU2KgUpnT49pGAVRe+VB4WY6M96nOTW5x
AmCK5RN2XMfAL8a+x68kBCHKFCFrKcrAcEn1j0JfIRT8lBxM/6OP3iNbGDsn
RWBlo7un9BFZ/33LlgluE8Um5VTzgvv6cNTq62i8IIqqUQejpFv6eDd2MFRT
eyXaz+aa8uTqo9npcYZAghh6TDYqGR7Qx2MFg/GXvKtx84lE9woNfdQbXCt4
k78WSlNrJW/zAoqnb32fbVgLQfpC/B82IKfzPl1ifC1mP/xtPz+vh72hDZVB
OjIY2Da/4kOHHujp35tY2mWQG3GFpzhND1nDctNqbLI4LjaUfIxLDxGpt7dl
+W+AfGJUzMjfLRDvr/rqJU9DfnDB8wquzWCajMx4aUXD6f1SiWoLOvjCvslE
MYaGt8mzBnUjOiihZ5X8fUJDcer6HuZWHegejI3KcKCjUVq8SzJdB+6rdZib
DytgfRP/8rfrdfCG1nc6e0QRV0q26bPZaOOpRvU3i0VFHIxdPSRrqI17+hfA
wq+EuYIzu+y0tJFlZ/4rUEMJ9xNWiHWt0YbXgYd2GoeVwKlkyBU7qoVfTTni
b0WUsRgxnC5+UguCIe43OAxUIJXa7V7aoolNHFeeWzqoQMkvPzewXhPI//op
M1gFPwTGPyrf10RIZ+gq+XMqaGI83TKeo4mnW/enWA6q4FwC/8KycE1Erc4M
yzymCrd9z0o7V2iirfmtslyTGqwfpdQZe2pgKFDYImpADbl7Bedv2mvgH6tz
8IMpNfgm9mSLm2lgk87HKxar1aG7XHdCUkMDh6+NC0aFqUOkn+Fdu0wDyvE8
s7V8Gug992CTygN1pCkZ1pjbaeLIr3fvnsuoQ6HHafuWAE3YBW2u0BZXR1Ni
aJtcnCZczpxkrRRQB3vnuR+clzUh5TjR2MysjriDn1fVj2giaWj55+CPavB5
Fb9fI1GLHDOj5S55alD3rdkiWa6N6cIl7C0yamjjbXnJ+1wbeWd7Fd1WqyGi
8pPd305tnFNmZE8LqeHGUu6w7n/auMs4x7eFQw1r7jjmnDPRAZ/IaAxtWBWc
i9P/OD/pYGDdhgspZaroylB8/JNvCzb3HQ/mNFRFVlvx8uh1WxBjdmg/q54q
nHnXu89rbYFFLxcTl6YqqZ/V/5i9t+DWNF1dbpMqBsK4NwtWbMGKA9xGbbyq
GNr65b66ky7ijB6HXe9Swe+J9Ftxl/XQzu+3Q26PCqrkBBYXK/SgYqa+KB2u
gli/0+aJjXpYtTdkRipQBX96EkdTJvXgOqCTprZTBfGfK4VapAHNz59O3tmm
gsTmqzYDUeQYfuYj+kdEBScLDrUwr9THjfXRa889UYaJaiC/0FpyDvaMHdhf
qwzOp9Z262n6uPXzfH/QfWUkfl7XY6qvD26XfRedSpSxX7rp67lAfQycEFc6
mKmMsDzRf7LV+mhbnf/ywy5lWGWXyZu6MDAfu77mxUZl8MlfDN9J9rkhdbeX
3uuU0VyTeCc8nOzbYorcbFKk/x4HzXNHGJCwLeR2EFUGQ+yfwYdiBthWFblq
cihDNcPEJfwPA+mhect/DCpB5Nzn4/9dMoD29LVNQ4VKEJWrSPxdaACDCEUZ
jytKEKs7emjnbQMU+hqy9uYqQWJi45719QY4dPOuX3+GEtaZRXjUDBkgY4RT
R/CkElRY/6p/VtmKz3ole5UjlGARJfxFuXErgk4mdMlsUYLl0qG+9Lat4L9e
kLdCWwnW+VVdf3q3QurBVNMSUrf2ra4tz8e3YtxDwHBEUQk75a9UOwttA+tl
Y9vvMkoI/qKQethjGzazBZfFL1PCMVtj3bcz29Ao7/zf0o+KELvbLMa8xBBJ
3CEuMn2KKBWwnVVaaojdebqX0KOI92/dbqeuMcTorYoDR94pQsYqStrKyBA5
sV26yo2KqNuRy96aaQjB0LV0xbuK+Gs43fx683YYlZQHpZ1QxNnC2OK/httx
TKiogj+ZvM/OlEyz2o41Tr7/zicpwuwZt/4p3+04/+FF7NV4RWQZSJabnd4O
6Unx6m/RitCEafqr/u14Y5K6fcZbEbu1Lru/PGyE/tA1YjJQhEke75RpihHO
8EzMS+kqQppjf3LzeSO0zIiISW9WRGu7fVlbkRHE973h3KipCHoED0tfsxGW
1lt7WykqYqgwpvCXmDFi1OdmuKQU4SpoPrqq3BheSUN/uFgVoRJXk5BTa4yL
ajnMpsyK4P60QVjquTEE41oWTjEpouoWi55slzGaa6cPqcwrQNi06qziojEq
fXOvnh1RQGuCjOo2UxOwjdfGLr5RwNbx+diwzybApiD/tFwF7DM6t+nJiAnC
v+dGZmQroPQyrVtgxgRFtnwPL2cqQNTWQ6uK0xQFeT28D/9TwEjls1kWuinS
Usc2rk5WwH+Hz0Zl7jXF0Y4Ik12RCvgkJBv2dJkZEi5MNngYKkAk/NFqEREz
3N58JrrBQAFmDY6vAyXNIDfotqCsr4B7sSfll6uY4Tt3zEG+zQo40T8x7ORo
hmsm54RGlRSgfL3GfzzfDOEFLf0bJRSQsNnKU0xzB5g5Ovku/abDyC3nlwZj
B9pTdB9tmKGDN/7HETuzHYje2etwf5KO7PqkwrMeO3DD5rbWhzE6Kk2qf7Af
34GoeuedpoN0TDiujZ7s2oHuAKMNpW/pcNszfaIpzhw3rcQVY27RsS6dIT6c
ZI7LnR7lTiV0kv+ZEo6z5jAOiKvSLaYj9s/GVkaBOZad28Tgu0bH+SNuQlVN
5hD00v7ZmkNHU+qL3KurLdBQWaj9/DQd2qWZdw8+soBp16UfIRF0bO1o/jvW
YIHVYayBVWF0mDOxbnd/a4HDTnUNHKF0eFuHdekNWqDRo172RiAdhnFSh+LZ
LGEXUyrF5k1HxJqZK/pylmBjzFjw29Px1D93tD7aErptHx/EbaHD+I8W//44
S+RqbL7CtJmO5rPt6qrxltg/dVz+mDYdXVVc8QXHLdF17PHaTA06xpZG8Sdl
W+L60Y+RrUp0iN420jCss4SNte7sCVk6Qn7/jG9YZoWwqQcZa1eQfCL9hL/y
W0Gcr+HXg+V0cA53F7OIWgE983NOvHRc7al/ryttBc0PqRzpS+noe3hevkLd
Cr/Ejw/KsNNhkaTVedndCkeP1/w6tUCDMn+CQlyZFbr+W+2Y/I0GppPTTzPu
WaFPqDzT9isNzSxBzvdqrOCQIm0mPUhD8LR10s9nVjilOP3nyScaCjplevy7
rRBjquzB30eDcG7DUVsWa6RG29RMt9MwJ8fXR7OzRqFphFFNPQ0zl8QSVJyt
QauIM79fR8PU8nUyWu7WyG16cPQuufeMTWoFbQ20hruPZfKdRzR8qvGecT5g
jd7W9KLaGhoaTe/zJl+1RnbGlAznXRqygt30Pk1bI6Tu6t1dV2lI/xDw6du8
NfSazb3SCmg4Z7E7aXTRGpmcIqLlV8i9SyX51W8uG0Ru4EifvUzD4YUyh+US
Njj2M+pRSg7J7yRbxGZDG9jtPHjrazoNm4tv5l24YIOexW8KVidp6JEszt12
0Qb9x7/lZ5+gIfbC9ZypXBu0ZzD3Dh2nkXtVYbb1dRs84jC6dCSZjK9jXgZv
rQ0u79XaVpdEw0a2c2ePfrSB3JolUd7xZLzc4+Kj5W1hWV6VqxBNQ0X7vkPr
lGxx7eWXrWl7aLA12XuwXc0Wuu2dF6ajaEhT27NfWc8WB37J6z7cTcMynvC9
Y1bEx/8mOUTSwFrlFeEXY4votiX210No+Mlv4mFfZ4u1o6fZnnnT0Bki3Rr0
whb8zKfMFYkfP5/XO9Rki1MX0o2yvWg4G1u8pui9LX4J7TGL9qRB8RNP/9yw
Lfptn8Upu9MQVtay85KAHfRPPKtrdKZh2MLO5YuPHdbUhuXssSb32Ou0V78D
7TDq9TJ+mtxzq1nYdZaF2yGSJWlhD/Hx+/fE1PfZIW69//29ljRsWCPafeyU
HW7fbVZLMqfBf6zbUe6eHXbeHLpbZULDlxQP+10c9hgz/cKSYkD6H5aXVuSx
R0GFwoIM8ez2udFRPntU1S/6PGTQwM2SlhQoZg/+KY3Tv/RJ/Pvq73rQ7KF8
32KjB2g44CsrYGFjjxBbO0HLLWT8dUda5HLtcbh9nechDRryLlZe/H7FHh+D
66rXEW+cS/S/VmQPqw7mvU3qZD3cXb0ofcceap2Vq1YRe2+yoIs9s0cj4+9C
rSoNt4XvpHD+sAf7E7bH/Mo0GI/HGA+qOyDnik8QC40GcSWJo5ybHRCfxjdU
Sr4LxnY9rZPTd0DetQOvnInPzfBt3mXqgGHOu0/K5Wjo+3udvujugEU2Pbeg
TTTs4ukVWHncAXW9mqPf15P1vxF9Zj0OeH+uU0lhLQ0hwV/FIgYc8Kd7/ZGv
0jTolaQ4/DfoAHvrObkc4i+KXa1d4w7Yq7bvMC8xXXNXvR+rI+x2G2tMStJQ
b1hQFE9zxP7XGt5NEjSMeHPuvnvIEY4l4gI1YiTenK0PHiU6gr33w50DxONd
8RyvjjvitOv6iyD+ZTF38eN/jshLmDR4sZLMj87wU94iR/zOezPSIUoDs2CT
cGCrI7KLBCzZRWhY+fRM9WopJ4Qf/Kt2XoAGscVXrBtlncC0QWa7B7G4NqeF
qpwTvN3fXJAjlrgd/9lEzQluf09O1PHTIJMdybPX2Amtq8WSplaQ+Y6ycXsb
6YQv08envPhoMJQRYT5W54TqD9d4gpfR8N1re5HOCydc4BveDeKUyzHmE6+c
8IFVkluYuE2iM8vpnRN876TXPeGhwWNlpor8kBPOFHK5rSLex7vK980yZ9BD
1fk7uGm4+VuiYZWTM5S8fq8K56TBQsMirHWnMzCpt8SE+NeeQ4JJXs5Q5A5Z
vo5Ya7LfYyzYGflRj672cNDwfDRv7vFBZ6gP7aowIe7/JC3nV+CM/eartBXZ
aeB/LXv69rgz/j3huSXCSsO/ccWrjVPOkCwYuTrFQuqPX6f2y5wz3uUVPH9D
XOdoMSzK6gKFB12JKcS7v8QYJoi6YJMR8zgLcftCwz8rfReI5l+0mF9C9stN
weGTaS4YPqbwm4WJhsQde44uy3AB72zN68FFeUREHLq0/pILRgrMX7wgNrr3
3yuXay7YI9K/LoX4t37t+qc1LljxVjhFmNjZadnAuS8uaLSkdyr9k4d48i1L
dXVXZF3Za5nwRx43Skvq57Rd4UvfuzyQWPNdsfoDPVfwPj/x3ZLYVrpIfKux
K+xNw8ckiVNq84asXF0RMTegUbcgj4WJ1PjQw64YL6gt5SLudoq6XdDsCo1d
n72K5+QREL9rbUCbK2CZbHqBeKYw4oJcpyukHStNE4j5p0L23/noinJVyzQH
YpPTvkaPp1zRahqnxkZcVWc/0CO2Ey2xl2p9fssjQ06LT8B/J+ReWUuozsrD
zvT12YfBO+Hpwr5Wmpg/2HNFUMRO2GX56/ARn7xxnP/JPvJ+ZW/hyIw8Dm7s
FgxP2Qnvo6p+hcQ+6+NWvioj75vd2b2aWGntA+kjf3aCJ01Ma+W0PMYYVlfo
S9zw5j7HSS7iG16Da7vZ3PCvePXY3JQ8ZPKXrVNa7gY+rn3fuolFpdzW90u5
4WjnQMEl4n8Si3I6293gP8CrLUvcKKavNpnqhsUiHguDSXm0StySZU13w1xB
TKwq8Xvp1aJC2W5I/rf//jrij5vm5tUL3SBQyeLHSfxbu+xxbLUbap7WpDX/
koesi5QZ82c30A1uiLoRH764xHuFqjvev8gwPv5THsm54bbSWu6wKlJL2E98
+sqHbSq67nhtztQQTpxZXLXBzsgdRtMdh+2Jb9dEjmW4uqOkN7dYhriv5+M+
ySR3JFQura6fkIe2eN1ZhffuuCRzwIKH+NNamb7v3e6IcZhjZyY+LndUrqDf
HaM8XS9nx+XRqW3yXPS7O7Ij0yI/E8c4vV1Y8scd8XqZ22uInU0jVYb5PBDW
5cASSnwhmVz31T0w65vn0zkmj6AU5WcrtTwQv4ozsoVY9+znH9E6HuD/bH7s
OfFg+jYtJXjg+grLN3eJVa9xtV819kBUslR3KvHbZ6lcZ1w94GJtem8HMS9L
fpTnYXLyRE5aN43Kg33ukc3PRA+whxp/rCf+N/ZBOeGYB05/fbKvhni8e+XP
vBQPZJ351nCDuPVOaujABQ+I++T3HSdO80rwcy/2gNWq3l5jYuE6D8ed7R5Y
o9X8vnWE9Fd5UGP0vQfSdavSXhKzl2YLH+jyAGu9m0Md8WxmZ3t2nweYuW7N
lxN3Rlpa9Q55YO+rzUXpxFlSMHH564FKrZbzHsQSCWs2O8l6InjqwO7fP+RR
uptT+sMGTyyOLLP8Razr95PDU84TdgtdKiPEO03r2wIUPcH9j3XFAHG2kH/w
Xm1PfBd/INlAvPJGaVa6uScEXgWeziQWbNsy9y7aEw8P7wvQJy54JtvvtM8T
lzoOiG8mVqlc/uxDnCc0Nzx4r05sfenj2cF4TxRGvtkpT5zqn7Rh+oQnDmSk
VogQ8/5pchDM9QRbS0zS+LA8uNa53rN+4YlHhaIxV4iDVuqZFL/0RN261yq5
xI3LpPtYmjyRUaIwnUWcMvONraLVE7p3hpLSiHkbdtuJdHviW+PVvoRhqt5P
TvWMeMLe60eAJ7F4WbWyL78XCpm/PVhLvP/qpecPBL3wrLeFXZL4Q2a8s7CI
F/YYNtuIE+ccNjz8YpUXdGV+zwkSS9q+fbNxnRe4jh+JZideN/s9YkzDC/V6
FfLD3+VB37LyVsxOL7zGtfC7xOVrAxeYPbxQHMg6eptYk7tq+2kvL9x3PhNW
QszocBwo8PcCr92qg4XE9pEZK95GeqFkKLE5g/jQVZEo+aNeENkapHiQuHWZ
sNbHUi/Ms33oMCW2m/JNCinzgvdQ6xsj4u7uijez5V7Qv+Deso34yzW7IN4q
km+vzju979T+f/6iTr0XBJr3LFUllooW/He+wwsL5hISq4l39fHXmzB5I/uo
+eOfQ/JoeO764AazN8InmqzGiSVuFd7nZvOGgQ7T1xHixkPaNxu5vHHbcZ/w
ELG0lNd5EwFvcE15pPcRv/Eu8zeR9caSSnfhJmLF7xY8Jmbe6LsrNV1EfPRN
JvsNc29otp7rKCTurfrMxG3lDW5Xz9oC4uQTMdMv7byxpXQhJY94QC63z9jd
G3HH5o0ziM+Gjd023uWN6X9jisnE45MpdsYZ3jB5zXc5kGqv87L9pSxvlEwr
tflT8T645/Az2xuxcSYcfsQFxwacMi974+J5xz1exM6rVN2+3/CG++j1ABfi
Z4wev+MPvKG6PezGDuKLqRv3vvzkDdms1SkqVHzRuvtWD3pDu2P9nBJxtItN
bOQ3b8i8GvJXJLZcd2D/yhFvnPt6zIRGzF7VGh847Y2zdtwy64kjB2KOc3H6
INrzouwq4u0Kz7OMaT74lt2wk5XYkd3ItlXBB8H+ewaYiYM+vFzmoOyDgyqD
PkuIT598He+j4YNlv1h3//tGzodv7X6H9H3AN81e8JvYJ++zcoUd8dOVDqPE
h1cseSV50AcVX7dPdRCfGzqceC3eB64nfIrfExc+YtWlH/GB1jS7zzvixlDO
Mp1kHzTKv+96S7yicXm6fZoP3u0N7XhNnHdYwjul0AdPFedFnxI/nNRZmG32
gaOtwvUy4stN971s3vjgnOv5vNvEiVdVGkvbfKBhsSbzFrGxg1ymb6cPnmhl
nSohbq8W02j76AM73qWJ14mHE+Z2lU75QJqr9eplYmG++8M+Yr7w+HT5bhrx
3JCy9WNxX4St12lOJe59Ulq1ao0v/I69HTpL9b+7MPntWl9s7JuRPEMs33Fe
FjRfvIqZzD5JzMiJ8loFX5T1Pq9LJA6TV+5+4+uLa99WP4oh3jMrNu8e4Is0
5pzBaOL9dSxiY0G+EK2XXkb5pOM7J+4IX6ywU3OPIi5K3NvFiCXxXHJdHkn8
qfdhZ/lpX8Q8y88JIrY/Zdpx/r4vhg5lRrgR73RUnV1b7Yvy7y4VO6n5Wrta
5E6tL9jt/827Eu+uGrNvfuKLDPQnuxCfHUx9z97ki9qr06WO1Pxs6XwXM+CL
g78urLUh3jLm0+7E5Yec6w+uGVHjVbM9v3apH5Y46qygPHZsU8QaXj/oKHjE
bSfOkZpYOsjvh6VPs60Mif/ZxhlEiPtBILaFbSvxo5rUO0cV/LD91okUPWL9
4w/Pltv54b/5dl4NYjH7y27Cjn7gW/L7pDrxL+lE+X3OfqCfKeGinF9r3KDr
7ocNpa/Z1YiZJ9oXXwb4gWm4hUOFuN7+R9hAnB/aJ0xlFIi3yYjuWJbvh7bT
F+vWE98dfSblU+AHMVEeG8oy93fPVBf6Ydv1mc+yxKwmLbkBxX64Pa3BQbku
/Oiv+rt+qLq/00aGWLdmKj32hR+Cv71cIkWsbv3m07cRkp/8s3Ixar2vOnRf
d9wPB7OPWVMWGpRPOf+T5FN09+dK4qmYZDWDGT8IXTFTonznkl5yzqIfYq/7
VYgQK3wvodnx+6Navb1VkHhD/Im9dRr+0KpOtVpOXKtzlc1M2x/BOZemeYkt
Zx+lvdvsj8UJ4SzKe8Ombw7p+8N1wuLLMuIGV4+PvGb+8H3y+gAPcYCWuomL
hz8O/z75lIv4+q+Pq6aS/bHh2s1LrFR+pX+KDpz0B9u/KHPKbwNF1DlO+2P5
iouLLMTzA2aWYv/5g73/nxdlk5b7ibjkD36GGJ2Zqq/iU6MpZf5Y4Wn8bvGr
PDb5aj1a1+0Pma9vfRaIz0ibzx/p9ccPj9XrKE/1e6l96vNHcU3p4DzxQ+eU
4pzP/shvLvCnbG3Zny4y6o+tme/C5oj36SRFcDEFgE2T5cQsccOKN1Kj6wIg
reT8c5KY1jLoarohAPqfvlZRTkuZT7++KQBOrGWHKbtyyPD6KQSg4cIfQcrj
f6Ln+zQDMNIWuPkXsfCQeFuraQBOXve+MEHs+zAg8W5kAGjnePaMEo+FDsds
iwpAadsTUN67OiT4fXQAevIreCif2B9u/TsuAHEFDldHiG9rR0tuPhqALYf3
d/0g/nPvSG19VgCUmPh2DFPx3cqZelsfAN53/u7fiMXdJYe8nwcgx8ZXmfJV
3vyeqYYA8CzJZKNcGXq1Trg5AMcmLt/8SvxB7uZZ584AbHZW+TtIvKGoSv7T
SACm1ksUfSF+lNfu81MoEN4VPms/EQ+YSblHiwZi6Xmfvx+JmeZCnRbEAtHk
ntpBmWHFYc4mGYjwwYgUys+XaGus3BSIohL93wPETV65XPq6gdghNN/RT9wt
E1R61i8QzPQ19z4QL7TeKxIKDMTL/VbnKYsfYLmSFRyIb+rFUZR3vstOL4gI
hNRouwrlgaSW+MrYQNwZnivvJf72VdVm4HQgtoqsqemh1kfR4qzC/UDIeW/7
0kX81d4w73hVILb/7ntJuZP1lNHnmkA8qDh/i3KNh1jmhceBqLjuHEf5sKia
9t+XgejcwxCkzJcctL+xNxBX/I1NO4nl/d8x+TIHoUSnu+k9sYSQ+PWHrEG4
wNFaQZmv3stKlCMILa/6cyhPSkxcfrU0CIpbdkRSrn7PbaAsFIQ79e4ilI0M
kbS4PghiYU4B74i91xVzZe0IgoBy+Kp24thnbkGylkGo0Spho3zWl//VHesg
CLqxTbQR117dl/LKIQjv/7A8oywoa7T8r2cQ8tK0Iyg/lx0U9IgOgsGaU6/e
UvW1YY2kbG4QGobm/3tDjIa38XcuB+FLiV4CZfuAox91C4KwqjErjPKRotF8
h+tB+MBxzphy74badcfLg3ArI42J8umNTnIjL4KQvPzxrlbin5v+U78zEYTy
TeH+LdR4N2GbwGQQKtv3OVJ+HDZmEzUdhPufzhtTPn3HOFJ9PghCT5bIU96k
zXSzmiUYCQVXfzYTexmHStULByNynD2ecrv/dp72zcF4NhBd9JqaP65pMTW9
YNCGYy9Szi/O33hBPxgKS0+dphwx/tfQ0TAYUZt6oigvi7mb0GtBni+sYlA2
PCo1+8UrGC+aRfubqHopWPg4nRwMxWUR0pTVDaJmTU4GY8DXRIRyxccRnrxT
wTjErcRD+Y5En4ZJWjCaFqVnXhHfzHh8KudiMPwFMxop56UkaW0vDUZbefUe
ysejlqdmtAVjyZb49kZiToHkwtF3wWAXeNlI+WgZUy2jkzyPEX9COXHs59eR
3mCsLPtUQvlgQPtm/a/ByPX/cYzyLtfMoe+/g7Hx5sctlJ23roWORAiqWZnK
XhL/befkrZcMQf2aF9co5/mO9ZisDcFkRkYO5a9Hq2KcN4RgdME5hfKulxa3
9imHIOinZwDlE+b7JSoNQ7BMM1yacrXjuz+q4SHIKlHMaaDq83t1Y21kCJz5
cYEyU2xextaoEDTPOZ6mbHgxWNV2Xwh811w7SPnthyUhu4+EgB5c7k552Ive
U5YeAn/VhLWUV4Ueq6I/DoEYx8WyF9T6WPRTO1kXgspajWLKzGmGZd+ehiDb
q6eA8vA9tut5L0Ow1EEjg3I1U2IGf1sIaJ04RNn5XHzMzGAIDnFdMqecUbNP
7eHSUHzbZfXrOTGPuVOZGG8oQkTqRyjHD2jSYvhCYTqp/Y1yANtvGUWhUHgo
b+mlrGERLZgvEYp/MyeeU37/addkklIoSj9tzaYsxB1StsMhFF3Jf0wpFxgc
iJ1wCkV3ygVDysoHThv85xqKW+Ia+pTNJ26/6/QMhVTFSXXKR99Pz3mHhGLN
+wQpyr/zDzFiE0KxcCH/9zNq/9T5r62wOBSfbZKKKQfsKcg2Lg3F+6bBQsoz
pRW+I7dDUbbELJ8yv3TnrNK9UDw5tDGTsinnavEHj0NR/nP9Mcq17YU+be9C
wWiV86FswltJi+4MRaXrF3fKndtfzoj2hMJOId+F8lT1j2S3gVDwp9BsKNMu
K5Z8Hw7FkOdhxv/b69aPThkNxQV3H93/tydoo6cwEQrrEFNtyn7H9ryJmg6F
YfoG5f+39/holsjvUNy4JkGnfHg+3bt6PhThxSs3UeZTvS6/828oii+ulKWc
E1o9vbgYiqhICWnK/wMHlgMf
      "]]}}, {{}, {}, 
    {Hue[0.67, 0.6, 0.6], Thickness[Large], LineBox[CompressedData["
1:eJwd13c8lt8bB3DRLpSQJGWW8dh7fuyZvfd67Fkho28UoiRaKCEhpYTKbtFO
JYQoIRWKlhEZv3P//nnu1/v1Ovc513XOde7nHD6vMCs6IwMDgwH5oZ7T/c8e
Ch7r1JhrWvdRI1APnflcMVo91Zq7A5yXSjz1AI7XXlw9zZrWq1oWOBz1EGVx
tZupp11zRUpr3BpDPWyc2HxytntI81DXAwYOYT18bDILm+z+rRkTmy3WNqgL
fcGxD7+6GeHVs5THaqOL2W7FMz+72fB3zl+lfbsOWnQuF78pEoC2/ZsPfIGA
VMaN0ZmnAujOu7n5iAeQ31MrwftDAENBQvd+2wH7Q57WBaoKwuL9t/MfdACJ
7NFWpk5BFPkImTHxAufGxKbkVwhDyaAqQuGyJsKzKvXO+e1CezFH7alUDfT3
1R29f3wXtJntj4hGa8BE+MHrLzd3YVbp9eM2ugaEG984yjKIIHwg+7aJjgb6
hn+HtOaIIO/ZCMf8ojr0leTPLj4TRcn96L/GMerg+Vj/xUuchmp1vydXYtTA
8Cci55klDbkRN0YSA9UwvFLUWCqahtZ52yl/ZzVclzh3feEBDQHdy+54q6tB
47/YfTn2Erh6a95tHaMa3LepMr46JAnXaz4m2zJU8YbWn5H3XQpf9jx/yl6l
goeKDV/Nl6QQ/HcytumSCmq0zoKJTRrOjqc37zmrgnO2Zr8DFKXRzvn+68p4
FXgduGureEgaMxqf7r81UMHv1nye9s0yMGFUW1wcVAZ7sPvVVTqyMKr5qCSz
Qxmiqy49trCXhUqWh1LyJmWg6MtQbpAsevc8mPqyUhnBPSFbxU/LYvv9TWFd
40p4qBufbvFZFhsSJ+54Nylh37bc0NwjclhzqbJH1EUJHa/aZcRa5RG8vqGX
qVQRIwGc5vsG5JErbraC7bwiFpc7Bd2ZlMfmsWwuWqYiRFUHL5lvU8A+ly/3
0mIVcejyD/Z9oQoI0+dL6jNXhEzC+pmmDYrw2SJ4snNeASel9RvNbJVQp3HE
tcldAZJ9jgbq/kqIcFibNm6ngNakkA6xOCVMiPhF7TJTwMqe099WX1RC+4uF
4EY1BcT992lry3clsCOt1IZbAT4vEuIVk5SxnrlWx6RbHgr0RvUdN1Wwjc9x
ntFBHh0sr5+xPFaBR2hbo4OFPMLrhmwXelSQzly3WGMoj6vr1ob2Lqrg7NG2
0XRleWyvdsg/bayKx8021he2ymP10tTi6iFVpHDW7DMclMO7HKn7vzaoY2ub
wXzaHjmc6yhnjRJSh99nS2mLIDk4sex0n1NWR1JKwNbtPnJ4f3jbIqO3Or5n
lA132cphIHStGvttdVyq2yZyXVkOI7rDtQqOGvidEJf/jVEOf39m34i7qAnW
zmcHg87Lol5s09LSbU00ON1YlDsji1jfDLOk55rInJf6t+KELOb7ksbT/2jC
IUzR6O4hWSR8quN4zQ94muRoHAmURdKrEuuBfUCnk+zAHlVZHCs++JpxixbY
9194EDkkA2O5ADYOAS0sbo8SVvwgg9UPrWx30rSwKXP+/mK3DJI+CfWZaGnh
p1tdTOFLGcTzt345HaAFW6ED4rR6GYQWci0KN2hhr0aBDT1LBpZ5VeImztpY
ZHdy36Evgw3i58Nc6drw5l/Rd05LBq8ak6rDwrTBJ6lRxa1Oxu+zVzp9WBsT
yzbYiMrJQJt7UedDuTY0IkSaU/llIJdj7Bw2r424qK3dagwy2Hz6U9qpCzpQ
9zaCwz1pcIndTvpbqgM5HmHV243S4G5OOehaqQMPWRYVzjpp8P4UidzZooMC
2VKZ4UppCJmGezSO6GDP54EzN4qkIbt8QeGTrC6q2Te6MByRhvk+zmGZ57ro
s113JNhKGhbrRvqzO3TBHi79UstcGlZF9e/m3+tiZ/Czk9ym0rBrc3n9+Icu
rJhG07v0pOEqfqnBiUMPQwd53kQrSyNoWDLrkIcelGgVei580jhiY6TRPq0H
huqbwaf+SIH71ituxmX6+BjHv/LsTylUbLKZkV6njw5NRrm8cSl0tbtVZm3X
R/WVR6o3v0pB0HIfv6WhPqItHA6tey+F5t0FK9ty9SGTJGfo+UgKC/pTr16q
GeBiTUhm8jkpZJbGli/oG4DOZPfwdzZ5fyVDKs3SAOLrCtZ7n5GC6aO1Wsfp
BpjaGvbCNFMK53R23DTNMMAcy88LuilSUIJJ9ouPBhhdUxndvEcKe5Uvuj87
ZAilR/Kl/bulYFzIMmmSbojm/felXppIgX9VfOqrM4bwYnu59q6RFNo67ao6
ygzxXe12UameFCTC1zP1vzLEvymRLafUpTBSGl36m9sIQ4dP/OuiScGF3Wx8
600jRInGH5tllYJsXGNifpMRGh95q9JYpLB2aBcn32Mj3PhaOO61Xgr1N5g0
hd8ZwT5Xx6JztRQ4TeozpZaMcPqyVturZWT8REE5PRNjSPNWZmuNSEL3x1xs
6CdjxJlsPGB9SxIxhqdFH3w3ho7npZfaVZKouEjr3TRtjORvsTHyFZLgsvFQ
rl9tgl2DPR2CZZL4XvdohknCBGNCFSJieZI4dShzX+5+E9gwZ6p3JEliiEM4
9CGzKe7Lxs/sd5DE5rB72zZvNoXHLZuuVltJmD51eBmwwxRKduuKBKwlURN7
TJxV1hRih3L/vNstiaMff445OpjCZOvXnQE6kpC50uj3o8gUw9a3uFklJZGo
ZunJrbQb+i3Wld6rJWHolv9bUXs3RnyELr1fIQmWhG+HbU13o2v9pbMOTJLI
a0kuzfTYjahCswjHRQnUGTd8W5m2Gxw0nqz/JiXw00EgigyMLJ0HjtaDEnCL
nDraGmeGGhnXa6x3JCCUrc0zlmyGlYwaLEMNEiT/E9dXZZphre3KlbV1Eoid
F2nTLjYDu2LGVf9bEjhz2I2jvtUMp/zOho6VS6A160lByTZz3PXq3k0/LwGV
itxb/90zR0/p0lHBeAnodr9amHhqjlvTT5h9YiVgxrDcwL3dHKYtXxJK9kvA
2yr0neZnc1RWTEpKREpAP47vYMIKC3i0f4u2C5VA+PbpS1piFlgM2TzM4CmB
h34F4y1RFtjktvl9hYEEjOaV2eLjLFDf3RC5S18CrzI7FeQSLFBpVH3vkq4E
3tWvSShOs0CxgaVrgZYEJtbtY0vOswAnk3r6VVUJcFUaKuo3W+ChrMIOVikJ
8j/+K+EpsyVyDkwcXc5N8onw5fzCZolY0b1qp7kksHqst5yJyxLrmtjLhDZL
oKSvpUuD3xImpQElu9kl0H/3jPhtBUs06+9frGKRgHmycs9Fd0tk3+V1fs4k
ARm2RMm4KkvUvNVlFv9BA8OxqYc5NZa4yWsq/GOchldMgU41jZbQai1rvPmd
hqApq+Rfjyyh3cdhozVGQ3GPYJ9fryVc9l1eHfqZBs6Cpyk2TFbY0hY2vu49
DbNiG/pptlZw07HYZfachukL3ImyTla45NC6R/sZDZOsQoLK7lYQFkv8q/iU
hok/yoG6AVaYYzt2Q/gxDUON3tNOB6ww49F3ka2ZhucmtSypJVYI/TvoKNBA
w7kgN82hKSscV8ts4y2nIfuD/9DXOStId/u9UbxKw2nzvcnjS1ZIyF4xZHmF
hgzZ1Bd/11ijzt6ElnaZhkP/quxZea3B0hhquLyY5HdsRbiavjV87k4fE7tA
g1r5tcKzZ61RyNolrZBJQ9+O8gK989awuvZWL/4EDbFnr+RPFlhjjOGKUEsG
DbWJpXlWV6xhspauZ32cBhmHwhyWJms8fmc8EX+UBpEVpzNTBq0R+VxSYiqJ
zJd7XEKUuA3mRyKu7I2l4XZnzEEhaRu8NlAqfBNDg43x/v865W2w3iXfUIr4
pHxkvIymDVRPhpX/IOdG5vVh+ycsbfD+yaaSqEgaltd7hftGk/e/vX5SHE7D
LzZjD7tmGzS4xz+O96OhJ5i/LfCJDUwlPIs++dJw//Gc5sFWG9zt2StnQpwZ
W769rMsGJ85/jOah0yA1tP7j7JgNptvmfJ540RBa9dr1wiZbBDee4NNwo2HM
3NZ52McWRwySk67Y0tB+hfbib4AtPnNHZgsRNzCtVGUOs4XzyVCDIhsa0mpr
uBVibBF2NTnugjUNu7Zz9R45bgtPkejt58m52G+i10GsxhbPPb7crt5Nw3C6
h92eVXaYHq1zNdMn44+J80utt4Nu7EndYT0aZgxmx8c32OFek+HFWOK1TCeT
A7jtoP3VuKFMl8Qf03LLg2aHa41FLmt1aDhAF95kbm2HtPIjv4c0yfxrfH8t
VmCH5Q8aZz8r01B4vu786CU7NF/nvJJGLDKb5He5zA7SDot3acRqt7Yt8Vfb
QSTqIk+0Eg3eouYS3I/sIB4YfZJFkYZKzur01d/swFRtt8pCjgajH9FGnxXs
ofGgQIJbkgYead6U1Wr24PGb2dUiQep9z8NmMS17GLivTA8mPj29QW2PiT1m
rOyP3qfR0L9wRWLJ3R69+TucQsg9Ys/695u2pNnjy7WZd+9ESP2LoN+0zx45
hdw7/gnSEBz0hTt8wB4uvgsGlcSa19PtT322R4H1j2d04mGpd23vfthjq6Fx
7xsBGiSU9rT4LneA1+OxHRX8NLToF5cl0BygwaM6FrWDhu/eq/feOuiAxQSU
6POQePN179xLckAPb1rEKuIf7xJWvUhzwOGwvalPt9Lw23z2/OApB6gvdZ42
IZ5RHXvIUuYAWkcwry03DYzsrZwBbQ44uX32SiQXDVsenmggZ2ekd3a7jLHT
wL30YrmIsCPcIxt7bxLzqKw2lxNzhJ4vY+4BYt7KhE/G8o64FZ/+diOxYF7E
+v1GjvjsZKmvvoms9z5rt/YIRwyyCj0s2Egj98vNjEeaHRFjvF87i4WGUS+D
MtUnjmiuLqXTidMvRpv9fOGIpo9i9crEHbw95xzfOoL3i8vPIWYaPLbkyoqP
OML0tl6uInEMy1b6G2Yn3JY/e3l0HQ3X/vI+3eroBCunHI+wNTSYK5qHtrk6
IYY9X8yI+HfkQfZkLyece9+wQ4BY+c9Hj4kgJ2T+iUrtXk3D4/HC2fv/OWFV
5zVDbeKPQ/xivsVO0G17Sd++iga2l8IZlT+csNPt2Nfp5TQs/pAqeT7phLXv
hjraicfYVJuGZ52gkWn0rYK42cF8jGu5Mx6t8z3nR7x3OFo/kcsZqoWxk71M
NHT+e7poqeUMrxuioc8YyfdSNCjsz0lnsIr67nrIQEPS7sgU5hxn+N4w4ioh
Dg8/eGHnBWeQTxIthdiw5tQL58vOYLl895Eh8V+tpp0PG0l7Xvq110vicHJk
Hjg97IyA2hSx4UVx8KTesFBQcMHh5RefCy+I42rF9ZZZFRfIm3S3MRMrvS1X
uKPpArWZr78n58Vhw1/Go2vkgr0i/EdbiNObCkcsXVxw78KdZV7E/35mJYQc
csHxpev/Lv0TR6/jvsriVy74FulmojonDv+EPQL+HS7gKsw6JUQ8XRp+VqzH
BdNbp/6wErNNBsdXD7rAr2dkfnhWHMYZdMP7ky5YMG4WzySub7Yb6ON2haaZ
3MTYX3HkiClv2OTnCpYjrwyqZsRha/Iy826QK4bcmR7mE7MFeW4MDHdF9lCE
TTrxsatpbA9iXFE9n1flR/yfSC97WLor6nedctpO7LMzbsuLKldoeEfbnJwW
h7TAHf7D866wF59zTZkSx4S25SWJZW7Qa6tTiiK+6vVZoHeFG3bsFhDyJRYs
YhaSZnWDaME1GX1iLj63nR/53AAdX95VxIu8S2KqBm4wSeTfmT4pjufcWvJ/
stzwX0ZQfNEfcbTx3hBenu0Gg7jfCqeIu/i3cXHkuaFc7zxTEvGg6OycQqkb
rnsttNOJ/6pU3Y9tcEOOUaWBKLGwM58p4yc3PBaVj6r5LY5D55d5b5Rzx8t8
Ttu+X+JILQiz4Vd2x0deT7FXxBmXPujJarhjr6LxxgfEueX1u2wN3TF9tHLd
ZeLKxoiJHBd3qIj01O0l7u8bjNmR7A6Hqi/DrMQqPM2Zkl3uEBPvWGn9UxxD
AoL9o73u8BRfFm5InCaWIlb80Z3c6z4PqxP3qBg/5hp1xz39ol+7iKMd2/8t
m3fHnFvmmaUfpD5NImTHNnjg91jafAXx2VRy3FfwQA6//C8O4sB0mUdblD3A
Vnegfj2xRuanb1GqHshaPXWMifhzth65ZXlAVhPmvybEIXd5TWeJkQcOftIw
e0nc/ihrzQkXDzD3lAoeIWZhKtrnecgDNpcvjywjXjl7z/pXkgcEzQsUZsfJ
ek18kEk84oG/L1ac+En8o3fLr8J0D6Tkjbt9JG6rzgoZOOsBSYaXMXeIT3ol
+rqXk/h0/mTGEXM2ezi4dnogjaX29+J3Ml7df4rjXR74fsM4eoZ4ZUUe54F3
Hoiw7Fr+k3gmt6czr98DSlrXVAaJeyIsLN+PeEDmqPSGh8Tn+GDsvOCBjMhs
x2PEvInb1RyFPWGWcYJ3B3HF3tX8H3Z5wvhocOsWYg3fX6s8xTwxvL8xcROx
q0lLh7+UJ5QOHGNcRZzH4Re0X8UT8ff/OU98E8eWqxXnss08kSf+xvcuMXuH
+uzbKE8809hV5E1c/Ej4o2OMJ1jNmSTciGXrWB99iPMEX6vxfQdiqwuDmZ8T
PLEscmlmN3GWX/KuqaOeEHLhv6lEzDLfas9e4Ik9ZaOWrMRrhFxqrJ544rpO
IsODMbK+WzSNy595IsijLq+J+Dkzfz9Tqydie5rV64jTp7+uuN3miROr1TJu
ELM83Wu7udcTdVeF/fPHqP1+bLLvuyeW3xf8F0/MU9UgQ2fzgv39vDh14viS
C4/vsHuhsU2vTJn4Q26CE+dmL4zZCbyTJ84/pH/oyVYvhN4INJAg3mHT/kZE
yAtON8tstxMLzYyGTyh6YeWWDjlGYgn1LTeiXb3wOOp7//NRcdwUCPjH6OGF
e43ntJ4QK62tN8jw8oJqwNmyFmLtboeBYj8v7JXyONxEbBeRs7E9wgtJEdeC
KogPlmzeJ57iBY7dNKZTxG3MnMqDFV7wdN8g5k5sO0lPDq7yApP8OLMLcW/v
7TczN72wVubgpAPx8GXbQJZ6L0x/r2q1Iv6rdea8aosXWCM+lOkT80WxL57p
9kLu6pL1ksR7+tlajBm8cWFnvQ8j8dPHLneuMnpDJfXWp6URUl83SmvXrvBG
t2YkfYH4+UGVa8/XeGNXt3LEX2J+Pq8zxpu88ffI4SsTxG+8q/yMhb1xmaHu
XB+x1Kj5emNT0v7BheBa4pQ3uSuvmnlDjf2bxm3i9/WfGNZaeqOEs3TTTeLU
o9FTz2y9UWPk9LCCeECsoN/I3RulxmHapcSZoROVRnu8cdKhv+IM8Y8/6bZG
Od64QV+lEEX113PR7sI5b0xE+jvto+K9U2P/K88btxvbEvYQFx8ZcMy96I1C
uYqOUGKnrXJuo1dJPFPuWX7Ej7T7fNPueMMqvjbQkfh8lsj+Z0PeOBs3n6xB
xRelEbPtszfYhTd+VSOOcraOjfjqjamUUSNVYguhA/FbvntDSKefXYl4ZX1b
QsCUNzalltyTJo4YiE5bs9oHM07cfkLEBpKPzxnRfODXx/GLmdhhpaFNm6QP
kteH+a8nDvzwjNlexgcDB3IG1xJnHHuZ4KPog6p/Vu9WEXd97fQ9qOWD3fGC
/cuIfQo/ydy29QEmnFWnv5Lv/8ZlL3b85wMukT6FAeLTI4eSLif4YKW87nA/
cem95RoSh30Qaapx6gPx85DVVaqpPmBm65/qJd74nDXb7qQPMoSyX74lLjzE
651e6gP+ZINHL4jv/lH9N/PKB7fvaDytI77YWutl/cYHL77V1NYSJ5XIPq/o
8EHFH+eyGmIje7Fceo8POl/tPH6LuLOBW7Fj0Ac+PiU+lcRjibN7KiZ9UHSO
ZlxGzLmhdsyHmw79Yt6vOcSzIzJW93noeM06PJtN/P5BRf3W7XQM6FYyU764
tzS1XYCOE0YOSmeIxbvPCINGx5fQR7lZxNr5+7y2go702jXpR4lDxWV639Dp
yLvMLXyAOHKGe87dn46SVlH9eOL4ZibuiUA69GwN/OKIjzm8dVwbTgfj18Jr
McRlSfvfacfScdjntk4U8dD7uz03M+jQSHUrCiO2O27SfaaWDtXoI1u8iV0d
5GYEGuiYPj3o4EXsI7Btc3UTHZse8ud6Eu+tn7B79YAOqWu2PB7EmZ+zula2
0rFi3oXmSq2Pes/b6AE6qpy+77cnVp/w6XRc4wuBDZ+vm1Lz1WhQ1LTOFyts
+tgoTxwRDd/O4ouSiwf2mxDn8/1c95nNF9vvtugZEy/axOmE85D2dTojBsT3
GrOqUyR9MXgiwVSHWCvtbuZNW1+sbnc5rkLMbXfRjdPBF2p3M1dS/s2fJB7j
5AvFTucEZeKiJqOnGu6+ODJ4K1KJmPFn59Izf19kqnv4KRC32H0LHYjzRVbf
Gl8ZYj1Brt3MRb6IqdrcKkp8a/wRn08xab+k6EhZsHbvdEOpL54ee/tFhHi5
8esC/3Jf8I4mM1FuDkv53XLLF+yJV7V3Ems0TmbHPvFFyEJutwCxgtWboa/f
fcEyV+O4jar3rQdrNX74gvN8wRQPMcdn8fQzv3zBwz6dRXkyOlVeZ9oXe9tG
X2wlrr6gmZq/5IuT2u90uYklR6/TbNn8cMDG2ngz8a6Eo/ubFf3Qcdz14kbi
JtWSFaYqfuBrqNKmbDFz7+RbNT/U7Y0a3kC8P3Tq2oiWH7zDzUUoP3XxGGQx
9cO2Rqk6FmJ/ZQVjZw8/1Carja0jvvJ7cOtkqh+O606eX0nlVzFfduCYH2Lk
XI0ptwdsVliVQcy4c3YF8dyAqQX3KT+YpfXZUzZ+XZuEC344G9W0ZTm1v8qP
j6dX+SF5zXzFMmJRuvI9oV4/tMv/x7PwRRwn+M3mDr/3g6p0f+888eRHL/mh
fj8sG0zJpXzXKb08/5Mf1NdVbaZsZfExe/O4H6pz3Df/I45RTQ5fw+CPucuf
BGaJn258wzcu5A9dz5iwKWLa688uJrv84RbqrED5ZPpc9hVRf/C+jV+YJHZZ
JcjiK+mPmhPx6ZR/zEfN9Sv5g2fR7/ofYs4Rno42E380z1fP/SKm3/VPuhXh
j4czRg8miCdCxqL19vlDgyP0GOX924KDuqL8Ed/Rbkv5aHyY1d84f3T9dvk2
TlypErVDLcUfHg+Dt1Cerznc1HLOH4EFSonfqPhu5E+2t/hji1PsgRFiHvcd
I96P/XHSUMiccglLUd/kU3/Ydqzio1wXUtLM+cof4YV7Hn0l/iB2LdOph+S/
t2cD5V1l9eJD3/1R9bui6jPxvcJOn18cATitnbjlE/GAKZ97FFcANmrY/x4i
ZpgNcfzHHQANdpcXlLUtV5mt2BGAUovfByg/XqaiuEU0AAUvzT4PErd6FazR
0gjAhwz1pgHiXsHAikzfAKQL8hztJ/7XVlPGERCAnvfW/pR5DjBdOhcUAEmj
m/qUXd/mZReHB2BRfZSJ8kDy64S62ABsyZFO+ED89Yuc9UBGAJR7RBLeU/VR
tjQjWRuA6Qfeeb3EX+z0C9PqA3C7yiSRcs/y44afGgNQOGrpS7nRgzv37P0A
JKfWSVE+xCWvsvAsAEoDo4/fEW9IDYx//j4A7cO1f3uIxf3eMtAZA6F3oye8
m5iXg+fK3eWB2JSh6Eh5Q4uXJdeqQBgE3NCi/If358UX6wLhFzTKRrmha62O
DEcgVOcTa7qIDfWRvLQzEHntmoyUvYXK15zbHQhdlX/lncSxj9wChS1I+6qi
M5Qz6Wwvqq0CUTPnc5ByU0lM+gv7QEhHK1tTZhc2ZF3wDAS/HO98B7Uewp/Z
PaICwXa91oqy6K7tO4QLAiHJLsPWToyn7QnVFwNxceOPxTfEdv4pgxrFgYiM
aP5G+XDZeJH9FZLv8/JHlN/vahJKuxkIz8WkWMoZIo5i358EwqjLfqSN+Jfo
KYXqn4H44be+8zU1363Q2/QnEIktJx5Svh86Yb1vKhBXDwneppxRbRShMBeI
qK7Es5RFVRiuNTAFYe6/NU6UvYxC+Fo4g9AupjL8irjTz2B9p1oQqm8fW065
cc0Ut7xmEAbl2GZeEheVF4mc1QqCV8jlUcrhPxb0HfSDsOH2wivKzNG3Et+b
B2Hsjf05yvopfDPDXkHYfvipLOW64n+DU6lB8HipFNFKrKCzb8b4WBBKau7Q
Kd8e/L6+8HgQlnTMnShX8/YrGp8MwqX1OTqUr+XcP55/Pgi+F+9yUi5MT1Y2
qAhCt4LVvRfEaftYs3I6gmC7THgL5dWbUkvH3wZhjzofK+WUKoYm7Z4gbBTb
uYJy0sSvL9/fB+HIe6tfz4n/8+9U0/oShCdfdz6nvMcld2T0bxCqTNsPUHbS
FYAqbzDmU/5+f0a80LmapWVHMEqWDn2iXEif6DMWCEbST65eyl9S6qOddgVD
ZsH3CeU9z8xvxMgEw43taBHlo2bxvHX6wYi91u9EucHh7bxcWDBWFdt2PKX2
52jD86aIYOyA9AvKDLGFObr7gtHqy9lCWf98kJxNTDBEOBeqKbd/WBa893Aw
1u5WOUV5zEuiryo7GBPnfW0pbw05Ui9xPxj7m7kHnlD1seQrf6w5GO9TD72j
zHhSv+rrw2AI/PrZTnmsZsWVwmfBKLMfekS5gSEph60jGHcjt16j7HQ6IXr6
czCW1AdjKOc0xsjfXRcCQ9E0bsrrzRyruFlCMJD3gp1ywoASLXpDCMZi2Fkp
+6/4KyjFEYJeu3omyormUexFvCF422k2/pi4a2jPn2TpEJSXFj2gzLE2uGq3
fQg0XzaGUi7WORD70zEEDvEiAZRlDmTonHIJgTpzvjdls5+Vb3s8Q/D62nkH
yildU7PewSHIejCiTflv0UHt2MQQtNx7xEW5V/VUR2l5CJLDzZ49ouKLLM4z
qgjBjo3HHlKerrhN/15Jxst/eY8yG3/PjHQNycfZp4ayyeptPHfuh6AqvPsS
5abOUp+OtyFoC2g9SNmYpY4W1RMC3RbvOMo9Bs+mufpCcPQ/hmjKkw3fUt0G
QtA3YxRKmXZR6vroWAgqGXlc/99fr1ZU+ngIuqI/OPy/P3ZrTcmfIQhcU2xD
2fdI5Jt9UyEQcYfp//u7n3Ju898QzG3kNKR8aC7bu2EuBEfu/tShvEHuirjr
Qgj4Xdo0KeeHNEwtLZF8h26pUv4feBWDCQ==
      "]]}}, {{}, {}, 
    {Hue[0.67, 0.6, 0.6], Thickness[Large], LineBox[CompressedData["
1:eJwd13c41e8bB3AJIcmekV3h2FvxNlL2ntl7k0ShSBIlaRolKqT0rWiibSRJ
QiUkI4WMiqyU3/P5/XPO9bqu89zPfd/POJ+PuG+UXQA9HR3dUfJBfc/2vayX
OtqpB9lrtRtUlNF5QWCvQVeVPm1xBb9PsArA+8ZXoOu5/hW5xq2D6arg6+Fk
4TBu0W9Vzq5+eVwNcTbXPqzsatfn1yz1/JumDp/br64tH/ugr/cgzUo5WAMW
fBP7/hj16peu/xs8oaMJzkn+kwsfBvUZXhQPeN7RQnpReeKcyrB+7OvOkp0e
2liy0Q74feyb/kvxlrLWRW3E0DdbTY+M6ltqPNf0OaaDkdtuWj+NxvVX2ci/
+MerC8+A7+JTFyb1E10alEPO6CJ09eNDs0k/9Fer976yYduMzw+tomY+/NLv
vqnbvnpoMwp4+f13Mc7oJxpzJc4ZbYFD5GeXXyq/9WvmI5NOXdiCtS+uWO70
ntX/lU+XZz29Bc3row1/HJvT/50jf/WkoR4O7dHSjKqd129WTeqqydID3tLJ
T44s6Fv+Gk4RbdfDvdQTvONGS/pfzU0726z1Ed3jyhq2869+a+PS1usZ+pBT
k1gevfBPX4Z+SKvvkT6+Zo1NB7cs61+czlYtntJHW4zrzHQSHeojZBu51wIK
RY8ib3OvQP10ZG+7FHD0lfhozLUVEEtaKyWlDZhIjX36+YEeOVkL39o8gBIb
K5fKyJUwLPOOtIsEVuyrao9mZMA/u8DdVfsAz6t8lkrnGfCLqXWJLgt4+C7h
xZQKI4bPljyyyAcE6T8b3HzJiIzJPXmXS4E4BaOHkd5MuMRpF8VVCSgfXl05
cWwV2F/lFQU1ANm3o+T+k2LGw7ThTr9WYPxzR2l4LTP4bSJfXn4PmLJpicnb
sWAj+6pVyn1Amdb5gu8jLFg1uYKLZxhgCKDjrUhmxX7PSWXH74DPCf/joXyr
UbvpgcbSD+DxoyYW2f9W4yDTOm2OWWDdmHzaqBEbBrSWNPIWgQS+E//Ku9lg
ZGxQUPAP+GD4e0/wzjUY4wgIEqE3gFqU6/QGZnawhyunyjAa4OS5RxHfLrBj
y1Z6vdpVBvjxQnykTH0tWM+21/WzGMBy5pBvYMtaHBPwWnl+tQEcOXZPnlTm
gG+Vxv6fbAZIk7lS8SuJA4rTcqXDawxQtfljsF0TB2KPxJ9LYjfAgN1qmSpu
TpiI9RrUEHOEbBni9OJEbfGukEvEeslRxTuvcSLgsvIJLeKIMxc93v7mxN5b
hwVTSLzzFR1CygZcOMedYpFE5mt+xtiVk8UFOpVICSWSz8IHzTM/PnCBdbtp
6gWS7wMVZu8rm7gRJ9I8X0TqiTvWJeuZyI1bf3MPOZF61UbKf/O85kbumknz
BtKPX4Z7n74S5QGb9eqIqWXgVqHp0dRoHvzqcPj4YQmInBd00n7OA55mQ8MD
C8DYfzXfywJ40brxern4L6Cc+eg9j/u8sN+2/7TIJBDot+MADwsfWvq1Ar+M
AkMCS3yp1/lw36/jfE8/0Htwi6HHND80nHcxlbcABX1r1vBsFcAO6TBhtReA
i3bfh+azAtBMf+tb8Ax4N7k/QktHEDkTuWV/7gKtrk/zuA8IwWrUNke7EHiq
aDT1kl0Eqss/+WoDgf1HuGtSvEVw46MSb6YXsHl4KE2zSgT299bGGLsA1QVp
QqWOonBqMb6ZbgpUMTZuTTm/HgeHhZht5ID2CCkrYV5xnJBVYpH7qI86oysl
by9JwqZn2Pt+hx6Usm+OzjVJ4m+79BTq9XCh676C6JQkpr237Wy6o4c9EU0P
QnWlIMqpbddxRg8KuaMtKzuloJLWPDnsrIeCMbnf6owycLcuK3bv3YLoE7e2
FgRtJOuxv3R8ZDPWfa7+6itPg+DGw3HH1+mCbnpn3ktbGrIt2+Kk1+riC5Os
mVI8DerbXesaV+jiP4WC//4+o2H8TUyU3Dcd6O1PiM1zVkCU/Tjb/iodeIno
0remKsJN4GuFlbkO3tL6ss+PK+Eii2rjvUPaqNes+Wa9rISS5tc/n+7Vxj2D
s1jJpYztreqt7yO0UeBo9StEUxn7xwuPSztpw3ffY0fNVGWU3M15Y7VBG79a
Lqxr51fBXaGYcy2vtMAT7nVtlZEqmp24cqxEtCC76nKjjbMqPG3veg9wagGX
vg7mh6ni9lSG8AEmLYR3RQjLn1bFMQO9jd+mNFFvnJRlM6yKNwWGyRZ1mogV
yY/MP6yGq+e5PseEa6KjtV1FrkUdF7sZevtfaGAkhM86tl8dh3ot2ZYeaeAf
g1vYoxl1TKwwqJe4owFZ3YHL1iIaeJO59/zJYg2kXpniiY3UwIkTQ2WLezWg
ksI295BDE4/9TMYGFDRwUtmk1spRC5wXpTtqi9Wh2OO6bUuwFtqUy5nq8tTR
khbRIZeohdsfs1Z25KiDqev0d+aLWjhF36O25oA6EvcPCdeNayGvY0vcqI86
/F+lJGmmaUOl+N4ZbWl1aATUbhG7rYODLv45i5Vq6GB/85K9UQf9Ria3WCrU
EP1g0PFvlw60hZwPiJWo4dpq1sjufzroFbrAG3BWDeurXC6cNtOFfnTIetNE
NTAv//7HPKiL7dWqhbtN1PAxT+npT44tyHzE8HHjoCoKOirWxkmT/63OkYjC
HlW4sW/wWtTegpPXzg0JvlMl51HkH73fFlSZNJjLNqmiP5J1M89dsi8fsLGW
31DFiPGX+xquetgo9Mxo7T5VzP/IvZl4UR/d4zb1VutVUS3Hvbx8l5yTt8ss
NwRVkRCYbZXWrA/mon/8PDyqWOpJm8ia1seV3A3hM8yqSBl6wPtGAjhuHMnJ
OK2CtNZS+/5YQOnl7lCvJhUcLUl+Qy9ogBX5O588j1eBmVoIF6+kATQ+nztI
v0sFzPV2jhtoBmAM3fFtWyQZPyTdY25ggJcOF2OG/FWQJNHy9XSIAUwGWQbc
7VQQWSzwT6bGAPtjXu61V1CB7flKefMdhjggsr5DckwZHPLnojwCDPFpxEp3
9VdltNamVUVFGeL6iWdJcwPKMOtx1jp90BD+Y5yxfR+VYSj0z+hThSH25Pqd
HX6pDLU8sx1RS4bwsPzS2nFNGfynhzJPFRqhITtVjzVaGQJyd9Pmy4xwO2XL
28fhyhB6np7sccsILa9SV8WHKEP0x6bdG+qM4PYrweqXrzKkLaK9a0eM8PUe
6ztuJ2WoMvzVGFI1RrfUVbflzcqwjuX7otJsDM17xjUea5Rhs3qkL7fDGIYK
UcbJrMqwu1T9canXGMd6fRcur1KGU5v7m8YpY7zS73o3u0IZHvKXa9x4tyLD
a3Hh2awSwr4onkj13orXRfxzY/1KOOxgqtc+uxVzHT3Ho+8rQehOqxD9ChOs
fiIrU3tHCTe4HeaUV5uALy9okblKCe/bPW+dWG+CK7RYyxvXlSBlGythu90E
n/NdVNdfUsJzyyKmtnwTaH7ZX3H2mBL+mvxufb15Gx6rmj58HqiEnLKEir8m
26B8Y99ghD8Zz0SXQbPdhtNcGzqEfZVg0cBqcCxgGzxeXmdK8VBCgZHYbYvs
bQiHrVuIgxK0YJ776vM29HYdbH9oqIRd2he9XqZuh0yM9LyNuBLMitlnzLO2
I+SghtnO9UqQWJWU0XpmO+R9l26fElFCW6dTZUf5dkgEDdf3CSpBIZptZV/r
djSz3Dp3jEsJI2XxZb+ETFH13JtmwaAEdx6rCeHbpnhrstCX0K4I1cTaAxce
mkK16nyT1htFsA5u5BNvNEVy9HqnxVeKqL65Ul/moylm1922yGhQBJ95dY7S
sim07pdovnmgiLYDUmpbzc3gcnfLAcZiRRhPLSZEDpmB82hl13y0IvZuPy37
bNwMKtEd35QjFXHjIq2be9YMlbcsVkSGKULAwVu7mtkcXxYPb50KUMT4g4a5
lQrm2Pv81G3eHYo4lZoTm7/HHPu9S1yntipikFcmsn6NBVYKsv55IqII/qgn
Ivz8FvBp2irhIKwIiyaX1yFiFii4Tf9jTEAR9xKOyq9VJb9fSNslxqOII59/
jLm6WCDTy6L5GqsiVK7WBk1dsoBzaLq6zrwCDmy29RHSskTS9GKn0jsFbPe8
8EvT0BK3+CaPf21XAHvK94OOFpaYffaNvqhNAefrDpXleFuico0Mg0CLAh6Y
1XxnyrRECoOdkGydAn64SMZNf7SEYK/H61eVCvDc/ftIS6IVXk/78P/IUYB0
ruG6sUNWaHwg/H42W4HUf/y/VTlWGDfOHV/OUkDC0qY2wxIrDO2s4BXMVMCZ
g5681S1WKHRRYA06oICWEy+KSkWs0dDPxh0VowCdG/l39j+xxtRyx0kRJwUY
f2j9O9lkja5ZQ5XDDgqwomPY5tVujfoTu0/9slOAn13kR/1ha4yIXD/Vaq0A
k0Tx5BRGG3DHr3Y+Z6qA6PWzlw3kbHAndNEkfYsC6oOKJuribHDVwb7ptIwC
TJe0uZISbWA/V8qsKq2A1pxODbUUG+xOqG1rl1TAx2qWlJJMG+w6sv8nn7gC
JlfHch06b4PEihyTSmEFCNzarmny3AZ8dUZN8pwKCJ//mdK0xhYPLx3qUP1L
g87OQL6vXLZwcj/A//UPDcxj3RUrBWwx2rz0PX+RhtKeuvd6EraoOtSqxzRP
Q9/jM/J3NWyRW+7l9PMXDdaHtLsuetniovrQtbWjNKhwHVBMrLRFn09Infd7
GuiO/q7Pu2eLjveJeQbvaGhdGep2r9YWLPnXGyQ7aQj7bXfoZ4Mt6ouMJMbf
0lDSJdUT1G2LqyJbqrNe08BX1JTusNIOx3lYmNgaaFiQ4+ijOdqh3LooeP4O
DbOFQgdU3eygOnT6DSPxzFppKW0vOwwwGDrw3KZhclo71DjEDnsnjlSqVdIw
WOs367bPDuaK1rmp/9HQbH6fPaPUDi4twd9ty2goCPPUH/xthyw7XsZ7eTTk
fgoe/LZoh/7Srltfcmk4bb3r0MSyHa45M9jzEGerZryaZ7HHtPnX3XFnaEj9
U+m8VtQexwVleE1OkvqOMkZvNrHH6T1/6zmzaNhccb347Fl7GAvZZ9un0NAj
VlG09Zw9ejcf4axIpiHh7NULM0X2WNbIsFxJfP9A2Xm7q/b4ydszfncf6a9L
cR77Q3ss6kzclkykYRPj6Zz0AXv8YTB9KBZH+uWVmBIn74BPt9cknAun4W7n
3mRpZQdo62+/zEzsYLZnf6e6AzJ0vCLiwmg4qb47SUXfAdN7Dg7Yh9Kwhi1q
z6StAwQkHmjyBdPAUO0bHRjvAH99C7YHfjT85DLzdnrugIjYHx/DdtDQFS7R
FvrCAWwSDNwDbjQ8bVzUT25xQEq96E8n4pyEivXl7x3wp0ky39iVBqVBts8L
Yw7Q1IlP3eBMQ2TlG49CbkfMHOAUXm1Pw5i1444v/o7wThZMMDanof0q7dV8
iCNSXjuPt5jRULOSSXdNlCMqXOrGHYkz798T0tjriCpL+zMhpjRsXC/QffiY
I/hVRWJyt9EQNNntInfPEWnZK9vYjGn4kuXtFLPKCXKLwsOuW8j8Y/ISSmxO
0GLXfLKwmYa5bQsTExxOYLHlYiggZl158lCIkBOunuNu6dEl+e+tu+NNc0Jk
RME2fx0a9gXIcFvbO2Hh3fHMDE3Sf73xN3JFTghQ7zURVqGh+NyDc6OXnTBu
LnrhhTJZr4W0oCvlThAasrGLJd58R2RZosoJbBwf37Qq0eAna60g1OCEay03
uTMUaeRerMpi/u4E5SQ3v9U0Gkyn4k2HNZzxlSszx24jDeuURdOZNztDRr78
9kriyZj653IGzmCJq1a/u4Hs11mOzTHmzrjD1esgSNz396rCspczDt4y+jUs
TUMMWy+3YKYz/nS+MMqRJPt/E/osepzhqbzHV2Y9DeFhX4Wi+52xU/x49qAo
Dfr/ZTmfGnaGdJwlWxHxF6WPbR+nnCEcK/9HgFhBK6YukMEF39uCz3GI0FBn
UlKeQnMBd5rQcXZh8h7ix7zrTrIL+vVDmw35Sb4XjB89SXPBtufyB1mIpz6m
rHqV6YJdO3OS2/ho+GW9cG7glAuslRkNvYjndMfq2ctdELpXfDiZlwZ6nha+
kDYX0D1T8H7NTd6L6o/XiIi7YrGDfV0uBw1Cy68YNsm4gs6y8W4A8TodZms1
OVc88G7PVCMWvZUyZKbuipq0j5/b19IgdX4n2x5TVySqm2/mIlaKtfds3+mK
o2Irk86tocFEip/+8HNXFJ07avuelYZR323lui9ccSllKucGcdbFeKsfr1wh
HCq5lE7cIdpV4PrOFVvLtR21iL0F81XlR1wR6tvJVshCw1524YC3a9xw96hx
cCQzDdfnRZuEXd3gKeZ+UpGJ3K+a1pFtHm7I7u7/yUb8a3cyzyFfN3C9z44f
Y6RBe/qz92SYG7KiHs6UEjdOFC883e+GpJLqSlHiz4MScoElbtBcOMbFz0AD
12uZ7FtTbuBYq71Dgp6Gf1NKpc0zbjheLXB1BfEYl+7DLwtu2COxUnRgBQ3P
XazHBBh2IM9PPamYeNeXeJMDAjtQO8/EKE7c+afpn63BDvj9bJDYREfuS9mw
qOmTO7DX5Y+Twz95pFnuTl+TtwPX75spaRFHRycXbijcgd7D6nLriLffO/Vq
x5UdWHtE9dCXv/KYN3i4ob6WjI+Mb4gjdnNd03/6yw7Qqxk6X1ySx7qMmzYa
Gu64kLK2cs0feVy78V/dgo47TM9EsM8tykPrXYXGI3133C1dc6if2EGifJ2x
qTtOcJU+uk2c9bB4xNbdHfmZsq47iP/8OJESkeqOTqcd4jcX5NHtGnurpNUd
av4SmsHz8ghOiZEM7nCHzyJrhgPxbFn0Wbkud2R8+D4JYq6Z8KSqAXd4rtX4
J0hslh2w/emMO7w5zcRez8mj+rlTf4+QByatXTw0ifPktDm4gzyQfrCaV3hW
Ho7mr3Meh3lgU26jJSsxV5gPZ2i0BzZ8Usxb+C2Po9cyuZ7t9cDDwga/LuL9
m7p5orI8MKVf33GW2H9DouCrSg8kL5sw8hMrSz6SOLjkgY1bM2SlZuQxaWh7
WWGFJxb892XwEl/zHZbsZvREY1DsLBOx1KU10sprPZGdIEY/Ni0PAXHPDZ/F
PbHzZOL7W8T/RJfldLd5YsDoiZ8BcbOQgfr0CU8wRMgVRfySR5voTRmGXE/s
vrSuyYv4vYSIAO95T2y/uGeFHfGA7MKiRpknfoWLlWoQz+tUPk2o8QStauw/
OmKZHeIW9EOeWFH6uCr3pzxSz63w41TzwiqnW1xvf8gjoyjKQULbC/vcT0s1
EGdf/rRVVc8LparlxtXE+RXVGx23e6Fnat3Ni8S3andO5rl74cBgiNwu4r6e
gb1ih7zQ2rD6tgCxzrrnOYrvvZD1x/xIxJQ8BiWl+ka7vfB4JPunH3GmXLpc
yWcvSHBF+LkRd+mYNQqMeuGfRFvgNuJ41/Y/K5a8EJDM8F2c2M18p+oYhzfm
1J9+7pqUx9kM8riv4Y0oFQdFK+LQLJUGQW1vvN2i+G4rsV7O0Pc4XW8YvrVM
20I8nLtVWxneeJ0v+0+eWO0KS2epqTfGp9W92IjbG06wHHf3htVn2uuWCXmw
r7wU65PqDbHcCnYHYqaFJ/Y/07zxJmQVzYL43+QnlQOHvcFh3uNgTDzVLfiz
OMsbPjUvnqoRt1WdiOg/643PPSeY+YhP+h4I9KrwxvHLLRbd4/Lge+7t4tHp
DamOercQYvYH+zUn3nujZVPjSV9iphvn+fZ99AaNeax9B/Fcflfn+T5vMIrH
hFkRd+20se0d8UYmz64lVeICcZjt+OuN58LfztARix5Yv9lVxgc/9O0Ci77L
48YuZolPG32gt/VpRT6xXuDPVT5yPjhUODF3itjDvK4jWMkH7woCSzKIz/MG
he3R8YEa24xFDLHgtRsFuVY+OO1x7Z0JMU/HloV3cWR82dYTM2PyKGmQ+ey6
1wdum/qKpohVH6xt+JTog6cXtt8ZI7YrHMgZTvFBqmv8ZD/xiaBDG38f8YHt
rv1XXhOzL7U48xT5QD4hRqacmEXa/Z7dCx/kn3gu60McKqhvVvHSB/vOayt5
EDevkehb2eKDBH4OHVfirNlvjHfbfJCj2uRmS8Vr2uXI303q7+17YzBGnfej
Mz3jPjhZE5smSbyuskYlgMsXcjo5c6Oj8kgqLWx8xOMLxf2LyV+JP+WnuPHx
++KZswrbEPGFVJPUF8K+4ONaVOwlFnNof7tJ2hfcYtklrcTSc6PRk5q+ODKn
qneHWGGL4M14D1/c9DXkTyW+LRnyh97bF2E9hW37ibVYq7dl+/oi+tPnY4nE
hh9c+kuCfCH/eSXPbmKnnXmc7Tt98VTSxCqYOLmUP1Y+3ReJrYbx1sRta/i0
B2744vLpZ4lixI4zAYfCK32hP+ZyVYS4u/vu27nbvjg/atYtRPzlimMoe7Uv
3kDHhHeUuv/PnNOt80XZn3dbWYnF43j+nfngCw2j/f0zI/KI6eOqM6Pzg87E
06AW4qZG90fX6P3QsapVoplY9GbZfVZGP3Qd9u1/QdycrHO9mcUPDzbx+dUR
S4j7njHj9sPLtc7pNcRv/SqDzGT8QLflgcFVYqVRazYzCz8s7jm3J4M4/W0+
0zUrP2yI0khOJ+6tHqJjtfWDrDlDRhpxxpH43y8d/TCYoFCcQtwvV9Rn6uWH
aKndY3uIcyInb5nG+CF5MftLCPHUdJajaZ4flkraPCypeF0XnQoL/KCnde2G
OZXvo3vOP8/7YaTQdYUZccnhftf8i35o91a5bkLsJqzmOXrNDze25fKDuMGw
JzDzkR96bhwxUiU+d2LTnpeDfhg9Nj8oROUXp7dXZNgPLoVjoYLEcTvsE3Z+
84NuatwMP7GN9L4kwXE/3DN2YOMlZqpuSwn5TebvGrBaS7yzPz6Thdkfves7
RBiItyk2FpjS/Mk5utk1+U0eLkzbHdoU/WFx9V7sBHHop5drnFX8seqjH9c4
cfbR1yn+mv6I9r1qN0r8/ltnYLKBP9zWX/86ROxfPKRy19Ef3fYjbh+JUzlX
vBLb7w+/X0cCG4hPj6SmXUnxh1F0mWo9cdkTBj2Fg/6Y5aXR1xE3RzBX6mb4
Y2/07stPiTmb1+Y6nfRHyOGG2Vri4lRRv6wyf9wIXuqrIn48rftnrtUfsk7Z
1y4SX2y572v/1h/Fpy7fLiZOK1VtvtHhj0nOpkdFxKbOcvkBXf6IL9J5V0jc
WSOk2THgD7rL5RwFxGMHFmJuzPiDNebRg5PEfBz3x/yFAvDDe1djGvHCiIrd
03UB2FEVPHWQuPfZjWrh9QF4cd9ckPLFXWUZ7ZIBYPrvfdQBYvkPZ2RAC8Dw
8OCG/cSGF2J9hREAw/ujz+OJI+VVut8GBGCvZFZhGPHuOaFFr+AANPYdaQ8l
Tnq+UmgyNAChuUnMlI+6vHNljQ7A/mtq8cHE5Wl7PhomBEBpqcsrgHiw93HX
7ewAXIledvcidjpm/uHM/QAoXNm0bE/s4aI2J1kTgNNeYTaU/SVF+KseBiC5
MemSHfGu6kmn1mcBmMdqU1vinOET75laAjBr/aTIilqfLV3v4vsDQON6EWNK
vGXSv9OVJRCLq6Ku6lP9qt126eHqQAhJ/l5HefKwbPR69kCs+CRwQo/4gviP
1cNcgciO1EjcQvzPIdEoel0gMtvvOekSP6k9UZWuGIgtEyqymsQGmY9zbjsG
IvGbmZ4isZDTRU8+l0B8OaJUr0D8SyJNfq9bIAK6Cs0oX3po2qTnFQjh22yu
NGL6H53LL4MDwaaqlCRHXOf0PbI/MRAStzf1bCDeKiVgueZSIMYuK82LEd+Z
aBD3LwnE+XipHMpS93fN1pQF4mzXkY2UGczeFAVXBOKM4X9u64mfR6X/qrsT
CI4HOvUixHq1M7kJLwJRo8p8XYhYw+7t4LdxUl/dRDMPtd+Fk+/rTQXin7Nu
NGXeYfmsMz8DYZz4nZfyTHyGutFsIKIjd/pyE1cV6mdcWA5ECTMTHRex4uh/
NEeuIKyy/WKxlnhjypE9zzWDIOuzTY6V+KFuKaOFThDqrkW/YyG2mXty8t3m
IISz0KVQ3hP5+/qIQRC0jKzfMxM3uXsPsFsE4T/Hy4dXEQdra5jt8A7CY48n
SwzEV38NCM9kBMFGq4pGR9V3Y6l839EgNLXXDS1/Jc8zIfwaq7KDkBNOK6C8
2G9hI3QqCE49TMyUzd7cT0NhEKrsGr/9JR6rODaRVRmEAA7e+3+IZQO0n0h3
B+GuN//JOeLjElaLB3uDMGeQ50R55rOv+mBfEFRvuQlTfuyWVXFhKAjJPy+V
zhLb2XzO5Z8IQkKZ1qPfxHt1D0Wz0AUjO8xkfpq4ifOt+IR0MMxrfM7/IKa9
GXY33xgMgbxzwZRPZi3mXpUNBiPWqlN2XyXFHqgYjMXJS61TxFNLcYt9WsHw
a41loMw3sq6jzTwYYXWZCRPEAY+D0+7sDEbo45DsMeLJiLH4rbHBWHp50oPy
HpHwsPdxwejnnJWnfCQpym4+MRjXqkNbRolv6cSJbU4PxkVRZnbKS/cOPqwr
CAZd19S5b1R+Ny/MtNcFo+Hs2f4vxOu8xEb8GoMhdfncPcql7Jd6ZpqCUS/X
kUX5QUTpc75Wkm9MlzblT3LXc9y6guEvqHp2iHhjebX84HgwJm99dR4kflLc
6f+TNwRnpjj/fSbutxD3ihMIQdXb/G7KdAsRrn+EQuB4xfw+ZUPbVVaMYiEw
8JXfSblxhY6moGwInI/0fu0jbvEtYjHQC4Gf5quPn4i7pUJv5ASGoFD6cG8P
8Z+2e+W8ISHYJDz5iPK6fSsvF4SFYLv63iLKHu/O55ZEh+CUyh9fyv2H3qQ8
SAiBterV793E376q2fdnh+DKxcyVlGfKl+cU74fgZo2xRRfxVyeT4szqEAzY
lapS7mI4tn2oNgT35sWEKdd6C+WffRqC9ePBYx+IUwXUdf6+DEGTvtYRyhwZ
oUnNvSFIWXzU+p5YPugdXQB9KDrPF4a+IxblXXf1MUMoNM5scqTMUedrK7Aq
FA/lXutTnhb9cfHV6lBceeHGS7nmPauRCm8oLJqznnUSbzfBoeUNobDftVGU
sp90BUuBZSjattd+aydOaPAMlbEJhfOZ3R2UcwK4XlXZhWL7sW1PKD8s3Zv1
yjkUockquZR5ZLav/etD5guX2k65UWaYxzsuFF/md994S52vjevFZIpC4ZTy
7GgbMTm4KVUXQ3HhqHUCZafg9AG9klAUik0HUz5YPnHJ+WooTsYlmFDu3fhQ
OvN2KKar0+kpZ29ylRt/EYqSnqT9b4h/yp7SqPoRCrFdgodaqX63YCv3dChc
n66Pp/w0ctI+9ncobj5RD6GcXWW6U2MxFGf35FhSltWhu16zMgyZVv/4KPua
RojX8YWhx//K9dfEnUHb2Do3h+EHS/ZgC7V+LL+F1PXDIPXX4z3lSxWXNp01
CMOpZzrNlKOn/pq4mISBxVeoivKa+DsHeq3D0JYflUrZJF187otvGIQ7M6Up
Pyj5M/A7IwxrXKx2vyLWMIqdMzsahknJkVDKdwfG2YqPhcHX75g35SrRPk2z
k2GoZVg0p3w97+mxC+fCoLfNTZJycdYh7W03wtCXKNvZTJwZu/ZEXkcYLGSu
bKHMzJ1RNvEuDEPip9Uop1fSPTTsIvm1HpGjnDb58+t4bxgCGM4IUt4f3LnZ
4GsYjjoIz74kjnHPHxmdJ/lrD92i7GYsCV3RcKyp1qVR/tvJzF4nFo6ylxel
KBcHTPaYSYYjVYVrHeWv6dXxbhvDUdLNufr/8V5a39yrEo55yaOjTdT9ZJUk
+sAkHDxn3cop17i8W1KLCkfNWx4aZY/RmuaHO8NRkfafNGW6hOI849hwDC9Z
iVI2ORem5rA3HL2s19dSbv+0InzXwXAobX796wV1//sq9FTmhqNyqriGsnDE
4WqFp+EQ36pvQzl7OVD96PNwFFzZbkaZ/qRJ5bf6cOQ+cTH+//h7jFeLX4Yj
9meWFuUaurQ8ro5wbE43FqfsdjolfnY4HLVPRqcbifNq96o/Xh2B/Lb3hZTZ
rFwrhdgjYLS6PI9ySr8WLZ4jAsZMyacoBzPOSynxRqBEVC+TsqZ1HM8l0QhY
0dPtpvx+MGb6kHIE+AeOWlLmZQ2vtHSOwGm3bHrKJUb7En64RiDsWOrfBmKV
fdlGp9wjIDCdNE/Z6setd10+ETiukzZJOf397wW/8Agkj/V0U56/lGyYcCAC
J+2u3qHcrXuqo6wiAvQBGeGUg3eXnDe9EQHdErVgyrM37gaM34pA7qavfpS5
JLrmlO9FQHbaZQdlc2aRdY+eRsDbaJ8Z5YedZf4d7yIw1li7ibIZ+wNaXFcE
3ivVSFPu2vZyVqAnAheyHolTnqn5nuHZHwEm+g5ByrSLSv+NjkVg2UuL9f/x
ug3isiZIvW0eTP+Px2Ovr/gjApHsGfSUAw/vfhv7OwKq/WOL9VS8p+kF/PMR
2B0qOUc5dTHXr2YxAuY3vacpc6hdlff4G4GZq5emKF+IqPm9vByBW46j3yn/
DxqqWh8=
      "]]}}, {{}, {}, 
    {Hue[0.67, 0.6, 0.6], Thickness[Large], LineBox[CompressedData["
1:eJwd13c4l98bB3DR0KAis8hs8fnYm7yRLXvvvT+hRGggRMmXJpIkNJSiaaQh
lZIykihbSWZWSfzO8/vnea7XdT3PGfd97nOdI+wZYunDzMTEZEke1Hums+6F
2ImWnRHdR8VT9uihJZc3SqutTJMr7U3zhIsewPXek7ftuaZSpvO507v1EGF+
4xNLW5Pmkr/sSyJoelg/ynPqz6dezeGYYlrgmC66qkxDpj790uzdse/Sjmhd
6IkNfZ34xIxnzUoy2pd34c8npbPjnzhQPd/r9Z1TB49kWd2vbudEFb9iLesK
HUScbNvhGsMJr7+ZO+XmtPFLO+rpW8EN0GeZ33OlWxtDtyp+FvlwgfdrbPP4
LW18Oaqh7TLJA+Xjd4e1jbTxVEpnrI5dACvESn7Mpmjh8HHOilh3AYxoTlXo
HtaC+kBfglKZAPRfvtp/ca8WyrMT+AttBJFT+OpVoJMWypa91I3N2Qw/1f/u
H6JpoYkhZrqRSxivPa7ePd4M1OhcLWjMF8UBybEEr62AdNrtH7OvRXFlwW3J
DQEgt+0hXXBMFDNpetl/OIEDjNePAtXEsHtov/A9JoB+/kc9S4sYFnOU5iTv
ayJ7SGJaYdkWpF29OSgopInQjDu62X7bUPrZQTmRZSc6Ox4df3pyG667CQ5a
/tKA8ZZn77/d3YZVL+PkZHs0sKWy0UGOaTtGityixJ9ooKP/F6M+czv0PquX
fI3RgJ6ywrmFuh1IOf3n2Ynf6tjUVf7NU5KG73GZv9MW1MA0GZZZZ0FDm9Ol
xy/H1NC/fIeRdCQNm/0fsLH3qOEWPfvWv2c05BtfE3hbo4adh6PDM+3omPHL
v/AvRQ1uAmrMDfFSOHr1/YAynxoaaZ1pOcPSuFpadf2WtipeKFV8N1uUBus8
/+BjBVU80DoHFg4ZGIpVr/+yTRXZNqa/ApRk4G/2bUJrrSo8D1XbKMXL4GVa
zL6yLyr4VZ+7qYlHFhrj/r/4o1WwIdjtxgodObyRO+ZSUq2MHSuuvDS3k4Ps
T84Ne8qUgfxvvVlBchjhiYB6kTKC2xgbJc/IweBLdAVLmjJe7DqYaj4gh0LF
tXs1XJURLpC1J+uYPErcajlMlyijuaFJVqJeAYcnLlVHWihhMIDbLLxbAbH3
aru+6ylhYalj0OMpBZy0Wzzura6EHWo9V8wEFCFWDN2jW5UQf3VsQ/geRTCH
HH9gvaAI2dg1s1XrlPDqTp64WokiTsnoVZraKCMsueHDfW5FSHU46Gv4E++W
1VdiV0R9AqNZIkYZE69saM+XKWJ525mfrJeVUfP3weYp0m/M4b6NNcPKmKaP
HX7VrADvt7EHlRJU4NdyRl/0tAIUfSo1hO6q4lScqm4grwKa2d/Xsb9URYPE
waDl6xUQ+qjX5l+bKtjkXtfdWKmAG6tX7WlfUIVI8vzKNX/lsbnMPveMkRp0
mi/kSnXKg3VxeoG1Vw2GDDaryUJ5fM6UfjqxTgPmYaK10mryyG4uXhshroGb
HMEZKvLycGTf6janooEK0+QaI5o8qU+BBWYvDVTzBcgkbZZH955V6hvua0Dq
v1UC7kvlMbir/6Giw0781zSffv69HH6Pn78dc1kTgV5SCU0kj+USnIuLpE5e
RSg6f/SRQ7RvmmnCG03cEFBgdLnJYb4jYSR1UhOVd8J4VlrLIbbvEdd7EWDp
F6vsUnU5JDQUWnWHA+pOb0fM1srhRMGR98x8WlhmMJSfXC4LI/kADi5RLdgm
yByIvicL1heWNltJ3Sc/6TTce1sWCX3iHcZaWgiQMHm5r1AWB0Xqv50J0IL1
1SzXxxmy2JPHu7ClQgtDhQN/vYNkYZFTKmnspA3tW4mOn0RksU7yQoiLjzZe
3pK+ECMoi4bKhLKQEG10xt1eKs5P+u+wUz5zVBs+mlA9tl4W2vwLOl+LtcFh
ZJWczCQL+Uwjp5B5baxKr4mI6pIBz5m+lNMXdXA4r8llOE8GvBL3E34X6cA5
0mki8KIM+J8nHXG5o4M2VRXvkSwZCI5v37+1Rge87Z2t/07JQNwk1L1yUAeF
FVoHTBJlILf0n2Kf3C7wvXj7NydQBmbh3P2yb3ZBLV69Y5TUpfnqwc7zzbvA
aP3u2SMvA8v88s/zX3ZhC+2B4ScZGdh+cH7/cmwXPibcFX8nIQMXySsVjly6
EFr17Fb3ZhkE9UtlxLvrwiC2of4KqwyOWRvubJrRRS6nYU/cF2nw32vgZ16i
B9Y7vjx5n6VRwmk9K7NaDw0ijU+ftUqjtcn1TsZmPTCF2LisbZSGmEW4iIWB
Hrras4yba6XxfPel5R+y9HDvFUvY3G1p/NObbninro8487BjN5KkkV4UXfxP
Tx+cH/lipRLI/8uZkmkW+lgfXRT6ME4aJrWrtE766KPr+o0dHw5KI1tH6K5J
mj5WdbdcEtsnDWUYn3/bpQ/7ww8u2LpLY5/KZbe6eAOURYmFvFKXhlEe+5Rx
qgG2eyusr1OVhsiKg8kNZw0ge/X+SL2yND602JY2XzNAuv9Kkw55adBD17B0
NhggQ07EnoMmjcGiyKJf/IbQn10X/11AGs4bTEc23jVE4N6WGoEl0pCLqYzL
rTLEza8VG18sSGFV7zZu4ZeGOOoWk2b+Vwrlt1k0t3w2hGi162L4lBS4jcvT
pRcNYdayL/vnNyl8iBOT1zU2wo9jC5yp9VLYNTYXvafPCE97nIwPZUshyuDM
jmfDRlBjq+tPPi+Fksu0ds4ZI3zKu1Fx/owUeK3dVcpZjSF3J5btSZoUhh/V
zrLQjVGpEfpT7qgUTsenh2cdMEZkTELY3WAp9HJt2fOCzQQmyttCfmlJgSfk
iQAPjwkKOKxmXTWlYPLa/l2AkAlOFPFYNKhL4UH0Ccm1ciZwWRvHuK8kheNd
40MO9iYI3uc4U0CTguz1Sr+xfBMo/ra6uZxfCnHqFh78yruh0nqd7ekUHQau
ub+UtHfjHfcKS/NfdLDH/jxqY7Ib0muEYvrG6MipSSxKd9+NIJYLDI6fdDwy
qvi5PGU3mItM957qoWPcXjRi8vNu/J55x8z7ng7X/dPH62NMYdnW0C5ykw7x
89qbhhJNkeC4xWLlDTqZ/3+3VqSbAsKndH9dpSN6fvsH7QJTVJst5ry9QsfZ
o65c5fWmiPp98d6FC3TUZ7y6VChgBu6s4rmSE3SolmTdO/zEDHWyy13TGHTs
+tTwb/S1GYozz7B2BtFhyrRU363JDOv9KzKkAunwstzzWXPADKOCr5XafOnQ
ixE+ErvMHCdHGrI13ekI3TxzRUvCHC6c+X+9reh44XdppCbCHCtsXjrPq9Jh
OK/CcTCGfL9/yYoEFToa0lsU5WPN4Ww8acGmTMfn8pWxBSnmuFOc/VxMgY7R
1eEciTnmWBOa0OErRQfvHQMlvefmUOEu9lEUoyP490TsazYLDFXOLc6wk/mE
+XJ/47CAb6/l1Gk2OliH2otZeC3AkvPwlOwaOgo7alp3iljAgq+sNnwlHZ3V
ZyXvK1pgIbSifs1SOswSVdouu5H2bqIg5Q8NshxxUjGlFsh8Rfe+PkAD04np
F5kPLLC4aVl/ZD8NDSyBjg8qLRAbZ9Ck30dD0LRl4kStBUq4nCZ/dtNQ0CbW
4ddugTeV//HqfqGB+9LrJGsWS4TL6USoNNPwR2JdJ83GEnPjNds3P6dh5iJ/
nJyjJRK6bLgEyDlnaq24mIqbJTbr5klvekrD6KRK4K4AS3BOzowLVNPQW+k1
43jIEgcNPu2VqqDhjfFD9uRCS8zsfmKSUkZDdpCrZu+0JR7Os3GvLaDh/Ff/
3u9zlrB//MtH+goNZ8z2JY4sWuJz0nilZT4NaXLJb3+vtMJNXcX92Xk0xP8t
tVsraAXLyvE5hYtkfieWharrWeGrUJpVzjka1Itv5p07Z4Vs8VIjweM0dAgV
X9K9YIXRhRj2oBQaos9dz526ZIWJ0/znHyXT8DCuKMfyuhU8LaImbY6R+Nrn
ZbJXWSGuyvBZVgIN25edSU/qscI+u9zpXUdIvNxiYiMkrTF2p2Gr2H4a7rdE
HRGXscYf2eWTx8JpsDY6cLhFwRpc2ncChvfRcEph/0FZTWv0hlvYPtxLA9ua
kAOjFtYQKX/GYxNKw9Jyz1DfSGukCkXm3g6iYYLDyN32uTXs32z83uFJzp3B
Ih8CX1njXfjILgPipy/nNI/UW2MyMtLyvgcN6dHFm6+1WmP97bioDHcapHvX
dP0ZssbHsVU9Fq407Cl973KR0wa/RBs9fznQMGRm49TvbYOfQbzPbpJzbdN1
2tvfATa4Z1J9ikZcwbJcjS3EBssE2/6WmNOQ8vABv2KUDZIyUzPumtGwbTNv
+7GTNljPN/+gZjcNfqPt9hIPbGC/ptlo0ZCG/lR3270rbHF5U+ySLm3S/5Ck
iPQaW1Rtnys/QDyr/2dkZJ0t7Jfy9nMQr2I5lRjAbwtmFfkTBlpk/FE199xp
tmhEPne5Jg2HfLZwmlnZgufoxrsl6iT+O4ffS1yyxZ4DHz8PKtKQd+HRhR9X
bLE0x7jjP+LtfxL8rl6zhWDZJU0lYvV7AosiZbbwOMIvdUyBBq8dZnT+Wlvk
CQ3mSMjTcIe7LJX1py0S1jNZJ8nQYDgWaTigaIcbSsdCY8k9YJOMYBKruh2O
6bqmShKP7n3xXELLDuJFW9g+S5D1OrNOfa+xHdz5M9TkiDv/Xacvutnhstis
xvB2Gvau+cLJl2KHJf8NhIVuJet/OzpNOuxwQu7UyWoRGoKDvvGHdtshaTjf
N4JY81aq3ekBOyjOhJ6jE/dLf/7wecwOIh7Hf18SpoGuvLfGd6k9lPfvq0wS
oqFGr+BaLM0eFUPW370EaRj2Yt1374g92ha3yTryk/Hm7nr8JMEeAmWcuwSI
xz7HrnibYk/Oqc0Xu/lo+GX250LPaXvw953b6k88qzb0gv2aPYID009E89LA
vKGeO+CDPc5qRZrf5KaRc9B/FQLCDlCbt7qqxUkD/+Lbpdu3OODgat+NbMSb
VFnN5CUc4LM58l0bBw2Cd2L7jBQcoJPrNBRKLJYTtuaAoQMWOLsWrqwn+Q63
cm0Kc0BA9zc7rnU0ch/mYT723AF8v1jmRNho+OGpf03tlQNOGNBKf6+hIfVy
pOn4WwcUNv8610DcLNiW7fDRAcxqMSPRxO58WXKSgw7Iks99+nE1DVHsG30a
2RyhJM/XeHoVDTd/C77e6OCITtpbK2lWGsyUzPZ8cHEk92Dfw6uJf+0/siHR
0xFu6QWN31bQoDLZ5T4a5Ii1IlYTF4lfjuT9eXrYEVZiCevYibt6RSR8CxzR
+PVo0fQyGjjebUm7M+aI31PHmXpYaFgYky58M+WIizWJytXEQxxqVf1/HDEr
wZ19gfi5vdkQ71InhEzJf7Yl3tcfqRfH64Qvadza75lpaPn7esFCywmyGm9P
v1pC9ssdQSGTp5wwumTZQMuiJBJ2709iy3TCPsHkXw+IQ0OPXNx60QmDg02i
WcQGD06/dbrqhEqbjRMuxL+1qra+qHTCTZk5mR8LknB0YOs+0++EiRXLti8n
3pR821xR0Rked+Xe2c9L4kbJrZo/qs5I3L67HMTKH4sVH2s6o3ZY7ek2YmuR
a5t2GTrj0pltgn/+SiK1Km/QwtkZHYvbeC4Q/x3PiGXEO+P4NP9A35wk2h3C
7xQ0OCPsm79E8h9J+MfuFfVvdkYsf6raPuKZotBzEm3OaAla8HQl5pgKPljW
4wxfLfdZeWKjNB+Dp1POEE8qkOv7LYny57bdHfwuSL2+ZkCHOFNCZR2nnwsK
nY8c4ZqVhI3xu/TqIBe8Y3pQyELMEeSxPjDUBQ2De7smZiRx4kYKx7MoFzAf
3X6ygfjw9vYNIakuqGmVep9M7L01hu9tqQumNkl3MBHLiD4WOTrvgi7+1qSF
KUmMaltcoS9xxcyexelR4hueA6Lty1xxwJEe0UUsls8mLrPWFRvjrK4/JeYV
dt3aJeyK+IZHbUeJFwQXJdT0XdFyoMuYjfgNv5bCZIYr7EwTWSUnJfFB8PaW
pedd8VH3opkAcauIAC9XjivW6NCusRP37Pgzp1jkiqXWXicnfpH8qpY+ja5w
hfebQfFHxFuchE2Y+1yxucP9kAFx/IUlXuvl3cB06oDG/glJJF8KsRZRccN+
HuaT/sRpV77qyu10w9ozGT+diLOKy7fZGLhhPjr+ozbxncqw0UxnN3j3cDut
J+7s6IkSSnTD+GiGQOm4JFQ3PU+XanWD1bco1r9jkugVFev80e6GV6flm8eJ
UySSJAq63MC9X+X6N+I2VaOXvD/csDxxOKKJONKh6e+SeTfolhWdv0HsaBwm
N7TOHe1zD/udic8lk+O+ojt2Cp2xrxuVRGCqbC2fijtata7vf0q8M73vZ4Sa
O54Nnc15SDxwXldFBu7YmP16RRGx/NWVLYWG7rjTZ2t5lLipNmPlf87uULcP
LdEkZmfJD/eId0djaaf6kxFJLP/zxGoiwR27hpraHxAvjH6VjTvmjn6+tvgS
4rF2vom8VHf0vukfv0j8oSyD0X3OHS5ad3UOEZ/yjPN1K3bH8+H4cg1i7ufu
9i4t7hhv33ymdpj09+iw0kirO14vZbhUEy8vyeE+9JmMj9lL6iHxbFZbS06n
O07cERq5RtwWZm7xZdAdybtrG1KJs4Vh5PTPHdY2r4RtiQXjNqs7bPFAtcy5
J6M/JVGyj1Xk6zYP1K/xvzpIvNN3YoWHhAeunvQ710vsYlzT7C/tgVzL9ymt
xDlcfkEHVD1wuci9tpqY70ZJ9nlTDzi6xSanE29o1vjzMcIDMonrl6sQF9Ru
6XKI8sCXG4s1csRyj9bWfo3xwDXZzcl0YsuLPekDsR4Qd2gVESPO8EvcNn3c
A55n3S+vJWafr7fbcMkDhv7Pqr4PSWKluPMDy1ce+He3QC2HOJBP06i4zgNR
ZjSmTOI3bCKdLPUemPZxqjtNnDrzfdn9Dx7YVXIm4AQx++t9NjztHthvPdUd
PUTV+4mpjmEP8KvQrjoSbyqtkPXh8MTqtyUhAsQHCy++fLzBEycFkp/wEX/N
inXk5vFEyN5gTm7i3Hi9+FcbPfHvlu4rdmIh66bG7eKeeKb4ypWJWHz2R+io
kif0+4IN+39Igq7BdzvSxRN9RvvHS4jvigb8ZXb3xOM3XuHFxMqryvXTPD2h
oXlg/iqx9if77gI/TwwuX+C9TGwblrm+KcwT8pO34k8THynkCZdM8oRmZsSG
KOIPbNwqPSWeOHN2HZc+sc2UT2JwqSdKDgZv2EXc3n6/cfauJ1bKufFoEfdf
tQlkL/eE2v3fW9V+UPv/2QtqNZ7IKEzZJ0UsHLFh4ewnT6h/++8OL/HeTo4a
IyYvLPifLhwZlMTrl86PbzB7YV6+Tu0nseDtooerlnlhcuJWyyDxmyOqN9+s
9IL4ZAR7P7GIsOdZI04vrF9y43I7caNXqZ/RFi+YNrzUeU0s/cNsjZGJF/5u
+uddSJzUmLX8hqkXij18jK8QfynvY1pl4YUVe4TlLxMnH4+crrPxwsnhE2su
EndLXOo0dPOCrdmPtjPE6XtG7xjuJf0JVX1NIB6bTLUxzPQC67uNx3yp9tou
217M9oLZztwqb2q8jx/YTeR4gUdnw5QnccGxboesy15I5G/ydyN23Cjv+uOG
F0TzbAPsiWu1O3xTHpP5Zj95YUR8IWP7gbpeLygF+32SpsYXsTNKYMALSUMM
fSniCCer6LDvXliesa2cRmwufugg37AXPEfLLu8gXl7+ITZg2gvb1w8miRGH
dUemrGT1Rqm+Qh4vsb7Uy2xDmjc+RbEyMxPbLzew/iDljcLC6GNMxIFf69js
ZL3x0uAm++J3sl+feBfrreSNkzm6IvPErd9bfI9oeeNsBp/rDLF3Xp/sfRtv
aAWnbflJHL9+yVuhw97Y/HDpyEfiM4PxCVdjvfGoO6uohbjoydKd9KPeuLe8
1KOZ+A2DtVQt2Rtueq5fPhCvf7P2vO0pbygcP9r3ljgvXtArtcgbRr1hSs+J
qyfV/s42eJM4Sg7dJr5c/9DTqtEbPTcS+0qIEwrl3pQ0e2NIdEnnLWJDO4ks
nzZvzNXbtxYTt1TwKzX3eMOmxa/lKvFQ3J+9JVPeqPKbXZpHzL3u4ZA3vw+C
G9KlMoj/DMpaPt3kg2rFj0bpxF+elZRv3OwDITluv/+o/vcVJTeJ+uBHQEr+
SWLJT2e3gOaDSGcu8ePE2rnhnhvhgwurG+yOEu+RlG1v9PGBqXtlcATx/ln+
OTd/H2ivbT6zn/jgcxb+0UAfRGiMPA4nPmH/0WFVqA98pMU49xFfSzjwWTva
B2MC0XUhxL1fqtvupvkgdFuJdwCx7UnjT2cf+kAhUs3YhdjFXn5WtMIHwits
M5ypfIkK8JRV+eDAmF2bE/G+8lHbhmc+cL7d7+9InD6Q0bq83gdZx8dO21H5
0Wj7GNntg96SN+stiTVGvVscVvoiUo37mj4Vr0r9/KrVvuQedpKD8uixHaGb
2X3h0FlySI84V3h89QCHL1acHbbRJV6wjtEJ3eSLVxp27DrETyozypKkfPFi
hWnuTmKtlOr0uza+yMRmeUViftvLrtz2vmicCC9TIP4lkiAZ5egLvr+OMpTz
qwxf73TzRXBsi7Q8MfN4y2Kdvy9E4a0oS1xj+3NPd4wvNvTTnOjEumK8u9ny
fTGYmrViK/G9kVph7wJfNKwdyNxCLPZw30xFkS8Y6jd2UF5q9P6Sf7EvCpwv
mYkTPw9J+lVzzxenNMQviRLvrJw6H/3KF45FotZCxIqWjb3fh30Rc24NBz+1
3jceebhzzBf3og6V8hFzDUimnp3wxcpSewvKU5HJCjozvvhsbHKKl7jsomZy
7iKJR+xGPh5iqR+3aDYcfnBzmVLZQLwt9viB50p+CEnzqmUnrlIrXGai6oeA
d8KBlM1nn5z6qO6HtatM1lI+sGf65qCWH+Ykeh3ZiF87u/ewm/ghrGvp7Gpi
fxVFIyd3PzxkeqK9kvj6r56NU8l+mE6OEF9Kza9k/tqhE37ow8dWFuKmAB7F
FWl+GA/LSKY8121izn/aDxOmQiPMxEbvHybgoh/sPI5XLKHqq/jkSGop+X+3
qO/iN0ns8FF5It7uh2uJuv/miP8TMZ07+sUPuzbOPKY81eWp0NvpB+QOH6Zc
7ZhanNvnB7rjjSWULc27zvOM+CFrh8eqP8RRaomhK5n8kSkXu22W+PX6RuER
cX+UcBWcnSSmvR9wNt7mD+6Uk66UT6XOnb++wx8h9ve2UnZeIcbuK+WP2t+P
Kn4Rj81HzHUq+6Py6bm+CWLuwU3NH4z98WKfP8aJfar9E+6F+cO82kBshHiU
MRSpG+6PvgDL8WHiAwLBQa0R/mjRz66ifPxgiOXvGH90ZPXZUL6jGiGknuSP
mv9sTvwknn9wtKom2x/OJw8vGaLGdzt3qqnGHwdFRPm+E29yExr0eumPf/kR
w9+IC9nzO6Ze+0PGlOkp5UeMwufcDf54Inrfj/JXiZvpjm3ELy6WDxBvu1Yu
2TvsjzlJul8/8ZO8Fu8JrgB8bdf73kPcbSLsFsEbAI1Hac8oM/1hOPzlD0Cm
GEsOZW2LFabLhAKg1xNqQfnlElUlvh0BOBPkWN1NXO95aaXWzgDcqVfJ6yJu
FwssSfcNQPzyN/Ffif9+eHCNKyAAI/7anpQ3HWK5kh0UgBCOHi3KLh9zzheE
BuBBWPoSyt2J72MfRQcg5lNp/Bfi79/krbrTAnBFu/lEB7U+ri3OSj0MwP2v
Rx99Jv5mq5eXUh4A+z6LXMptS08a9FUGYPtL9QTKle78WeeeBqDxhr855Xhe
BdV/dQG4V8A11Ea8Ljnw4JsvAQheuC5CWdLvI5MPcyBmfH9cbSUW5Np0vXpp
IE7e5c2gvK7G04J3RSD0+DyiKU8Kjl9+uzoQ2Q/Vd1OuaF2lI8sViPcCG6c+
EhvoIXFxayBa6xz1KHuJF6/M3h0Ireu75puJo2tdA7eYByJd9sE3yuk+HG/L
LAPhlaDVSLmqMCr1rV0grqwpLKK8YYvB2n8egZg8mGNJ+eWWgQ3uEYGQM5C7
3UTV17bNQlsuBWK6Ty66kRivm2LLLgdi0+dCP8q2/kk9OwsCMfKJZkP56LWR
fLvrgVD+cVia8pdtVeIpd8n30yKDH4jTtjtIDL8KRIiYuxPliR2nFcvGA3F/
H7/Feyre9dDlnAyEq4GkNuWne0atwqcDsavBVI5yWplhmOJcIJ5cq+WivEOV
6WYFSxBs7x/oaCD2NGQI13AHgX/DQADlFj/9NS3qQYgUcj31jsrfyml+Bc0g
pJV4J1LOL87ffk4rCE9qow5QDh37p2evF4RAo/eulNki78V9MQtCbZ24JGW9
JOHZfs8gLJ4Kraun6qXgb890chB4Xf+yUVbUCZ81OhGEqO8/mCnf7xlek3cy
CNOx/bNvicsEO5WMTgVB/f6/Hso3M5+ezL0QhJHP1Q8o56UmquiXBGHd2zBP
yinhazMym4PAvtzg+RtiVs7kopGPQRB+d/kR5aRSpirttiDISi6/TTlhdOLb
8Jcg7D46eoHyYf8Wda1vQTAxUY+gvNc5a/DH7yDkMz2XpOy4SxRqgsF4cl/k
ch3xvxZW9hqhYDwqWZJJOc9ntMNINBiHrH+mUf6WVB7puC0YD2M6D1LeW2d2
O0o2GP1sOg6Uj5seFHykF4ztP/5yUq6w/zgvHxIMn8qe9NdUff6oeFMVFgyX
i0tSKDNF52XuCg9GYOuOOMp6F4LkraOCsVY0K4xy09clwfuOBuPo3z5LykOe
9I7S88FYZ7Gdh/JGxrFy+tNgvGjYWvSKWh+LvgonngeDqaPxEmXmU3ql318E
w6Q7Povy0INl1/PqguFx908q5QqmhEyO5mAIF6qEU3Y8Exs5MxAMbt9/OpQz
K6MUqlczkLPTZ/Al8RpTh1J+dga+CPX0Uo7tVqZFrmPggojXV8r+y36LSXMx
kBoQ1URZySxiQ74gAw36o1WUW3v3TibKMHDfcfIUZa5VwaW77RjY+09Lh3KB
zqHocQcGGKe/a1CWPZSmc9qZAbWR08qUTcfvfGzzYMDpFBOdclLr9B+vYAaG
RbbxUf6df0Q7Oo6Bx70F47XU/ql2urmomIFnRzYXUPbfX5BjWMKA5ZnkS5Rn
Su77DN9h4IDlbDZlDpG2WZkHDCTfG8igbMwqsOnxUwZ69yyLpVzVUuTd/JGB
Y6+NXCgbsT+iRbQxsNtrtQPlNv26Gd4OBqDQaE15quJnsms3A8xuwSaUaZel
b/0YYqBeoFvt/+21a0WkjjAQ8bhO6f/tbbDSlBpnYIPPIznKvsf2N4ZPM7D/
foHE/9t7mpTN85uBDsv8rZTj5857VcwxcKinQJTyOvnrki7/GCh2urmZci6j
YnpxkYHyykcbKf8PJqjpEQ==
      "]]}}, {{}, {}, 
    {Hue[0.67, 0.6, 0.6], Thickness[Large], LineBox[CompressedData["
1:eJwd13c81d8fB3ARkUgyyiqzwbWvVXihZGXvvfdKolBkNFW0hEKDlFJUyqh8
ozIaVlFklUKyslN+5/P7597H8/G4533e7/M+53w+V9QzzNKHkYGBIZV8UN8z
3fW1EifbtLbYmMp7psihLWfdAZ2OUu3Qe2GM9mzyAO97z3UdL7T9ik/qfTWR
R5T57XamjhbtDwH+lmqN8vB40Hh76VS7dtaj4PGdLAow4ft18I9el3bvL4eG
51oKWDPKf3a+vV+b9V5/YHChAo7kFsbOKg5oa0yPZ334pIBFc3Wf6VM/tP2v
OA3ysyli8IGj2oTeiLb/UNLnFA9FuPr8FB3LGdXuoU3s/XJCEYHsz1Jm4sa1
PyfusPAtVURPlWnYVPukdiazjYb9oiKyePm99zJPabede8E3IKIE69Ae+0nF
ae33IzMKP7WV0LAhXHf81Kx2KSt7+NWDSkjZr6YaVjmnLdfZKR6WpQQ0M8iM
Ds5rH7r1QGTikRLKEtN5R/QWtUXmhh7tHFJCeKfDyqA9f7UbvvQ1yS9ThrSy
2NJQzj9tfsdO4WXrlNEU4TD1O44BafltxXG6ypDNfRr6YO0ydA942W23VcbJ
RtGhiNvLEPKZjXtlgDL0JYa/TLQz4u5YqNDUSWXcMDe1LwllwrfDHD6il5Wx
7GBpSzjzcpg4xovFFymj6kPM6zFFZnS18BkPv1bGesYenXv1zOBecUCC5YMy
omT1qkLdWaByaMIvrE8ZCkfZS36dWoE9Re7X9OaUcfpBmPRdCVbYXGtgrmSk
Y6SnNT+4khVLOaO6l1bRYbhKbaOMJRseillN9vLSUaB2OevnIBuc6sMSskTo
WO7DwFsUvxJ/h3jH66Xo8Ej3PhPIx44uqdvKkbJ0CA3LJA/prULwZLWGyXY6
YvjS/xV+XoXnBaEdibp0tOtO7/ffw4GL6acs9A3oUA5z+L2JlRM9FvYFWbvp
OJv9NORHDifYjLmfJVnSMf5adLCAvhoKV1wPMNvRsXsqxdP3zWrMxf4MF3ei
w4Zr3+hZBS4487et7XOlI1nqZtFkHBdsgxqadDzpKN3+yd+yjvjMAJOhDx19
luxSpWvXIGZ0/dN5Pzq4AjS/rnFbg84j0vO2gXRoxYfl7bm9BuWJzQ+9gukI
uXDVpXl6DYq5S1rFQum4XNQqoKDDDTvjAwsXw+ho+I+5Iy2VGxeyjWpfhNMx
3656YbydWL2jsXAPHU8UWd1vblmLD7S32rYRdESd6tjqGrsWJ3qNzzwmVh4s
nOZ5uxbjD5Kvviee1D1Q3SjCg0TWHXZXie9fMTyZGM6DHauYHOSIQ+fW26q/
4AH3P2nFOBJfxmp44/haXqzvaA05QeYfvlvxs8CHF+IjZgnOJL9C1pNlLo95
QXvUXzQVQoevl9NhHjY+vFxUkrEh9Uk8kzZpdOQDA/2iegKp/+u6Rb7EO3xo
Vm/+Fu1Px7W9b/rU/vEhUnZWQsuXDvd3l++MmfGDo+fWeJsXHV1Jmrouv/nR
Y9WbH0vWP6ubg4Nn5zoEnDRlP0P6Y6/e3d5wcR0OVQUIxtjT8WH0UIiaxnpU
lzbmfbGg451D9aW1hwVAm3xZx6RHR+rDNK+GFgGcjay69U+LDqPVHrKHJQTx
XvRGXpcGHa9rl9WOvhaEcgnHW31FOqrl9MbqOYURln3u4e8NdBw6sbYiwV0Y
5550HN0kSMf2ga/JqqXCUBH/Ib2Lj47yrGSBfBsRzM/X7tlN9nsp86udCZc3
YPC5oOrpWWW0hEiYCvKKwiZpI9PxRmXU6N280XxNHNdzm+8cDFGG/Ol7Q7N1
4nhyotq8x08ZOR2PZUXGxLE5WUZM21MZ+0PqngRuk8Adv36DBXLeZTOG3jC1
SSD4Qb+aD5SRNSw9TWeWwgbjkgMaa5URnn5/Z5bfZnSN1GGxXAlCPeXfPWVo
8Jb0Vtq8RgkMv/dcqregQTTcW01rlRK+sWw1ko+m4YemYaz9CiXclc26+/c/
GsI33mrM/KsIrUMxkZfsZOGa5DhlNqwIN+FtjO8S5aB6rj4+tVYRzbTu05dH
5LHs06fK3XGKqFWt+GG2JA/jNr2F0WhFlOlcBBO3AlSXrM+e30vuUxvTyQBV
BTSXPq0fCVSE58FnNqqJCnCrv7u12UERk29yhFr4FVFywZTJX00RPMFut1fo
KeFX2z23p3MK2Lri+itzOyX8rnmdfHZKAbj2vT8zSAlXM98FB48rILgjRFDm
vBJOFVjtkx1UQO2OuFTzASUwz/hOD7crIFI4MzTzqDKY1sWz6z5RQOu7FkXp
N3Sst7ayM4pTwGAAn1lkLx1T6VzX7u1XwL/ljkFPp+hgYaiWXL+PzL+t77qZ
sAr4t6m8mgtRQOLNMZ7IUBXMh4ePDbkpQDFh1WwVlyqMhmRY0nYo4KyCfqWp
jRr23V1d9oZLAXKdDrs0/dWgVztzfYBDAW+SQ1qlY9WQl3n71TJ2BbB0nP/J
elUNX5vaLusxKyD20FfBmhE1MBVD9te8PLwbE+JUk9Xhq7dmoe2rPFR8KjU3
PtCAZl6af2+5PFo539dzvtJA+V7VMw6P5RH+pN/mb4cGXHduS/rwUB632VeG
fv6ngYDlXK8/3JPHhlL7nPNG2+BeF+8/my8P1qXpf6z927Ca7re/6qw8Pl2S
r57g0kS+V3yseqg8slqLVkdJauLC/bCL7UHycOTc5LagronWePcz+wPkyfkV
/sfopYloQz+OGm959Iau3M7zSBN04ZedB5zkMbjj22MVBy0EMw99DDKUx9x4
xr3Yq9oINOEoNtokj3LptUtLj7Sx8k2jrJakPGJ8T5smN2gj6qXIJmVxeSx2
Jv9K/a2NqrK2iE0b5JHw9QnvezHA4sQLCWl+eSS/y7fqjQT2Te0IuLFCHidv
xL9nXK8D5/9sRi60ycFIOYCbV1wHF46X7djYLAfWWkubTTQdREUaPSx+K4fk
r5Kdxjo6eCm48LL9lRzixN58Px+gg/Rzf2mO5XIIzVv3T6pCB8/P3RsRzJWD
xeUSGWMnXezTjbXeGyIHLpnsMBcfXbDu25IXHSiHd5XJpWFhukj6XhIR70fm
77RTO5+ki7sOyM70kIOuwD+9L0W6OOPPc2zWRg7Kl4ycwhZ14T7zwMRWWw78
578eP3dFDwp647NJPHJYJ/0oea5AD3S1qnRhbjkIvDgS73JfD3P/rW0uXy0H
kfEt+zbV6KGobER5YaUcJE3C3SsH9RC0fg5Zy+SgtPyvylelHWiqyx60HpOF
WSTfN8WGHQgR/iN29Y0szNkHuzNad+DKKnXGEw2ysLxW/mmxawcWRNPl9tXJ
wrbJ+f2rsR2oX3cg0LJWFi4y1ysceXci9NZxgc1Vsgj6Jpee6L4Tf/r7FbTu
yOKotaFWy8xO7L6sEr38tCwEHr4TYFymD2ZjBgn2VFkUr7WeVWDXh7zJBxme
E7L42OJ6P32DPiLKrXfRjshCwiJSzMJAH0n+6eaxh2TxYncuS1OmPnjT7xsk
h8nir/70u7fbd6H6rKOZqpUs0gpiiv7q70J9goNOsgUZz8JwjGaxCxrn5La1
msnC5OVKnVM+u3C+MGx7tIkssvQ2PjA5vQu+wX9l23fKQg3GGY09u9Az9aF5
Sk0We9WvutUnGsBl5AotY6MsjPI4p4xTDfBP2itcfYMsxFbEHXt3wQB6b43U
vwjLoqnNtqS10ACpLH22WwRlIRu+iqn7nQHquerOtvLKYrAgumBSwBApAVFZ
oeyycOYx/SX4wBBjFlGxD2ZpUIqtPJxTZQilbleHpBkaVvZv5hN9ZQgZzZwT
1tM0lN9j0pb6ZAgLcY2+hUka+IzL0+SXDDHvfo5uN0pD02EJ5Z3GRlgM15Df
PUDDjrGFmNCvRhD/PXRZoo2GAwbnt/43YoSkCWsr0VYaiq/SPq+dMSLnUFdy
QwsN66zd1ctZjbHn0n0+kSYaRp68nGWSNcZbztUcW97QcC4xLTJzvzH+CtxR
j6iloZ9XKrSWwwRHa9dU1j+igT/suTA/vwkOuHLm/nhIg0md/duAjSbocmGJ
YSEuizkps1rJBPE3Y7h2ldJwomd82MHeBFKLcddai2lQvFXpN3bNBMvoXXHr
C2k4vN3CQ0BtNwpjwoUssmkwcM2ZVNXdjTMqRUqxWTRwJvxMsjHZjR0pOgYF
mTRcrkkpSHPfDdfy1T5LGTQ8Mar4yXJ8N5TSBEyfnqdh3F486ven3fDJ2Drg
e5oG133TJ97EmuJLcYZHQCINkhm6QsMpptibLfnv/mGq/jN3V6SZIiidc998
Ag0xi1uadG+YglFIZDQ1noYLSa685W9M4aYZNPk0joY36a9z84XNYK8ZE7KL
PFc1ijMfHnpuhvLuu7ETwaQf7e/+jtaZwT3pnpQLsSnD8l1uLWZonczeVx9E
g5dl6CftATPEHTqyeD2QBv1Y0fgEZnMkuXVmu/uT5/KGmes60uZI/2tyYtaL
hlq/3F81UebIKbgYmeFEg+GiOndcrDn6lvma8xG/S2tTUU4wx7HQtooLjjR8
KmdLuHHcHD5fNNUvOtAwyh7JnXLZHMMVnG+u2JH+3zdQ1X9hjrL/mOteWdEQ
PDeRUMdhAQMvpVVxJqSePb5837ktELtUrsBIzDr8uYhpnQUyBZmHjhnTkN9Z
81FLzAJfQoxXXjKiofvZBZlHKhZYte0981MDGsxS1Duuulkgh8fKUnQn6Tf3
YbnYEgsw3DJ4Z6pFA8PJ6dpLZRZwOuU1PqBJ8mcKdCyrtECc9diZg8RB05Yp
Ey8tUPh4087i7TTc6JDo9PtsAa/Y//bzbiPnIbfuiDWTJXT1Xx1fUKVhXpqr
m2ZjiQf28XGCijTMXBE4rORoiY882v0vFGiYWi0poe5mCWHH1fcDiUd/qwfu
CLBE/Cb+xEp5sr8rvWYcD1pi8rfqbw85GhqMH3Mey7eE3xG3/P/Ie1VWkKt2
/zQZv9lcqn4TDRlf/Pt/LBCnjN+LIz5vtjfl15Ilooz3n5MnPq10rHGOzQo7
Bm74ZkrRkPinxG61iBXm3AUVwyRJfSeZw7frW8GdU5pJWpyG7UV38i5etAJX
Rd/HXhEaOjcW5e7MtkL1tJnRdeKYi7dypnKtMBKsvcyX+PHhgsuWt6zQIpKg
NiJM1tc+7xJnlRWe6WTX/hGiYQvz+bQjfVaIN/+5dpMgWS+32IQoGWv8MXHI
v8NPw6O2A/GSCtbYbfZqKYrY2mj/oTa6NQ6dYb+gQ3yWvi9OUdsacy/4w9r5
aOBYFbZ/1MIaHpHKn5mJl5d7hvtGW0NdRMA2hIeGCW4jd9sX1rgi0qDms4aG
jmCxpsDX1vA5PJukSFz9akE7/o01noWFszMQp8UUbSj8aA2r/K3vsrlokO9f
1TM/bE3qFRf8uJqG0JL3LlfW2uD9ov5FG04ahs1snL552yDiPV3tEDsNLbdo
jXMBNjhufeaYJXEFE8s2jjAbyNX3rNpEfPxxmYDKARsEngy/37SShs0b1n0+
esoG6ZU5zlLEfqOf7aXLbHCs8xhPJysN31LdbSNW2GIxeC7In4XMPywjJr/K
Fhcn/Qx3Es/umv/1i8sWYwJdu8WIVzKdTQkQsEW2tUhjFzPJ/0DNQ3eaLSbD
Rc5aER/0kVprZmWLL1uO0wyWk/XXGnkvnWuLg/IPDpkw0pCX/SR76LotbiYt
/aQRb5lP9rtZaAvxnYhdTbz9ofCSWKktfjMyLbUsI/fFVjNZgZe2MJ03yHAi
vs9Xmsr6k4wXihmKYCD3wVi04YCKHar15MXK/8lASEHkCOt2O2SpPTO7TDwa
UftCWscOe13mcuOJz89wbY8wtkPK89qb+sTdf2/JLrnZIXxkyOzjXxlErOpa
u/64HV6rZnb/WZRB1hZ0m3Ta4e2JWyOuf2QQHPRdILzXDvZ73cT0ibXvptqd
G7DDTsmefTTib/Kfmj6N2cH954N9iwsykFWLqPFdbg976T9t2cQ1+jcKE2j2
UGzSmeqZl8GIF+veh/H2uH3foi5ujuSbs+Pp82R7lAp86/AjHvuUsKLxuD2S
k+QZrYgnzeaz+87ZQ2x/Ss4W4tltw7WchfaI/sP4p31WBow8b/gCmuzB2+W9
VZ14fe2ZCmFRB2TGbMpdNSMDgaXG5VukHJBb0ZK2ME3WS4PVTFnaAUJnWjMG
iUXuJ3w1ojvgvuCegVpiict7Vu03dMDddw5xh4jlI61cW/Y4oGD2YOL0lAz0
JfgZj75wgKZRj+7kbxkMee4q3PbaAS/Dz1V8JU69Gm063ugAJQ0L3Q/ErSId
WQ4fHDCmWnD4CbH7+kwlmUEHyIZ+eRpPfIBT0KeZwxHseCq8hvjOnEidoIMj
JI2lmLUnZWCmahba5OII7i8uLorEk/vieVI8HeEknlQjSaz+u8d9NMgRCmZW
5auIX/3Km68+5AilBwqGnRMy6OkXk/a94Qgft3cjMcTcb6VO3x9zRNzBl99r
xmXwb0w+v2HKEaoyyb8fEw9zb6v6Nu+IGynnOO8Qv7A3G1633Am32dzDzhPv
/Ratf3idExg4Wz/5ELf9qftnoeOEZ7UqeuzEGVuDwn6fdUJZ87VxtzEZJO/e
d4TjkhMOC4cX2BCHh8df2XTFCaWXg/2NiQ3KzjU63XRCSQX5l0U8p1O1qbbS
CWK3eic4iR0dOHrPf3PCliH+n9WjpH/H7pmrqDhj1HramUZ8u/huzbyGM4rL
G/gkidU+FKk81XbGniefPwkRW4sVCu0wdMalbQmxq4hTq/IGLZydketSLj3y
SwZ/xtMTQhKdkbR8hepd4s8OkfdvvHPGjXn7Mjqxf0KEuH+rMxx0LJNliWcK
wi9KdzjjVKqF4yZi7qnguNI+Z+SZaIusJzY67WNQPeWMqt1fl/8dkUH5C9ve
TgEX8Evd2fmK+JK0OtdaPxfkmxc7uBLbGL9Nexbkgt3T6qr2xNxBHmsCw11Q
+SJG0JL45O3j3P8dcMG9139ndxIf2vKZJyzVBXNRWgyyxN6bYtc3lrhA//3F
XUs/ZaAg/lQsadEFZ4ZOJxQQj+paXJdd5oqelZs2XSW+7Tkg/pnZFUeZM1uz
iSWucUgqrHYFx/cxzXTidaKum3pEXaE0WmwXR/xPZEl62y5XbP/amWlF3CCg
Q/+d7opfV5vlWIibRO5JLc9wReb8mY3LiD+KCa/jveyK6J9m/IvDMujbOr+g
UuCKof8e800Sz2mUVMdUuKJYxcW5m1jKSdSE8asrujbdW3xMnJi9zGuNshs0
3ih5hREfyw2zFlN3Q/7GVpYg4tPXv+xU0nKDuNrle77EmUXlm20M3OCwPJ3L
lfh+5Z7RS85uCD7puXo3cXdn34GNKW44qyu6KE2sIfQiTe6jG0K3R/n/GpJB
v7hE99BnNwidsvs+RHxc+oj0jR43RIgL+X8n7tAwerVuyA0+nprRPcTRDi1/
li26IXLSq6aZ2NF4j9Iwlzvqr7utfkx88Rh53Vdxh3HLpEMycWCq4sv16u4Q
vihicphYK+3rz6ht7ghlLdI5RDyQsVNdAe7YPPBBZT+x8k22tnxDdyjMMhoG
E7e8TGc74+wOv4VANhtiTqZrkR6J7uAq0/66mZhl/rnVRLI71JIKlkkR/xv9
onj4qDvsrZPExYnHPq+fyEt1h5XH6T3CxE2l6SG9F93B+WyfCjfxWc/Dvm5F
7rDW+e62OCgDvhfu9i5t7tj61oSnlZjzySHVXx/dsTH3SGYTMUvxZb6Dn9xx
p79c9B3xbGZH2+Vud2R4LGnUE3fsMbfoGnSH4MPCtOfEWaIwcvrrDjG7Yy/v
EIsc3rDdQcoD+s/mNY8TF+9lFfuy2QOfNjZJHiXW8p1Y4SHtgR0MwlwpxC7G
Na3+8h5wClo9kkB8mdcvaL+GB9ID2f/bT7z+dnFWhimJ95bpiz8xT6vm/Ico
D6yW5GkwIr7xUqrH4YAHMjcl/DEgVnqy+uWXWA88sV4lt4vY8kpf2kCCB4K9
Yy7rEaf7pWyePuEBSw23tO1U/Ytv7HhyPRBfqPVZlphN0rnM8rUH3ue/+c5D
HLhe26io3gMtZRERa4kbOMS6md6Q+axLl9YQp878YH7U5AEhplmR1VS8ur02
/J89EF3rFc42SJ33k1OdIx64/U/F5d8Pcr+VVCj6cHtia0S15RBxXP6VV095
PJHOrcU5SPwlM8GRj98T/05ubPxOnJOon/ha0BP2/JyG34g3Wrc0b5H0BH3U
w6aHWHJ2KHxU1RMVp3KLPxDLaq6/F+3iiROi0/Y1xA/EA/4wuntC+ou51Ati
tZXlu057emL0C/90NbFuu33vDT9PDNX2XXxGbLvn0pqWPZ6QqNn2s5w4Pp8/
UuaIJ3isn364T9zEwafeV+wJLa8rN3OJbaZ8UoJLPFESkZybQ/z586Pm2Qee
qI2+eekK8bebNoGc5Z74uD/7dPYP6v6/kL2txhNCE2uOZxCLRvH8u9DuiexT
v8rOEEd0c9cYMXiBi5tlJIG47pXz09uMXhDTKeSnLHKv4PFKZi/YR6jsiCdu
iNe408DmBT3xtXkHicVEPS8YrfVC9uMHnjHEzV4lfkZSXogP/Y87klh+yGyV
kYkXYlVO8fsTH2nOZLlt6gXjc/2ufsRd5V8ZVlp4oUOR5aYv8bET0dP1Nl7Q
SHyo7kPcK53bbejmhVuO5/w9idNCR+8bRnjBqez4T2fisd+pNoaXvBCl0R5v
ScXruGp7JcsLfDrm/RZUvk/L7CYue0H7V8ROyjeO9jpkXvWC+6MSDnNiR0Fl
16HbXvCKX8zfTfxSt9P3+FMvpIZunzYgzk7fsr++3wvDHp9WgsovSuuA8ACx
t+lhbeIoJ6uYPT+8UHDKYU6L2FzyYNz6ES9875cb1CRmKW9KCJj2Ql5O47tt
xHt6o4+zsXrjbpDqY1XiXXKvsgxp3ijvyxuXI7ZnMbBukvPGgz2HQikHfqnn
sFP0xnD39Igs8emTbxO8Vb0hrHrvJ434448233gdb0xsVhmXJvbO+6r4yMYb
m3x+8GwmTlyzrHHjIW9sWLasbiPx+cHE5JsJ3tBsf2JHueD5ci3ZJG88vDL9
YwO1XiGsJduOeUPhvz9slNc0rM6wPesNofqt1sLEeYkiXqkF3tDlzmAQIH72
e9uf2XfecFZ58Wgt8dU3jz2tmr3BIxrrRDk5X6mhuNUbKw0vLaNsaCed6dPh
DcfDf025idsqBFRb+7whNug7ykU8fHg+onjKG+pK5tqcxHxcj4e9BXwww+8j
xUY8P6hoWS3kA42rb9pZqX7/V1wuuMEHbp4nj1O+urfgWIu4D1o3cIyuIJZp
vyAFmg8WzvBXslDnLyfSUxA+GPg6472cOFRG8XOzjw9G7Ganlr7LYN+swIKb
vw8uhr6+TTnuBZPAaKAPSs+MuVM+af/BYWW4D4az9d/9Iy5M3v9JN8YHzEdZ
7v4l7u961vHgtA8e/UmM+UNse8q4/cJjHzzf2Wk5S+xirzwrXuED+/R/3JS9
xYX5S6t80HcitHWGeG/5qO27/3yg+kvRhnLaQPpHljc+OMCi6zxN3KDZ8SG6
1weJu0T2/ybWHPVuc2DzheZr029jxHyVu65VsfsiOXPyPuXRo1vDN3D6onD0
/UHKOaLj7APcvvCUUVlH+Z91rF64kC+iqgvNRomfV6aXHpHzhdL733UjxDrH
n6U9sPHFX9vor0PEArZXXfnsfZE/0VxGeVIsWeaAoy+KjVxPUL5WZVin5eaL
UxHsipQZx9uW6v19YfqzJGmQuMb2Z2hvrC9iVzLK/yDeKbFuN8c1X9wN1i/6
Rvzw10tR7xskfrtqCmWJx3tnKgp8oTJt6UZ5udH7XP8iX5ifZuah/CLsyGTN
Q1/cELeL/0qsVTmVEfPaF/0fk1z6iVUsm/t/jPji0fJPKr3EBYLxj7XGyPw8
RbyUeQdkUi9M+KIh6epUD/FU9DG63owvpPoWSimXXtE+lrPkizpVJwXKckN3
aTbcfjB2vqfcTbw54cT+F6p+UDLNse4irtqWz2yi4QeNPm06ZfPZ52c/bPfD
htssfJT3h07fGdTxg5kcU0cncZ2zex+niR8mhR+6UPZXVzFycvfDTsf3YZ+J
b032CU4d80NEVerdDqq+4sXCgyf9kMaScJZySwC/yorTftgqfD6a8kKvibnA
OT+03BPRpWz0/nEyrvhhou9hRzvxcNGpX6klfjg/nMZOeauP+nPJz37Qdz13
9APxGTHThaQuku9E0x7KUz2e9P5uP2i/kHKm/MwxtSjnK8l/g6ACZUvzngz+
X34or5XqaiM+sC0lnI3BH149z1Uo161pFv0l6Q+rC7J/W4hp7wecjTf7489d
82HKZ1MXMm5t9Qe34LF2ys4rJDh95fyRG6dSSnlsMWqhW80fj8RP+1PmGxRq
bTL2x3P66k/NxD7P/JMf7vHHOOuJuiZqv4cMR++M9EfTpWdllPcLBwd9jPKH
VveKfMon4sIs52L9cfd3+2HK9zWiNm4/4g872cDtlBfLkqpqsvwR+kHl0Xsq
v3s5Uy01/lCtPvToHbGQ28ZBr1f+OGogVUA5n/Na51SdPyKDey9SfhKS/4Lv
nT8cJFP3U/4ifSfNscMfVcXPtlPeXFgu0z/iD/XKmLq31HnLa/Oe4A1A7YXr
I2+Ie01E3aLWBcC16E4PZYb5EIc/AgFoe1bbQlnXYoUp88YANCaKllN+tUxD
df3WAKyZPXGE8hvPXDYdrQDYWbJJUP4sEVic5huA54rJAY3Ef5rKCnkDAuD9
zdyVstBBputZQQGomt1qRdnlw+WMG+EBSFq2QpNyb8r7hCcxAdjS6ryG8o/v
yla9pwPA+De8qoHaH4VLs3KPA6DY9VqQ8ndb/bzj5QEQ933FTblj+SmDr5UB
sG14x0a50l0g82J1AEZ+Ls7WEyeuo2v8rQ9AptDbNspcxwLjGroC4BCjkEZZ
xu8Dgw9jIERqGzgoi/AK3Xq2PBCdxePM//99jafFuhWBuOCx4V8d8W+R8auN
7IFwmLk4Srni40o9Rd5A+Ff/ek/ZQB8pS5sCsXFC/jxlL8kitqzdgbh56ZUY
5ZiXroFS5oFwqXQVpJzmw91YahmIlJKltZSr8g+kNtoFwvKbEzNlHimD1X89
AjE5Fzv4muqH1ACPe1QgWo+Y3ae8dfOGjVK5gZDcO7mTMupaEkqvBsLZ64w2
ZVv/I31aNwJxXUxZnXJS4a9rdrcCcfTHeRnKXZurJI8/CERNTOlayqe3OEiP
vA7Eu102X18RT2w9p1I6HggkTh+l3PEGO9f+DkTgiY+JlKtDR60ipwNx1/Lp
QcqnSw33qCwEop/p8l7KWzUY7lQwBaGR/YobZU/DENEaviCkvC5Qo9zmt2tV
2/Yg6OdcHX1J9Y9tWoCuHQR5R+lhyteKrm25qBMEu0/lA5TDx/7q2+sH4emy
gS7KHNEPD3eZBeGW8N5GyvpHRGe/eQahfcjvFuUnN/70TR8Lwu3iV/6UVfQi
Z41OBsHq5Yw35Ud9I6vyTgUhUEjag3KpSLeq0dkgaOzPc6B851L1qZzsIDQ4
PzWinJeaor6rOAgjqZU0yscjV6dfag0iz9mbM7XErGuPFfz6EIR9L2x+Uz5S
wlCl2xGEh8tZxyknj058H+kKAp9b9BDlQ/5t23W+B6G1L6GLcoRz5uDQXBAi
WzRqKDvuEMc2kWDELmw6R/lvGytnzcZgsJ1kTKOc5zPaaSQeDMHbvamUvx8p
j3bcHIz7MTeP/D9evdm9A4rBEP3hGkP5hGmcyBP9YPy3I86TcoX9h0XlsGDs
yHehU3YZqmio2hMMw4xCRcoMMXmXdkQGo6FtRo6yfnaQsvWBYAiLXtlKueXL
suC9ScHYeJRrI+VhT9nOkoxgeNafZqcsGHK0XLY6GCy0xm811P5Y8qWffBEM
IZbcfsqMZ/VLftQG45z+vl7Kw2XMt/Lqg/FwbHMX5QqG5EvcrcFwOXynlbLj
+YTomYFgDF0UraF8qfIA/Rl7CDi+F12nvMrUoUSAMwSDmq+uUk7oVaNFc4VA
Jac/l7I/85yEPG8IxEJEL1NWNYviuSYSgomZsvOUP/ZH/E5RCIGhufYRyrwr
g0t224Ugbn9pIOUbegdjxh1CYHy83Z+y4sHTeuecQ7C89Z8vZdPx+x86PEIg
xWrtRfnIx+l5r+AQvC1f50x57lq8bszhEFRps5lS/rztXGtBUQj6Px1Q+n9+
+25cNiwOQVpDvwLlmeJHPiP3Sbwfu+Upc4t1zCqUheD+7a00ysaswkJPq0PQ
fvyfFOWqtgLv1g8haGpjF6RsxPmEFtURAuvVF9dT7thVP7Ouk+TPLbaO8lTF
z2OuvSFoMNPmpUy7Kn93aDgELnanV/8/3medqNRfZH3DpTj/H4/HSltuPARA
9SrKvkf3NUdOh6B6YY7t//Gqj2Txz4XgY3cGK+XEhQyvioUQMIaqraDMpXxL
xuVvCDbnf2amnBNSMb20FALpw4eWU/4fwft/Tw==
      "]]}}, {{}, {}, 
    {Hue[0.67, 0.6, 0.6], Thickness[Large], LineBox[CompressedData["
1:eJwd13c8V98fB3CRQhnZKys0+Nh7vlCKZO+99wpfImWEEomWkSShqUKLtCgV
KlmJ0pBCVoVQ+J37++fzeTwf995z3ue83/d97xX3jrD2o6ejo8sjP9T/7MCL
J5JZXXqPU1XiiwvXoauEP96gt0b/Z2DH5yde/ADPa2/+3kb9Uj2O29ZXRcDb
v46ZY2ub/iR3/H52QwnEWl5+y9DboT90/Mm+6HlJeNW2Xl4+8lbf/bAh+63k
jTDjHd/31+i9fsE+l+qn/ZuxboLv2PzbL/rjSTJ2ekJyyDh7ce8fpSH9wKLv
tG/0Cvhnqek3c+S7fhL9bJbRsAKi6FvMfw+P6J/i7+Mae6CI4VpnjZ9GY/oZ
wXmDcweV4O73Q3yyZEL/pnumRPBWZQSveZA+mziln2ctc23zjDI+NphHTL/9
pR9Hg3GvmiqKePh8oxmn9c9r3J/XfaEK2/CPjr+UZvSDfywWf7FWA/uzC7t2
e87qS1Qncrt1qaFFNNJw6sgf/Tjvr6wa5upI36OhHnFvTn/3j0Ct34/UgTd0
shPD8/qOSuKLDDQN3E7N4xkz+qefvOZCZ/svDUT2O7GE7F7U77jVGbhrlyZk
VCSWR0qW9PXdBr+XlWmiPcpp+nciHRR3fKhi19eC3Nn74bVcK5AjfWHNrQwt
ZLWKj0RdXoFTkvtfWrRowVhy9MPPt/QweUj/bZexNsotzR2rwxnw6fj+f4JJ
2lixr6YjknElvmeHxtTc1EZDd8KzSSVGtPLfl53k1YEA/UeD6y8YoXV0ef2Q
kQ5i5Ywawj1XwbUgxdE4XAeKB9dUjx9ZjR6Td6wd93SQUxshUyXJhI/HYrW1
Pupg7GNnReg9JvTNTi5m0unCZK2GmKw1M3oSv93tF9VFpUZx0Y9hZgz9fBCy
Q1cXK/3oeK4ksaDK+fqm74668MrzPRrMuwYfzg5sfRWlC+FR2bQRo7WwrXI6
0XxOFwm8eUsX+9biq5R93+JtXbw1nNkTuJsVZic7wl+06EIlwun3RiY2TOXU
t2t+0MWx0/fDvpewweyGTYT7hC6mnokPV6qyY6Erx8Z4SRe7ptO9/dvYkdg1
s3J5rR7SpC9c+ZXIAaGUTQ58G/VQo/Mu0Po5B9q0j586qqSHz9ZrpGu41uF5
4514Zl09cATpDq7zWAeGCp2VucZ60EuKKN19eR2YTrzaQ7PQQ9jJc25vZtbh
1zdd5R/2eii+0imoaMCJwmq+1A43PbQ8ZuzNzebEF1+l8DEfPcy/VT859ZYT
XMXHOAyC9HBXicnzwmYuPLqx6rlSuB5ij/Rucd/LhbJfEe8tovSgMnxxhvsl
F6yX2B3O/aeHX4bxj1pFuCHi6ftGfo8ebpwxyUqN5IZJUk43Q4IewucE7DUb
uRHREqojtVcPsjajYlNcPDhFuxp8mni0qv5HpR8Pdj3XbAgjvsiUddvtDg+U
ygtYzpPr/X1cUriZeRF99He9QbweJB/ImLU68+LkdJ2MZZweBvn/8aZe5cU6
Cw33rhg9lEW3fdZY4sVQ5vyXzt168HxVfHXSgg9uEsuGtmQ9IpvD4irP8aE3
4F+zc7Ae3h/QNXT7zQdN1YO7xvz0UDTAysq9jR+ajWeusHrpwVFz4G3LKX50
H/1c0OSih+6J/WEaWgJ48+Dg3CLZ7xMmFhqTWQKwXvGh6rCJHqzLRRkqPwjA
rKtiX4OhHl45PSrgShEEn1TDzfUqesi+mevT0iEI9nnhNbayejBl95JLkRTC
HXmhPbqSenj2ZMWTiWdCMJj9+0eVSw+P5I0mX7CtR913t2o2Uk/7D3PVJ3uu
R7THiSPyX3WhMzSYpl6zHimHbWsE+nRRV5QmWGEnAstBZlObp7qoYWzellws
insMGZ75hbroCJM0F+IRx8KXfXlrtHXRZHSh/E3ZBnx/kzg4EaIDhZzrI3+e
b8DkttMb/T10UNJ7R05kcgN+FdWld1vrYE/Y87vB2pLIfiqkcFZTB3L5I20M
XZL49VCkaWKVDopGZWZUGaWhtZZVbrpUG5F5N7YVBWzC66ZhgYxuLQh/rPvm
LUtD/VFL7mMWmqD7vbvghRUNp8Z+CUht1cTXVVtMFUhzXM4TEXisoYkquaKq
xcc0qF+qN+SW0ITe/oSYAgc5yCl+Pb9pRgMe67XpX6XKQ3r/amuuMxp4QxvI
KR5TQJ5k1lOxaXU8Ua//brGsgA1l9hFfR9Rx2+AUGDgVUVByeaD6ozqK7Mx/
BakrIkXflS24VR3e+x7Yqacq4vO70lyL8+r41VYi3MGnhJMi6w+M26qDO9Tj
8mojZWTZqR50e6iGLavPN1s6KKO58b513i01oOzbl8IQZQTmX+Brv6KG0N4w
IdkTyjh/4VZEeIEanmxNzLYcUoZln1UiLUoNMesLwwsPqqAlV/5J1UY1dL7q
UJJpU4VMgc6HPUWqGA7itYj5pApOb/kdf/NUsbTSOeT+tCrOXjx09GCmKrZo
fz5vsV4NExdbsu/vUUXqhUnumHA1cGR3KJQ4qEIpee2fBg51pP39fnwznyqO
KRrfM7fTwHJkTqDkGRXI9ztt1w3UwLX56QSzUypoSwvrlNmrAT7dhzyJR1Ww
qvfED6ZzGqg/vOfpzxQV7N0/KNQ0poEhuocqagEq8G1NTlRP00R6VnepsLIK
1Pzu6YrVakEnN0ZEpl0ZnWyvX7A1a8FH+v1R1RZlRN79YrfYqwXW/6aLjJ8o
4/IalvC+JfIcedXolXhXGaI1jiUnTLXxbGLfD9VzymBanlli+qKNmsnH/X3R
ynhXoPDoJ4cu+Ba5njSsV0ZR5xX2WCldDL4+oi3Crwxnto0eC5q6kGZWjM3g
VCb39/oleh9drFHo4A5ZrYxP4Sw63LfIc2GtGl/aTyUMb/16R81JDxFhEU4T
zUqYm8q/vvecPoyKnO6HxyqhToZrefmWPlJfV14t3K2EBP8c87QWfRz9ahve
EqqEf/1p49m/9VERYbVL10cJyYN3eV5LAC3nd9QFWCoh7VWFzacYoLj9qPUL
GSVklSe9phcwwFLU7VN53xRhqhLEybPBADqpUYb7viiC6Ym13UaaAe4/M2gM
G1BE2qBU/04DA6xtUNzo1qOIRIm2byeCDLDF0uFbTLMiwkv5l6TrDdB8td3r
wAVFWBVXy+50MYQag8n92VBFcMiejnDzM0TCw2z7qCBFvLqXVhMRYQj3okqB
X35k/n4HjRMHDHG/tYh5yV0RhoJLRh+uGGKqK2DVditFqBSYukT8M8SDLRNG
hWqK4DsxmHn8jBEeOsb5iKxUBL/MrbS5SiNkpqRJmq5QhGBjRpLbDSN8W3Rj
jF9SgMjU5v82Nhlhu3k9/6c5BUiZRXreGzbCv7ezUp3jClBeuag2qLwVP1Wt
Ppv0KsAihverUstWrJF+KOpzXQGWa4YH8ju3YspoMnzsqgKsy+re/Xu/FU+L
M2L3XFaAfbvr6+bJrfDPelZWUKEAN9nz9c4821C6uU5w/rQCQr7K56V6bgMX
y+EF9UwFHLQ10euY3YbIPwmVhX4KELz5SpB+hTHkg+8oGvso4BqX7R/FNcbo
1dyfPuOpgJ4O9xt5osYodWSJd3VVgKRVjITVDmMw53Gp7rRRQOOus6vaC43x
20tV8ZKBAhaNZ1691NmOnIrXOlZiCsitTLiyaLwdjkrvrluKkOtX0R2iWW0H
R8bGQ9bCCjB7ymJwxG877HR3uLnxK6DISKzWLGc7jjEdMz3KoQAN7Mxv/bgd
Q63T9V4rFBCtec7jReoOqDjZyLu+kIdpKdv0zuwdiOx7byLZLA+J1YmHXp3c
gUMZbf8mG+XR3mVf3XlxB+jp7wkda5CHXORahoFXO7B8qL+N7oY8hivjKn8J
miB568nktHx5uHKbjwvVmqDlw4E5liB5KO+9l1LSYAKWPFq5nr88WL5s4hVv
NsGiT2zEfz7yqLvOoC/9zgQVShEOY27y4N1Zl6uwbILbs4/Zlq3J/CmSKtt2
miJTnWPzLV15bJ1cSAgfNEXAJcE7ZjzyiN9xYsvjMVMMRYiJjHLK49o5Wh/X
rClYjjeIH+aQB7+tp2Yd004kbjT5/WaNPMbuPv3DILcTezivRiTTy+N4am5M
4Z6dsMlgMLefksMXHunwJ6xmMD39+F7HSznwRTxcz8dnBpUPp9wetMrB7Lnj
yyAxMyTdnNh29YUcbidkybIrm+Hlms6POU/lcPjj1KiToxlqf/6bCr8vB6VL
9wImy8wgd1w5pqBKDik6Vl6CGrtgrDp6NfmoHHa4l/xSN9yFm14jIplH5MCW
/OOAndkuuNnt/nY8Sw7FTemVuZ67IFbrFHLjoBzumtb/WJW5Cxdp+isYk+Uw
5bgh9ve7XajdMU0vuFsO7v/NHG7baw4u87+fPtnKQSrfUHg03RxJt4yH5Gzk
yPqPVq3ONUchY8/Yfis5JPzb3G5Ybo7xYsl/kuZyOHnAnaeuzRy3bPR7D22X
Q1ves7MV6y2wJWggtEpLDlrXCm/uf2iBGY8ma2cJOWx9+2px4rkF+rY6Gy2K
ycGcbuV2jw4LuG5Kun1OVA4+1uHv9IcsIFZ6dP2ksByM94onJTNa4uvWEw9O
88khUnT2vIGMJV6cVOjWYpXDk4Cz402xljiwIe5I+jwNJv80ORP3WiKIruOG
3RwNr3K71FSSLTHHFi258Q8N7+qYk8szLfH4UPTsy2kaJtbEcKYXW+Il/wYh
mSka+G/sUDdutMSNgMvyEt9pCJ37mfyc1QopFkZiC900aO325/3GaQWmEvnd
/V00MI32XWHgt8JUYJnAg04aKvqbevQkrEAf5Rt88A0NAw9Oyt5Ss0J5cOyn
zS9psEjX7D3nYYUXkeIvrz6hQYkzRX5vtRVW6+YLld6kgS5r5knBbSvYJY8F
Xaol8TMEO9++Z4X1MvMfa2toCJmxTv/51ArX13zTbbtBQ3mvZH9AnxVmdrSe
Zqmigffs8wxbBmt0qFy71VBBw7wMxwDNzhrpz8+JjufTMHtGMEXZ2Rpfa9xu
CxNPs0tJanpYI3t7uuGuU2Q/fmsGbw2yRsn+KrXqEzR8uecz67zPGqzZiRFp
eTS07LzDdqjCGob+wzIOWTQUhbjrf5mxRgVjslJlEg35HwK/fF+wRkuktOuv
/TScsIhOH1+2xhqD4076xDnKh1rnmG3AxDLa2p9IQ+rfagd2ERsIs9VEiySQ
9WUxRuoY2+CDR9/cixgadK5cLT11ygbNNg07aoNp6Be7cnbbaRv0fRAlH7w0
JJy6VDJ91gZ1fcmBx4JouJNSWWx9yQYnuzJWxASS/XUsLWBrsMEX95uZev40
bGY8kZvx2Qbl+yVcprzIfnnsTY6VtcWasFKfRicabnXFJ0kp2mIHS6/2VmJb
0z37u1RtsVO4uKTZkYZjqv8lKumT89MiVrx0oIF1bcSeCStbuF5sk/lkR8PK
Ou9I/zhb2EdfPipqTcNPTlNP+0ZbREmfyl4ypaE3VKI9+Jkt/j3+YHmQ+FHz
gn5Smy3MToue5yDOTbgierHHFklMsxOSJjQofFn7cX7UFsPdl9bZbqchvPq1
2xkuO2Smsv5sNaJh1MLO5auvHRSaBS+s16Wh4xKtdS7IDrevc03e1iHvvQyr
tFkj7PBHw63akjjzzm1BtXg7FE+dKUvXpmGTKH/fwSN2WHSb2zijSUPARJ+j
zG1yfJ+k/qgaDV+zPe2jVtvD4E99zyZFMv+orITCWnu0sdZp9SjQ8Gf7/Pg4
hz1qD4QvHCBmYTiWHiRoj9v2kVmf5En88U03PWn22MO1euSMHA37/KS5LGzs
IXdHR2czeS/n1Rt7LXPWHvuC1pckbaSh9PTd0yPn7fHE7V2DOvHm+bSACxft
cXzcV2ZKmtTDzfXLEjX2eLu4f9aL2GeLhZzgU3tYslhrm0jRcIO3Jpvphz2O
lS2rSG8g/WAyzmRIzQHDsnXFfKI0CCuKZDDpOKAw0aGvU4TUe9STRhkDB3ht
iQ/KJT4xy6ETtdMBolw3E1iIBxYvyS17OKA8Mc6dfj0NUWvfcwlkkvNfdPTS
CZH634wBs34H7E6q51TjI/0i5Jtg5CcH6I1Htv7lpUG/Ktvh+JADpF4ZtDwm
/qrwrv3dpAMe8Q0XmBPLaUQ1+a90xGt27d0hPDQ0GZdfTKY54veFh0+ruWgY
82GKvpnkiOCBxs5wDhJvydb7D9Mckauz+owu8eS75NWtmY5ItQwvXUv8y2L+
9OfjjvgZnWd7hZ3kR3v0CdtFR4jmVQT/YKOBnruNN6jdEXEmzFyxrDQIPDla
v17cCW68YcdrWWgQXG5duVnaCSZc+eKZxMJaTBYqMk6QXz/02Z1Y5EbyoKmq
E7570s2xEEsW7167x8QJLd/uRvsxk3zH2Lh37HYCQ+ba2A1MNBhL8tEfbHRC
QUuHRCMjDSPe2y9qP3OCh8HQwlni7HNx5lOtTvCtKZ7bR9wp0lvk1O2EwG47
Xy1iT4FCZdlhJ4h7RM7dXElDPJuQ3xtWZ6Rcdpm8wUDD1TmR50JOznAPPriq
aQXpr+oW4e1uzuT7q3NbBfGv/5K4072dMbz6Q8VBYs3fHz0nQpwhllD6zIy4
ebx0/tF+Z0w91szppaPh4xcJGf9yZ8RKqrDMLsuC86V0zo1JZ0h6ar3ZviSL
pUmFipZpZ8wox9fJEI9yajd8nXeGl61OEztxo6PFKP9KFzA3n9fqXZRF9Nc4
4xR+FzjR1d0MJu76+3zJysAFnQPtt07+k0X+lpCI38dc4NIhP0r/VxZpu/7L
YC1wgfI2mfrRBVlERiad2XjGBfz/Vl7oIN5x+3irywUXPGN91FNGPGfQsPHJ
PRfI8Nke3krs7MT66cRXMn96ttSReVkIH7puqabmCuX9DDZKc7K4fK2qaV7L
FbEHwj6JEGt0X1G7r++K0JeZB9YQ20pcFN5q4opUjhiWoT+yyG4oHbZydUVH
wk7+QuK/U3nJYamusInwF2Ek7nOKuVH+yhV//8hpjc3IIjA5akNgpyvWTlRZ
9hPPVkaekul1xar9bAktxJzToYk1n11ReUuE8RKxaY7fjkfTrpDI3LDgT1zX
aP+pX9ANZ8aXzL5Ny6JARpODK8AN/hNvmX79loXdzpe5D0LccBo5ZwaJOUO8
1gVHuiFxaa1hN3HW5UzOx/FuOK4iWn+XeP/mPu6IbDfwvLztm0zsu3GvQGu1
G+qe3TzBSay44b7EgX9ucPOtGjH4JYsJQ6vzcivcUS/22l6V+LL30IY+Rnf8
11r9ZhOxZBmrlCK7O568SZpiJ+YXd9/4UdwduqMX2gd+kvoQWZbR3u6OH0ei
2JKIWwQNVH/nuWNu3E7wxZQs2kWuS6/Md0e71bDqfeIeifX8PMXuOFl7zKOa
+POW+QW1SnckrZh6X0g8p1X9KKHeHZ/rOfaHEEu7iJvRD7ojYiuL2Tri1NMr
fNapeCAldPCC/6QsDp2NsJXQ9EDo0ecBrsQ55z9sU9bzgP5Ch7I1ceGVuk12
OzzwUVF8Spf4xr3dEwWuHjg9JTXHQzzQ/zleLN0DjCPfNJ9PyEJLuDFXvscD
r47PS6oSf9kgOTDS54HXj34PyRJnymTIlH/0wOzXtTckiXu1TJv5RzxA3/Of
BzdxnFPH3xX/PLCrhnfL9Dipz527lUc5PLGLVd3/FvGpQ+R1X80TYk6M6nrE
wdlKTwU0PdEa6sSsTqyXO/gjVtsTJ5zODMoTD+Vv01SEJ7jKO6+LE6tcYO6q
MPFEgxFnJSNxx9M85qOunqgYKqR/PSYLNoayGK9UT3xuGTQIIF41/9DmZ5on
utn9Ej2JlyY+KKUc9MRPTfqHTsSTfQI/S7M9od4Z4mpG3F6TF/bplCc2Ki7O
KhIf807x97jiiX4b8fNLP2TB2+jp6NblCe479/PPELPd3a8+3uOJ+8sbnuQT
r7pWzLvvnSdGBg/9ySP+U9jbVTzgCT4+WnQGce9uS6v3w57osp5piCAuEoep
y6InaJFqx42IRVJEdZykveAU+Z5zalQW16KZJD5s8sKd8h7pH8R6/j9Xe8l4
gcm6GN+I3XY2dQYqeEF8KjT9PXExT0DIHi0vZEg72LwgFrh8rSjf3AubDCsX
zhNzd+rOd8d6gf9i70434vKn0h+d4r0QtS9vrROx8l32px/2emHPI7MOW2Lr
M59zh5K9ENJRE2pGnBeQvmnmsBe4Fk691yZm+9fmwH3WCw/mj5wXImaWcr1t
/cwLm8PWVQ6MkPwK6JteeeGFxqM/tPqJW1glBhjavFA8mdH5ljh79jvjrXYv
LGycYn9DzPY82o6vzwt2M1y3mkao+z1run/MC16PrasuEQtX1yv5cXpD1FJH
aw9xYsWZ5vvc3ojryNf/j/hDYbIzL583/svQ3BFFXJJqnPpMyBuS5fAJJRaz
7XizWcob10/PPPQklvozEjmh7g2/lnYOU2I5XYHrcW7eKCnknRchrt0Q9Jfe
0xsr7kZtEibWYKnbnuPtDS76jS4CxIZvHT+VB3jj5t7MFi5i+90F6zp2e4Px
9ut2JuKkCr4Y2QxvFL+W2/N7mNQXK6/m52veKHh/nr+V2G7aLz202htnRX9e
eU7c13frzZ9abwycEzdsJv56wS6Yrc4bMc3r4x4PU/3/5GntJm8IGAgz3CUW
j+VeOvnWGxGff56tII4a4GwypfOBdmTJ21Ti582u9y/T+2BpzPVrMrHI9co7
LIw+0Orc/ns/cUuS1tUWZh8c9y/k20ssIe590pTLB2JRI/HRxG98qgNMpX1g
FCBz3pdYYcRiramZD9Q+uMTtIM54U7jqsrkPVDU5nhoTv68bpGOx8sGe8gvc
24gPHY6beWHng88X4uoMiD/JnB0w8fDBhIuvgDZxbvjEDZMoHxga31CQI578
nW1nUuCDoByO6zzUeL3n7M8U+UB4sUaHm4r3/m2Hn8U+sLj6vZWTuPzgJ6fC
cz54MUQ3yU7sLKTiPnLZByYnnm1nIX5q2O+feZ+M52RmuPxdFqfzNu958cUH
T20CLEeJD8Xqxa8f8sFjhV2sI8SxLjYJu7/7oKL2eOt3YkupfYkCYz44l6Rj
NkS8qq49OWjGB2eX37h9It79KS6TmckXTzNqHvUQb5dvLjKh+aLOiH7vE2LH
VTts2+V9wXBf3qSJOPjDC1YHJV9YWD/jbyTOyXqZ7Kvui+Mucg0PiXu+d/kn
GfjCvvYa1z1i39JBpVt2vuBrY1tZQ5y6bkWr2H5fNPouDJQSnxhOTbuQ7Ive
BtO3Z4krH67Ukzvgi6ajHe0lxC1hTNXah3xxyeLAs2LidS3s+fbHfFHfZ9RU
QFyaKuKTXekLDjXe37nED35r//3zyhdnGi9uSSU+13bH2+aNL8qy0uxTiNMq
lFuudfrihrfpgWRiEweZQr9eX/AMHf24n7irXlC987Mv2I2/lO0lHk2Zj7o2
7Yu9Es02/xHzctwZ9RX0A0+joWMQ8fywkvUjYT9UCSadDSR+//hanZCoHzKP
HPweQM0fXXmoY4MfHsnOx/sTy749KQ2aH+R1jC/6EBuWxHgLwQ8Cfx5sdicO
l1Xqe+Pnh/7+tfU2xP/9EVzwCPRDynLxGsqJjQyCE8F+0Lq96GZNnOXY7cQS
6YcBKRqjFfHFtD3vDBP8cHjtFjdz4i/vH/TW5vghfqxVyYTY/sjOtyfv+EFj
l3K4PrGbo8qfDfV+KDu6tlePyteG9Xw1DX5omy00pBxdN2H/6rEf6XMvBXSJ
c4fyela1+WF0XVq7FpUf3d7uuE9+6BGNdlcj1p3w7XJi9ofS4KFZGrVf97aX
Nazxx0Hdvn2UJw5uiRRl80dLVA0j5RLxqTVDnP4QZ5jhlSVest1rFCnsD8FX
1fpbiB/ey6vJkPdHbUXqJWlig8wHubV2/vgRf6lPlFjQ/pw7r6M/shfqd1P+
JZEmG+/sD/ZiA2bKZQ0mz/U8/KFifUVThJh+qmv5RaA/3pU+PitM3GT/I/zT
Xn9AtCdZgHibJP8u1jJ/HGMfPsFFfHP8qbhvuT96kv20KUveiZ6tr/SHw81t
XziJV5q+Pht4hcznLadIuTEi41fTTX+49JZ2chDr3ZvOT3jmD7s0/S1sxGrW
b758H/NH8Zq7QsxUvQsl3dGb9MfDotaXTMQ8Q7LZJ3/6Y6FELZnydNwhVaNZ
fzxRWfdtNXHNGf1DJcv++Pu29dYqYvmRKpodZwAi2X/6riTelHx4T6N6ADJ6
WpeWv8miQbuC0UwrAM/oFG5Rtvzz8Fi3TgBmB0dCKO8Jn7k6bBCAhFTXviXi
566en9nMAhDxQfbeInGgppqpi2cA9oiKZf8lvvTrs9D0oQDsrS0L/kOsd+3f
xX1ZAegeFpOh3BHEp7Y6JwCnr47+mCVe+GRmKXg8AAesPMIpm76+k4YzAbCQ
b4ydIR69cmQ8uzqA9B2+k7+Jt/hpPpTqC0BxTDTjFPFRCfOFA+8DYHfYvmOS
ePqjt+qXgQDkX4k6S/mBc/aVksEAqLLaaVG2tvyYzzceABOVe1ETxPHa6ZHM
dIHw2tU1Pkatb90b8XGpQPQcjF4zSkx7PeS6c1Mg7rssDIwQH8teyL+0JRDr
RWtqKLuulmTzlw/Es8haZ8qT/2IXBjQCobJx9uowMe+wcGf7zkCsC/Zw/k7s
9yAw7ebuQDBqVL39SjwRNhq3LSYQS3hYRXnP+tCQnthA1DQypFE+nBhhPbc3
EO1iGxQp39CKFdPJCERuf+2RQeJ/tw80NBUFInr4s8UXKr7rJdMdTYHQlyqb
/Ugs7CE27NMciPNBaR2UK9jK+qefB+L1hbxrlO+GVTTyvgpEurdsAOUPMldz
nXsDcYLJvW+AeNPFOtkvY4Eoas96/oH4YWmX70+eIOgJfWzsJ/5kJu4Ryx8E
6yTXcsp082FOfwWDYLtmKZ2yodVqc0axIGTNXDWh3LxCS11gSxBuZN3q6CNu
8z7LbKAXBJOMXT/eEfdJBl/L9Q/CqHSoai/x3/bbF3mCgjD1RlCIsvA+hvNF
IUFYEh6mo+zWXZxfHhmES2IDbW+peNJfJ99NCMKuBhV/yt+/qdh8ygnCLdXo
kh6qPi4u/5G/EwTWu6GS3cTf7I1LM+uCIJKgy065d+WRHYP3glDaLLXQRXzP
U7Dw1KMgLJzTaaecyq+qtfgiCAJvk/dR5jgUnNjyPgiVg+bvO4llA7rp/OiD
EXLB/XIHsQiP8KUHK4OxkvN3PmWOJm8r/tXB2HLxdDrl3yJT51rXBKOHZbMX
5foeFiMlnmC8Pq4kQHmHMdKXNwZDjXEq+w2xj9QV5qJdwbAbz0ltJ0546h4s
bRkMmbAtuynn+nG21lgH40RXnwflhor47FaHYPyYi9elzC29g33RKxhMk9fm
X1P5kB7i9owNhqzZwH+Ut2wSFZM+GwzL8xcTXxHjeUdyzblgbF2sDqNsH5jx
Wa88GH9UXrpTPnBxvMzhUjDc32sYUH6/qUEqszYYNTpfVlHO2ewkM/YsGGIn
PU++JP655bhazVQwAqxtHrRR+92GbVy/STzfDWsoPwqfsImZCYYjFyop59SY
7FZbCMY7SZ8cylu06K7WM4Tg0bSpB2VvkzDxJt4QCMQcYaDcFbB9bZdOCNxj
Yu1aqfwxzwiq6ofgu9RfU8plV8o2nzIIwaX/skA5cnLR2NE4BPpXXslQZo27
mfLeIgT+OR/oKRtniP/56h2CnTKctS3U/VL+9/PMoRD8+HVCiLKaUcwf06wQ
TNWf56R86/PY2tIjIXi/q4GZco3IgLrpsRD8qmKZe0F8teDRkZLTIThjItRN
uTQ7XXP7tRCYWTPkUc6MYc8r6AyBzLpSdspMXIcqx7tDoDjTuZpyRjVdg2Fv
CKpcOegop038/Db2PgTauWVTz4n3B3bpGHwLAWOKTAflKNfC4ZG5EChtfXaK
svPWDdAWCYX36xEpyotdTGxNYqGQ0c4UoVzqN9FvuiEUKr6KfJS/ZdTFOW8K
RenN00z/H++FxfV4pVAE3On68YzqT+aJIneNQxET111Lud6x+59KRCikVEdN
KLuN1Lc07A7FebYjRpTpEkoLtsaEgu+oui5l49MhKrbxofiadl6BcseHFaHR
B0JRWNnDR3nUW66/Oj8U//kf/95MLBR2sE7uUShc4zSzKecs+6tmNYZi+hTf
Qcr0x4yrvz8JxSrGvymUR28zXip9EYqitjdxlOvp0go4O0ORyvzQh7LzieS4
2aFQmGkV6FAuuBev+mBNGF7Gbfv1lHituVO1IFsY7vi/HKec/EmDFscRBqFy
5xHKgYxzkgo8YbBlSf9EWd0ilrtMJAxpaQKvKfd8ifqdrhgG1bNqVZR5WEKr
dzmEwedCdSjlcqN9CVNOYWAVdA6krLQvx+i4axgqPq72pWw+daO71ysMZ32i
XShn9MzM+4SG4aH5YVPKc2VJhgkpYaiqvrOZcp/28c7KK2G4PfH9xxMqvv/K
i02uheGav+Iw5dlrt/zGboThllbSV8qcEr1/FG+HYXJ24wfKO5nWC99/FAae
R1WvKDd0Vfp2dodhy8nDNZRN2e7SYnvDwPFK4Drl3u0vZvn7w7DSp+oK5en6
H4fcP4VB4Nzncsq0cwpVI6NhmA7bn///8foMYrPHw2B5UOHE/8fjttGXnwrD
vX/fcin7H/zvTcxMGB789Tz8//EeZRTxzYXBLl3yIOXUhXyf+oUw/A0eO0CZ
Q+WSrNtiGG5cvZtMuSSsfmZ5OQwxppn7KP8P2Hiqfg==
      "]]}}, {{}, {}, 
    {Hue[0.67, 0.6, 0.6], Thickness[Large], LineBox[CompressedData["
1:eJwd2Xc81d8fB3AZIaPMUGkQyr3X3nJfyJaVvfeeKbO+SYhIlAqVKGloqRBJ
hYrSEEmUQkMyi9DyO5/fP/c+no/P55zzPuv9OOfxWesbZRfAysLCkkt+qP+f
/W0t0tldesVTA+tdhenoKhFL1O+5zrz2qNuo9IwCIPLcV6yniXnfMjdoxSIl
iPYJcC/b3M5smf5qwpBQRpzNxddsPS+ZHodMOyclVeBz48nFhQOvmc7vhAQl
BFRhKTq267fhWybrg/Wlat9VITC+/ND860GmPv2fa3WGOjJOnU+eVf7EXLtI
SDJFVwN/bLQCZg58YfJcGEkT+KyBbayPrX4Mf2XOldh2uqRpYviGq+aU4Sgz
IyE5UkVMC54B39ZOlIwzu4yXrw44rYVQnsb0nzsnmW03tATLpbTxvsEqavr1
d2biz13TL/h0UCyy3D+WY5pppljL9yFeB/aR752/K88wg4M7R/T7dLD00bkt
Md4/mbprlf1CNXXxeHW0weSBWabb7STlloO6SE/Q1Ii6Pcccfy5YVDWgC3Sw
0MaH55l8bStO5jA2oSY1X2TU8A/zWsnWL7b1mxDd57IkLOYvc7XW4O3n85sg
r7pu4WvJP2abzQE/PzU9fM4Z+RHcvsB85sj+wixCDy+2uUz/2MmCULXHrvVl
emCcuhN5Q2gRGIJ/57++1EP2k7Vft11chOeeM4Zci5gwlh55N/WaFVU5dSlN
9kyU21g5V0WyIWhkZ++VJCYW7br+MpqDHcV/5FloJUx4XhDdoniCHTI77Xa4
3WWi4VXSowllDpRZh0l69DMhzvpe/2obB46agcPqNxNxDMOGSO/FUJk+Jbie
B1Dax1M1doATEtksLv5SQO6NKPnL0lw4MbyDZRMDGH3feTb8Nhe2RBVKmGsC
Zryaa2h23Nj4W7HoiD5QoXmi+NswN0ZrnvXKmQPsASwilbuXYNVn5zu8doBP
vv/BUFEehOZ/22nmAjTeaeXeeJkHzi6Gwl+8gJUjtLSvhrz43bvo0mgAkCSa
/+98Ly8WdcTAJwx4bTCTEBzDh3pN4xKLaEA1yuWHLBc/Vpv2P67aDhw6fifi
Swk/ykrdCosSgMlHa4cr1JbC/lLMI66dwJbpdN/A9qX4dEosnX034LBsx/gh
pWVwQu/N/D1Amsy5yu87l+F2+hfV6r3Add03wXaty2B6JD41Nh0YsOORuS4k
ALpodtOLDGBZyKYhAS8BhNZuFu3YB+jtjiqNuSiAXUKjgQmZQMSRMo+OGQHk
VpXoPyY+UdkpoaQvCOdzfzdSfnyfoycvRxBZmS45ycTzrzWOTL4WRMDHR4kD
pL5bylze5zYIYXA+9OYwaS/uQM9Gz2QhGB6Rzish8agOn58RfioE/SsTcYvT
gO8GifeeSApjz+ZDt6RSgWsnzbJTo4Vh+7v48Dzpb+ScuKNWkzCEO3b83r8L
oG0dWTMpJIKTF0ye9yYBI5frv1UEiGDDj0v93+KB81zZNR61IpgYcKm/R8Y3
0M9tjzC3KFTmmUNuMcCQ2B/R1EuiyLWNuD8eApyObR/Q/CeKLabHXo2Q+fN+
duLShPVyjPNEKdf4AG/3bjLw+LEcSzVKxpucgeJ+Pj5hIzHslLw5x2kPOGv1
v358VAz2krJ9UtbAq/H/IjS1xcGneUH0y2bgmcu9QqE9EhD259n9kKzHewqG
E238q/BlX2CM4i8m/tsvVJ/ivQor+x6rj48yoftpKE3j+iosSf2+cu97JuqK
0yTOOkgir3B8QKuFiescD41STqyG3K5JS54cJl5GSFutEFkLZSunI4dEmWg2
PFfecVoKgUvL5vJW60Ex9+rX2VZig4Gjn5bpoaSnliE5IYXo9PDf6qx6SIho
vRWqI42X2xKWv/y4CYxjX9vZuqRRcvpO1uyFTSgekZ9R45BBtx27ha8qyR/5
14yKg+TgpjlEp1vqYuX7us++NDpSRlYu4i7QBsuPmMI2WzpyaFMflfdp4+Pi
jeaK8XSonv6WFJSkjcuM4st/79PxvqBhbNJbG3r/JW0vdGLge70NRwZDG16r
dFifpSrg4rald+4+0UIHvT/3xKgiDAYcMnP5tdCiUf/FekERqffE90iwaaFG
/yjYBJXQ1uJ7umpWE8UOVt9DNJTQq3PXcdGAJnx3NTpopCpB5shhJZmbmvje
XrLy5XJl1NJ+hKS6a0I43Osip6EKNgSPWvtUa2Aj55mHNk4qWPJMMjLqogZZ
IJ8Hi8JUUBx2+UvWKQ2E90SsoBWoYFNswqOhLA20bN6ZY/NJBes+r6Rt9NLA
9lVFkUX7VMH7Ju/+HI8GOp+9VJZvV8PJhzZxWyPVMRwiar39gxr4HvQz3vir
4x+7a9idaTXseTcxFeKmjo06A2esV6kj7b542CVTdaSemxDeTsrRXHmnbkip
QzmFd7ZhmQYCA+r3Nfep4ZCS8W0rB03ccn+x5thWNSj0uZhsCtbExIYHEtMW
amhPi+iUT9bE7hDL3S6b1bC4p+AbVxmx7pqATWpqSP5vaEXzqCYaC3KuBi9X
g/+TlJ0aaVrgNJaoMXqnCvWA25vW3NAGmw5rfH+kKjr5n7fxP9RG44+30AxW
RfStQYe/Pdp48UkkpMhHFRd5lkT2/tPG1J67N2PsVbH6unNJgbkOMrJuuSZq
q4JrYeYf16AO4nb4CvVzquJNoeK9qWWbMBK2VLb1HBnnzsqlces3QdRs35q9
ZSpw5Zf1+qW1CXa9bBVGx1XIflz1j9VvE86rr1UayFXBh8glusLVmzCXFLEl
Jk4Fw5s/1qq76OF+FG1uzFgFc5PHriaXMSHvsvzZqjFl1MkLLSxUMzHpf6G4
7osykgJzrdIeM2Gz2+uz26Ay/vSljeX8YMLxeMTbG6+VkTJ0S+T5OqA0Lyvs
WpMy0p6d3fqB5JWGLRfCXxUpI7t893NWcX1Y8XZVHbdUhrlqiKCIlD6GOIIO
8Jsqg6vFzkGWro/rq+TaMwxJ+aH1fRb6+tgRe8xln7Yydq5r/1wQog9awtii
VjllRJaK/ZOp10cj10kpg8XKsD1RRbNwM8DPJsG6iRYlLKMdj/IIMMDGvls0
tvtKeHY77XpUlAF67xUZrbijBPM+J82CvQZo2fbRxqVaCQYS/wzfVRogJTpW
hbdCCaqF5m5RfwyQXl6bYpqphOUFQ1mHTxqCy+IQ96y1EsTkq9PmKgzR0F/D
9dxSCRJNGbs9rhlCtl477aKZEiQnN+yQbTbEl/8GP4QZKmG9ZbT37WFDPFzu
3rKc7DsV9r/qQyqbkXLUfnzZaiVYbxf9qPx4Mw5aqvhGTSnChme4/1jnZsgc
1W25Oq4Iu9N1b/68JYmyRULhxzdFOL5wf/5wYjPknp8T2PtZER60M/WuIkbQ
yw6+8rBPEWEfFfJTvY2gI+AT0/tQEfvszfRe/jQC7wqPT6tOKULi5jMJ1kXG
+HPyV2H6CUVcEbKfVeIxhpbE+aDJIkV0v/S8lr/aGLXVhSbPCxQhbbt9na2p
MdKTCiur9iuiacupxS+KjOHLz+jiiFfEX+OZZ091TfDtW7hyp60i8iqSKv8a
myAqqTzomDUpv5glk25rAtlGppnnFkVYPliifyDABJuc29inTRVRbLjmhmWu
CSKFwMaEIjRhcezJexPoRRz0tlFQRKxWmVdbqil0bOtPWSxVhHkp/7RFjilG
GJ8FU/gUsY5zZ+azI6b4EhO1r4ZHES+6HKs6z5vieUd42AYuRTCiedn6n5lC
zeHoB5lFihiuiK/4LmGGMqak9t/PCnAXthpbccMM/c29bOtvKEAl+faekgYz
iITpTnBcU8CSQTnRtQ/NEPss2GnkkgLqrrIxZd6Y4chfi9w7FQoQtajLU1ww
w1iwn+yBYgW82COtamRhjlB675mnJE9vnviVFDlkjieFmb71DgpINC3YeH/U
HCIfSg0FtirgShm9V+gneX7nFV+YjQLE7L216rgswFIeaCtroYDRWw9m2RgW
sBmtZDZBAYdT87YXJVgg6fsv3t00BQyKyES28FkimKNZboFDAcuj7q5avtwS
gxdWWl9mU4Blq/PTkDWW0OEtX/BYpICapGzaUhVLcLopTz/8w8D+95MjLs6W
SLfn7q/5wYDyhdtBE6ctYVuWac47yMAeXVsfCc0tKOeJ4U6+x4CpZ8l3DYMt
yLuV7WbWyAB/yre9DpZbILsq0lSigYETzekVed5bEPH98afmWgZumdd/W5y1
BZc1ObrVrjIw6SwV9+PNFnC4/Z3KL2HAc8fM/vZkK/QpRo6J7mZg/TGDlSPp
VhAZuf9GeReD9P/gZc48KyQdOMxum8xA0p8NLwzKrcj6suQpiGfgyF5Pkbp2
K9wzcC5QjWagPf/RqbOrrHFe+7vVOx8GtK8U3fzvrjWUVvifuW3MwObXz/6O
t1rjFyuvpboRA1Ys7CZeL60R3jBz5rohA352kW+Yn6zhkzzrcg0MGCev3Z3C
YQMBnkMX7mozEL365xl9eRscnjJQoykw0BJ0aqw5zgaiOu59iuIMmP3REtyZ
bAM2k1cT75Yz8CyvS101xQaxa/STc0QZeFPHnVKeZYOKz3qTY0IMco7aLph+
wgb1Zl6yTfwMiF0z1TBusoG0cNy2K+wMhM9NpbTy2cLmYe397Ck6tGMCRT8L
2iJzESuL5SQdXCO9lWxittir9/EO3wQdZ/uau/XW2aJoPLjqyCgd/Y1HaNXq
tuDapWtc+4UO63StnjIvW2xa5HSS2U+HsuAeheQqW5jn5ixxaaeDJXumpbDG
FooLWV+MntDxjC3Utea2LR7eO8av+piOsBm79KkHtug+lq8q3EpHeY90X1Cv
LcwMGm4MNdMheqo1w57NDqyrD6xvvE3HvPyyfrqDHe6ZdX5zvETHz5MSe1Rc
7WBHy98VWUnH9NL10lpedpDye7Nm30U6xn9ohW4OsYNe452jt8/TMXjb76fr
Ljtsm+ZZoXSWjscWtfyZZ+0gN3M1cUsJnZw7PJmDM3aQ/TSXYphPx7F3wYNf
ftlBokV3KimPjgLr2PSxBTv4ywVtuXGQjlyVzCdz3FtR1PaqRSaXjtTfVU5L
JbeiV8MkXyyb9C+bI1rXeCsKrW83yqTToVt5qfTo0a14RHMK/5xIR9+aylNG
x7ci2Kjh32bipKMXSqZPbcWao2sMyhPoqN1TccLuAilffa3Hn5zrlJ1LC/kb
tuJE3QXF8e10bOAoyMsY2AqxXRLja6LJeHklp8TR7FGw1//qoiA6qrsSd69X
sseO6fJ/2wPpsDdP+K9LzR5FM7LDwwF0HFLbsVOZaQ+Xaul9L/3p4OONShi3
tcfwwOjgJV862Ot8owPj7bE7xjVzlycdU4Lm3o5N9rCokMd+Rzp6wte9CH1k
D63a1aYcxPce/mLubreH1Xr6eIoDHXlJlavPd9uDZXesQJI9HYqDvO/nR+xR
5RtTGmtHR2TVc4+TQg6Iz6422WtFx4i1g9tHfwfUqknNLzWh4+UF+pO5EAfc
6G4NO2lMRz3bYh2+KAec+JUVKE+cVVsjoZ7ogJo0ru+mRnTIrRbr3XfAAYwd
/jb7DekIGu91lq9xwPUvxeXrQcfHHG/HbZyOcK3X21WvRdofoa1T5HWEplua
uyfxrMn82NgyR6yMXXealXgJ26H0EAlHCL6s9LTUJPEnNt/0pjviXOfTvI/q
dOwKkBGy3uqI+yulEmRVyfjrjT6XP+WIoE2/HacZdJQev3X86xlHLFV+Qi8n
3jCfFnTuvCPWPb3iYU+se3PVwrrrjuDfvv5RNZ0Ov43WDIkHjjjzY6F6Jznn
XxO9nsP1zRFmF75ekthIh9lEvNkndSewx3+NKlhPx0olyQwuXSe0KB94b0o8
vq2lSV7fCcdC1l38K03W689lutssnMAR6W0VTNz/9wJjwcsJcz0fH+pL0bGN
962QeJYTMgVTxDnWkvW/Af2WfU4QFdm99/FKOsLDPktEf3BCwqpn6VnEzMs5
Toc/OaHptEa3KfFHxTcv3kw4wbdvxqt1BR0MzW3NgezO4Gnw4XsiQUezcfn5
FLozrk3zpvaL0THqxxV7c7cz9imtDNQRIfGWbL5zN80Zolo2aezEE29SOJ9k
OWNPgOvQU2E6vlvPHx847AyumQZfH+JZnZEW/vPO+NaxxTNbiA5W4XbRkBfO
aNphzvlNgA7xloP1q9a6gNc5YcNrfjokFp6wb5Bxgdw+dJ0jXqnNZa0q74LZ
/PGaBGLJaylD5moumFQcX7eCWPpEDG+CmQuqjMJzffnIfG/f6vkyxgXhOfeT
f/PQYSy9nHVfkwv+uWz4s5Wbjq++Jud1HrmgMNv2E504pyzeavKJCyyOx89x
EndK9hS7vHLBj0a2Ew1cdHiLF6nQhl2g+JerU5Y4kX9FQAefK1j/mvZwcNJx
aU6ydYWLK2R545e9Zyf5VcM68oWHK9xWdw7eIf6+Y7dwuq8rFk88eHOCWOvH
e+/xMFewP29XdSN+OFY6f+8/Vxz6MFL8ho3c+wbXyQeWu+LH0Ra2d6x0CD6V
yb024QpJv3m9vyx0/JtQPPt42hX9XK0j74hHBHUaPs674mDQzO1G4iZn6xEx
djfoibY8TSGO/RhvvEfMDZeUjl1cTNz1u/Wfrb4bdslulhZfoOHYxrCoH4fc
MLxEesrpLw1pW3Zk8BW6gc8raVaXODp690nZk24IdOOWXEdsWnP4ids5N2Sk
6j4Z/UPDnH6DbMttN+iyfS7bS+zqwveh4KMbsgvqVtf+pmFl5lUbdXV3XBfy
cFf9RcPFK5eb57XdcQ5WlySJNV9Vqt9huiOmcJswN7H9uvMrN5u54/KKL7T+
eRpyGkqHbd3d8aBmd3IW8e/J/JSIVHfIclyJ/zhHQ6/L9mvlz9zRdfKwbuUs
DcEp26SCO93BJ53qXUj8syL6qHyPOy4lJBSlEwtOh++8PuCO+W4Jc29i89wA
03vT7ug8nndGlLiuyfFDn4QHHv3rkNr3k4ZCea1lQkEesJZfej9uhgYHi6d5
jWEesI8svhRILBjmIxAa7YH9hRUXHImzL2YJ3k/0IPffv6/Vif/b0CscleOB
7p+P2OamafCXTRZ/UuWBDe8/Ze4iVpK6s27vHw/4xH/vKPhBw7iB7RnGIk+8
qjvcnkF80feTVC+HJ3RDCroTiKVP861XWuqJM++jxDyIxdZ6yr5f64ne91W2
MsT/JBfkdUw8Ydodn337Ow2PJfTVfuR74pbPrbOTUzS8kLwqw37ME+977/kO
EXevWyUmcsITon2pCt3EAxvnf6lXeMJZeHz2NvGcdtW9pHpPFA4lG2QSy7it
tWQd8kTiPdOrUsSpxxf5Cah6Qfy5UWTAJA2Zp6Ls12l5oTn8M4srce6Zd0Yq
el44cEWkzIq4qLJOzsHUC9JNvdyaxNdux4wXunvh0WnxZB7i/r6BxDXpXrAX
0Xt6c4IG7ZVNeQrdXjB4cP/hMuJBKen+r71eWFp5toCTOEs+Q778vRfajBrC
/43T0KNt/lDsqxduR23RGSWOd3n5e9EfL3wMu2LTSuxqEaMysswboQ9f2aUS
H80kx311b3yNTQ35O0ZDaI7yA3Etb8Tu1wueIdbLG/oWp+ONXVavo8aIPx0z
0lKCN+KG44reEaue4+46a+ZN7rVODo3ELx/kcx9098Z1HfOgPcT8bKe3+6R6
w6jG/QYf8eL5u1un0rzhvHuTzGLif+PvlPfs80bTdvrpf6M0TPSKT5XmeON4
2NLqCeIX1/MjPhz1hr52pdFL4kO+ewK9Kr0x/YSXu4hYtMnb2aPLG32j0y9o
xPy3/tMY6/aGwaoSWxnixVdOiO56440kQaHe1cSzRT1dJ/q9gXAtViHinhgb
27fD3jjYHHRl/hsNxWth7vbXG+niVpGtxJJ7Vuu6yPggyKTFOoz4SizXundy
PrgQnv8ygFgvcIrTR94Hb9S73byJPSyaO4MVfVBkdm6PA/EJkaCwBG0fPHHI
Fgex+MUrxcesfFC7tzZWlFi4c9P8qzgfMJ6llj4aoaH8gcx7l0QfyCzl+dhE
rHJr6YN3yT7ocpKjNxLbnRzI+5Tig18bOV/cJM4PSpeb2e8DUbZip9PE/H/a
nYRP+UBkQDv4P2Lu9e41do98UJ3c7a9NHCrONK9s80GjwscCdeLHfOv62dp9
YLJMqk2ZOOfnF47qFz649XatnjxVX2usw/JeH+j8KXNZOULt9+zpvlEfPJU8
ZbfwleS3qnrlAEFf3H3zndZKvPPsyYd3hH1hIxDc20L8rijFVXS5L1Sl07Lv
E5ekGqc+WuELAb+yuXriNfYvOzas90XnT7Z/l4nXz36NHtfwhS475/UCYsYm
8avxHr44EzJ6xp/4hlTIb1ZvUt+8cYoPseaSOpNcX1+UvnX19iQ2eO38oTzI
F7xVJfLOxI4xhQIvY3whzy87bkG8++zy7bQMXxzIalytSvyCT1Rr4IovXrDL
iXMSO0wHpIdX+aL90Yw/O3Fvb3XH7A3SfuTfG4uIP55zCOWv88VQ4kW3P8NU
/j9yXKfZF0+2sXVMEa+NE/535LUv+melbN4Rb+sXbDZn8cNA2MbMGuLWh+53
LrL6wcUm3e0mseTVitolHH44+M1C6Trx493alx5z+8FSTeDjZeJ1a32PmAv5
4ekpRuBZ4g6/qiBzGT/MDZv0FhArfrXmNbf0Q75Ic9QO4oyOosUXrfxwxT4u
O5b4bd0QyxJbP5yq3nwhhjhzf/xMm4Mf7Ks2fIsg/iB/qt/Myw8enl37Aonz
IsevmW3zw95FleuciSd+5DiYFfqh+rTtM12qvp4yx5PFftCJ2KykQ8V7p8Zp
6oQfTovPH9EiLt/3waWozA/xI6X+6sSuK1Q9v170w1L6LVFF4gcGfYFZd/zg
qBvbLkV8PH9DQtugHyJqsmN4qfji9BJXffLD8Qpw8xDHuW1Nivnih36e/05z
E9us37VTfNQPXYP73ywmXlz3IiVkxg8bxSpcFhHHfIjP4ubyh0R9RunPLzSY
KDwsNqP74/IxOeYgsfNiU/sXCv5YMy048oE49F0bn5OyPy79yT/6njg3+2mK
v4Y/GseMp98Sd3/pCtyt74+Dtq5Nr4n9S4eUqx388Zt+7NxT4lSBRU/W/OeP
xxe/ZtUTFwynpp1L8cfD7z/86ogr7rLrMfb6w7LFhXmL+HEEV5VOpj/OvVf8
VU0s8HjpMcdD/nCZ791dRVyaKumXU+GPXx0VbeeJG3/o/J595o/jtwa3FBKX
tdf6bu3wh/sRT59jxGlnVR5f6fSHTO+HHUeJzZzkiwJ6/PFebrqsgLirXkKj
c8AfdjXqi/OJR/bMb7sy7Q+ncOV/WcSiy2pH/CUC8HWVTvlO4vlhZbt7KwNw
ysq9O5n47f0rdStWB+C5tTc35bLYisyXUgG4bMO7LZGY9vqIDOgBeCj7aksc
sUHJdt8VCMDBxUqMaOJImnJvR0AAXJY9zfYn3jEr8csrOACyCQFtfsQ7m9gk
xkMD0PDvCyflbOdXLkuiA0jeqNjnQ3w+LeGNQVIAkv2G8z2JB9829tzIDcDy
NTEvnIkdD1i8PlIbAKYkY2wLsYez6qxUfQDCQ2uMKPtLrVp+vSEAmTxspyyJ
Y+vGHZ/dD4Cc7eRWC+K8T/ndi9sDEHB+8SNTan429byK/xCAT6+9OgyJN437
d7lwB+JO85VobWq8bpucbuAJxGzh0hEt4vF9G6NX8wfiU/Nif8olayd5PgkG
Qte42kWT+J99smH0ykAcoi1YqBPfvZ1/PUMhEA7B5yyUifWzGvNuOATiM0/v
9Y3EEo5lnqLOgTB6dm8T5e/r0miJroHgzNzYtoH4dINZq55XINhepA3IEbNO
di20BQdCTN1YTJa42fFb5IfkQNzdmXlSithIWmwL3+lAnHzox7aK+ObYg7X+
5YHoOV52aiWxdG3sz/qKQKzaaalLmd38+angykBcPPcljhxB0RSV8b35ZiD4
r8lOiRPr3Z4+lvQoEKzXIudFidXtOga/jAYit0HcUYBa7yt21+pNBOLeHemF
ZcQin2g5R6YCsVb84HnK0/GZaoY/A2Enl/JnKfH1k8zMkoVA1Fx+dJ6fWOHr
ZbqDYBBYgw4L8hLLpexPaNIIwvva83KcxA06ZzkstYMgdTShezGxzezdQ690
g/B1xcU0ygmRM5eG9YNgJq44yEHc6u49wG8ZhKz6ujJ24mAtdXM37yAcybNT
ZiW+8H1gxXRmED7Vbz369zPp35U/53dlB+GMcqw15Zchy9U5c4Nw1+sLF+Vf
HyxtJA4HoUW3fecfYvPntWk4GYTxmzuDfxOPVB4Yy6kKgp6apPU88cYArbvr
e4OwUynPcYb44DqrX3vfBuFPQe4qytPvfdUG+4NwZ9+Tj9PEja45lSVDQeB6
shBL2c7m/bHlY0GwoVkc+UGcqJMezc0SDAmJzUNTxK0CHWvH1gfjxF6pynFi
+vNP7hZywdBg3ZtI+VDOr2MXNgZj/wNxU8runNL8gQrBiGGMfhojnvgT96tf
Mxj9IpLSlEWHV3a+sAiGdGnqxW/EAY3BaTdjgnGwOP/dMPF4xEi80fZgbI5s
vUI5YVV4WHdcMHwjNFIo798ZZTeXHIzWuQYpyte049boZgTjXJ5XxBfiPzV7
G5qLg7Fe7umSz1R8V0umXzYH477AyfAh4pVea4b9HgbjcJbvZspn+U/3TbcG
o8vbeSXlWxFnm0SfBWPWpKt9kPid/KU8155gCFQtVqQsd76ONjgaDKEqqYUP
xHdLu/ynRELgvvNSYz/xB8u1XnFiIZBuvXqCMst8hMtviRAsf9ybRNnAltOK
Y00IZJaf06D8cJG2hvjGEGR+FLzxjrjd9xS3vl4Iub0JVb0l7pUOvZIXGIKt
u/619hL/flFzXiQkBDTly5WUV+5iO1McFgLxI//lUvZ4deJYeXQIYisz7Sl/
SH+ecispBAscaoNviL98Vt36ITcE5h0P2ChPn1+YVagNwVBdhudr4s+OxqVZ
dSHI//vZmHIP+wHTodshyHLwUaB821ui6Oi9ECS/OcNCOVVMTftvWwhStnqU
dxMvywzd+fhtCC6uyZ58RUwLesUSwBqKw+USx7uIJUVWXmhkD0Xa+f0ZlJc1
+9qKcYZiPlFgG+UfkpNlT3hCUbzSz4xyffcSQ2WRULSlCs13ElOfShZkQ5E4
lO9O2W99JXfxllDsv2Gg8pI46YFnqIwNeT/g9WrKeQGCT67bheIn9vJSbjib
mPPEKRRLBNZ87iAWljFd+tcnFDnRYcWUH8p8EvaOC8XzSRVOyhvlVq+RORWK
SuHByefEaH2Zcr0sFNHvaR8oOwZnDOiVk/YfZz+nvPf82GmnC6G4UJp+hfJb
uYb1WTdCwWUcEEE5d4OL/OijUOzzbBh/Rjy18bD69UkyPgIyC0+p8W6HkdCP
ULjOVE9Rvhc5vnX7TCh6K+0/Us69bhaj/isUw5sb2yhv1Ga5VM8WhmRBHKHs
axaxtlk0DJt3jDEodwWZ8HbphqHaOj28nZo/7hkJNWYYGnk6vCmfrjy94ah+
GFImNjhQjp74a+xsHAbhMVY9ynzxN/e8tSbl56yXUTbOWDv70TcMfUKmtU+o
/VL+e2AmMwxBIXr8lNUNt8+aZ4eRvG/ATrl6YJS39EAYNKptfz0mvi7Zr2F+
KAyL0w9+pnyp8N6BkuNh+Pgg8y7l0px0LZMrYXilFxxLOWv70vzCzjBo37o3
2EbMJZRZMfYqDEv5lvRSzqhiaTDoCcN+To8OymnjU59H35L+t62+R/m/4C5d
/c9hyE9dXkJ5m3vR8Ne5MNwffORG2XWzFHQkwzG6ZOxdK/HfLi7+5jXhyFKu
fkW5NGC8z1wqHIay+55S/pxRF+8qF449hSZ3KG9rs76aqByOhmtaJynvt9op
ecs4HOZRfZ6U651f/VGNCkfXu97hR9T+/Fr/uCEmHHxvWgYosySVFm7eTtpz
qu2lbHw8TNU+MRx/GqrbKb98tyg8dm84qrG8ivKIL6Ov6lg4jgwGJFNeEbGv
jnEvHFuUPolQzl0IVMtuCsfLBNVllFkPGVd9aQmHJMv+Jf8vX8NxobQtHP0X
TRYeUvGxpBUKdobjXhLvV8quBSnxPz+FY53dzTuUC28nqjXyRIDThhlGmdfK
pUqCPwKJGUaBlFM+aNLjl0XAZMjGh3Iwx5y0okgE2kfjnChrWMcJn5aMwPra
BUPK3YPbfqQrRZDzxTJJyiJLwqu2OEXAM4uv+wFxueGupEmXCPySVu+grLwr
1/CwewSul/u3U7aavPaqxycCc7KdTZQzumfm/cIjkLxu5irludO7DZL2RECF
d3M25V6dw50VlRF42/TOiHLwjvITZlci8Mjwpj7ln1eqA0avRaCSNW8TZcF1
PbNKNeR9RSc1yhZcq1beuReBEF7p9ZQbuir8O19FwO5SNQdlc/5b9LieCHRP
9C+i3GPS9lOsLwL2Fnz/Wqj8Wv8t0/NDBO4j8Sdlepni5a8jEfg4eOAL5YZe
/bicMfL8zPshyubCW5kKkxE4HqL+gXLgvh0d22ci0Pzre8//67uXUbx8LgK2
951fUU79dcyv/lcE3Pc2d1BepnqB5vE3Aml6Ks8ol0TUzywsRCB48txjyv8D
hLp8TQ==
      "]]}}, {{}, {}, 
    {Hue[0.67, 0.6, 0.6], Thickness[Large], LineBox[CompressedData["
1:eJwd13k4VV8XB3CR0qQyTykyJO41XyL5osyZ53meryGipEhIkZ8GhSRJEiVU
ijRSUZKiEkIklCmSVPLu8/5z7/N5znPW2nvttfc5R8wrzMqXlYWFJYP8UP8/
e5oaJNLat/31rjjsILMZ7fkCe3U6qrQjlqgYTKyTBXhfeQl0PNZuf/mb++US
OURblL5n63ijbRb49kznbRo8b7woXTj2XnubT7+J/EE6TPnG9v/R69bePfAh
hE9HHmvH+U/Mve/XNkzVqde1VkDK+ZJ9s0qD2p1qB5/FFCvgr8UW35ljQ9q7
Vlnnd8woYPiGk/p3vVHtCxuVt3QfUYSb7zexifxx7QvOQhLvWxQRtOJ+8s+4
Se1XtCV95WuU0FtnFvbj/ZT2O2kBlaNpSsjl5feJZP+h/UiEdqStQQk2ob0O
U0oz2tzdB9WS/yjh+fpw3cljs9r6YSdbsj2VkbxHXS3s7i/tLGs2O6XjysBr
Frnx4TntiFDJIxfvK6M68TjvqN5f7ZyAXcMh3CoI73JcHhwxr21Nf9XxXUMF
siriCyP5/7SfeKpzlniooHWX44/pOBY0nL2b8rNYBfTz90JvcC+C3yXdFTee
qSDthdjIrtJFyF/S+WXkiwr0Jb5+/P6eFdLGe7rYxVRRZGHmUBnKBsOqq084
tqpi0f6qN+Hsi7Fb5fKjR7aqqHsb+2xCiR1rdMP+HUlWhSBrr871JnbosmdN
V55VRTRdry7UYwmy5rpkHlWoQvHwisqxY0txMfb3skfvVZFxI0z2mgQHNtzb
x/90RBWjvW2XQu5yIHsH2/Gu36ooVs/L/Ta8DA/542qdhRhY7MvCWxa/HL2x
5yreb2LA87jPf0F8K3Bl/Qb5FAYDIl/lkkb0VkJ/xrQhx5yBWL7j/0o6V8Ik
54/VKmcG3uvO7AmIWIUTNyRdWn0ZUAlznJbm4ERFX2r6SBgDJ87eYw7lc+Lf
pm1q7nsZmHwmNlysuhrXf+6RVktkYOePZC+/5tUIsrVYF3OUgSSpy2VTcWsw
/5/b/h05DFRt/RBg1bgGwsxe8Z7zDHyyWiFVxb0WUgWRt6cvMbAmUGtgrfta
nPIK4UsrY2BbfFhBROladH7ZV1pSwQAz64Lr65m1EOkPqre4xUBeWZuQog4X
7r5eWXG4hoHnj9g7MtO5wGY6kWp5j4G592pZk++5EIJ9vFUPGbijxOFxWYYb
mhwNj4brGYg+1rHZbR83MticXl99SuY7XDLD85IbH53H81mbGJjS3fvwhSgP
Hj/4YD/+nIGKc0ZpieE86BV/Lh3VzEDoL0G7LY95oFUxxJr9kgE5668bJrl5
MaDLcdq1hYGv12q/FfvygnfO80gjcQlHWrXrbV5U6d6J6Sb283Y+yLOMD6EF
c5fyiCXuy5q+cOJD/FJxzZXEAwJ/+RKv8oFVneZGJ/ELI5s/qf/jg1T6Ffkl
JL9HS97VCXN+6A6eSj1Nxicqw4wpvsAPUWcevv5GBroPaem6TvPjkU5d0jcy
v9yeVat4dghAjXYu4VYDAw5bet4/Py2A5Z0jmbqPGeA7VV54cFgA0aejFmU9
YODt+AGmuoYghAPfCVyvY+CUkbn6RJogchxK1p0k9bYqWs9W/FEQLipyxnrV
DLQ4PszmPigEwzNLVq+5zkD6zUzv52+EcO3VySMKZD2NV3vSD0oIo0pwbF7i
MgPPGhY1jD8TBl+zy7vMfAYeyutNNHGuwxGmrHNhGgMHjnLXJnisQ/HwB+Hj
KQxsHRxIUqtahzxxs1iPgwzU5CYJXbIVhXRP6JHiaNJf7E93JOStR2NPsP+U
OwNvmBJmwrxi2L/ok2w8nYF6vctFrws3gmfj32K/R6pQyLg+Mtu4EbfsF881
1qoiv+M2XXRiI2yMdOalbqpiD7PxTpCmBGqjxhPeF6uCfmakma1dAiI99Ut5
0lWR+1V2RpVdCjGRfXFadqoIP16xI9d/E2IfMO5Nf1WBSG/NFy85GhSMFZ6N
r1MBy3REdpMlDSqzj1wm+VXweclmY4UYGvgXxb/9uVYF1+i51+Yf0VCjlpHB
tUQF2w7ERmXb0/H4mVpr8rgy3NdpsrYkyuP31fvv3R8q4zWtJyNvVAGCyT+X
/fRXRoNa7ZD5ggKMZrrrz3qR81DnNNi4FPHv5qmb+q7KyLU1mwpUU4T7lIba
VStleO2/b6uWqIjObfTiW1rKmGrOF3nDr4QzXZsaH/IogyfEvXSpnjIC+w/I
lzxVwualF59a2CvDiD15edojJaDwS39OsDKcXbOuR9YpIaSDKSx3Shkby5t2
2FUpoWF7XLrFoDLSREY2euQrIWpdTmjOYRVY6lYlJcYooa3ljZJssyr6nd4u
9NCUMBzIZx7VR+p67MS9CBkl/FvsFHzvhyrYKlYWL5Mk+TU/XTRfR/ZN/sZ+
QxElJF6e4IkKZYB+my9y8QolKCWsnK1bo4bIwFyn4BFFnFDUv2tmq45FW66l
tV1RhHyXo4FWgDr0DEpP6xYrojmJ2Sa7Tx23rtzIvFWoiCUdp75xXFBHRFqi
zuWzith3YEC4flQddqGqG2uOKcLnRUKcWtIWqE/FO53cpQiG712tDTc0sGk+
4h27tiLaOF81cT7VwPVCCZZvmooIv9NvO9+hgRRme26buiJKVywP7fyngfOl
LjzXlRSxvsoh/5SxJopoARUZUorgWJj5x9GviTcuyxzHOBXxIVvh4fc1Wti8
OP/E6n4F5LaVrY6W1ALn8BJR8V4FOHFKu//eogUfhMirdyuQ/b7uH6u3Fv77
YtoW+k4BfaHLt/Lc0gJfWf8V9hfkeb39822G4zawLxJgeXdTAb8mz1zfd0Eb
23flZQ0eVUCNLPfCwi1tSGzn5fZMVUCsX4ZZ0nNtaGypzu5NJs//rqSx9Glt
vDATKR9MUEDCwB3eV+KA0vDJc7wxCkhquWTdFwWEtSyOXOSjgLSi+Fesgjr4
GdW16Lu2AoxVArl4N+pgKXNTb6uWAjgarGylaTp4qzWtfUOT3D8g2WWio4NP
xQ4J8WoKiBNv/nIqUAcm3s9KVeUVyDkp8E+qVgdDJb+F+dYrwDKvUs7EWRfx
q5v7TrIoYI3c2TBXX12E6Gu775+XR8vdpKqwMF18HI2wej8nD+Mue/VTh3Th
OWUvmT0lD12hf3ofy3TxjP3wd9PP8lDJNnYO+6uLApnjTw80yoP/1MCRk+f0
8PJdWdqnk/IQkL2V9KtYD+JbjS+PZ8pD6HFKvGuFHvISGtkWjslDdFJmt3S9
Hvh8ZCJkUuUhaRrucXdYDzcffqwpipOH8uJ5xoDydpxPU/qq6CcP8yi+z0rP
t+PR+3Le/zTlYbFiuOdM23acuLzp/Ly6PKwKaz787d6OWJGx+VCGPOxaXV49
ndgOr/pWupOiPFzlLtY68e6AfbHbEitpeQR/lj+e6LEDZx77dDVwy+OwjdG2
Nz93QG04NaVwnA6hmy1CrIv0sTifdkt1lI5ybptZxRX6WH5P6vmLETrevXGr
OL5eH8vSV+ewDNIhYRklbmmoj10DdwPSu8g5tPP8ktYcfZxefKNHpomOef2Z
lpdbDRAjvdPZt5iOzOLYsnl9A7zPER40KyL3L2FJpVkagK0ke0yjkLxvPlmu
c8zXAIUrc0KF8unI1dtwwzTDAIJf7vb+zKJDHSZnXvQaQPTO71nxFDoit1xw
b0o0xK0LrAYqAXQYF3D+MEk3hJaW5uUUPzrEl8altmQZ4q3c0JdOHzpa2+0q
20oM8aF7/k+qJx308JVsPS2GMMc3/HGiY7g4pnhKyIgcWxohDDM6XHjMxoRv
GKGJtu/WnCodyvvuHsyvM8L90r2iSSp0LO/fxCf21AiCVm3Sa5TpqLnOpi31
wQie4nU8NAU6+ExqMhUWjCCtxSodu5nkPyihssPEGOW/rUvd19OxfeJ3bOiA
MVxdlIVNl9Ox1/DU5kejxvBifDm7ahmp/wVaJ/dPYzy5ObKndSkdAjYeW2o4
TDBkwKnrxE7H6J0ns2x0E6QELAztZ6HjZGJmVM4eEzjncm5dPEtDP69UaMMq
U7A4rWZnGyTPkbAH6/j5TVE6p2k8NkCDaaPDy8ANppj2knvQ0U9DdWya3Gpl
U4zqbVC+0UfD0d7Jr44OpqALPReN7qZB6cpd/4lCU3yo9f+k1E7Dwa2WnkLq
O+FygZ4a30CDoVv+lJruTuR572zZU08DZ8K3Q7amO+Hw6odJ5GMa8uqTizM9
duI/38Gh4Ic03DGu/bbkyE4omYfuCa6jYdJhY/T0h53gNEh8WHiTBrfdM0eb
95nhSIZY1fAlGiTP6Ip8TTbD6nZxrSXEo3f+u7Y00wyzq/e1SxTREPtXplW3
yAxn342L+xbSkHXIjbem2QySd4qFpvJpaD7+7PyldeYYU9ketjWbBo3ynJsH
HpjDdaC15mgaDdvft8yPN5ojVfpgRvtRGsxYFhu4vzEnfX5Kbj2xt1XoB+1B
c5y7qvSoOpUG/X1i8QnsFlh4t0F5IpmG8PU/L+rIWiD51s5DSQk0NPifH6uP
tgDN6oGWZjQNRn+3cMXts8CuU5eL8nbT0JLZzlBJsMDvua+1/6Jo+FCzLKHo
iAXsgy2nGiJpGF8RxZWcZwFhAfdoxwgaBCoM1fQfW4CHV06xMISGkF/fExpX
WaJybH/ONW8ynwg/vi9clnC8z/ODn5jja2cZm4Alchexsh7youFSV/27beKW
+KHrpOLsSUPP/Sy5WwxLXHzr2cntToN58paOC+6WeDF0c/clJ7LeXAfl91Va
gja9/Ph2KxpY0mYasqstsb/rW2M9eU9pYQtyqr5ric+1XGf1iINnrJK/P7HE
Hi+pFTssaCjqkOjy77TE3x4zdnMzGvjON6bYsFmhPet+4wFjGuZk1/TQbK0Q
n2s/bqhHw89zQgeVnazwR2JufbcuDT9WS0pscbfC2JWk12HE49NbgrYHWkFh
rrMyW4f0913vn077rZA7dMtuUpuG5ya3OVMvWWHP5erq6q005Aa7affPWGFe
sGVpHoOGMx8D+od+W+EYq6v4NuJT5pHJYwtW4AncXtanSkOGcuqLX8usIZ84
zS5NnPin0n61qDWWHap6fUeZzC+NPXyrvjX+S/Wyn1SgYWvZ1YLTp61xeKts
Q5ksDV0bys7vOGuNWp1Jugdx7Okr+T/OW+Pu7IVRHuLbB4vzrK5Yw+KGk3v8
ZlJfh4Jszjpr9KTKCjjI0CDDfioz5ZM1/j21OiogTerlvi8hWs4GtitH+NrE
abjVvjdeUtEGzrPCjOPENsZ7DrSr2mBgT9Y5c+ITqrvjlLRtsIR7/faXYjSs
Whm2Z9zSBn47+r682EDD4hqvcL8YG9yXUdd+J0rDdy5jD7vHNmgw3a+wTpiG
jhDx1qBnJH6x/miPEA0Pn/7Wjm+2wazgxqkC4szYsvUl72xAs77eKUms0L+y
d+6rDdouevEqC9IQWvnK9Ry3LRRq57848dPw1dzW+bOPLY7yi93+yE3Dmyu0
F78CbUGrnVtbQlzLtkRzVZgtPsqdu7qL+MjtaiHGXlsIfxQp4CDetF6g8/Ax
W8wc/BqjxkWD/3ing2y1LQx2ipQWrKHhc7qH3a6ldvBQvihxfhXJ/1VOXGGl
HT4ibCGSeNZgbmxsjR1G6yWWGxEvZzuRHChkh9TCPeXTK8n499bf9KDZQYnj
j5wJ8X5fKW5zazv8EshoY11B6r9t9JXseTvs5OH0P8lBQ8HZO2dHLtrhW/39
LiaxzFyS/+UScv2waKwh8dab6xbEq0g+dg3lf0vJebHZnC70xA6ZyzlOBBNX
8FWlc3yzw8aILV07l5DzYCLGaJBhjw9bO3zlF9MgoiiawrHVHhwBIYtWEo/v
angsq2OPbfppz4bZSL/+XLN1l4k9Nu+//KaQuGf+Cn3B3R59Bzh7BYh3rezm
Fjxij44NW4tXspL+l0GPaZc9Kjpxdi0LOS+CvwiF99nDmS1k8/SCHLSvpduf
HLTHsVCpnnbizwofWj9M2EP2YlFVNjFdfVe932IHtF80WCFOXK9fVJJAc8Ca
WQV7zX9yGPXmiLwZ74DylI4th//KYTx/+70HSQ44sXZ5MpN44kPC0hdHHDBk
mDJuTTxlPnf200kHcOl1CIsRz2p+beAscYByo0F33R85sPI08wW2OmBFvdP7
ud9yEGz4r3admCNufNnfkjonB6GFF4tlpBwRuu914S5iEQ0OcxVZRxyrMjnu
QixakTBgrOqIvP/k6xSIJfIiVu4xckRNgLV+5y85KERZu72JcMRaV31uJWJ9
CX7Ww48dYdWj/Xz6pxxGvAxKNJ854uiRwalPxOkXYswmXzjiRKGifCtxm2hH
ruNbR+wL9+y/SuwhmKMsN+wIi635Cv7EezmFfV+vckJKhYpT74wcrv4SbRR2
dELwiw8OH3/IwVzNPLTV1Ql9GUYtL4mndsfzJHs5wdury+Y+8ZbpXo/xYCdg
HX/WeeKnYwVzDw84YVa4udeLuLdfXNavyAnZ0SbHRqflwPVSKqNiwglaJc9a
VhD/m1C49PyHEyTO9ojNT8nhK5dm3ec5J3Cc3pcyTvzYwfyrwGJnVF+ZPPSa
OPJzjP5BAWc8UNu1M5u4/U/jP0sdZ4joHVomQ3xmc3DY9AlnZO2KPGf3XQ5J
O3enrMp2hv7qs7+NiMPD489Jn3PGbY1OPy1iw+qTL5wvO6N9qWOIBPEvnTrp
hrvOGGJhykxPysHJcVXfqc/OuHvuhMtJYpHU6xYMhgvpw1f0ngk5lJZfq5/T
cIGL1yR7O7H62zLGPW3is37DTcQ24iUi241ccExiw6tbxOl1BcOWLi5w8HEX
zyD+M3k8gZnoAl7DpW9B3OkYVVHU4oKv11gEy8flEJCwa2NAmwtCpLbpXSL+
WRx+WrbDBeEttjF5xFw/QuKqPrkga2j071Fi4wxfw4c/XFA5dzQugLjmsV1f
l5ArtKJWbpckzpbdsobb3xXSvQWll8bkYGvyMvN+sCu8Y33E84m5gj3XBoW7
Yq+KT+Fp4rTSI1yP9rqSvvhee5j4gEwnT1i6KyICt+4MIvaR3if4otIVng0r
JhSIFTfeEz/01xUnvKPG6kfJ/tK1vEhf5AZp/xnne8SlXoMbO9ndwMN1+XU1
sUThKknF1W54Ghf35gqxgJibdK+YG4z2r5HJJP4nuiCraeCG98MD4m7Ez4V0
VKePu+GQFh/vwjc5tIpel1p8xg3iOxp6fhG/E18nwJvnBue6V9eniD9tnvvN
KHZDbf4H/y/EvzQqH8bWukH59g16C7GUs5gp64AbQs96rjlPnHh2kfdaFXc0
atR+20Gcej7MRnyLO8R+f84EccbFjzuUt7nD8nvwVk3inLKaTbaG7kheCCtW
IK64GzGe7eKO44OxT4SJe7o+7d2Q7I7Lm8c3TX+Vg4bI40z5d+4Q5LhjVUzc
v1GiZ6TTHe9aZ9kKiY/IpsgW9brjKs/fmnPEHRrGTwVG3HEvR1MlizjG8c2f
RX/dYR0655FE7GQSofx1jQcEhQtPexOfTiWv+wwPhF7dailJHJSu9ERwiwdk
kyWOixFvyxz4Fq3pgaxolbfriAfP7NiiCA88ta0N5CNWubys/ZKRB9Z/+Vi/
lPjNk+PL/nPxwEWrQ+rfRuTAyVYY5ZnoAYvW9Wy3iJfMPbD+nkTyFTnvrST+
N/5R6eBhD9RnvZ2+RjzRKfi9IN0DNo/CZ4qJW6uOM/tOe+Bf+/3NOcQnvA76
uZd54NqtDMcDxHyPPRxc2z0Q17W32ITKd+eA2tg7Mp5HimcNqXzleXz7P3jg
b+R/J3cQz+Z0tOf1eCC9XfY/beKOCAvL7mEPsBzeXalMnCsGY+d5D0h+upkv
Qix6cP1WRylPsHyVWJgclkN5JIf4x02eeMHbETJOvM3v+1JPWU8cWZX58Rux
q0l9W4CCJ+busDR+Ic7j9Q/eo+GJxe5HH3YTC5aW554x88TP/kCtJmKeNq25
t9GepE8qzYuIi55I9Tru9UT9yUr+QmLlO6uffNznibAEs/7zxFbnPmUOJnii
ycUq/izxcf/kTTNHPXFQR7rjBDHn32Z7nvOeODwG1kTiZZIu1VbPPNGz8oeE
F3GQoLZxWZMnsmQeOnsQP18l3sPW7IkCqUOn3IjTfw6x32r1xODs5xXOVLzG
SFv+Tk882dW51maY2u9pP7pGPXFB+PwefWKRylolXy4vRLb2XpAjjrt07uk9
Hi80LbblliX+mJPgxMfvhWn2hBQZ4vxE/cRnwl6oODoZIUW8webNaxlJL2h5
rnDdQCw5OxI+ruYFC7fiRB5iupbg9RhXLwTv9lqYH5LDjY2Bf1g9vNDc/zvl
L7H68hqDDC8v/KLZrvlDrPveoa/I3ws9J/U3/SK2i8he+ybCC1yCvSFTxPGX
+KPkUrxQ3P9bf4i4dRXflk/lXpiapSm8Ibb94ZscUknijU9+ayXu7Lz1evaG
F1I41a68Iv582TaIs8YLJX92bHo5RJ3/WWc160n8+W3qjcRi0Tz/st57YYRH
LP8+8a4ernpjFm8MOT/afZW48anLvVJWb8wxJSPKiEWvF99ezu6NuuwyZinx
83iNq8+XecOyUiCohFhczCvLmNsbh7XMw4uIX3tX+htLeaNB/VdFHrHCiPlK
Y1NvZOwunTtGnPI6Z0mpmTdijlTzUe6uGWBZbukNnYf3VNKJU4/GzDTZesOo
pibyKHGf7PkeI3dvDDebzqcQZ4aOVxjt8sYmgaXbEognptNtjbK9wUZbFhZJ
xeu4YHcu1xv37u67tosa771q++953uj4/mg0grjocJ9jzgVvWFc8YYYTOwmr
uI2UekP2T+ZeJvET3S6/I/e8MTYedNuf+OxxmT1N/d7YcOjlExdqfNHb9q4b
9MbZvO8ilKOdrWMjhrzhv605ypnYQnJ/nOCoN9bGXJByIl5S05oQOOONVeXV
J+yJI/pijizj8MGff6vSrYgN5J/mGtF8YK7V88+Q2GGJoU2rvA/Ezi1xpxz0
sWmVvZIPmljGHhgQZ6S9TPBR88HfPZOH9InfDbX7xev44EpVLc92Yp+CAaVb
tj74sKfAQZs4ce2iFxsO+ODw/TfeDOJTw4lJlxN8IHtLuFOVuPjB4m30Qz54
1LnUkvJzJkelZqoPNjg8hQrx2uerz9id8EHwhQZpJeKCRFHv9GIf6O0W4KYT
35/W/DPb4oP42xlOUsQXmm97Wb/2wTHPx98kiZMuKT8vb/PBW43w/ZSN7GVz
fDt8EKmqXihB3F4rpNb2yQcO3oHfxYm/HpzbVf7DB8sl31xaT8y35vZXHyFf
TLOEeAsSzw0rWT0U8cXhiSFWyt2PymuE1/siaE9LoQCVP7I49c1GX+w88GGA
n1jufZYUaL6YcOsM4qP2X36UlzB88fr0+nRu4lA5pc7Xvr64G3BOgJN496zQ
b/cAX7jFJdxbRRz3mE1oPMgXB5RbvSinObx1XB7uC7+9N8pXEpck7fmgG+uL
6q44kxXE/d33O25k+OLdxupsDmp/HzN5n3XbF5sGkg6wEbs6qMxurCXXI/kU
KPtsXMdfVeeLzhb2flbiyJpxu5ZHvqiQ/KtPOXPw+Lslzb5IEtfkXUStj1bH
25g+XwR/KHj874sctMZ92h2X+aFEX8HtNzHfXYPCuhV+2HxLbD3l8cObw9dz
+qEs27FvjjhfbHLFIJcfmpLPelP+Z7NPL1zEDyZB7sxfxA/uHq9KkfdDf/jF
Yz+JdY7cz7xh64eebp6FKWIhuwtufA5+4Duq20h5SjxJbq+TH2r3XDtOubDO
qHGbux/8F2lIUmadbF9oCvCDLJeU+XfiertvoX37/OBUvbp8gniHhMDOVYV+
KFwVcnqU+ObYEzGfIj9sk670pyxxO/JnbbEf5vbKbKG82PjV+YAyP4gNVnV/
I34cljJVf9MPB4+KS1HedvfHmdhnfgheqfd4hJhh9bp/aNQPCk0iokPExcLx
t7dN+EFQ1n3mCzHvoFx61nc/qNU1N1P+EZOqqvfTD4+vbIqjXHVOOzV/wQ9c
VQPdg8TyI9dotlz+yI3xK/5MvCnh6J7Hav748vKiQz9xneYldlMNf1QZCChR
tph9cOLtVn8YaN9dQXlP6MzVYR1/vLyc/uATcaOLxydOU3+sW3CUoRywhWHs
7OGPyt087H3EV6Y+Cf9I9cd/zUndH6n5lf8t2Z/mj9Qat7uU3wTyM5ZmkHwb
PHMp/+4ztRA66Q/P2B4HysavbifhnD8OSdx63038tezYWHqlP4rzC7q7iDf7
bnkg2ekP3oP9izqJ/xM3+32o2x8/E/WGPlD16PVS7e/xR0Puo2bK953Sy/IH
/BFuzZNN2cqi9wz/mD+6ujgVKO/VTA5fxhKA9l553w5qfmtfi41JBuBfk/PA
O2Laq0EXk00BcJ1Z30z5RPrvM1c2B8Bvw7+blF2WSnD6yQdg6M/Sw5Qn/kb/
7lEPwNPdZnKU+YZF2lpNAsDRk7bvLbHv/YCkmxEBmG+clm2n+p35NWZHVACa
BFbxUd6zLiT4XXQAWS+wUD4aF2b1a18Azjz70d5GXKERvWFrSgAY0f/FU/5b
faiuPjcAF9SCP7yhxnc9/8eb+gBUafCff00s4r5h2PspmR+LRjrlS5yFXT8a
A+BSHrmX8h3mpcd8LQHko1/WhvJH2auZTh0B8I8qWU55U0mNXP8osfWjfa3U
fito9/nOG4iVCUXMV8R9pmLu0QKBUFt3x5UyyxzT8Y9QIC459uykrGu51Ix9
QyCq9LzolJ8u0lAT3BwIv8/bJ1uIm73OL9PZFoioYrcYyp0SQeWZfoEI6Ss8
8ZL4T2t1CW9gIOQSvyRRFtnPdjE3OBAchzRiKLu+zTtTFB6IEzu5XSj3Jb9K
uBMbCJ3qZCnKQ19UrPsyAvHUwfl+M9UfJQuz8rfJ9V+qcy+Iv9jpFxypCYRH
t/Q45Y7FxwwH7gbC8abkAOW7HkI5px8GQu/P9peUEwVUNeabAnFl8ZpCymtS
g+KedwcCtW92Upbzf8viyxoE7VzW8ufEorwiV+4vDgKbs08R5TX1XpYCS4Nw
43trLuVp0ckLL1YEITr4+WHKte+W6ynxBmFKSMuLsqE++bSRDoLoPV5Byt6S
Zctydwahr4SR0UQc+8QtSMoiCJ+UJZMpZ/pyvaiyCsJwkmgc5bpLe9Nf2Adh
kapiEGUeKcPV855BEPverk/5qdQgj0d0EDhml7BS3rxp/Qap80EwlMmPbyRG
45uEqgtBuJzQEEPZLiDl07aiIDzePx1G+VDJWKH9lSBISgZ7UO7eVCd55EYQ
Lq2t16GcIeMoO/osCKdPyC6h/H3zSUbVZBB29+VkPaPq3Ywd3NNB2Glo8h/l
h6Hj1lEzQUAH2xHKGVVGEYzfQfhuejSO8mYNlqu1bMFoyvzmTdnLiClWzxeM
mrpZZcrt/gYr27cGo2XPr46n1PotmxFS1Q7GofL9bZQLywplTusEQ3CSo4Vy
+MS8voN+MNwjFespr4q5ebDbPBgXDzZdo6yfIjb72SsYkbOrkijfKfrzaSY1
GKeES1UoM/SiZo3TgnH0/aw85VufRlcWHAvGhlJjWcpVoj1qxieCwXVsQYzy
1eyHx/LPBmPn+uLVlAvSk7cYlAeDbf3gtyfER6JWH89uC8auw7wllDm4U4vH
3gZDXpeliHJKJUudbkcwCmImzlNOGv/+ZbQ7GB7qXWcoHwho36rzJRiljkOH
Ke9yyRke+RWMl4HNAZSdtm+EpmgIRh7coFGeb+fgrN8QgiTX9zKUC3zHu4w3
hqC6YEGS8peUmhinTSEQYXMT/X+8JvPre5VCIHPacjXlo2Zxonf0Q8Cbtmqq
gepfh7d/VcJCcPXZ1VrKriO1z+siQvAh1eE2ZZbYguztUSH4I8lxk7L+2WAV
m70h2Phj1zXKbz4uCok8FIK53ugCyl+96F2VZ0LQzKt2mLIw83AN/WEIDDjD
7ClnLPippj0OAT3nkQ1l1hP6lUMNIUhn47f6//3V7FcKmkJQGv3c9P/jY0nK
5moLQeQ7a13KTqcSYn4OhmBL3CSNcvbdvar3VzCRsFRtKeWVZo6VQpxMvC3+
tJhyQp86LWYNEw79GayUA9h/SSjwMjFI+z5fT6xmHs1TKMrEev63Pyi/6981
nazIRPMC3wBl3uUhlTvtmXBWcXtEuUhvf+ykIxPnNYQeUFban6F30oUJq80f
6iibTVa87fBkgv2p+x3KKe9m5rxDmJhOPXad8q/CeN3Yg0w0mfrlU+7UPNlW
XMaE0NzSA5QDdhflGZUzsSGTL47yz/JbvqMVTCwKlo6lzCXeMatYzYT5qHk0
ZROOdSL3HjIhvq4ulHJde7FP21smitQWeVA25rxDi+5gwmilihvlDoOmnwJd
TDRKBLpQ/lH7LdWtjwlrsU4HyrQLCtdGvjJRYPje8v/xOnWi08eY4NkqYvH/
eDzW2vKTTHhFeptR9ju8+3XUDBNp134Z/z/ew5Rc/l9M+FfoG1FO/H3Gu/Y3
E+tmTxtQXqNyRc51nomrB0d2UM5n1s4sLDDBa7FtO+X/AZxSljA=
      "]]}}, {{}, {}, 
    {Hue[0.67, 0.6, 0.6], Thickness[Large], LineBox[CompressedData["
1:eJwd13dczd8fB/A0SEhaUoSQxr23vVOvotLQ3rtbt31VpJQVKlL2aEglRUQk
NBHKtyUaaIlKKA2pKKvf+fz+uffxfHzOOe/3eX/OOffctcwwWxYnBweHLfmg
vn/01tesT27XE/CTUnlQboj2LLEYg467+n+/brrzqdgQEHnJFOt4ql+Qd5eP
+4YhoqxvvOXqaNXvktq6gTfDEMvGlp+ZfduvLxjwMXxrjCHeV1mGTb39rh+Y
2xnAUDOE8frhdxNvOUHTb9X6k2+A2bca57+9FUSWwJH2mf1AmTKv9zVZIYwK
v5/i3wVEHe+Q89wjhLDsw50yIcB3w5jqRklh9KjdzA10AoZvVXy9yhLBkz9J
31cqAj2HNxl6TC7HW+PcR1M1+qhW2Dxez78K49W+qo9S9bD/mFBFnPcqXHog
UemToAfdwYF4jbursHRe/SrhnXooz4gXz3eQRL3Aj/F8Sz3c5XluFJe5Gjuu
3GyLm6+HVvZ6SwmRtbjO+aJgY8wmPNt8La8ldx1Kty2UzA/WheKJ20M/69Yh
bHzpaU83XWR1lDIkx9fhQNv8I9IWutjNrisL1lmPEt+hef10XTBSh5q42tcj
dU+97ILvOsgYlp9W45GGvVf1xoX7dBB++o5RRoAMfrXrX265pI3e7rJj1cdl
8G77q0zHU9owl37y8lOJDCJ4lNKHDmlDurLFRYVDFmUOYru0ArXR/fE7uylN
Fqr9I/UHVLRhrKl24V+9HLTxa0V2kxZWvi//xKTREbpyxfgArxY4JiPS6m3o
4LcWF7f9q4mP8+XMFKPp6JSlpzRNaOIWI+PW3yd0TKssWfmpSxN6+2Mj05wY
OCDMU3Pjlia8VulwNh9SgKOu/Ei4gyZa6L0nMkcUIcj536H8Wxqo0aj4bDWn
iOrquLEjVzTwwOACuASVYOzyxmxXugYyHCy/B2kowcfP80Z4ggaY+x45aBxS
gufXko4vHhr43pS1snW5MqIWL7v8WkADwqFeNxZsVkF/dJaJ0351yC248tza
SQVHvpQo1ESqA7mf+tNDVDDKuhSqG6KO0A62BO2cCuYftyy2dFZHzZa9KdaD
KuASEOOcVVZH5Kr07elHVHGGlvPQZVgNbc2tyvJNaphbfOLBtLcavgSJWkV+
UEP+c8jed1bDP27XkIdTanBQ5QjZb60GOZ2+K1arSFy9bQwG1HDo2rhw5HZ1
POApj5q3Rg3KcYt/VpG8zcy+bmH3kThKxpWWpE59fRV8/CGqUOh2MdkUqIll
/VdNQvxU0RTPbpPfo4kz+359fOmhivkd577yXiZmRa65ba2KPfsHJJ6NaOIR
L39Zjboq/Brj9mrEa0H/Ene0Ebcq1FmVm9aUaINtmuIQkKeCNv6X9fzPtZG1
Omrv5SwVhJf1O/zt0Ebggsil/WkquLGIb3vXP22IWXe4Rx1Xweq7zlnnzHSg
KS/3cjhKBbxz0/94+3VwltN0wV8zFXSmKVZPCGyCiWtGQepPZWS0FS6N2rAJ
lvrH70t/V4Yr/0avX1qboH6Yx7ZqRJnsz1X/OH03Ia1g74rffcr4sJ1PV/j+
Jjh4VfA+b1LGly0fS9Vd9CA+967k2BVlzHxLvb3nsj7OvxIyueigjHJ5obm5
+/qYkz93ddRaGbH+JyzjG/RROSt1w8hCGX+640dTJvXxxqXj4PzNyogbKBN5
KQUc2bu7vEFRGfHN+XYfIgGlbbR4pyXKSM478JJzhQE2xEU1OjQowUw1SFBk
nQEMa3TfMp8rgbfG1mEj3QCu/16ejHyqhPiBDd3mBgZIGaj8ll+hhL1STZ/O
BRnggN+dDv1CJWzPEfsnXWGA6cHvqebHlWCTWUwzdzPE9kUclln2ShCgXQzz
YBmC5dtfom6jhObK+LthYYYw4Nu5tm0bid/tpHnusCFsbg9yiJkowVD83+Z3
hYZIMvi7rUVLCappZm5hfwzRyFrD92+1EpafG0g6e2kzAh8ZZK8ZV4SY/P34
mauboWSXm+JL9p3408QDHnc2Q8jIKO76kCIkv8nu2vhsM4IjpkP1Pipig0W4
d+WXzQgy2vUvuVMRKtx/1QdUtqD09/jKkhpFWEWKflRu2ILHE+mBEpcUYb3o
S29q2xYUNisPlmUowja3vPNPzxZ0tt/kcklThOMr95fPx7dA4+Zf8ctnFeFB
u1LhKmKEu8Xr/KyPKSLko8LpQ95GkGLzDcnsVsQRe1O91h9GkPi3y7LIgeR7
r1mcc54xdv5p/MS2U0SRkP1PpUXGKBKTVVK0UcSbVs87p1cbo/v35+YqC0Ws
t4mUstlqjIN5XG3TmxXxdFv2/FfpxujJq1L+qKyIv8bTzS90TbBv02ObS4KK
OHU1tvCvsQn8HsXI3hIg/edzHKXbmCBgWbPtY35FWNTyGRxnmUDZL+LkMJ8i
MjavKbE4YYJ+rfd+7lyK0IR5auN7E/yRiN7iOKSAnVqXveoPbUXJmMtMTbEC
zHL4p8xTtuL7+Vz2tSIFSC3Ye7T5/FbUVt3xOF6ogFftjsVtBVvxX41Ilm++
Ahjhi7l6m0n/XeWKWukK+HI1+up3cVP4jua5JhxUgLuw5ahEiSkCzB5tOmqv
AJU9lQezqkzx5rnSq1YbBfD1y4iufW6KbI0lQWusFFB+m0tfutMUf7zv5dSY
KkDUvPyU4pwppB81Nyjqk/gH16samZtB7c8xqfNyCtgy/it2+4AZ9Mx3eUZz
KSBm6zm5JyNmODlwylxmngKKLtO7hH6Y4Qh/1uPufwyI2XtrlfOaQ6hBVsns
FwMjZbU/uRjm+Bo5MLxlgoGzh05Fpu82R3XcMdbt9wz0i0hvr1ligaLFTB3j
RwwsD3u8avlyC8zoPH5vWMWARZ3zi6A1FpBNWldmUMHAg9hk2lIVC9wrN/5t
9ICBY++/Dbs4W+CieE9iYBEDytcrA8ZzLfAp6UW2UDYDB3VtfMQ1t8H47sCf
iYMMbPXM+q5huA1vStIT+eIY4I/7etjBYhs8nEZtN+xnIPNZwtVT3tvQ6nO3
wCeWgTKziq/zk7Zh0dnzf6d2MPDNeV3UZOc2BN2g/Tnsx4DnruljTXssEWvO
U6ZkysCGVMOVwwnEHDrpx02o+Z+8teCUJXZv52R/NWIg9o/sK8M8SxS7cw7c
NGTg/GFPkfImSwi8HvrPWJeBptP/ZeevsoLE6dHodgUGtIvS7+1/bIWHL9aY
bRVjYMvb5r9jdVbQv3jM64coA5Yc3CZerVZwrRb+mi/CgK/t9k79QSvs8fvt
sVCIAeM9aw/E8VhjaM2mhL4lDISv/nHFQN4al0eSY15zMVATkD36LMoauimS
2558o8P0j5bg3j3W0FE2W3dxnI7mU+3qqnHWGDjHrx81Rn7nyxfG5SVZQ4Av
z0BxhI6xRZGCCZnWOMWnZ17ymQ6xO1s1jJ9aQzwyBFO95N4wMxFXt8QGqQUv
mM7NdGhH+It+ErRBhJBql+ELOniHuwq5xGxwYTY6i9FER373szd6UjbQLNRc
wNdAR++j87T76jbwPxtHf1VLh1WCVsdlLxsYd3LsT3tIh7LgQYU9xTa4std2
hL+IDo7k6Zq0BzaQ/hYjseYWyZ8r2PVBpQ3uD/0NVL5JR8i0bcJErQ1qIjNd
XG/QkdexvjugywZ7DHeGlF6lQzS7LtGeyxbTNSNK+dl0zMoL9NIdbJGZ8zDS
+AwdPy6JH1RxtcW9H+Yle0/TMbV0w3otL1v0Blq9LzlF6jGpFbwlyBbxx9V/
rz9JR3+l7w/XfbZ4fuGglGAKHQ3mpfxH822xd+De1uWJdGSEeOr3T9tiZllK
V20sHanvAvs//7LFZOajJ8uJz1ntTBids8X9juJdwTF0nFA52jiz0A5D44YQ
3E3Hod/FTksl7VAY+9U4ZBeZXzJPuK6xHQLGVG0Mw+nQLbyZc+GCHTam7hDe
709H95rCbKOLdoie/fl9gkVH7IXrWVPZpH25RYg/cenBq5m21+1wIPm1tI0f
qa9zThp/lR2+LNxXSmfSIctz7lRinx0ifn2+zelJ6uW1Jy6KZo/HqsbJyx3p
uN8ec2CDkj2kbO4GXXKgw95s9/52NXv8fqTcvI74jNquvcr69tizSHGjsj0d
SxaH7R6zsUdus/NCB1s6uMuZ4f7R9tBXMxYosaRjQtDM2/GpPSwy0oybTOjo
CJV6FfyfPQx/Xe9wJq5+/kv/QJM9JpbITQ0a03EqtnB1wRt75LmO1cwjVuxf
/H522B77Xr2s1N9Cx/bilx6XhBww7K8Z0Q46hq0c3D76OYC7te2BuzYdrdfp
jTNBDnAOGDKa1aKjgmu+zpIw8vw90/wCcVLpA3H1GAds+Whc2qJJh8xqsa4j
xx2QbKnFZalBJ3XvcpZ/4AC3zT/G3FTp+Jji7bhjgSPkTQP31jNI/GGalOJi
R1iMCh2OIf5pMjs6KuAIn4s3+2WJ+bjOJASJO+KvrkhhMp3kH/PsnjfdkeyH
dgc7cg/fx5IWsrJzxJF35yq/y5L66428lM92RG5s8sawDXTkXCy7OHTFEU/6
Ek/JEsvOxgdcK3DET/QYf1xP1sO9VXNSdx2h+3xLhiuxr5wVQ7zWEeDsaTVb
R8cd0bspvF8dcfvbRQOtteQ8GI82HVR3wthBrUbzVXSsVJJM5NV1Quh8VyU+
4rEdNU/lDZyQYOD9qW4lWa8/BHR3mDuhUOO+jglx79/rjDkvJzwqyEsykaBj
x+IeoRVJTnhQe9/XcQVZ/7Loteh2gv7npPQbIuS8CPkkHv7BCQpuL+k7iPVv
pTidHXRC8a5OHm3ij4qdrzrHnWBRvCiuQZgOhuaOZ/7czuD4L+3cmBAdz4zz
CuLozrA93vnbUJCOEV/enfcOOIN5XPS2+FKSb9aWh4/jnSEw7sP3lZ+O8c64
BY1JzviV03mpkvi71ezFvrPOuPVWMdSD+KfOcA1/gTMeq5zPvrKEDk7hJtGg
V854mahD015Mx4qakxWr1rpgvayu2omFdHIvbeSWlXZBwi47SRbxSm1eK1V5
F8TbT2joEkveiRswU3OBd17z72FeOtZnRizebeqCroPhj82IFSPtPFsjXNDK
c4dbaAGd/B9eznnkqQtkpNwka7npGGKaFOj8R/oHHVuSR5xyOdryW6MLTEsV
1h4mbpPsyHB57YI+HfX7BsTeK9JVaF9csLL8WnI1Fx0x/BKsliWucBsdfVHD
ScfNGck6CRdXJEiG5X3iIOerhtX2Vx6usHp+70098fddB4QTmK6YfHxf5hax
1uR777EQVwz2+MhHEj8fzZmt3u8K+f4b17iI3/dLyfvnuULNTsxTZo4GwRfS
J+6Mu+LP/LyuI39p+DeumN8w5Yol43PXQomHBXWqPs66Ynd2x3kb4qfOVsNi
3G4Izma1ShDv/BhtfFDMDewLJQ3Ff2ho/133z8bADd8n6akDv2lIlQsJmzzj
Bk3R+9kev2iI37YrcUmaG5jG9arGxOHhBy5tvOSGiUtvBhnEWx+cbXS75oYg
ttNFDuIZg6qNNZVuiHWwsM6fpcHVZcmHcx/dMD4TXzs5Q8PKo7et1dXdMea9
Y17eTxpuFN16NqvtDlPTAPppYs3XheoP9d1hGeu+fT+xvVTByi2m7kjVGWa4
EKdU5XyxcXfHxW7ugqXEv7+djmMfckdplrR/3A8aulwi7+Q1u6Po3svo8Gka
AuN2rAtsc8eWjSZi3sQ/roZfkO9wx4UH8xqtiAWnQvfe7XOHQdSovwKx2QnW
1uopd1yP944an6Kh/Knjh25xD1hJJvTvIE6T1xIQCvBA/mbXoMRJGhzMX5x6
FOKBo5X1O3cTC4b4LAsO94DDvz3Hg4mTbyQJPonxQE2R35gl8X7ZLuGwFA90
Ne73EyP227hnRWOxBy5z1wgVfadBad1DqcN/PFCWcE7g4wQNY4Y2VxjzPNE/
vfvjW+IbzMF1XTyeGD52vbaReH3ukg1KSz2xKOLu7RJisbWeG9+v9cTncYG1
8cT/JOfkdUw8ofu1KHQjcYO4gdrkaU+oM+hG0d9oeCV5W5o71RNJIt+ehBC/
kVolJpLpiX9pLhbexH1ys7/Ur3qi2qgnyZR4Rru4OrbCE3/P1eavJJZ2W2vB
OeAJupC5fe04DYcuzvNdpuqFEFOuNWuIj2aH2UtpeUHh5GEVUeITV94Zqeh5
IaqpznYxcXphuYzDVi84HAy9NzNGw53KiLE0dy98lrzM2Urc290XsybBCy/3
zXucSKy98ukphTdeeLQkw2VmlIb+det7h7q8YJNU4/GNOEk+UT7vvRfeVj8L
/kLcoW32XGzIC8EZEtkdxNEurb/n/fFCdJRCeDmxq3mEyrCAN8Lrugv3El84
Sq776t7Qq6/cupA4OEW5doWWN+R6chw4ifVODXyN0vFG1UL14N8jNAymGpF/
id7QYlnfGCVWvbawPd+UtP/GTGglbq09vfCkuzcGh0ezLxHzc+VG+hzyxm0r
foYW8fzZx3YT8d6IiH+ZrUz8b+yd8sEj3qh7FbyCRjzetWIiJ8UbLn6L168m
fnX3NPvDBW9w+3Ff4CE+wzzo71XoDQf60sG2rzSIPvV29mj3hr1h/cQuYv6y
/Rqjb7xRznNvWzjx/KJM0X2d3vBy874TTPwzvaM9s9cbNqz3SV7EHRHWNj1f
vPHrWG6KKXHGWpi5/fVG35v0BkliyYOrdV2kfRAXt3byxTANRTt5pd7J+GA4
UUyhnljPf2KBj7wPmKtyw2uIPcyftQUq+uCfkSN3JXGmSEDIbm0fxFy4wi4g
XnGjKCPV0gfvy7oM44mF2zbNvo7ywW3puZf6xHm10u9dYnzQ/GRriQ6xStnS
2nd7fMBnGnZRg9j2Ut+pwTgfeAToxioQnw5IkJk+5oOZSY2I1cT8f5qchLN9
wG6p0ucgXrjB/YHtfz5IrTbQqB0i73eFvllhvQ+0vdd8eULcsESql6uJxHPN
zHxEnPLjM8/9Vz6oj3YXKCPmr9vpsLzLBwdVKqQKh6j9njzVPeIDqcMD46eJ
VxZXKLMEmVA7JivEJN6bf+n5Q2EmnolKKnkRv0uPcxVdzgSnsoGtO3HWIeND
/0kw8XCUO8uReI19a4vsBiYMgle7mRNv+DkUPqbBhOfMkUA1YsamFbejPZjg
CfctXURcsi7oN6c3E2Xdq//xEmvylZucYDIxUim8dT6x4VvnD3kBTOx4cX6Q
g9gxIm1ZawQTHL1Rxj++0HAgf3kkLZGJ3DDFzD7iV0tEtfqKmGicLDpcQeww
xUoILWbiWHO6XBlxV9f9lp8lTLTm2rTfJ/54zSGYv5yJ7m0SisVfqPP//EWd
Z0xUGlfxFhCvjRL+d/4tEw7JPjoXiHf0Cj4z4/BFdWLMyUjiuufuD29w+sJr
18abO4glb18t5ePxBd/58YZw4oYD2jcbFvpCUKmWn00stZZ53kzIFx2eRrdZ
xC2+xQFm0r64U3DexolYcchqsZmFL2wrfBfpEie2pM+/YemLZP8hf23invIB
Dj4bX0yaGNZoEh89Fj1d7+CLAD7/eDXiD/LZvaZevghlQFyB+NT2sTumO3yR
9fNshhTx+GSKg2maL0ZKfD7wUeN1XHa8lOFL9llTzEIq34cPnCYyfXFz3SNh
XuK8Ix9c0i/7ovcmzYqH2FVC1XPoBolfteDN3Gcaag27/ZMe+mJllp/cNPHF
07K76/t9ceSX7sAH4qNRejGrBn0hEhx64z1xlJtdbMRnX+xUndjRS2y9Yd/e
FSMkXvfUgh7i+eWv4oKmfRF0qMLgLXHEh+ikhbx+WPh29PsLYhOF5xmmdD+Y
NGwyrCJ2nr/V/pWCHwZU5cQriYPf1S9xUvYDt8SuyXLiE8kv4vw0/KAztvpG
KfGbz+3+Bwz8oPY4c2MJsV/OgPJ9Bz9sPdjoc4P40LJ5jWv2k+cMmbp04nNf
DsVfi/MDbaC3Lo346mNuPcZhP7jfetaQStzA5i3WOeqH3PJlreeJlzUsTXU8
4we2TurYaeKcQ5K+KVf9kLNhrecx4keTOr9/Nvvhdew8/r3El5tKmXYtfgi7
nYY9xPH5Kg1FbX440i0YGUts6iSfzurwQ83ym+92E7dXiGu09fnh+lLHyl3E
wwdndxRN+eFs1LXsMGJRgdJhP3EWfoQ85vEjnv2ibFu9koV3jB5bX+KeJ0Xl
EqtZ+Gz0KIdJxd959WjrOhaWtTTr+RDT3p6XBp0FJgdvvCexYVYkUwIstDFS
lFyIt9OUu1pYLATx14lYEe/6Kf7LK5CFIxdaQi2J9z7lEh8LZmGvXG7NNuJk
59cufOEsDO1Ki7IgLojf3WkYy0J7RueAKXF/z6OOkhMk3ueAgS3EjsfN354v
ZeFOSyZbh9jDWfXnugriOasebep9rVu1/G4VC8ZB980p7ywfc2x+wsKCzjM0
LeJTg6ffzG9i4cHJPT/UqfezqeN19AcWnONW31Am3jTm1+6y0B/WV44lyVH1
qjTJrVrkj06jF8KUx47Iha/m94d874kcWeKstd8WDQr6g5WZXC5D/M9+z+bw
lf54z7CfkCZ+XHn6bqKCPzTvW+xeR2yQ9OhUiYM/HGa1+1YSizte9hR19sf8
sut7KH+XiqfFuPrjZEuSKOXcKtM6PS9/qPZc3CZBzPmtfa4+0B/8T35WryB+
5vh1+4c9/lCyE6wSJTZaL7ZtSS7p/62CYxnxvdHatX55/ujvXHNDgHh96c4f
FVf9cWvpJzvK3GYvswML/fHiekrBUuKnYYnfn93zh0yaniM/sV7lVGrsf/6o
cX/9dBGxum1L/+cRfxQdan43n1rvEgdK9cZJe1uzM5RFBmkp5yf84ei2woTy
VPRRtc0//FFXeLuYh/juJf2jWXP+aNApOcZNrDB0i+4gGID45lpzTmKZuGO7
n2oEoD78woJ/n2io0snnsdAOQISwZvVfYuufj8+81g3ANwlGDOXd26dvfjEI
wJJDIiN/iOvcvfv4LQLQ2l3z+jdxoJa6mZt3ALq0NpfNEl//3icxdTQAOwsD
SqeJ9Yr+FOxLDsBtybcxlFuDlqsvOBGAgpsndSn/+mBhLX42AH3dXU+niM1e
lsbjUgC+9rxqnSQeLjw+mlIcADWRH3MTxHIsrccbugLAevgrZYz4pJTlr8M9
JH/mHjfKU++Zav29ATBcoSJH+ZFrSmHWQACOVRjXjRLbWr9PXT4agNGCn/Mp
x+gkhC/kCERMm8KJr9T8lrWsHd0QiBMbDjz9Qkx/OehuLhOI7Zv9UimfSfmV
el0uEBt0Y0Ipuy9Yz++vQPrPU15OefxP1K9ezUCcLOnc/plY9MvKtlfmgeje
2SH9iZj1KDD+XkQg4GxaNkA8xh6ONooMhFzmrZOUd68KDXkTFYj1UpsDKB/b
G2Y7sycQ5tzzllO+ox21RjcxENbD1bv7if88OFz1LCMQpSo8Rn1Ufrezplqf
BSKolDHXS7zSa80X3+eB4KlDD+V8/tzuqbpA9H7dW065jJ3/VLQ5EP3XdkRS
fid/85RrRyB8ki1H3hHLFJTT+kdI+5bMgR7ixzntfhMiQage0hrvIv5gsdYr
SiwIO7MrWihzzLJdfosHwX3U4x5lQ5sFljxrglDouCiW8vN52hor5IJAi/o7
n3ITM3uhgV4Q8GPNxk7irvXBRaf8g3DBf9eBt8S/Xz0oEAkKQsaLef6UV+7j
upIREoQZt5sWlD1eZ6bmhQehh+UmTvlDwsu4stggTIatKn1D/PmTqt2HE0Ho
Chb68ZpaHwVzPxVKg7D50Juj7cSfHI1zksqDIGPsEUm5g/v41oHKIJizfnlR
rvQWT79QHYQAt2gNyofE1LT/1gfhfnHM5zZigaPBext6yPzcU8wp0wJec7A4
g/HFzWJdK7GkyMrrj7iD8frPjmWUBZ4xbcQWBKNH9tZcC/Gk5LfLjYuCYd3s
1kO54g3fZmWRYJxvzL5AeasxEuY2BuPkaBE/Zd8NhQsztgXjg77l4lfEsbWe
wdLWwSh0Zv9+SXyKJdh41zYYjz/kDFOuyo9JaXQKxr9FRvWUhaW3Lv3rEwz/
kLgjlJ9LDwp7RwWjOLp0AWU5mdVrpLODodyySbSZGHWtcXcvB4Nn+cMFlB0D
E/v08oLJet02+4L4cMFortP1YOzlyu2h3CNTtSGpJBjnskXyKJ+QdZEf+S8Y
QR2C6pQn5M6q3/0WDJWhUVYTVe8mGAlNBoNfzNCVcvX2MbvI6WAskLxiSfnE
XdMI9V/B8LtzTIOynDbHzQquECR8Hl9ImWnKXvtMNASsbMHiRuL2AJPF7boh
aDHfzku5cuG0uJp+CISUjP81EOcW5speMAjB4DnZKcrh43+NnY1DoN4h+IHy
kuh7B3usQnDPZXsZZePEtT8/MkMw8XBjCOWyvN9900dDEGkW1VFPrL458qdZ
cgiWDDa+pHy/b2RxzvEQyFTK/Uf5rmSvhtkZEm8F9wPKN9Oqj2ddDMHuyxvO
Uc5JSdAyKQoBZ+c6W8pJkUtPp7WFYHlKQ3sdMa/Q0aujr0OwMETnBeXEYo4q
w44QmB+4V0s5fmzi00hPCJ6YPH5AeX9gu67BpxBEOGukU97hnv5laCYE/buL
vSi7blkHHclQNB1z/f4f8d92Xv5na0IRsVr1K+Uc1li32bpQVJqJfqT8KbE8
2lUmFJtYU68p76i3uh2jHIqZ68srKB+z3CtZZhwK6cMzhylXOL/+oxoWCq73
PasoewxVNFRFhOLFmYfLKXPE5qRtiQzF6vb8ZZSNL4ao2seE4mxrCg/l1nfz
QnceDoV6Qsnoc+r8ZzK6i1ND4Tft8piyBPtIOaM6FEsuVwVQPjHnr5b8lFi3
jUmZ84xx8eeaUFiqjHv8v/8Dnus59aFQFtSwp1zBEZ8m2BaK2jM8BpRdz8VF
/xgMheP18xKU0ypj1B4tYmNon2F7LfFiS5dicX42BjgmX1KO+6BJjxZgg+vh
tUbKgTwz6xVF2LCqWvWMsoZVlHCuJBtbX2y6S/lN/47JBCU22gYdT1MW4Qst
3ubEhkJcqy3lvM37Yr+5sCGTnGVJWXnfic1n3dngeB5mRtny253XHT5sXLm/
1pBy4pvpWd9QNjgHnypRnsk9YBh7kI39z6eXUe7SOdt2tZCNTe7Tr2uo/Hbl
ZZoWseER7d5K+UfRfdbIHTbC+OqaKQtKdfxUesBG4sGb/1E251218mE1G3uE
bpRTrmq/6tf2msz3+Y4symb8ZfSoDjZ07kpepNxhUv9DrJuN0YrmVMpTFV+P
en5g4yOfzmnK9MuKt4aG2VjEsyX+/+N1GUSljLLBqyZw8P/jCdvpK3xjo9bu
wz7K/kd2tUROs5FjnBL9//GqEzOWz5D6Lg2MpHzoV6pvxS823t82iaAsoHqd
5vGXjYtS8tspZ7Erpufm2Kj3EQyh/D8gO+V4
      "]]}}, {{}, {}, 
    {Hue[0.67, 0.6, 0.6], Thickness[Large], LineBox[CompressedData["
1:eJwd13c8V98fB3AhqSTJKCGElM/nY+/1MrKz9957FV+iEkVREi2iVKiUklSy
WkhDSUiiJKOQjDJbfuf+/vl8Hs/HPfd93ud9zzn3XFGfSBt/ZiYmJhvyQ/3P
9j5vFD/SoV19JOaKTYMuOgrWxet2VejwsWazpdbqAryvfdZ11euoHlpTVHJb
F7FW196xdLXpGHrXrmwq0sWacf7jC+/6deJ7Ar4GH9DFpzqLyOl3P3RCH1Ry
NkMXhuKjH6feMWOGXV37ZyWw8E7l1OQ7bvSatuy4rqeDKnl2rytb1mKgew+r
pqwOYo92bfXYvRbBvBPH3grp4Ide/KNmYR6I7Rws2LygjdEbNd8u+/PiYhX3
aYtybXw4oKXn/pMf7KtkN74X0cYjGf2J55xCmHYfMuHg0ELi4bU1SV5CGJUI
/K7+WxOaQwMpKhVCsNoaUbRrVBPVeSkCl+yFUV+hlyb6XBMVS5u2JZ3dCPko
2rethzTRFi5usYFXFBbps08l2TTRoH+l+E3hJrCKvV8xuVoDspk3R+aebUIq
9ldzMmugoOseQ3hiE/SlC7ZoTKtjV/izqhANcayYicT9LnUwckZesnSI47yI
95B/oTryRqVnlJZKYihaud9AVR1R2eXb8gKlEO2T2sIRoYbenqrDj45KIeZe
4lSXtxrMJB+//nJbCvpT88wV9mqQrH3jrMC0BRcEvzYf1lJDz+CP8Je5W3D5
waHxt6vUYKiqdPrf862oby6bfF6uCsFP1V98aHQs27HZ9POiCph+7sh9bk2H
wQV55/AZFQyybTWVjaNj1UPOfNZvKrjByLvx9zEdIq+kM+06VaCdmBCT68hA
4uXz3PE3VOAppMHcsl8Gj1OdTzW7q+ANvTfz7JgsUgPC8i2alNGoUvPVclEW
WivLROn3lVGpexos3HJYtjn8BO8dZeTZW/wIVpHDP26JNayFyvDZ+8BeZb8c
aF973RwSlfHjZYFgG788XEXn056qKoMnzPPaMn0F7HLexpZ7RwlblxU1WTkq
IE1lVdp0qRJQ+KX/TKgCcoKuGLsWKSGsK3wD7aQCbtfMOBgdV0KjwZ4MqyEF
WO6o8MmNUkKM0JmIM4cUkVEpIsojo4T2ljZ56ZdKUP/u0rbptiKGg/ksY/qU
MKvMIV9Rqoh/rC6h96eVMJ3XFWZSrIitGp+LLIWUUV100vT4KUXsvzLBExOh
jGtx+w9l7FKEfBLHXB2XCpjz1cUFoIjjcoa1FvaqyCwdl7F/qwCZHmcjrSBV
TMZPzzq9VsDLlPB26d2qeJD72t/3uQLYuk5+Y7+oCg8pE6GM+wrYnTiwoWFM
FVnXZqRolxXg15y0RyVFDTZXD4Zd2KUAZf9aLZHb6rjemf5dSkwB7Zyvn3M2
qaMmunPJtKACoqr67f+SeXgkbuPnRn4FXFu5IqL7nzrqlqp9jVulgI0VTgUn
TTVgt+ewp9iCPNgXZ/6x92ugSCoz8cAbebzPlX00xaWF6c+7l5gflEdee+nq
WAktKC93u+6bLA8Xzs2ev9S0YO89qZu8R56sT6F/zL5a2BfOWNOyUx59ESs0
ee5qoTH21e4bnvIYNhi8p+ysDbnssOC96vKYn8y5ufuiDsTWJ76Wn5ZDtfTa
xcW7OqBvvVH8a0IOCQGZFikvdHDDVTPr6Tc5/OlJ+Z7xUwdHX9gdjxqQQ9JA
Fe9rMUA/2fvMvzY5pLRcsu2LAYQeckYvvS2HI8X7XjOv18U2SZ7Vp2PlYKoY
zM27SRe5Nlpgi5YDe6ON/Wa6LrQcn5QkRJL7ByR6zHR1saoqa2VUkBz2iL38
cjJYF1ezK45muMgh4sK6f5I1uhCv+mmRpiMH67O3aGaueqiU3vc+mEMOXLT8
SHd/PbQn5t9zXC6HltqUishIPbgrGauasJH+exxVTx7Qg8AGXS4VJjnoCfzT
/1iqhz/fFYu0pmWhmGvqGvlHD9nCqoU/PsiC/+RA+olz+tiVeqvhU7ks1knf
TZm/rI/N14UjAstkIVB/cJ97uT5k8562TZXKQnhyy3+bG/RRtyb3AecVWUiY
R3nVDuvj79zMi6BzslBg/as8oGCAu/lBUvmHZWEZwzco/8IA+x2HeYYCZGG1
crg3p90AR8oTQx/4ycKmsPr9nw8GeCIwJZrnIwuHVrfXTRMG2PXpZpGThyzc
aUU1LrzbcE/K+taUvSxCB2Wy93ttwyG+0EfZ22RxyM5Eu212G6nHIZNdkiTf
Oy0CzEsMoTKb5xUlLouytXZzcisNYe/xeyhETBadbR7l2RsNcTfytUygsCzE
rWPErI0N8fj877A9fLKo336erfWMIQyXhazkXyaLv4YzLa80jZCib9H5s10G
WZcTSv8aGsH50/n6mFYZiLMxpdGtjVBoeurjwksZmD9ZoXvU3whFv38e4WqS
QZ6+yG3zTCNU1WroRVbJQBVmOc2fjCDp+LLt+zkZRKtd9Hy+3xiDAtHaLaEy
ML3AOW2WYQxZAZ7Of0EyEFu2J63llDHSjDWy5QNk0NrhcKu9xBhuOx/5FnnJ
gBHFwdLbYgytjRK81+xlMHw57vIPARPcv/biijFk4MZj8X3DbRP0q+yquM0v
A4XdtckFdSbwaY2T1eOVwYp+KT7RJhPQ1hQHtXPLoPomi47kexNEWt39/XeV
DPjMqrNkF02wa7OwSzQr6T9ZXHGbmSmat4n7fphiwGDiV0LEgCl43zqanmhh
IN745NbHY6boX3NgXeJLBsou0rvXzppC+4AbI/QFA+vsvNSq2c2g67B0s3kT
A2NVT+ZYGGaoXzy3dMsDBk7sz4o5s8sMzm4sJuZlDPTzSkY0rjJHvfPgSaks
BvgjHwrx85tD5PDOMsdMBsyfOb0KFjGHxTLDxrQMBioTjtBWK5ijk5P/w2Qa
A4c/TY46O5mD95Xz/q5kBuSv1gZOFJrjaLP7e5YYBpI1rb0FVLfjxtFO9Tpn
Bow9Cn6o6G3Hj8aNCaxODHAmfTtgb74dwmauDRYODJxtSL2c5bUdhbOKISM2
DFSZ1nxjS9+O+lKDp8rmDEw6bYr9+X47nM/43ZDRYcDjv5nDL3dbgLOv5Gu6
JAMSOXqCo6kWqOOvHOKUoMZ/7MayLAucFC69dGoTAwl/trTqFVuAe8NfnxIR
Bk4d8OCtfmmBYCeeM/0CDLzMfnr+kpAlhunXRUtWM6BeduZO4kNLjBSw1wf/
Iu/ddy1/x59ZQt5FcFh1gQ4LJlYjzzZL8Ou88Vw+T4evTcR7nSFL8PxjaJfN
0GG4W3Rf0lIrhOTTjy6boiNq42yRrrQVEhuZtsx9paMx8Pz3hlgr7NNge/ao
kw6TP2rce3ZbgeNJn/+9t3S0ZHUoKyZZYZvd4S03O+h4X708qTjdCinx3EKF
bXSMr4zhTj1rhZGciKxTLXSsKzdWMay3wri5RvqtJjrC5qeSnq2yRmWZWebd
e3So7wjg+8JtDfrkB+naSjrYR7tLWdZZY8WluzOP79JxqaehU1vMGuVB/uzt
t+nofXCKdlfZGqefdjGxlNNhmarWddHTGsvozSvOlNAhz50ss/uWNdb8adp7
Mo8OpiMzjbmV1rAJk2W/f4bkzxLiUllrDdOdN09+yaUjdMYmdeqJNZg/vi3T
zKGjuEu8J7DbGl8i5Z5On6CD7/yzg3YsNlA4LZ9x4igdC9JcvXR7Gwj4t6Qd
SKZj9pxAsoKLDdyfOCa/SqJjerWEuJqnDfS62izXEY//VAsxCLZBQfZYSHki
Hf21vrMue23w2ath3+huOl6Y3eNMu2SDOwOX7VJj6cgL9dDpn7HBx8UbspZh
dOR8DOr/+ou0ZzwTrAil46RldOr3RRu0NB9/zEucqZDWPL/cFqsOMMl/CqZj
/+9bjquFbVFrVZ6TEEjGd2RplKahLVrvTj9u86FDs/T6hdOnbbFT8O4Eswsd
PSKl57fl22I37WNSijMdCaevFkyfJ5auOctGfC/58lmbq7Zw9zbfyeFE6ut0
IZezzhahZwZShB3o2LL0ZNbBz7b4cSHsmasNqZfn7qRYmh0O+Ei3KJvRcbcj
fp+EnB1+9SaffWZKh53prsQOJTvcOnBvwIX4uNJ/e+R17FA039idZELOjRyR
u8at7fAtOt29zYgO1mqfqIA4O7S9eGh4xICOKW5TL4d6O5weKZO11qajK0ys
NeSpHS7Zxq4Y0aLjUdMvnX0v7XBbZINXMnFWQunGkk47LOF7see2Jh2y/Ryf
Fkbt0PrSOUxIg46IW6/dz621x6mATVeXqdIxamnvOuhnj1KdPw1y8nS0XaU3
zwfbw9mjcEWXHB01LGwaqyLtcWUvZ10icfq9SgHleHv0+2m7v5KlQ2rjuu5D
R+2x1F/8SKQMHYHj3U7Slfbw6Mrd/JScmwczvBx2LnOAfZmS6KPNpP9Rmpgs
hwNM1uvPxxHPGS18/87lgOnouI2yxCtYjqcGCzjgSNG420VJkn98wx0vugPO
7TI9fEiCjr3+kmstbR3gq+Pv47OJ1F977LX0eQfsO7bsoeVGOi7kV+WPFDkg
9ZTuDBfxloWUwCslDrgQqLqjTZjMhztCi2IVDpD8tknNgdh3qyVD4IkDWsUC
mbyF6Cjnq8hg/+aAszZRWw9sIPvBRJzJkLIjDB4Njs/x0yEoJ3yQXdMRsTY7
HtQRj+9srJfWdYRAvMLbZOKTs1yaO80c8fjG704O4t6/VxmLno5gW60qJslH
x06OD2vXpztC19zpmD8Pmf9b0Gve44h9Ri5ZvGvIfhH6RSCqzxGn+qeu9HPR
oXMjw/HEkCOY/Br/3CQelH3f+n7CEdf/LLiZETNUdzYEsDpBtrppImU1HQ2G
xSVJdCc8eD22kYWTjjFf9ug7+5zgEdP/ZMtKkm+Bwf2HKU7IlN/x7N8KOibe
Jy1rTneCocvTv+3EPywX8j+fcCLnxg+LicRzGqONnCVOWPNzq+u75XQw87zk
C251Qk17qXo2Ox3rG4/VCIk6g2fzobVSbHQILDazbpF0xtqLzYvMxILq7JaK
0s74700Pf+9SOoTLkwZMlZwxK5L94iSx+NkdHLtMnDG/8roiK7FsjK1H2w5n
OG9aMzHKQvZvcX7mQ/XOEBHwKOlcQseIj1GJxlNnlP8ZeVNFnHExzmKy2Rlj
bxwE84nbhbvynN8645qn8VovYq/1ZxRow87gd3yQ+o2JjnjODf5vVrmQ9Z/l
wU58fV742QZnF8jw1Y05/aPBUsUyotXdBSLjGhPaxD/+28eT6uOCA/EunBLE
aj8/eY2HuqBP5c/Fqb80NH2/sPAo0QXHZTI3ZBB/6heTDih2QcfEC62mPzRw
v5LMLJ9wQXdPQbjFbxr+TcheejHtgugrSgNKxKPcGnWDCy64/nRFrBBxvZPl
6DpWV8Tzj/0Y+0VD9GCcYfI6V6zXXWt4lLjj97N/1rqu0K2+ptS+QEPO1tDI
n8ddcXdTpWP0PA0p2/87uCrXFccPpip7EEdF7Tu3+Zwr/HzTGSbExpUnml2v
uEJU60bwRuJ53brNjbWuuJIlvvzVHA0uzqv6Tg66wpLjTgeNWDDtppWyshuy
5VI+/p2h4VrZjYYFdTf8tQrrGyNWfVuqfF/HDa+dDGZ7iO3ESgQNTNwwFR3i
UkOcUXdh2NrNDfWPhZl3Ef+ezE4K3++GJW9y7s9O09DtHFNe3OKG3B/vPZYQ
ByXt3BTU7oY/Dl25P37SMHs56rR0lxvWeNoMDBBzT4ftqfjsBtuesKtNxKaZ
/saPpt3gv1J8PoO4ut6hr0fAHfdm6McEiXOl1bjWBrrjuQ4vw+gHDfZmr7Ie
hLrDKPfsKXVi7lDvNSFR7jD5OLaCQXzkWjr343hyve6aMC9x4pZunsgMd2jW
fB8emKLBb/Pu9c233JG7QeT3AWK5TffFDvxxh9ZWtopXkzSM61kXMZZ4YGG7
dmU98TWfoU3dSz1geD+h6R6xeOEqCbnVHgj3al5RSLxO1GPzJ1EPvB9yFI0j
/ie8KK1h5IFlR5ISNhG/ENBV+pntgfHEdQdTJmhoFb4pyZrjgZYtRWIJxJ1i
Qut4z3pga1NycyTx560Lv5Qve2AsdVHXlXhe/dajhBoPVLJ4PJInlnQVNWce
8ECtft3MwDgN+/OX+K5R9ITGf8yDFsRp5yPtxNQ8Uf7x6cQ24syij9sUtD3x
zp/GpkV8prRayt7YE3X3Cmykictrd4znunnCv6smiJ24t+dzvEiqJ5QO/0hs
/E6DumB9lkynJ+b2VjIbEPdvEu8d6faE34YbLZrE6dIHpYs/ecI7NL9QibhL
3bRp3YgnHC3VfDYTxzm3/V7yxxPh2Sk6K4ldzHYojHJ5IU+QFtoxRsPpNHLc
V/ZCSk3U9jDikAz5J+vVvCC4ZRN7ALF21sC3WA0vuJg+fe5JPJSzTU0OXhin
PfW2JVa8srzjkokXOPTfDKgTtz3JXn7MjVxXCd+ykpiTpTDGe78XBl0kDpV/
o4Ft4aHtVIoXPkiPnL1G/G/8o3zyIS+sHH1SXUw80b1+6kKGF5x9L7OfIW6t
yA7vO+2FOw/YfyUTH/dJDvAs9UJEyMgme2K+ei8n9w4vdO/d4sFEzFmVqPK9
0wvSEWJGv0dJf2Vn+fa+J/lFqCrPEs+d6eo42+uFHrYCyTHirh1W1h+GvWCb
mmTZRZwnClPXv14o/7Wl9haxcPJGTWdJbxz2GHgWRFwWzS72Ucobe24J7PEj
1g6YWuYt7Q0lIW9FL2J3s4b2IFlvJA4vueNIfJY3MHSXujc+Sy6OGxKvv1aW
l2PhDWOfZZaSxDztWgtvY71h99H02PAIDcVPJD85x3ujWDTp/SCxQtXqJx93
eyNOd63UZ2Kbc5+zhpK8MWCi1faeODswVWrmsDceRnK6NBNz/nnpyHPeG1wZ
5xRuEi+XcKu0eeqNzuLcb/HEIet1TEufe4O/mnUilvjFKrFelpfeGMupmokm
zpj9uvRuqzc+so1yRFDxnkXb83d748LgWh+fEWq9H5nuGfPG5H+pxWbEgrdq
5P25fTB4cXyHCPGeS+ea7vP44Nqh2++EiD+eSXLh4/eBY6MNNhAX7Dfc/3SD
D2xluAT4iEXs2t5skfCBg6PUxEpiibmRqHEVH5gW+QvND9PA0Fp/M87dB0zo
jW0jvr0p+Dezlw+ur7Ra0kqsuqLaKNPHBz8jbmW+ItZ759RXHOgDoz+KFc+I
HXbkrmnb4YNcuY8bHhLvu8QfQzvog2WSubHXiVtX8al9LvOBUmimXDqx/bR/
atgt0n7SYu0h4u7uu2/mbvuApnR6LoV48Ip9CGe1D5x5bjxNGqb2/1P5Gg0+
2NhZkrqLWDSW59+pdz54/FgrNoh4Zy93gymTL3z/k+Y1JX7W5Hb/GrMvlIW5
vY2JhW9evrdiqS8OXfxYZkj8Yp/69RfLfeGtscFKn1hM1OeU6VpfyHTOl2gS
v/G9FWgq6YvH8YkVMsSyI5Ycpua+iFlaw8dPfPDNGbZrFr7Y/dA9n5f4Q/UA
0wprX5T1XxLlIU47HDfz3N4XDA1BhTXEfdLne008fdHPHB28kjgrYrzcZKcv
/D0dxZiIJ35m2Jvk+iL0U0T16FcSr+uiw7k8X3yaG/hvhPjF/UrHqbO+mJWr
URgmLj7U53zmIhlP+4HbQ8QuGxQ9Rq4RG3k19BE/0esJSL/vi6X/usTeEedn
b9n1vN8XchbhnY3EabHa8UJDvmArEq1rII51tU3Y8dUXdPkVRfXEVhJ796wf
88W/ldExj4jZqluTgmd88d/SZIk64h19cenL2f3A27Lr4W1iI5mmPBO6H8Su
0l8UETuxGdu1yvhB+5Pgw0LikI/PVznK+yFB2/juReLMI6+S/FT8MCG+/dJ5
4s6vHQH7dP1gbTpwIp/Y78KA/F17P7ja9189Qbx/zZJmkUQ/NF9llKcQnxze
n3IlyQ9LLL88P0B8+SGrNuOAH/YY3hzcT9UrnP2WRpofvBlRQsnEa16sznE4
7ofxycP5e4kv7Bf2zbjsB85qjuexxA9+avyea/FDMG9qXzDxxZf3fGzf+IFf
TXcz5ZRLCi/K2v2Qn/csIojYxFH6jH+XH7YtV2IKJO6oEVBp/+yHSYUgmh/x
aPLCzrJpP+yr8L3qQczHdW/UT8Afh6KHZe2IF4blbR4J+mP2y45jttTzflxW
vWGjPwRKbozbUP1HX05r2+QPblG1m9bEtHenJEH3R4v5EVVLYr2CGJ8N8Ef7
gbhQU+IImnz3G39/PJU32q5L/N+cwC/PIH9MhvXfAfGeehaB8RB/VAUrCFE+
4vTWeUWUP3kf/JjQJi5J2fVeL8Efi/dfndMk7v/woOt2pj9oyVICqsQOR83e
nbrnj5dq57JliN2dFOc21fjDQiuVk7LfJiH+ijp/nJhZkcEgjq4ed2h57A+u
3tE0OnHWUHYn20t/GDN/SJemno9W19u4Pn+sGbl2ZTOx1rhfh/PyAHCpKFmK
UPWqNSqsWxmA8ZrHQxuJxw9tjdrIGYCF9MY9lAtEJ1cOcQegylX6ujDxP7vd
+lGCxBw7uYSIH9ZmVxyUCcDJxMjx9cS66Q+ybtsHoOLtj99riQUcLnrwOQWA
Q8LgAuUfYim0eJcA7Kv8bUC5sM7kmbZnAKZXnz3GTcw82bH4PCgAQWWnt6wh
bnD4FtG3OwDHeldHcRJvE1+3fVVhAE5IexosJ77z/YmoX3EAerW0ZtmJxe9F
z9ZcDkD+zagSyqymr88HlQYglqVzFeX6yIM/Gu4EQHf82Ac2Yu3a6ZyEpwF4
IhGfzkqsbPOm/+tYAKRSnwgzUfN9w7572hMBsM+41L34hQbeIVrGqakAfLFv
PU15Oi5NSX82AAlfWLkoV5zTSStYDICXZN/Sf8QyIzfo9tyBiIrhX/xNLJV0
eFe9SiCkHgdKzBPXaVxaaq4eCG65xcE5Yqu5h8ffagZiP9NAMeVdETPXh3UD
Ia+aKUH5mZvXZ07zQOzYELp1ljhITdnU1SsQv5ymdaeJr/74vGE6LRD6PV8u
TRJrl/0p2XskEII5ARGU24L5lZdlBkJSVUqF8q8+cyuBE4FY/BD5fILY9PW9
FJwLRL4e+9Q48Wjp0e8ZtwIR57DR/DvxVn+1hxLdgQh2Py4zSnxMzOLXgQ+B
+Mo2yEx5+pOPUn9vIOyKAztHiB+4ZJQWDATibw1rImUbq085/N8DkeZ4+vUw
cbxGatRypiB4C13b/ZUa35o3ot8lgqDMITc7SEx/PeRmJhUE1xKr15SPZ/zK
ubo1COwleSWU3ZaJcwbIBGH2zQ1XyhN/Yn/1qgZhc2trwwAx37Bge6tZEOSr
2c/2E/s/CEq5syMIS0QMQ/uIx8NH47bFBKHq6D1DyruEwkI7Y4MQUmMvRvnw
nkib+d1BcDfg7/5EXK4eK6J5MAhdDVfMKP+pPFDXkBeEd7UNyr1UfjcLptsa
gpA5tEb6A7Ggp8iwb1MQdiucWUn5Emdhz/SzIDh/NBjrIa4Kv1TP1xKE/ars
ZZQ/Sl/PcukKwte7KgqUpUqqaf1jQSj4a2zQTfzwQoffFG8wAv80JXUR95mL
esauC0ZZsnQAZaaFcOffAsGQSblpRlnPepnFUpFgsDrz8lNuWqKusn5rMLhK
bW++I37pc365rnYw9NVihzqJu8VDyrICgnFejx74lvh3a2UJb3Aw1orJWlEW
3MtSlBcajAWd7WqU3d+ezSmOCsbGiHcrKfelvk6qSgjGoSlGRQfx1y+Ktn2Z
wZhyf81CebpkcU7mXjC0nixUtxF/cTC8kF4djJb5vVcod7EeNR6oDcbBHL5T
lGu9BM6cfhQM1/KUKMr71ymp/31OxpdqLUWZKy1kz4sPZDxBOflviGmBb5n8
mUMgFyuW1UoszCt49QFrCLSlWJMoczX4WK9bFoLF13ORlH8KT15sXhmCu+U8
VpRrOlfoy/OGYMchsTWUjQ2Rurg5BLace0+/JvaVKF2etz0Ek4UXb7QQJzzx
CJG0CoGlZ3gB5Sx/7uYKmxAkG5kdo1x3KT6j2TEESUpaOyjzSBqv/usdgksP
ZpUoN0kO8XjFhqBI41r9K2p9SW0UkTwfAmmWqOGXxHjWllRxMQRrvtj3UHYI
OvhZuzgEhm/MWigfKPle6Hg1BINRgXcof5Cqk0i/HYK5y67JlDO3OEuPPQ2B
b6KkMOWprSeUKyZD8MO5xqeZqvdLbFv7MwRGcWpOlB9FjNvGzJB6+TZup5xZ
YbJD+VcIVAP+qlLeqs50vYYlFCY2v1ZT9jEJF23gC4XL8TWPXhB3BBpxdGiG
QpVhIEW5dvmMgJJOKFLuCG2kXFhauOW0bihSmZfwUY6a+GvoZBiK53cGWSiv
iruT/MEyFEbXhfueExseFJ0b9AlFXqVFHuWq4t+fZ9JC0dl3k5eysn7MnOmR
UDAiPq6ifPfzGMeFo6G4Wb2WjXKFcK+K6fFQWPvmzT4jvp776GhBfiikRzm7
KF/ISFUzKgvFNGfGWcrpMauzc9tDcftXljRl9rVpl7+/DYUnU4M45YO3mOr0
ukIRnfpHiHLK+NSXsQ+hWBhK5aKcGNShqfslFMdHJmeeEu90OzM8Mh+KSv2N
9ZRdDDZBQzgMRek5npT/drBzNoiEIVVLwpnyBf/xHtNNYcgwr7Gh/OVgdZyL
VBikTH5t+3+855Y34+XD4O3USqN82GKPcJVhGPkee/W7iZq/Tm//KEaGoXXx
YwFl95GaF3U7wjB80/AMZaaEC7kGMWFoHLp7grJhfqiiXXwYvr+5kka57eOS
sOgDYeBWfr+T8qgPo+dWThhWJUYYU94Qfqia8SgM7ru2zT+h5sdigNKR+jBM
tD77SZn5uOGtr41haPe2nqA8Wrn06oXnYXghvPML5RqmlFzu9jAIX5rqoOxy
MiludigMNp/6Kijn1sYrPVgZDtt3Sjspc1g43xLgDMfCeqsIykl9qvQ4rnB4
xUWEUA5aOi8uyxuO6P33fCirWMbyFAqHo/R9gi3lzv6dP1PlSPuMJiXKvCvC
bm13DEevsdvfRuJi/b0Jk87hqDmevUBZfm+m/gm3cDy91jxD2WKy/G2Xdzii
tlmMUz7YObPgGxYOh/AjnyjPF+7TS0gOx9I73fWUuzVOtF8uDYd7U1UG5aD/
is+alIVjIic+nfJs2V3/sfJwaCZoH6TMLdY1J1dJ7t/RsY+yGbuQ4P1H4ZCY
kI2mXNdx2a/9bTiqQi+6UDblrKLHdpH4CRccKXcZPZ9d1xOOUcsiO8rTNd/S
PPrC8cPgjgVl+kXZGyOj4VA3XKL//3jdurEZ38MhGiKE/8fjsdWRmQyHgaCW
FuWAQ/+9iZkJh5b0IZX/x3t0MI9/Phw8abcUKe//leNb8yscktGf5ChzKV6l
uf8NR8wYlwzlgvCamcXFcPz9uY1G+X+7JM9Z
      "]]}}, {{}, {}, 
    {Hue[0.67, 0.6, 0.6], Thickness[Large], LineBox[CompressedData["
1:eJwd1nc8V98fB3BZUZJkpShSCZ+PvcfnhbKzsvfeH1TKaJBoypemJC2htGga
lVAJSUhGJElSyB6F37m/fz738Xzc+znv93mfc9/3SPhE2PqzsrCwnCA/1HWy
622V1IlmvZs+yvIZO1TQnC0Sq99axFCWf32zU0UVEHzvI9JawVjQLlti+ksV
Qh0ruPm21DHst83KNZ1Vwx7rW5/YWhsZU6o2tz1U1eH9oPbWwslPDHp5BltJ
jToshAb3/zX8zMg7dOrFVQcNrBgSPjXzqYdRwnm/+KmdJg5fzt87pfSdUXQ/
eFqwWhP/rDX9J07+YHz8qmngoaKFnaw1lmP9Pxnnv+uZLs3UQv8DF40Rw9+M
ehr385QZLXj4/5IYzh5iBP9yTTHdro2Qpc+TJ/f9YVxicl28kqeNL2WWEeOf
RhlNnNUXovR1kCko7LeLY5xxSO/sz5QjOrAL/+I0qjTBeNqzKzb6rQ6Wv8nb
tsNrkpGXYhEctVgXNWsjDf6cnGLkP+S5+1xfF8kxGuoRpdOM19YpnSdjdIEP
LHJD/TOMY4lsjwRu6+JxYrrgb8N/jIeKT8w4lughssN5SeiOOYZxm/3xKhU9
yKpILvzMnmcsuhtu/sNND30pA2NBdQuMWEPn4+mJemjY6Tw+to8FEa9edfbe
0AP98rPwBysX4YRz4zmWN3o4USvxc+etRXihXqjC2qcHI6mBzpFPrJCR/6W1
XpyBHGtLp8JwNvzz5E2LUmdg0f6ixkgOdkyfE+bis2LA46bQNoUsdhxr0u9b
4s9A2ce4N8NKHHgY26gaG8vAKtYv+vfecqBjWxNbeAoDe+iGZeFenDjx5l3v
7CUGFI8sLRw8uRgtMY9Pr33GQOqDCNk7UlyIP1Qs2lLDwO8vTTfCSrkwa1a2
x+cTA6Y8GuvkbLlRtUx1aWMPA7kaWZm/+rnRB5ODioMMsPuzCBbEL0Fb86ZH
KZMMeKf7/RcitBQnzE+vGZ5n4Pmzam6ZO0txcqg6V5ENWDMgl/TTkAcHz6S9
i+UE4oTS5/PbebDfcfytHTfwyWAiJmjHMnBUSDDeLAVUIpzHNnHx4lqGY8rH
ZcCpi8+YP7J5cTxspPTQcuDPG4n+XNXliCi/2vSRD9g2nuwTULccnAHbbr9f
Adjz7R46pcgHvRWzpVH8QNLGvILRfXyonn0RWk1cpNMWZFvNh6pny0Xrib/a
Lt1YtHIFMg9kNB8l5gvW/bbCcwUe7bmQ9JeMpxcfcWXHrRUwj1Hh30zMPHvV
/cPECtw62aYlQOJnFTSJKurzY3+nT+ILXqDmJUdrWgo/hHXuB9FI/jOf1M/+
+cQPvbOKXl5kfk+VuLzyNq/E7pwv/8mR+e852SrjsXclEmfEWp+S+qj0508I
vFsJlaFLo4vZgVGD2PJacQG4/13ntWYRcP+S6YnESAEE/6Jxj/xlIHx6lYNm
hQAsXlw7qDvBwMCdkl+5/oK40520O6ePgXyuE4/dnwjis4SnyZsuBgJ8XQ8K
cAvh3q0//1JbGPgm8k8o8bYQHtyTerr6FQOfD+kauI8J4+K5nt/HsxnI7Fq2
TGCrCHYHTb5SPcOAk2bXp5pzIogROZ17+RgDH4cOMDW0VkG6caNh6S4G6p3L
M1YeFMXD5WbTTlsZKJc3HH7LKwbWFQXhq7r1cOD4ypIELzHsDnDyrG3Ug873
b0nqRWLYVxCz3OOVHoozk0Rv2ItjymDlVdlbeijieL01IWsthk2EK//bqYdG
ppTlakEJjJ0RPXB2QReVhnk5H66txwPVWd9DK3ShkHrv51T1enzaynTbx6aL
7NYndPHh9WjzamqImtBBDLP6aYi2FBrfLWnyb9MB/fzPOrZmKTTfkMnafpX0
mwHZCVWOjbB9fO/nXUUdRKbf35oZKA01N8srPg7aWPOluM9HjoZQ5znRc8Wa
YBnbkfHWhobrIt7m5+5oopdTxkwhmgaOQd3hK1c1cYeeeWfuJQ0HGrfe/nhM
E3oH4qIyHOl4Obap6JmLJjzFtFnrE+WRbL747Yl5DXygdaVm/VaAh2nNIxlL
DVSpl/ywWlDAgMENpXhDDTzWPwc2fkUYcscbd2loINPecjRYXRERfp+ly9Zr
wGf/c3v1REXMhxY5Ts6oY7Que02jsBIObzm2xStfHQJhnrcWGyrj4GPWR195
1CGz+Ppra0dl0me0ah6wqgPX+nouhCrDIGRjdPq0GsJamavlzihjcb7hjohe
NVRt2Zdi/V0ZpgZ2TQ/L1BAldiH8whEVqHrMp7hFqKGpvlFJtk4Vqx4esfn0
WRX9wUJWUd2quFElmcfVrIp5dpfQZ+Oq0L682XRLrSpktL9etxJTQ/D3CuP2
YlUk5g0LRIWrYfjdOvaE86pQSuCZKuNTR3HIx0037VRxStGo1NJeA6nxoybS
LSqQ73A21g3SAEu1ojbfexXUJTGbZPdqoD5gNStLtQo4W8/84rqqAZ6pht+T
xSrYe+Db6srfGkhJW2Ojn60Cv9qEfepJmjh0OFRfP0gFav6luuseaEF4zsf9
8SIVNPG+f8v7WgvpLkKBx/4qI/Jpj/1cqxbeVy4z851Qxq2lS8Lb57XQ+Kt1
v+xPZawtcso+Y6aNRE+3ep4PyuBamJjn6tHGj/RfT3muKaMtQ6F8hE8X2xqv
qzaYKCOzqWD5ng26aPWvvDRnoAwX3k2es5q6CJR9xaWkq0zeR7F5Vl9dxMV1
vbqnqIzu8CU6Ao904VKfPzonqoz+Lb1P1Jz1sF598d/OISVM/zl/b+9VBqR1
92XuvqiEYtmVCwuPGJhf5tG665wS4gJSLZNI399f1i8ek66Efx1Jgylj5Dti
4nHz1BElJHx7KvheEpBVTP/FG6WEpPob27ujyLGCvXZczFIJJ3Li37Ou0se6
CtWIAE4lmKkE8wuu14fzaEKgHKsSuKps7TfR9EFff8Nrak4RSd82dJjr6yPl
eJNu1oQi9knW9Z0J1kfeQ+v5dd8VEX5FZH5jiT5W898+ueKVImyyCuXMXQ3w
Y1DzX+BRRfDJXYxw9zfARbX9wpVJiqgvTSqKiDBAPJ/4IcmDijDrcNQ4c8gA
ayOE1IdiFWEgOm/YWWAAhRq1Q09DFaGSYeYa8c8AnI7HbQSsFSF85tux05cM
Mc1prPJmtSJEZB8lTecaQsY+vrlVRBGiFYfj3e8bQmiZeuGgoCLE/2zevanS
EOn/JPgl+BSxwSLSq7TfENoFjcvvsitCmX1O7ZvyFvR8vT3gPqQAqyihXqWa
LVA2exU9V6kA66X9XeebtuBF0bLFkS8VYHutuO3f5y3ofPw98PtzBTg0uL1/
PbwF5aHt6a3FCnCXu17iIrgVafuH5bvvKSC0Vz490WsrVine79uRpYAjdqZ6
jZNbodEfV3I8WgGiD+tFWRcZIXgupk5itwLurrSbUlxqhKALv8pLdyqgpdHj
fvpaIzDlFQynmQqQsomStDExwoe2G+an/RRQse0yZ8MFI7xntCdY2ipgzmii
/p2OMS5nCldXyCsgLTeuYM7IGKvtu8vv0cj/OVmO0myM8SHxu8plWQVYvFqi
f9LfGHUcPxOTNykg03DdA4tUYzS/3xgQsVYBGjA/X/vFGJ9+CFU9Wq6AXZpX
Pd8mmiDaQTx59Js8zK7wjpunmMBx6c5fWd3ykFy872j9WRMs1MotNe+UR0Oz
Q2FTvgnWcOQGFLXIgx7Jw9ZVb4Kr/tvW3Hkrj/7c6NxRUVNkOV2ZsrwvDzcB
y8HVD0xhESCbLZ0gD+W9pQezy0yhVCC712C/PJb0SAtJvDYFTxXjrGecPIrv
sTE2tpnCyH50x/UoeQiZF6cpLJjimPzNAJtgEv+glMpWczN0VFkIGG6Xx5bh
2bjwb2Z4ncs+6r9ZHrEmZ2Re/jaDq+Vql8GN8rh7lda+ctIM+t0r90RLyUPE
zkuzmMscsWmaz0+vlcfvp6+m2OjmUPu0Bb8F5XE6MS3qQow5Hl65f0qUTR49
ghvDq5ZZYKB97rnTFzqEI16ICQtboOL0c0XFTjosqp3eBa+zwHm2LSw8HXQ8
jjsht1zZAod3++dWt9Bx/MufAWcnC5y4vP+9ez0dSjdLA4evWYB9ot1p4hkd
B3VsvEU1tsHwgfHK6mw6TDyyR9UNtiFq41+/51l08Cb8OmRvsQ0RJaMSTzLp
yKpMzk3z2obEdV8/3DtHx1Ozkl+cx7Zhd83WJ89S6fjjtH7PWNs2vPZWljGN
p8Nj98Txur2WOCNLH13qQ8eG8wZrBpItEeP72d7Mi07m/9+dxWmWkNu6+f1x
Dzri/m1uMMixhFpf6/QKVzrOHvIQLK6zxIZyqV4NOzrq0t9cviFmBY98i6k+
Izq07l54eOCFFRbb/nj2gEbHlk/1c0PVVjA5tU7MTI4OSxZ2Y89GK+TGJfH0
yNDhaxvexvhuBXHuZ2eEpOkw2isRn8BhjTmZqDWnJOmIXDt5XV/WGnr1ouc/
CNNRFXh5sHKPNdIqoksC2Ogw/afJv2+vNdyH+3/LstJRn9asppJgjf80fu8d
ZaGjrZg7IeeYNT4uXLt5aJ6GoaVR/MlZ1piOz131eIYGkfsm6kYV1tgwce+v
8x8awqZHEqqX2cDxZk7H6S4atHYECPXx2+CqnF1HSCcNXAPtBWwiNth8lZ1h
+JmGGx2VLXqSNshNvSM73UZD1/Ozco/UiDeeY+78SINVsmbrVU8bvJh1UMir
o0GJ/6D83kIbeNy+kctZRgPLiYmqjMc24G8pEFxcSkM9W4jL41IbjJuaPuEq
IeeYCdvkkVc2aEpOT1n+lIacVqmOwHYbSCWbO8o+pEHocvVhOzZbDD8LomXe
pmFGlq+LZm8LPVfvMPNsGiYviR5UdrHFvfD05F2XaBhfvkFK09MWqgPvsrKy
SD3GNEO2BNvCVe5E+UgmDT2lvpMu+23RZ11YlneehhrzJ7xHb9jCvqUyTT+d
hsxQD0bPhC2qDbhmpJJpON8Z1PNj1hYvVb0KQpJoOGO1K3lwwRajbYs1Cw/R
kKp8tHaaezusBy17kEhD4t9Cx+Xi26FqOGMdEk/md4IjUsdoO0Jf5Zb3xtKg
U3D7yrlz2xFb6qG2I4KGjnUFl7de3A4BbX7DjnAa4s7dzB6/vB0m/T7jW4mf
HMzNsr25Hc2WE/piTFJfpysZvGXbMXEmPaophIbNHGfSDn/djk1HprLcA0i9
PPcm7JGzw3Z6hG+vOw2PmmPjNyja4XLwmyJvYjuzmAPNqna4FBqT/sWNhlOq
u/cpMeygr3ps9rMrDct4ImKGbOxAn+0N6XKmgb3YJzIg2g4dkgfw156GEX4z
L4cKOwzJrLiRYUlDa5hkQ8gbO3CzG6wTIy5/PcuIr7NDott++rVtNKTFFazN
b7HDNh33RXctaFDo4fkyM2CHgpRXzDozGsIL37tfWmmPwmDm2/XGNAxY2bv2
+tnjdGDREg3Q0HiTVjsdbA9PvWdX3zFoKGHj1F4WYY/PD22e+BIfe/JYVC3W
Hib1Na7pejRIrxVpP3LSHovYVOJGdWgIHGp3kn1sj6Mbz6bWatLQm+LlsHOx
A0QHDyp8VCbxB+QkFXgcoKYWnhVPPGU8MzjI54CPSaGBMsRL2E4lB4s6YO+r
AZGDSiT/2MqHXjQHSN9W61JSpGG//8aVVtsdYGQ0cD6PTuqv9/u97GUH9Gua
CDRtpuHKxacXf153QK7vf5eOEm+eSQrMy3dAkGdKrB6xzkOxBckiB9Q16EoX
SNPgK2NFF33lgNFHGQ5HN9FwX6goheuXAw5Ic+bbbKDBdDja9LuaI+pauJ6J
SdCwRlH8MJeOI8IaVU58Wkf2+86qCll9R3wbariTTnxmkk9np7kjHJ7VDXES
d83dpC94OmKn4IzdhDgNO3k+r1x1zBENtzxcv64h+38zuiw6HGHRt/TBmAjp
F6F9opHdjvAJzdn+hJhxJ8Xx9HdHvJ7r0tlL3KvQ1tA27Ij5vq8/2IjpGjsr
A9idkMf/8JyIMA2VRjn5CTQnrBEN4bESpOG3L9euh/FO+G9QZ9XQCpJv9pZn
L5KcYP0rSqyUeLgtYXHtMSfY2He7HyUetZq5+PU0uZ+nf2o98ZT2QBVvvhO6
ml68dOOjgVWgTii4wQkazWos7bw0rKr6r0RMwhn25pbr5pfSILpQy755I3Fd
36ZG4jVaXFYqss5oCWH65hKL30/4ZqbqjElb591WxFJZO3hiTJ3RtUJr/voS
st5R2z0adziD2y090oGbBiMpYdYjFc6oXT+s/YWThp8+xvnab5wh+ut2Wylx
ytVoyz+1znD38c/OIG4Sb810/uiMM1sls2yJvVZdUJbrd0bKOiu/ag4aYnlX
+39Y5oJ+tf/YStlpuD0tXr3a2QVjn494lLKS/qpuFd7g7oICNc2ULOLR3fEC
yT4u2MTR1rGfWHPsi9dQqAsO1zh0g/j14JWZ8gMuyNsfHle9iIYvPZKyATku
uFUq09zJQgP/u42p94ddYGzydOO6BTnMDyvcqBl3wXhQKA8b8QC/dlnvjAuG
/zYK9M3LocLJakCE3RXSNzecvE28qzfa6KCIKxT+XhTWJm7+Wz1vo++KVptv
Ozzm5HBeJjRi7JQr2kJPyz37K4ekbbsPL8twRf1AjVgOcWRk/KVNl1zx2uab
3Alik8ena13zXMF/WynHmXhav2xTVakrlq3IHZualYOL87LuM72u8DvzYFqT
eM3Re9Zqam5QZnAXNU7L4dbdO5UzWm7oYQ9OeU6s8bFA7RnDDfa2WvtvEdtJ
5q/ZYuqGkdmWq4nEKWVX+m3c3HB51n1cmfjvn/QEZqIb7kXW38yckkO7c9T9
nHo37FCeuhc9KYeghJ3rg5rcIL2lQSaAeDI38pxsqxvsolSK7Yj5x8P2FX11
Q16/CZ8SsVmqv0n5uBsOimy7MTghh+IKh+4OUXcoWIk6BRFnyGryrQx0hzPP
E8vQcTmyT9+lPQ91R/Lxzx5uxPyh3itCIt2xYtYpfhvxiVvH+F/GukM2i3dE
nvjA5naBiBR3ZEZFnZ0Yk4Pfpr2ragvdcfJBTOMhYsX1zyQP/XPH2N2o/IJR
OQwZ2FynL/LAahbha9nEt3y+r2/n8ID2m8mb6cRS15ZtUFzugScr6b3RxCIS
Hpu+SHhAtrKEZSvxvPiCrLaxB3p5nd99HZFDjai+6li6B6oPLLXaQNwgfm8j
+3kP/Mk3mxMhbpEUExHM8sAdM6kSHuKvMjOzarkeqA/08xz/Q9ZXq7A8rsQD
s3JGDlXEG10lLFi/eSCdY9GPAOLEi4t8V6h4Yls+p8TjYTkcvRxhJ6npiY+s
JYkFxKnXO7cq63ni9GXOkSvEFwqKpe1NyPOj8mMniO+X7hjKcPPEdz2JFB/i
ro6vseuSPZFbHcXGT6y1piJNvsUT9UW9N2KH5NCzXqrrZ7snoqolVu8gPiZ7
WDbniycWvjdeCCJu1TJ7LfLTExm3/R84Ekc7N/5d9M8TJuXiDmrELuY7lAf4
vJD9Q9NmYlAO546S476aF7xMf7bFEoekKL1apekFqXm9kJ3Eemnffu3R9sI/
rXrWUOLv57dqKsILP87usXAjVsnjbr5h6oWM93/BIG58lc79n5sXBkyRx0nM
y3YtyjvRi3y/BeQu/pYD58yL7SNJXgDLNukzxPNDnUoHj3jhfsew3Eni4fZV
I1dSvDDFus0qnrihKJ3Zfc4L4o42U77Ep3wOBngWeKFVtbeWTixU4eXk3uwF
A+dWw5pfJN7TA+qDLV4YncvXqiLmvJsltL/NCwldTzSeE09daG3O6vLCY1mm
WRFx6w5rm8/9XhDuYVRmEmdKwMx1zgtHLftYmcTiB9fqOG/0xtuHXw4KEd/d
xSXZKe2NS3sTg1YQ6wWMLPaW9Yba9Q32PMTu5pVNQQre0F1kBVbiLMHA0Bgt
b4gLB7kPDchh1a27mectvRG978/tN8QCTbozH/d4Y9bHZdcB4pxXG784x3oD
YuzL4oiVny5/1bnXG93eHQW7iW0vfU37nuANecO/02HE6YHJ0hPHvaG0273B
lZj3X52jwGVvVC0/E65FzL3B7bHtG2+cbFDC359kfVcxzAreeqMoL+PRFHHN
Mskutjpv+Of30MeJUyZ/cDxq8Ma+cH7aIDFv9S574XZvHOYIc/zyk3rfT4x3
/PZG01pPryriNYUlSv78Pni2ZsfGdOJ9Ny69fibgg4avvnypxJ0XElyEhH0w
OFsyd5w4O9Eo8c1qH/T5HulJIl5n1/hh8wYf6BUoNscQb5j6GTmk7oNfPWl2
3sR03VX3ot190Lk5+r4K8YP1wX9Zvch4t2ZfKRJrLCk2TvXxQU3bVBed2OCT
U3dOoA/4z1uu3kzssCNjReMOH9QOTJeJEcffEI6SO+wDZ53bVxYTNywT0vx6
1weNA031nf2kv437J4cV+kDidKd5B3F7+6MPUw98IFzzrbaVuDfPPoS32Acv
97Y0N/VT/f/sRe1KH3yvHuWuIZbYIzB/9pMPpnKOzD8m3tnFX2nG4ou+wZHp
U8TVr92e3WL1hcj65rE0YvF7uU+WcPjibOHkn1Timnit2zXcvrD7ODpynFhS
wues2UpfNH9I4D1E/MG3MNBsoy9sw8vv7SJW+GnFY2bhi9zfjgcdiA9/uMB5
y9IXnOf3vrAj/lz8jWWJDYmXeWbBlvjo8eiJt/a+SHp5KdmKuFv2cpeppy9u
qNfnmxCnhQ/dN93pi4zGh6baxMNjKfamGb4o6t3VJ0GN13rV4VImif+uKmAd
le+zx44jWb4YlHraL06cc6Tb+cJVX0TUHRhZTeyyWsXj5y1fbLntJCRE/Mqg
I+DYM190zhYWLCG+mL455m2PL9IkY2bGf5D89ujFin33hXFa+a0x4j2u2+N2
/PCFvNke91Fi6w3796367Yt8t/Vvhok5ixsSgid88YXfqWCAeEd39DFuLj+o
xdY96iY2ln+daUrzg39PTPU7YidOE7sGeT84+BedqCMO6Xy7zFHJD212Pta1
xKkn3iX4qfth1Rrxrmrilh/NAfH6flCU+LCkitjvyjelR/Z+2LvzYl4JceKK
RbXrDvhhf4BEbz7xmf7EpLwEPwiwTDbmEee+YNejH/JDtTVvZS5xDZOrUPuo
H1IF2PNyiFfULD/vcMoPtXzt+68QX0kU903J9UOh6hf/DOLnY9p/p+r9UDH6
XOAY8dW6Jz7bP/ghZfabxlHipBvKNXeb/JAzMut+hNjUUfaCf6sfDg/P3kom
bi4RVW/66oeYSWnrROKBgzM77477weJM6Ou9xEJ8Twb8RP1ht3neNYJ4pl/J
tnyNP3Im07LCiT+/vFu8eq0/wl9OdTKp+Ltyjzau94dmuq5vGLHcp7MbQfMH
X99/0cHEBtlRPqvhD9fPIa99icPllNo/+Psj2+XRpBPx7inRWc8gf+xlcBhQ
3lfBJjoU4o+q27RUR+ITTh+dl0T6Y7EC+2YH4vykmDaDOH9ob70dtJ245/Pz
1gep/njGzbPcktjhpPmns0/8sXyp5IghsbuTytT6En9MtV+wp+y3Xky4qMwf
ppK1JQbEu4qHHOpf+qN/3OGIPnHa9/QWzjp/KJXMSTOo9dFt/Rjd7Y+hra0n
tYh1h/yanbkD0B28tVWRqlep8bWypQH4IQ1XykNHZCLX8gZAvv51lwJxtsSf
pd/5A2Crt/uHPPG83V7DyDUBiG3dskAjflGaXnRYPgCrO8RMZIj1jz1Pe2Af
gLH4VK31xKIOVz2EnALwQabtnSTxqGSSXKxLACqYl7wpXyszrdbzDADupx2X
IGb907zwNigAMS0re9YSVzr8Cu/eGwA2cdG8NcRbpUS2LbsWABmrU8lCxA8H
X0n45QTgU+svacpST3ZNluQGYN2PW3WCxOxm7y8HFQTgc7OjIOWKiMOjlQ9J
vDqvgpXEeqXj5+PeBOB377uffMRqth96fvwOgALHijtLqf2+Ov6J3nAAOrON
3SgLfpdLOTsSAK32lqWUx6OPqhpOBsD63lzoEuKiS4yj2QukHlI+CtzE8j/v
0Oz5A5H1UuEtJ7F0wvGYCvVAqDy20GAlLtO+wWGhFYgzzb9/LaL6wdSLUx91
AsE38OMy5Zjwidv9+oE4pDPIRbnazesrr0UgtCylvyz0kfOxppqZq1cg7LPm
L84R3xz9unr8aCASV7vbzRDr3f2Xv/9EIBrC/uOn3BgsrLY4NRC6v5d/mCae
7bawFj0dCPVvM5aUzd4/ScKlQLQUBlhOEQ8UnBxMKQzE/HUD1wliGX/NFxva
A3EEFrdGiP+TtJw99DkQzSyuuymPf/FR7ekKxJVP10H5uUtKQfa3QKwW7fr0
h9jW+st54cFAXB0d56Icq50cyc0ShJ8jBbuHiKtXfJAY3BCE+jDE/CKmvf/u
Zi4dhJFBSTPKp1Jmz9+UCcL+ZxprKLstluINkA9Cs/F8+QDx8L89s10a5D73
CA9lof41TQ3mQSjJ8L/bT+z/PCjp4Y4gDB+qEOwjHmIORG+NCsLh4LCB78Qx
YmGhLXuCsGGR+QvKx/dF2E7vDcLnyZxgyve19qzTOUzi1VeU9xL/e3yorDIz
CLKv3WK+Ufndyx5vrAyC/77nS74Sr/Fc1+/7OgjLvd2/dxPf4L3WMV4dBNEj
m8spP2XeqBCqD8KilyZ7KHfK3k5zaQ3C5j9ZvV+IpfOL5Xp+B+GGW9jbLuIX
V5r9RgSDERAlXfSZuNtCwnOPSDDOml88RZllhun8VzQY5+SUd1E2sFlsybEu
GDM6H1Qov16kpb5Khjw/WF7cQVznc5lbXy8YrdCvaSdulwq5mxYQjEMrn7O3
Ef9teJwvGByM1MiEn63UfPazXc8MDUYw3beesvvHrPM5kcGoljuWQbk7+X3C
07hg3P9oS6f8o09le3dqMPx6iz0/Ufsjf2FK/kkw5BxftH4k7nMwunKsOBhH
UpoqKLeynzT5VhqMWxkLtymXeoleOFdO5vMg+yDlRBFVrbm3wVgbNCFLme9o
yL6az8HQ9ZtJaiaWC/zI4s8aAprXL+MmYnHBNTefs4fgjHCTCmW+Sh8bkcUh
kP31XoLymPifq7VLQ+AVz/WvkbikZYmhkmAIpI7sLKRsYoTkhU0hkAhfuY6y
74YC7sxtIbAMaVr6gTjulUfIRusQpI+/mmkgTvPnry2yDcG9Y+9+UC67EZtS
6xiCahmxKsoCG02Wz3mHoK63bD/l1xu/C3jtCcGr5h/j76n3S3rtuo2XQxB5
TGO0nhjVjQlFV0NQtfV+D2WHoMNf9XJCEJ2i1UT5UP7gNcebIbhse/gh5c/S
ZRuOPQjB8YmpaMqpm51lf78JQYQSjZXyiMxptaI/xGPb1r+j6l2HrSvHQvDh
5nshyuXhQ9ujJkIQF+W5hHJqkekOtdkQuHLcHKmj8tNiuV3CFopwi55yyj6m
TIlKoVAkS3/xptwcaMzTrBOK6c7/7tRS68c9IarKCIVl/MNrlK8VXNt8Tj8U
JTLfz1OOHJ4zcjIKxSmPkETKy6IfHvxsFQrrHaxOlI0OS0z1+oRC6qcbB+Wn
OX+/ThwNRcizE0E1xGqGUVNmJ0LR98nMk/Kjr795rpwMRZ6UgAPlIvEudbNT
oShY/8qQ8u2M8pPZF0Nx3+PyWspXUpI1je+GgsEi0/aW+FjU8vSMplAo3NXf
Tplr5dHcwY+h6FWQN6d8uJClzKA1FEmuGwwpJw2N9P3+HArdaFllygeCmnX0
+0IxsjZrJeWdbhf6f06HgmfdopZqYpct66EtHgb68XovynPNXLyV68JQsVbK
mfIV/6EOs/VhsLuTaEO573BxtIt0GHbfdzGgvPOt1b1YpTDkOeyRonzccp/4
UyNyH84Db6j96/Txn0pEGIZlQ/ZRdv9ZUlO2IwyS3h92U2aJu5KxJSoM52UQ
QdnoYqiKXWwYjONUfCg3di4K23UoDC94YkwoD/jQOwrPh2HZfIgQ5dXMI8X0
8jAo87548praHwsBqicqwiCcFllEmfWUUeGPqjDor5W+Q3ngMcfNK2/D4Ol8
8xrlEpakDP6mMJxqHj5J2eVMQvTkd5Kf3lF/yhmlsarPlzJROvlOhDKPpXOh
KC8TKg9pApQTujVo0XxMsO05tZxyEMe0lIIgE1c5Qzkpq1vtEbgmzkS3q9P4
K+KWnp1jyYpMhLas/0BZcElY4TZHJsrOO6ZSzjHcH/fHmYngpW3HKCvtTzU8
7cZE9oxnMmXLP/c/tnozcX3rgX2UD7dMzPiGMSGU9S+E8vS1eIO4g0xkGbCY
Um7XPt2UW8DEyvudXJSDdudkmd5l4sZDdg7Kk3cf+f++z8TJNIVFlPklW6cU
HzPhWn9uporYnEtszbNyJia9Lw1QLmvO9Wv6yERYVdI7yma8T2l7WpnQ3zzx
lnKr8dtJkQ4mRL4Gv6Y8XvLrqEc3E29NvV5Qpl1VuPNzgAndhYTC/4/Xrr8n
ZZAJsX8r7/5/PIHtDPk/TCyYF9yiHHBk94eoCSZe9/Zd//945YczhaeZuE07
cYVy4ux535JZJk6/Vb5EmU/lppz7HBN7n3ZfoJzNLJlYWGDCfzb9HOX/ATRk
kcY=
      "]]}}, {{}, {}, 
    {Hue[0.67, 0.6, 0.6], Thickness[Large], LineBox[CompressedData["
1:eJwd13k4VV8XB3DRQCGZKiFz4V7zTO4XZZ5nMs/TjSQhZQip5EcRlTRJgxIa
DY1UkoqohJBKSMjYhHef9597n8/znLP2Wnuvvc854n6R9oGsLCwsB8gP9T/T
87xB6lC7vvSmBOcfm3TRXrwm3qCjinFa43J3fKEuIPDab03HY4bIuNbqjB+6
EOxaxcGzuZnxbH2uTMQmPcTaXnnP1vGGkXV0p1pSph58b7y4snD4PYNzxXYx
ztd6sBT8seevUTdDbW53n9uqTVg1uvrI7/f9jOV9dXI6Bzch4/Sl3bMqXxmN
WYMiho824Z+tduD04W+M1MsXMmamNiGatcl6cnCIMaAgJpUprY/BG+5aP41G
GHq7q22kHPThFfhdfKx4lKEfyGUyvUcfYSvup88kjjPeD5koSZTqo7fOOnLq
/QSDJu9zRWxMHycEVgfsWDLFUP1PIFCNhwHHbb2uEyrTDKNToeyyigysfHbR
arvPDKPX50iukCUDTeujDMcPzzKGdrY4SAYzkB6npRlZ+4vhpBbbtDWZAbSy
0EYHfzMGL22ndxUwcDs1V2DE6B9D4qVxL9tjBqK63JaHb59jWFrHNLe3MyCv
JrEwVDzP6Lay79EdYGAga3gypHmBMVw7MmY2w0BLtNvUZCIL0pOvXN7PCiic
vrftBt8iPORZtc2KAzj0Qnwo+soiiJxiTdmzEhicTfdXMWCFzJ3pk6ICgLHU
8Mef71nxp/4xr6YQUGJr7Vq5jQ00y/llL0WBRXuq3kQtWQyWmjurByQAr8uC
VkpFi7G/5ev9/TJA3duEZ2MqS/Ag3kzojiywlrXX4PrzJWjPDlgUTwNiFYzq
tvksRYxep/QbBaDd/aKGwuxSbFyu/eGpEqC8f0Xlj8PLsDEgyWWrCpB9I1L+
mhQ7xnlO5h1VBUZ62y5E1LKjVPSm4w41wIxTS4xmz4HEMhfDeeJSraIT3wc5
UNBw6o6mOrA4kEWgLGk5Ijsm5yWIfXMD/gsTXAG3Y0bm9eT6+/caOeSurUCb
THLKOmLhYVrakBEnljJb9iqQ8RIEc+cvdXLCfuVazgVl4L3hdFzIdi7QBKNv
/kfyVYt0m9zAzo2Vm75N9pN6jpy8x/xWzI18TOn+JfWOPxMfLFVfibKBgued
coDVVLpfUPNKlG8qeb5vI5Amc7FsIpEH/i6jh3UkgSq9DyH2jTz4Nn9Jw1IM
+GS/QqaKbxVKlToMFEUA/aTIM9uvrILWvyexUYIAM/+sZ+v0KoxtWL/QygsU
lbUJKRvworwBRSvI+v5+r5k//p4XX2c4+LiWAXdV2H0uyvKhcWHg/G7SH7GH
O+S8dvMhdFmVedpfBiYM4x++EOXH6bPaJrXfGBi+VvO9NFAAZpo7OCfqGOje
t8nQc3I1HD+2b2/1YOBEDxcX/5Y10FcXrPtnw4Crds/7pmNr4NC+KIzFiIG3
o3uZWjprcXCiYUXhRgZeuT0s5EsRws5VtGrNCX08VDQae84tgjsBL56mJ+tj
70G+mmQfEUgv2EZNbNeH3tfPaZpVIrBRinew9tdH9Yk0oQtOorheeKbt/RZ9
VC15uiW5aD1URJ0PWC3XxxumlPU6AXH8Y+O12p+7CfVGF0taz0mi4Hj896XF
elDKvj402yiJe2nnJfr+00Nxxx0F0TFJPCmXNLqXooc4ZuPdMF0prPmYvjst
UA8KBUPNbO1S8BnO97em6+HEsPy0+hIZ/H10MmjZfV1E5VZsORG8EUduby4K
/KqDnq67Bx8e3gg2KPPKdujAQubR64EbG8HvG+M806QDmdpWN1UWWZTX/neh
vEIHXV8mmM2Fspg+n9ZUmKgDYy31Y/PP5eB72mfET1AHwr3VA340OrKqFSWk
7bXBMrm98LkdHe7P42p2G2vjy1I5c6VddDirpkp+1NHGNYUT1+Ye0XGSUzPq
oaQ29PcmxBS6KGA0WFqYY0YL3iK6rK9SFbHxdUb2uSIttNJ7sotGlCAttnB/
4KcmGjRrvtksKEG29aB//jdN3DY4BjZeZXgenTxk/VETJ5ysJ0I1lTGgwmrX
16gJvz33nTRTlXGMpWJpyhlNTDQXC79ZrQIR8+G4SjtN8Ed4X1lmpApepTOF
RbUakFt2/qmtiyrkaGFFTZUawLmB/uPhqhhprRxnu6SBiA7mOlqeKjwn7vsU
5mmgYXNilu1XVRweuKdlsk0DMSLHtx3fr4ZDXqy7b0hqoO3VGxX5ZnUcOzAy
knBMHYOhgjYxfeqIOXnCZv6wOuYXu4ffm1KHdo5f2aF0dcjpfjpvI6IBT88o
yYYYdaReHOOPIXE9xt4NXXFQh0oy52wdjyaEfg6nGPOp44iyca21kxYw8LUi
4rgaFLvcTDaFaGHZZ/4TBUfU0JzGbJPfrYW7TTK8TYfUsLQj7zv7WS38+liU
vWWvGnbv/byufkQLtac63+f7qyHgRXKiZpo25K3TH+cpqkEjsHaT2A0dqL3O
+Pu2WRVt3K+fcz/Vwck0trOfn6oi6m6/0xzpI5v1IX2zD1VxZcXybZ3zxIL/
VqrdUsX6KtfiPHNdXORbFPrnlCrYF6bn2ft1wR+n2XU3ShUfCpUe/uTZhDKL
j++ahVRxoq1sZaz0Juio9ZxTFlCFO/cG7z/am1ATeV/x1EpVsr9F5ln9N0HZ
oTE8c7Eq+rYt1+O/tQnFH/wPlY+qYHDzlzsabvqYfTp1SKVBBb/GC67vPstA
Id8mmy87VFAtz7ewcIuBVMYHXd5IFSQEZVunNTFQUTo1uyVMBf+60n5kTTLQ
Mevw+L6PCpI/3xV4TZ4jUyqRvVNWKkh7dcGhLwZg23HBkimrgkMlSa9Z1xpA
wir1l88XZZirhfIKSBpgxSNjdZs+ZbA32DttoBvg99SUoWG3MtI+S3dZGBhA
OL+qRqNdGYkSzQN5oQZ4O16a5NqgjG1n1szL1BiAY3IqJeGCMuyKKmkWWw3x
bPWyb7zhyuChnYz0DDRElcJATU6wMl7VplVFRhoi9tHALd4AMn6Xi1bePkN4
CphxSXoqw1Bo3uhjmSHe6djXxNgoQ63QfGvkP0NS0LPP79WUsTrv84Gjp4zg
L3iGaw+rMtbI30r7VWqE9PyWE1fIPhN6nJHkWWGE4r19W7r+KUF0XHbnhnoj
CC59/W3LLNmXllE+tYNGuE3X+cMg+1R18ZzGZ9XNKJhQDmh4pwSbGMEvKk2b
sWf1s3Oz15Rgu2Kwp6BtM8S6lu9LLVOC/bnqD/+6NyPa6e9anstKcG7xeP10
bDP6zO95q5YowZN2vsZdYAu+B/+ZPn5CCeFfFHNTfbaAcaD28Zf9StjvaKb/
ZmYLhhKPCXgGkHxvvhJiXWSMINfj61b4KaGcz3FWeYUx3F22D9Z6K+HdG6+K
3PXGCN853ii9VQlSdjESdqbGiB2RMRGyV8Jjq9NLW44bw6Cjfec+KGHOePrV
Sz0TLHcMrcZ6JeSUJpTNGZvA93lZtIEIuX8pSybdzgQS3sP/bV6nBMsnyw0O
B5rgru3IsN1qJZwwErthmW0CTu6ZN5krlaAFi4IXvSbgKZsYCWBRwg7ts97P
U03BLlUitP+ZIszPcE9ZZJmCL7PHwK5BERLLEjNf5ZtCWTlwXvSRIlranSvb
LpliJqlsw5MaRShEcbL1vDJF+GL+Ft1yRQyW7iqdEDLD9N3R9a/zFeHBb/1j
3Q0z3LkbLLIjWBGqu2tTiuvMUN25N+dSgCKW928UFH9qBtWgZvFPvoqovs7G
kPlgBs1UudytHooQtKjOUVoww0/zVoOddmT8FCm1LRbmMOWK6tfSU8TmsT8J
2z6bw2Ho2vphPkXEm+bJPRoxR1CGFeeBVYooP0vv5JsxR6Fd8FG5lYpY4+ij
Xc1ugbufaYE7lyti5O6TWTYFC/x7eqdRdpEijqbmxByPs0CLv7nCijEF9AvI
bGvgskST1YrsU80KWB35QGT1akvsu6eZcrBJAZaNri9DxSzRPRZcHd+ogNsJ
h2grVS0R//DaqFeDAg72jg+7uVpipJBTdnOdAlQu1waPnbPE0z0D9buuKiBF
z85XSMsKe2cF+XdkK8DUq3hC09AKCfcnniZmKYA7+fs+J0srfPrR8DLzoAKK
6tNLc3ysUGKZ0XwxQwF3zWu+Lz1ghe9VUkaLkhQw7ioZO/nBCpxd56vXRynA
a+f0webd1oiTUj/0y0EB0gWGwsPp1iiulisxsVcg9f93bVmONW6HP71faKuA
hH+yLYYl1hDzXDUGKwXk7/MSqG62xiPO4tlLxgpozn12+oKIDTZwMq6+1VaA
Tvnxm3sf2CC/kHXNEXEFbH7/am600QZhi42+qIspwJplsYn3GxuEd40qd4kq
wN9+2wfGVxt8CeSzkBNWgPFu8aTkJbZwk3U36RRUQNT6mfMG8rbYaaM0n8Sp
gIbg0z/qY20R1/tG4/0vOsz+afMm7rZFQGfO2kuzdLzKaddQS7ZFV96MRcIM
HR+qOZJLDtgi8svocYkpOkZXxPCmF9nCUWV5VeoYHWsqTDWNH9vicnZVdtIA
HRG/fiY3ctnhaJy9q99bOnS2BwkO8NqBY4ec9+Z2OtiHO8vY1tghJYzr3oY2
Oi501b/Tl7CDupDLrokWOnru59NuadjBLaHiTkEzHTbp2h1nve1wUuw8u1gD
HSq8KYq7K+1Qcv7WPpGbdLAcmm4ovG2Hsw8kIzfcIPmzhbnfrrWDWdvRFJUq
OsKn7dN/PrGDtYyIoGUFHSUdUl3BnXYQ9bDoyLpKh+DpxgxHNnsEcL/MM7pA
x295nh66kz1mZVjrEwvomDkllKLqbo/OqM29V4/RMbVSWkrb2x6lurrjH/PJ
fExqh20OtYe+3YXvhnl09Nf6z7jvsUd2qMnGNbl0NFnc4c68YI+DnrbPRg/S
cSLci9E/TeLJd+ptSaKj4GNI/7c/9ojbK/ghdy8deTY70n8s2ONlQpJp7x46
slUzX/zicMCqwLmixEQ6Uv9WuqwUdYDR9apFj+JJfYeWROkZO0Ay/3h/ZAwd
emVXzxw75oBHPXanvcPo6BIrO73lpAMafrLpvQ6lI+HY5eKp0w7wlxPcxSC+
k1JaZH/ZAQX6N56Ih5D5dT1TyF3ngMILRVU/AumQXZKXk/HJAcuY2drnfMl8
ee9OjqU54nLhsl3xbnTcao9PklZ2hPxo7um/rnQ4msftbVd3xJ4VRvZ7iY+o
70xUYThC3a3GId2FDi7OyLhRO0fY+PndPu5Ex+Jqv6igXY5QqveM7SLvmT95
zX2cHzuSD8H6f/fN6eiIkGgJe+aIzdFruUyJHz79w0hqdkRUQe+VVjM6chLK
1l965wjhPIWsAVM6lPo5e38PO+LPcvV2QRM6tlW+9jzF5wSmxOuRHCM6hm2c
tn4JcMLOY1OfB/ToeHOZ/uJXqBOkDjkwk4lr2JbqckU6QfnR5Sgh4gN3bgtp
xJPrl0/22+jSsXH9ms79h50g9OhP4ENtOoJHO13lbzshQIs3+I4GHV+yfJyj
lzlj7VGBC7+VyPjDNAklTmf8FxK76SLxrMnvHz94nKFIM1N2Il7OdiQ9VMgZ
anw1slWKJP/4+ps+dGfsvqzpEKVAx55AGT4bB2cMM/jV5uTJ/OuPvJY/7Yy9
HByHnDfQcebk3ZND553x87nce25i2d9pwRcvOaO6fjL6mQzph5siCxJVztAJ
Fi3UJvaXs1EQeuKM+gMW/4lL01EhWJXF/t0ZQz3XvixIkPNgbJfZVw0XsGv1
f5wUpUNYWTSDXc8FiS0ZxhXEo9ENj+UNXPDXKoWFSZw3w6MXbeEC5rpvQd9E
yP6du6yw4O2C6kX7J3qF6Yjm7OZbe8AF1uzuVb1CpP9l0WPZ5YIH/nBcvZqc
F+EDQlF9LmCNnFb+KEgH41qWy9GvLnj2X7HTeeIvSh9aPoy5IPtVAlOJWEEr
uj5osSukwta9sxKgo9645FIy3RXemimG+Xx0jPiz77iZ5ArDHY5+jjwk3+LN
9x6kuUK5otlcknjsQ/KyFwdc0dZqxJxYSceEze+Tn466Qr5FxDuXeFZ3uIH7
kisW+JaPtXLTwcrfLBja4orRq0lpnlx0rG34r0ZE3A33vpxtKFpOh9DCi8Wy
MsRqYcxoYmEddhs1eTe8mpY3NSUWrUj+bK7uhkMadUemOOiQKtrOGWfmBpNz
EzttiJViHLzebHfD7rOvjLjZ6TCWWs26/7EbnpnzxJYvoWPIz+SS7jM3FBbe
888izjq7y3r8hRsiZ0djw4jbRDtOuL11w80yA64NxD5rj6vSBt0gauI7fXYx
HfHc6wJbudxxjcsjt5iNjqu/RBvXubkj6+/bgcpF5HzVtNnW4umOB8Ku2nnE
EzuT+NP93MEanng1llh7stdnNNwdTvsFp3SJn/448/vhXnfEPli2pJGFjt5+
CfmgEncERH/lGViggfelTHbFmDvWVTgPas3TMD+mdKFpyh0vueL6hYmHeXXr
vvx2x9w49zwL8WNXm+E1i7ciXXaq8PkcDTu+7DJOWbMVNRcWXD2I2/82ztsZ
bMXc2tN9+//RUCAXHjl5ZCsmgx1WzfyhIc1qZwZX4VZEdB8c/0gcFZV0asOp
rcj9kDfyhNj09tEXWy9uRblWjs4x4l8GdRsaardipaCqnBaxuxtXX96Xrfiu
IKGT8psG4czrthoaHtDt5Dfa8IuGK+XX6n/reOBT5stuPmKtt2Ua9xgeGHsv
n8VC7ChxSXizmQe6ZHbKd87SkFV3ZtDOwwMS6ntCs4n/jucmM1M9kCT1+OWf
GRo63WIqSl55YH/rr5P90zSEJEdLhrR5oG+Tyr1W4pnSqGPyHR64NIifD4l5
pyISqz55YNv+zNzTxObZgaYPpzzA9yKswpO4+rFzX5eQJyZimhw/TtFQKK/N
wxfsiXvzt8uGJmlwsniZcz/cE5+lC8y6iHnDfVeFRXlCMlN9tpn40JUDvI/i
PdHrHJJSQbxXtpM/MssTi7Ke2MQRB2zYvfZFpSd8mtyeLCdWlrwnse+fJ5aI
mBTrTNAwamh3XmGRF6YsA/kUiK/4fZXsXOIF3216x8SJpc5xSSuv9IKSQFcD
O/Eaca8NveJe6OtBw/ufpD9EF+R1TbxQ0fBVP464SchAfTLXC2yPTtx7PE5D
i+h1mcUFXgiUvt53m/idhMgagSIvcBu2ryoj/iT3+49GqRcM+VYVHyX+pVP5
MKHGCzmihR6BxDJbxS1ZP3vhueSU/wri1JOL/FepecMy8DrNd4yGzNORjhLa
3rgQLDrpTJx9/uMWVX1vWA9eeWJJfLyseqOTqTdCFAeytYgrarePFnp446ZP
WAUPcU/Xp3ixdG+oXX8pWT9Kg47w4xzFd95w+yXBVCLul5TqGer0RotCoOpG
4gPyGfIlvd4I+HGPVYy4Q8f86Zohb1SfO1y3kniX25u/i/55Q7/59MmxH6Q/
LbarDvP4QJbTa6GC+Fgmed3X8EF3U/U6HeKwLJUna7V9IG1yZUKFWD/n8/dY
XR9Y3ktvlSf+WrBFWxk+KJPqKBUhVrvI0X7BzAe1nSPli4jfPMnl+M/DB3tH
H9BfjNDAzXYuxjfVB9zqzuX+xEt/P3D4meaDA8fUfngQz49+VEnZ74Ml/+hq
zsRjnWt/nsnywbSZWacpcUtVLrPvmA9CVZZmKBAf8UsJ8i7zgdI3VYe/32kQ
fOzj6tnug9dyZukniLnv7tX88c4Hz0553MojXlpeJLjngw9Ee0NGsolnj3e0
F/X44KaCeeQ+4o7ttnbdgz5oO7v5WQTxCXGYb53zwflGtmoQi6as13OT8YUn
9/uIH8M0lO9gl/i40Rfj1R/2DRLrB/1c5ivvCxW+kjOfiT0t6ttClHxRKRLz
/QNxkUBweJyOL27rmj15Srz2SvmJAmtfBJZzp50l5m/b9PttrC+8Xm5dtJW4
5IlMr1u8L36sft7gTKx6d+WTj7t9Ib1Y5bA9sf2pTzlfk32RM/KVZk6cG5y+
cfqgL16Oal7UJub+1+zCf9oXsg0+qWuJOaQ9bts/80XHRGlZ9xBZ37UM87Ln
vrCauWr4gbiJS6KHrdkXYbeiPr4lzpr5tuRWiy8CeteLvibmbtzhtLrTF/La
D188GqL2+6GprhFfOEwfb79ILFxZoxLI6wc5sX/JscSJF049vcfvB7EkZO4g
/ng82V1wtR8cLjYeiSIuTjVOfbbOD53q+ZVhxGKOb1plpf3gkXhLwJtYenYo
alTTD2c/zceYEitsWnt9l6cfag69jBMhviEZ+pfVxw/jtD+XhYi1llebZPv5
Ycmy5J7VxIbvXftKgv2w0XK/HS+x8/bCVW+2++FzEJ/3MuKkC6tjaBl+uGVY
xD8xSPqLS1D7U7kfgk79ffWc2GkqMD2iksTPfuP/jLiz81br7A0/2Coe/NtA
/OWiUxh3tR8OPs5SfThInf/5J3Xr/RCmuevJbWLxWP75/Pd+UDKeY5YQR/fw
1puz+OOqdkldCnHjU497V1j9oXGovCmJWPR66Z3lS/xxMuZz5x7ipiSdq00c
/jilX78ogVhC3C/fnM8f4nMCodHErf6VweYy/liX23/Sn1hpyIbT3NIfh32W
pJgQZ7QeX3rF2h/c4ndfbyHurv7MstzOHxdjLcU2E2ce3DX93MkfnZK8z0Dc
J3+6x8zbH5puXXI6xDnbRivMov2R/+yGGZ14bDLLyazQH3+jfr7jp+J1nHU+
dcIf88uTAvmofO/ddvlZ5I9artPTq4hL9ve5HT/rj0KBLKGVxO7r1LyGrvjj
2rqxWA7iJ4ZdQQfu+YPzfXLc/DcaTubKxj3v94dE9aq8IeLMWP14ka/+qF7f
aDdIHLvVIWH7N380BffwfCO2ld6TuHbEHxy7pI5+IV5a3ZIcOu2PqqzvF3uJ
t/ftOsDBHoC0MK5V74hNFJ+eMKMH4GaV2vt6Ytelpo4tigHI+S1d+pg47ONz
LheVAIxpJ8c+Is4+9DI5QDMAUsah6x4Qv/vWHpRkEIB1X/t21hAHnPmscssp
AHGsiyIqiVNXLXohtjcAlU4f7M4Q5w2mpl1MDsCqklbz08SlDxbrK+wLgNNS
li3FxE1M9krdzACYt/3WKyJe1bSywPlIADZv3KRbSHwmVdQ/qzQAmgd6I3OI
70/q/p19FQDrPfEVKcRnm+/4ObQGIJqjozuZOO2CalN5WwBue4stp2zmIn88
sCMA/sphwXuJ22uENNs+BeBURwNtN/Fwyu/o8qkAWEwe+xRDLMhzZzhAKBBZ
u4dHQoh/D6rYPxQOhEjDYTXK3Y/Kq9etD0RC57/EYGr8HaWZbyQDUSOnyxNE
THufLwN6ILZEicOf2LA4xm8dAsFj8rHBk3gbTaWzNTAQX3pdPById84K/fEO
CcQ+1rBye+LEx2xCo2GB+NpsuYjyIde3bsujAnGInnzZlvhSWtwHw4RA8jxJ
ZrMm7u++33EjOxBS4ywfTYmdD1u8z78TCDM1j/UMYk9XtVnJmkBEPzl3QJ9a
L0mR1VV1gTCVPDW1iXhH9ajzq0eBuMx5pVmPOOdr7rulzYEYW8GdrkOtz6aO
t7v6ArE0zFxQg3jTaEC7G0cQYnkmbtKp+ao1OVe3Iggj/y7oUR7dLxe1njsI
Ilv6GmjExeLjK77yBiHL7Os7eeJ5x91GUcJB2NUoukiO+EFtblWGYhDyX9Yx
ZYgNDtzPueEUBPa3G8+vJxZyPusl6BqEz9OROpQnJNJo8e5BsIiTfyNKfK7O
rFHfOwiKb+dYKbOOty88DwmCrgtbmDBxvfP3bX27g/C7lma1lniL1BorrnNB
eLi4LYCP+OaPJ+IBJUGYlP1vBWWpOztmakqDcNn1WhUv8WLz16dDyoJwTIyb
lfLjyIyJ+ptBcEx0usBDrF87VZDwLAja0UVzXMQa9q3930aCsO8V3wQ71e/r
ku7ojwVh95B+CWWBr7Ss/J9BaN5z35ny1K5MdaOZIOzwqa5bRlx1ipFZvBAE
L+G8rKXEikPX6E68weAOeai7mHhj8sG4x5rBsDsT925hgIY63QtLLHWCwTo9
l0XZdvbBkbd6wejt7jSiHLdt+uqgQTB+Xy6smidu9PD5xG0ZjBr+VXlzxCHa
GuZbfYLhuiEm6C/x5YlP66Yyg3GxW9hklli//N+lPYeC0TJ4dxnlN6GrNZZl
B6Pa6kzjDPGfPktboaPBiBe0taBs/vpOGk4F46QjzXGaeLjs8I+symAUWxft
mCSWC9R+IN0ZDM3E6oEx4v8krP/s6w6Ge+mDG5Snev3U+3uCEdo6l0z5vntW
WfHnYCg7iQtTtrftLVj9IxhNjAXHUeJ43fQoDpYQsC4ebBmh6lvVKv5DOgTb
FrGNDxHTX3/1sNgYAv87F+opH8n6U3BZLgS26xIKKHssk+IOUgyBRNxtBuWx
f7F/erRCkCMbe2SQWHBQuK3FIgTRee/wjTjwfkjaze0hsF9a8uAL8ShzeNeW
mBCk727OpxwnEhH+LjYEt2U3RFA+mBhp/2s3ud8zei3lCp1YMb2MEAi4ucd+
Jv53e19d/YkQKH+Ddj+V3/XiqTf1IVh49uRTL7Gwt9ig/9MQ6Is23qN8gftc
11RjCLZfnT5O+S7zwmPBVyEozGu1p/xR/mqOe0cIOP7LeNpDvPFSNa1/JASm
YtW3PhI/ONMe8FMgFKOH/lZ2EfdZinvHrgnFTZv8o5RZfjPd/gqFIm7Wfidl
Q7tl1kvEQqG8WVub8tNFOppr5ULxavm1x53EzX6nOQz0QzEkz9n9gbhTKqw8
JygUv49kb+gg/tty+5JAaChOJ9txURbew3b+RHgodB6pTL4n9nxbVFASFQpb
XdsHlPvSXyffTQjFAu+sK+VvA2oOfdmheDc7nvuO6o9LC7OKd0IR1qG19i3x
gLPxmQPVoXi8VHQx5Y7Fh00/14ZCvmjtWDtxrY/Q8WMPQ1H1y+EJ5dQ16jpz
z0ORFfc2mjJPZlhiU3co4o+ueNNGTAt+yxLIGoY1+3jOviEWFRC+fH9xGHmP
vp1Nmafez27NsjAsqdyeSHlSdPzsixVhWL1P2pVyzbvlRioCYTh1M4WHsqkx
0hc2hOH1jam0VmJ/6TKOE1ZheO7CnthCnPDEK0zGNgwjtNowyjmBvC+q7MNQ
H53qRrnuQnzWCxcy3jMrTcr8MqYr53zDsPF12+Rraj1kvvL7xIZBzTQpirLc
xvViMqfDkGeSsesVMRrfJFedDUNDRU4IZeeQjE/6JWHwkbvmRnnfpR/nXC6H
wWN6nR7l7o110gduhIEv7tUiytmybvIjz8Lw9tSOnJfEP+WOalSNh8H0rXhN
MzXfzdjCNxkGTWORcsoPt406xEyHQXmZzDnK2VVm2zX+hCFWyfsgZTkdlqs1
bOEokti2lbKfGVO8XjAcywpHF14QtwebcLbrhaNO668d5VqOaSF1Rjisxvaa
UD5Xdk72mEE4diVwb6IcNTZn7GocjqlO242UuXbdTOm2Ccearb4LTcTGGeKz
X/zCoc5Zep3y3ZK/n6YzyXht/msoaxjFzJofCsfKN7ErKd/6NMJ55nA45s8d
XUq5SrRH0/xIOL4dGJ56Tny18OHh4pPhcFrN+Ybymax0bZPycLBm8WVTPhCz
MrewLRw37vRwUmbnyyz98TYcO/34l1DOqGSpM+wIR7+b/Vwjcdroz4GR7nAI
zg/8oLw3pF3PYCAcH1mjX1OO9jg+OPQrHC9TBfIou2+WhK5oBHbt9ZGkPNfO
zl0vFoHaLDZhymcCR7vMJSMwF3mdn/JARvUu940RyMwQX/r/eM9trserRECg
jDn0jDqfrBNF7xpH4FPWyUrKNa5v/6lFRkDo4F8Typ5DNU112yMQkXDOgDJL
wpnCzTERkG601aVsfDJczTE+Au8s6xUov/m4KGLHvggcqZoXoDzsp9BVWRCB
E4qPvz4lXsfcX63wkMTnljxIOXshSP3Q4wi86J5Lo8x6xLjyWwO537AnifLw
7SWXzzyPgFfb9Z2Ua1jSCnnbIjDFccyXsnte8q6Zr6SeF9t0KBfWxqvfX8GE
/Cm78SfEnNZulULcTCRb936nnNynRd/Fw8TQsehvlEOW/JJSEmDiRMelHsqa
NrH850SZOOVh9ZLyu/7oyXRlJlL27SyjLLA8otLKhYmaz4xwyiVGexLG3Zjw
ih8LoqyyJ9voqAcTZ+VK/Chbj1e87fBlgq1P2J1yxrvp3/4RTGgfszCj/Otc
kmFCChPhSsUbKXfqHm0rLWPitdXscAOV386SIrNyJuqXbv5Geab8VuBIBROS
VvmfKfNKdMwq32ZiQ+qWbsoW7CLC9x4ygcPdLynXtZcGtL1lIra3p5KyOfdd
emwHE02D28spd5g8n1nTxUQxL0cZ5ama75lefUw8emZUQpl+Vuna0DAT/+4M
H/t/vE6D2KwfTJg8KT76/3j8DgzFcSZ4J51zKAft39kaM82EdEXbgf/He5hx
YvUvJiIYhRmUU/8U+Nf8YUJ1zGcfZR61yzTPOSbiHtCTKRcza6YXFpjQq5hP
pPw/QYthTA==
      "]]}}, {{}, {}, 
    {Hue[0.67, 0.6, 0.6], Thickness[Large], LineBox[CompressedData["
1:eJwd13c8lt8bB3Al0aBCSEYhWc9j7/UxUvbee88HlSgqEpIkTVIJoS1SZkOU
Mr6yiihJKamMjELqd+7fP/fzer/Oua9znes+57zOs9knwsZ/KRMTkw15UL+z
A01PxY5161h8kSm7/n4bunP59un13tW99fqW9f32bcD6lz58vfW6l6WX93x8
sg3RVjd6mHs7dXl2LWYUFG7DujHeU3M9Q7ozvcXmcaHb8P6BRcR0z09d5zV/
6cmLhjASG3032bMUESUvmUNphpjrUT070cMJVob9JNcNfVQpsHldleQCZ6ya
YOIlfUQf75XyiOOCdeuc/1ymPn7q76trEeLG8+lGX+a9+hi9XfOt2H89WIb2
dSUb6ePtYW199ylefDbPKjAd1kOdrMF4E4cg7G/u7t0gpYeDaVw1CV6C4KRr
+dQK6UFr+GOS6l1BXJpJ4wjk0kN1ThJ/kb0QFEeXfHn7B7jL0rgt4aIwPJwO
aBq0A50MMYuN6zeDKeFr/t+9QIPB1cKOAlEsE78sdqRQF3IZd77+eiGKV8vW
W1Sc1EVubyVdaFwU716fz/t1UBd7GS+qQjTF4F9w8V6psy7oWV9bmbvF0BQR
pvxnjS5yRqVnlFnEYW86pj8dr4PIk6XbcgIlwJ/ooazG0MZAf1Va3XEJaGbF
COW7acNU/MnLz+USqAs4ZrzRTBvitR3OikySyN11TdNAWhv9n34yWrMloXs2
0sFrVAtGasrn/jZJwXjZFdNnoVoQeF/92UeGBq/WXZc/xmqCaWpndpM1DTam
LZHFYZr4tFzKRC6GhsLiCee9Hpq4Tc+5vfiEBl49bxjra0LnYGxUtiMdpyxW
T11aqQlPQc2lbYmyOKIRdJg1VwMdtIGMi9/lEPxGTjT+pTqeqtZ8sfwnh3uC
G06valBHhd45MHPKYyw7OrqoQh059hY/g1Xlwaoz57MkVx0+Bx7ZqybKg0P6
lK8TQx0/W3MFOnkVMK1nkhPDoQ7uMM8brAaKOL648dEmFzVIsV5ptHJUhH+D
iIGjhRpQ8HnofKginKsuVl3QV0NYL2OjzBlFTC2sUbGQVsNTw/3pVsOKiD7H
9dxxURVRgufDzx9RwsmSnQ/Gr6iiq61TQbpVGRHFh883zatgJJjHMmpQGbM5
u0vyJlTwd5lL6MNpZRz7tvT14c8qkNL8cMVSUAVDU4/FwjtVkHh1nDsqXAUv
ms6pddxQgULC6l8P1qpC+u9trWfuKjglb1RrYa+G8srVGaxkHNl+5+3aQWo4
Giy25G2DMlqTGF3ScWq4IzGRWl2rjOW9Z76x5avhkrxnyYmbyog7+HFjw3c1
6NzW0rh6TBl+LQn7VZPUcdd89mWsuTJU/Gu1N5VroPpo/p2dPUro4njZxNGo
gebEpfwO7UqIrBqyX+zVwL2G4DD9JiXcWLUyvO+vBnx7bxUr1CpB+K5T7hkT
TewMKzsYeVkJbP9m/rINaUJE20zLJVgJb7Ll6ibXasMzp5Tt1lIl5HTdXBO9
RRufzlrO/15QhAvHVs95dW2wl7EwWcwokv0p+Heprzb01j7ftHZEEYPhK7W4
72vD6MGFq1P/KWLE8FOlirMOKia10mQvKOL3RNaduHxdaKhw3dbQVES1NNe/
f/d1USo8LbRXWRGxARkWSc260G5XPfxAVhF/+pN+pE/pYpO34hIXMUUkfKxa
/1IEUB9RGfnMroiktiLbwShgSbWtqd6QAo4Vxr9cukEPbClVjk9OKMBEKZhz
vageqd/nwk9pCmB7amO/laaH9BU/y9lTFJD0cUu/qZ4eXEYk/0TuV8B+kdbP
Z4L1sCWgcE9csALC8/j+itfoYZVe3Y4cQwVYXyyTMXXVx+OZ3Sc6/8pjrcyF
CHd/fWzIkNqTPy+PttqkuxER+nCZcbfeMysPk35HtTOH9dGkyv5aekwe+vx/
Dd7d1MfwI9PwrnfyUMo2cY34o4+6uNaXrI/kwXvm49HTlwwgUj5ZMXBIHnzS
95N+FxvgVAV/VvxBefDXp8S7lxrgfnCanFicPIQmJPdsbTDA26h9B/dGyWOL
WaRX7YgBFlptucwD5aG4bFHlo6IhHO79d6PAXB6WUTyfFJoNwa23y/6TgDys
Vo0MZHUZwvHSdPX0BnnYFFS/+fPWEOkKBm5svPJwaHd72ThuiO95Q6bq6+Th
LnOlxmX9NoScYol+wiKP0E+yJxO9tsGIreZH4LgcjtgZ63TObsNhDbsbM0/l
wH+vjX/pEiMsa3dfJ1cvhxIuu1/yq4wQeutOE+OxHF53epSeFDaCQ+8Voalq
OYhZR4lY7zBChjXXD7E7cqg3v7y8/bwRSjIG72/OkcOi0Uzbf1rbMSYc1eW/
Sw6ZxbE3F422I9q3lJ05kry/nCmVZr0dK5fFiFxhyMHs2Uq94/7bMZ64o+1b
kBxyDDaVm2Vsh/FCWFeupxzUYJrV8n47WIrWVqaay2G3er5nU+IOXNp9X8Ne
Wg4meRzTpuk7ML50jWuIpBxEWPentp3dgcPTrHmHtsqhvduhrOvaDhR10jMq
ROVAj1zNPNC2A5Y7SivVBeQwUhxT/JPfGN+UvCWusMvBjdvix8ZyY2iV2pUO
f5SFYlztodwHxujzbhHPHJTFyiEJns2Nxsj+s9ZB550squ8w64q/McbwGs6X
Ra9lwWNanSn3zxhvXLfU5jXJov2QmNI2UxMIzbsv6pfKwnB8Pjb8owkCHolG
CSbIYt+OM1JPvpsgZybnx7YDsijJp/VxzZpAumfo8M5YWfDZealXs5liVb7q
XEeULL5XPfvFTDdFSrLG1cpgWZxOzIw6v5e0rwnm4rKTxdB68fCn7Ga4L1RT
PyUlC96Ix4K8vGZ48lRz3z4JWZi9cPoveJMZeou3f14iLouK2GMyaxTNMF1e
38O/WRZp7ydGnZ3MkMJcXB/GKwuF67WB4wVmcOk6tyFjmSwOaVl786uZY6P4
jcvlg3Ts8Mj9qapvDo1Ag3LXATo4Er4dtjczR2eqyInlb+m42JBcnOlljk8b
fp3066GjyqTm2/Kj5thk9clXr42OCSfR6Kk35nDPtw2Me0CHx56ZtNY4C8T5
qlT259CxJUtfYDTZAoYl8WWvs+lk/idus2ZagPfF+7Xd5+iI/SPZrl9oAY1j
sz9fnaLj7GGP9dWtFmBsNv49k0ZH68nnl4sELZF/xOBeYRwdGiXn7x18bInT
XlFONzzoMOxpWxx7YYm/ryLiV7rTYcG0bLtnpyWmvC7sCnOlw9cm/I3usCW4
bo7eV3aiwyhuc3wCixXkq/Xi3lnTESk8e0VP2gpCLCccE7bR8TTw8o+GaCsc
S1y/djmdDuM/6pz746wgIWXLeVGGjrbMbhWlBCvocRgWKUrT8aZ6RULhUSvw
eZyMDpSgY2xVFGfyRSvU9/NkfxChg690h6pRvRXmjcu9hPjoCPs9mfCC3Rr9
K7h9S5jJfHYG8HzmtIbAxnPvnZbSwTbad5OZzxpBWQMzy5bQUdTf8FpHxBoS
pUYj3n9pGHh0Vua+ijWy4zhK6XM0WCar9+Z7WiPH0F6Cc5wGBc5DsnFl1qA5
in6c6qeB6djM0+wKa3gfOMHW1kdDG3OIS0WtNRYOOGVcf0ND6IxN8uQza7DQ
ku/59ZB7S69Yf2CfNbgWJXW+ddLAc/lFih2zDYLMOQdUm2mYk147QLO3QVfR
ZOTTahpmL/EfUnSxgcKF8wqtVTRMr9kipu5pg0NHUvleVdIwNqUeYhhM+o83
mY7ep2Go1nfW5YANRpRWSoncpaHZtJIjtcgG2hwZBY03aMgJ9dAdmrFBM//z
q28u0pD1Lmjoy7wNfipf3s1MfMZyd/KPfzYQ987RpF+gIUMxteX3CltUCgTW
ppynIXGhzHGNkC1yLji4GJwj8zvGEqllZIu3TH48oydo0Lp5K+/cOVu4LaR+
Hj5MQ/+mm5e3XbDFFtd7B9WJY89dz52+bIuSTsnu44k0VB4qvmhz3RaCUqXl
aodIfZ3ysjke2ELXzoGedZAGSZYzmSkfbGHCVeQZvY/UyzMuIVrGDtH/eThX
RdBwv3tf/BZ5O8hJVPKKENuZ7D3YrUy8kikuPZyGU8p79ivo2iGiNInmy6CB
fXXE3jFrO1xyd6LzhdKwrNonMiDGDspXvrDkBdAwyWni5VBvB828Ui8RDxp6
w0TaQ57b4XF2qMcZdxrqGud141vt0Bm/hYWVODP2pvC113ZwkPYwGXOlQW5o
9fu5UTu0/9TMfepMQ3jZS/dLXPbwknaqP2FPw6ilvesnP3tsO6TyX445DZ3X
aS2/g+3x6NDp6E3ENczLNdkj7LH6TWJZsRkNRysr+FX22ZO6R7y5Z0qDhDBf
35Hj9pDeODLQY0xD4Fifk3SFPVyfXJFSM6LhU7qXwy5WBxQdMbV11yXjj8qI
yK12gH126sS8Dg2/ts/9+LHWAZWWAgvZxCuZTyUH8ztAmtPO4bU2yX9fwz0v
mgMED7vyOmjRcMBfnMvS1gHPjvg4BauT+ut8fyl92QEjW+ca+xVpyLtQdeHr
FQfsVeCXSSGWnEsKvHrNAQsnHSfkiLXuCf4TueuAPZy7zhxRoMFXypLO/8wB
eaHyuuryNJTy3E1n++YA5UnDJ7fpNBiPxxgPqzgifaloZ68kDQLyQilsWo74
KlQsnEo8tutpvbSeIx5KmbapEp+ZXau1y9QRShf5zLMlyP5dvE7/5+kI3YoT
De5badi1+i3XhqOO+K6iRpsXI+tfEgNm/Y7gVDrJFr2JhrDQz/yRg45Ywv4z
T45Y93a64+lhRxjd6Ur/JkzqKfem/c24Iyzb97j7ENPVdjUELHPCrU2PXtsK
0dBgVHgtgeaEZN0PXdsEaPjuy7b7XrwTdl56GOPLR/LNNXz4OMkJr95390sQ
j79JYG056oT5lwLJY7w0/LScu/DhtBN8DYeLYol/aY4+5bjmhJSIrbzneGhY
yt3KE9zuhNFrN/a84aZhw9MTNYKbnaGX85U7cx0N/P9alkmKO0P3ekOqO7GA
BpulkrQzjofqqUkTC5UmfDRRdkbVlrkdz9fSIHZx5+q9xs54zHxAcimxXJSt
R+dOZyz67C1J5KCR/8O8S4/UO2NAyILt9ioavvpsv6b53BkT38+5JhGn58dY
TLQ44+u5+/2uxF1CvTnOr5yRdqvQexWx14bzijIjzgjddOFg2Eoa9nFs9O9g
d0Gbq2K7ygoabv0WerHR2QX3pVvOjS4n56uqZXi7uwvq2sQknhP/3BPPnezj
AqajWYNXiNWn3nuNhbqgff/GRnfixh95c3UHXWA989Gji4WG90Mi0gGFLtB6
fjP/2TIaOP8TzygddwFzXLzBs6U0/B2XK2qedsH6arRdIR7l1Hzwac4FvV2L
CYnE9U6Wo3zLXDFfV+4O4t2fYowO8bnCzo91/OESGroXXvy11nNFldh64zom
cl5KhUZMnXLF54v084N/ZZBkvieFPdsVLzIzmxuIIyPjL2295IrrdyyFrhLv
qDjd4nrVFW6cZjLhxL/1Hmx9WusKqy+rBhYXZeDizD545pMrTt3eGCNKLJB6
x0pFxQ0PLvLvTlmQwY2S2w1zGm6ouS1oEkGs9uqmykNdNwQqjmo4EduJXBMw
NHYDU4tPsBRx+oO8EWs3N3zuL5x9OS+DhYmTCYxEN7Dln6wVJu5zjiotbHPD
v/JQ9Y7fMghK2CUa1OWGWz6n1z8kni2OPCfd64YecVW268Sc02H7735wA/eW
Y3KHiE0y/HfUTbtBKiIjTYG4ut5hsJ/fHW9+RJmf/yWDbGn1tVyB7tjy+VJo
9KwM7E3/y3wU6o5c0Q5df2LOUO91IZHusB5oFrcjPnbjKOeTfe7o5qmTUSA+
KNnHHZFO2oWjecZnZOC3NW5DS5k7xPamWYYRy4s+FDn8xx11BWfad0/LYEzf
+gp9iQckLuzs8SO+4TMs2sfiAbOM22P2xGIF7Fvk13hA9dCCuRox32aPre83
eyDT699/i1My+Cv0T1pzuwdGtjk8PUbczK+nPHXSAzeXCHKX/5RBu9Ad8WVZ
Hrg/dXW0kPi1iCDf+oseyFH523GO+IPU3LxKsQeitR91xhL/1iiri63xwDul
wBwDYnHXzWZLP5J8imzkeydlkHhhie86JU+wtt2eX02cejnCTkTdEz+2tD1j
Is648m6boo4nLvEHXZ6ekMH5m9US9js8sdPk2YG3xKW1O8ey3TxxuNt0+Bbx
QP+HfZuSPbEy8rWVFbGGQH2m7GtPTBmLSOaPy2BIVGzga58nTP4ZOGYRH5VO
kS587wnmXMPM48S9GiaNfF89sf1PmUgscYxz58KSP56Qc/r63JbYxXSn4uha
LyixZq5YQXwulVz3VbxgcHknf9yYDELSFZ5tUPdCiMCajF3EOpkfv0VreqG2
Q2RVCPFw1jZ1eXjh+8bEzc7ESldXdBcZe+FU48JDVeLOZydXnHDzQr4k++3Z
HzLgYC6I8k70gueHaqE44uVzj20nk7ygVhHMsZv479g7hUNHvKDZ2sAaSjze
t2EyL90LN/q28boSt989yRg854VSFp9rmsSnfA4FeN70QtoFx6N/v8uAp97L
yb3bC34LR3+nEXNUHVT98doLPjZGbEnEy0su8hx444UDV203HSD+db63++KA
F4o+qARHEPfutLJ+O+IF4Ydr3e2IczbDxHXRC+s9aM+EiYUOCWs5i3vjja+T
7YNvMijZzSbyTsIbkkcLoiuIdQImWb2lvfEqtjuvlNjdtKErSM4bcX7tK4qI
L64PDN2r4Y1r1Wa0DOINN0pysiy8ca40ttybmLtLe+5VtDeGykuS2YkLn4m/
d97njT1qDdFsxIpVa569i/OGjkAzg5nY5tKHzOEEbwhuPMuYG5XBycBkiZk0
b7RcDykfJub40+rIfdkbDdeCbR4Tr9jiVmHz3Bsd+h6l0cQhG3RNbjZ54z8O
mdxdxM3sIgPMrd7Ydz4yk9wtkD77heV+uzc4K0wTA6h4L3bb8/Z540hOc47D
KLXfj033f/dGZeJ4jiqxQFmNgj+nDyq95yr/fJXB/qJLjQ+5fWAd/p/0HPG7
8wkuPLw+WHs65coMcW6iUeLzjT6QnjibO0a8ya6zQ3KLD5x0r9YPEm/59TVy
TNUHzDv+PHpGTNfecCfG3QfsJ1IYp4jLRYMXlnr54Bg9iOsEsdrK6u0ZPj6I
v7fj4TFi/R6nwcJAH+j0/xRIJnbYmb2uc6cP6EE+q/YSxxfxRsmk+KC41zfP
g7idnUf9Q4kPyie40+nE9tP+yWFlPnDY9eWaNHFf3/2OX+U+6PeWbpIg/nTV
PoSj2ge037Ncol+p8//sBc0GH/gskezkJd4czf33bI8PxsPtfiwh3jXA2WDC
5IsCEe9DvSMyeNHo9vDGUl+YttfRXxML3SmuXMniizyuioEu4uZ4jVvNK3yx
rt7B6CWxyGafsyZcvjhxXFypkbjDtyzQRNwXjS4lR+4Ry321XG1i5oukW50L
p4hTOs4vv2Hhi8Te+tlM4rfVH5lWWvsirH1qKoM4NS1mpsneFy/T2GfSiAel
Lw8Ye/rCcO7VusPEmeFjpca7fFGnFly+m3h8Kt3eONsX4V+mkxyoeL35Dpdy
fNE+PNFiR+X7sMJx8qIvfj5p47YlLjwy6Hw+3xd3vSRuWRK7bFTy+HrDFyft
BCd3ED/T7w84+tAX5+Y8OjWJL5yU3Ns05IshhxefRKj8onX2CQ77In73Nr/N
xNGutrE7v/givSdgWJjYasuB/Ru++0K6IeO7APHy6vaE4Blf/DLU5uAl3jkY
c3QFmx+Ovva/tIp4u2xjjjHND3WWYe9mvsjAafkOu3ZZP9wZV9s5TRzyrond
UcEPMTdLl08RZxz7L8FP1Q/MRTkqE8Svv3QHxOv54cwniRujxH55HxXu2/tB
tKZ04D1x4rolLZsOkv4fD+5sIT4zkph0NcEPSlHeqs3ExY+X6dAP+0H+TNXf
F8TNDLYyzVQ/TJY8PNlIvK55TZbDKT9wn5l68YQ4L1HIN73YD/56mbFVxI+m
NBd+tfnBl61soJg4v7XSx7bDD2qbFj4UEScVKTaXdPnBKMjtcyGxsaP0ef9e
P3Jeev0sIO6u4Vft+uAHvQFT3svEo4fmdpVM+2GbSfXpLGKetZWjfvz+SKex
WB4lnhtRsKkT8IfwLZbdqcRvn5RUbxT2Bwfmso5Q4+8uTu0U9UeR2P1PycQy
PWfFQfOHorHX0URi/dwon43wR7PBkb9xxOEyCn0d/v6wujidGUG85xf/vGeQ
P3gHtJ6EE++vZ+YfC/FHds+BnwziY06vnFdG+uNs0rBjGPG1pL1v9GP9sbZZ
hh5MPPT2UW95hj9Kha+w+hI7HDftOVvpj86+iABHYncnpV+iNf54Qr9R7kB9
L1FB3rsP/NHaXr2E8u7qMYe2J/74d9Iuz444c/jk6+Wt/ti92vmLNfV9tHtf
xQz6QzW/4oIZsfaYX7fzigCsGvyYpU/Vq3Z7wYNVAfCUFWajPHZEKlKYIwCH
zy7s1SPO3TyxapgzABaTZ9xA/NcuziBSIADHp1WkdYgf1568myIbgPRzecPq
xHpHH2WW2wfA9o55szwxv0O+B49TAIxV3cwp/xRJktnnEoDH9Nl2OeKCB8Yv
dDwDoF3d9EaWeOlE97+moACcERqapBE3OHwLH4wLQNI5fU0p4m1ifObsBQHw
PRZEFyW+9+PZZr/CABg+fd8gQixWuXu2pjgAS+JbnSkvM3l5OehmAC6YMB/Z
TFwfkfKz4V4AzH16PgsT69ROZ8U+D8DL6MJaAWIVm46hL98DcMjLqYKHWu8b
4yt1xgOwWnivM+X1wzLpZydJfgaLf9YTT8ekKhvMBkDUQmUb5buXdFNz/wWg
w965j4tY9uttmj1nIN6LcPKuI5ZISNtbrxqIs41+PauIH2gWsZhpBMJeLzue
stWvx6deaQXCZZWSBOW94TO3RvQC0bG3IHYl8Qs3rw8cZoHoljITW0EcpK5i
4uoViAV737TlxNd/ftg4nRqIqNKi3CXU/Er+XDtwLBDa2n9sKHcG86qwZgTi
ds0tVsrzg2ZW/KcDseH1hl1MxCYvK5NwKRBBlXym/z6T/XXz+I/0skBkzJux
LxJL+as/3tIXiBb+ppe/iU+IWMwffhuIuPzvpyhPv/dRHhog8a7ZOlB+5JJ+
M/djIHRWfnv3i9jG6n0W749A7JFSnZgl3qeZHLmCKQhjfCybZ4hfrOvY/GNL
ELSeJZdNEtNeDruZSgQhxDtjP+VT6fNZ16WCwLjdsZ2yG6sYR4BsEH7rsr6f
IB7/Ez0/oBaE8aVb11LmGRHoajcNQtHF5QfGiP0fBSXd2xkEb5lT8d+Ixxij
MduigiA6ddmc8l7BsNDX0UHgf/x1I+W0/RE2v+OC8EpDrnqUuFQjepNWShDq
MhJmvxL/qTj8oCEnCDz9rXEjVH53cqc7G4LgFvLozjCxgOemEd/GIFQ4Pk6i
XMRR0D/9IggczlPOlKsYRfU8baQ9a3oZ5XfStzJdeoPweZmb+ydiiWvVMkPf
g7Cm+DLvR+LHed1+k+uD0Rx2/84g8aDZZs9ovmB89I48RplpjuG8wB+MnmDH
QMr61qwWLJuC0Vd/TZhy4xIN1Q1SwZhdbXPqPXGrz+UVejrB+JWbFj9A3CcW
UpIZEIzSoomYt8QL7RXX1gcHk3Ou2omywAHmKzmhwTAZvKpO2f3VxazCyGCU
HJlY6KfySX6ZUBUbjOX59ETKXz4r2Q5mBCP0guTZPmp9XPv3S7YyGO9/NXX1
En92MMo7Wh2MAYPsGsq9y47v+FgbDLZjifmUa734z5+rC4ZV2o0Iyol8yhqL
TcHoeGHITnltasj+5rfBuCieYt5DLBP4isl/aQguMVw/vCIWWi9w/dGyEIT3
hbRQXtvgY83HGoK/2qfuU54SmshvWRWCliCJNMo1r1caKKwPgV5TuBLlHUZI
/rc1BBfObT/eTey75eaKHPMQSB4+YNlFHPvMI0TcKgSr/B5qUM7052y5axOC
eGMeccoPivaltziGoOQq52InMbf4jjWL3iGYclS4RblRfJjbKzoEdY9+clCW
khDeJH45BNYu+cPtxHjRmXA3PwQ+Bxq7KDsEpXzQKQxBQAdTPeXD134UOF4P
QcfJe7mU30o82HK0PARrNq53ppwh6Sz9/TmJn3y54yXxpNRplbsTIWCMBnW0
UfVuxTauqRCsrlzdQLkufMw2aiYEqiV19yhn3DXeqTIfgh1tTtmUpTSYbtUw
h0Lo3nYvyj7GjM0NPKHIXL1m6j/i7sDtq7u1QmGWVytKuXbFDL+ybiiOMevy
Ui64WSB5Ti8UciLtKylHji8aORmFotFg489WYvaYe4feWobi46zNE8pGKZt/
ffIJxf52NR/KVYULH2ZSQ6HX8up2C7GKQdQvk2Oh+E9H4Qrl+x++r847Hoqt
Z3OyKd8VGlA1ORWKodKMw5RvZdcdz71A4nMyu1DOS09W314SCo3pNSsoH41a
czK7i/R/Zh/RTMzGlVr841Uo2Jo4AyinlDE90O8NxdJPb9woJ41Nfv7+NhQ8
EikmlA8GdWvpfQ6FsKO9OOVdbudHvv4OxY+GJ++biF0MRaEpFIZ1u8KdKS92
s3E0bApD1d0CK8p5/mP9JqJh2Fw5uJ3y55TqGBeJMMw+2adCeVeT5Z19CmF4
OiDITTnNYr9QlVEYVlaod7yg1q/Tqz9KEWE4qdtsQ9n9a03zg51hCDVRNKXM
FJuXbRgVBtuYIgPKRhdClez2hSGdtUiJcue7JWG7D4fBo3wNL+VRH3p/WVYY
UhtT3z0n3sg4Uk2vC8O8SUUk5Yx/AcrH6kk8iYshlJeeMir78jQMGbdT/SiP
VrBcz2sKw7vUPU6Ua5iSsjm7wmC5+xIou5xJiJkdDsNAjiAn5ezafcqPVjFQ
aXmhupF4tYVzGT8HA4w0g3uUEwbVaDFrGUi+O1lCOYjlt5jcega21HoWUla1
jOYuEGJAQCTxBOXXQ7umkuUZZKz+AMrrV4aVmTsyMGRct4FyocGB2AlnBo58
PsVNWeFAhsFpNwZuCYetoWwxUfqq15uBQlMFFsopr2fmfMMYOPx89eQz4t8F
8fqxhxjoVJtuotynebqr+CYDOZMOCZSD9hReNC5hwLhqLI7ybMl9/++lDBzf
kh5DmVOk95d8BQM7unvCKZuyCQo8rGPgAE+ZO+UH3cV+Xa8Y6Gd216JswlFF
i+5l4M3IDjXKvdubZvn6GVDNVVeiPF3zLdVjkIFdeyRlKNPy5W5/HWUgzNlA
4P/x+vSi038woNBpz/f/eNy2urITDPivYnBTDjiypyNqhoFDxddX/z9eXUoO
728GNv9pY6OcOJ/lWzPPwKW538sor1W6LuO+yMDL7K1LKOcyamb+/WPgbJfL
4lPi/wFoetk+
      "]]}}, {{}, {}, 
    {Hue[0.67, 0.6, 0.6], Thickness[Large], LineBox[CompressedData["
1:eJwd13c8Vf8fB3ChpKIilKJSRFw7O17XKntkb9e+XLQUKhJKyTctI0mFlFJo
oB0VkWRkFUUyyl5J8fuc3z/3Pp6Pcz7v+36/P+Ocu5ERYu3DzsbGFkk+qO+p
jqqKzacatd3EDP7xiwONmavD6S1FOofXm7u/MQYg8IGxuuWVzgnhc73NLECw
fSX3Cv0anczkE54Hk4Awy1vNHC31Op4Fq6MbbgOexdW35k8361zenWeysgow
FRw8PKv3WWf5tR9+dt3AyiGhszPNXTrzL9yiI/joiL+SFzmt2KOzstW49fwW
Ov5aqvtMnu7V0Sg2KKFp0rGH/Z35eF+/jumBdl1XMzr6ip3URvV+6aio+5ar
u9Hh5vNz43DmkE5RPbOlmUUHc+mzuKlDIzp8qVIRxofo6HxiHjLRPKZzzWqs
ZewCHekCQt57F07oqOm18uy8SodNcKfDmOKkju0Qm3hhPh3L394w2+0xpdOQ
5rNF8wEd79aH6o6cntbxFVC0G3tKR9xBNdWQx791Xk9qc3W9pgMf2WSG+mZ0
OIadG1a9p2NWqmoDS3BWZzZU68b5BjoexiQL/NL7q2PPofGI2UpHaLvjksDd
/3Surk1+cqWDDmllsfn+zDkdeZ7UO5rddPxIHBj3r5nXSXsWqWfYS0fdHseJ
8UNsWCT+4fibATpkrzwNLuZfgMzYTVvLB+k4Vb2xf8+tBdifKxStO0L6Mx3n
pUhnx8IVPg7GY3QYbh74MtrMjrgPZi5fx+nItjR3KAzmwMhD1SLuSToWHC6q
D13ICXduhk01sdtNQTP5DE58rZD7JTVFx5OmiLfDiguh4cbfRHkNeyf9btVC
dAQn7fxA7g+T1XsS7LGITLzPZlHiRqcbKrLTi+Advl5OeIIOheNLCwdPc8Ei
NHjgDcknqThE+s7mxbBSfH5nyygdvzobcoIeL8ZMul2RzjAdRsvUNshYc+NU
ytH+laS+XLWM9J993DBKnFS/Surn9GETyI9agrv5aQEjpD+eyd7/MQWXIlDl
+PyCHjrWDcjE9ustww62Tr0w0t8IweS5vLZl2BJ7OuFLGx3NupMH/XfzoEX8
2IEVzXScvfSU1ZvJC51h6/BvtXTEStzIHzu0AspTFb+9ntBRpNXqb125Ap8/
Dtu6PqLjm/VSiSL+ldjS2hYjX0SHdlRI1u5bK+FnMCrCvEHHTLPqhZFmPvA2
CT+0OENHieJijxtS/HAI4AotTSD9Ot2y1S2SH9tpA4Hsx+gY0w1/US26CuuX
R55Q3U/HwJ2yn7k+Algdr063cqDj87Htuq7jQujuZ+qoCtPxQk5vuIpXBEXP
xA4+PwuU693I/nhtE94402+aD2hDPulu/3TlJuTMO5c8bdVGZssjWdHhTdCL
vtaqWKWNg6zKEqbmZtA7IgPl87Qhm9Jfw9G4GRuErthF+2ojfUB6cttCCdDW
ff5+4/t2hCbfM0j3k4Q+X+drzz4tdLSXnHxxWhJWmh2psy1aMJF4+eFHsSTO
HbOmXa3SgsTjj45KbFJI7P85sTxfC+3fx1g1qVLQu7xK80iwFgzVtl2cq9oK
/v1/FO9Ma2JdZ+kPhgwNF34+WJjHrwm28d2pVVY0xBvk/li7SBPfF201lj9A
w/I7gf4ZvzVwRzb9zr+XNBgd229Z/kUD2kci9qXay6LWuv95Xp4G3EU02Wtj
5HCiUSP4IzTwkdaRlPFLHk8/+nXHRqijQrWs12JeHj8Olm5MCFbHQ/pFcPAp
IGeRU0oaQx3ptuZjAaoKUDiRtazTWB2Mw89sVWMUkFjyYNfsWnWM1WSuqxdS
RBz3mwd7XqhhVZD7LS49Jfg/CPMX41PDVq7rbyztlZCz98v+skVqwLUfXWmB
SpBUT8pxn1VFUAtrrcx5JVypv6z58bsqKvQPJVr2KOHw4LWfFiWq2CeSFpx2
XBk15XnJ9zxV0VBbryhdsw2HY6MzbjxVQV+AoMW+r9ugXaEwXV2sgjlOp8Cn
E9vweK3Sj9mbKtiq+e26hYgKdK4YWRy5qIKYG8Or9gWrwF9FfHxpqAoUo5dN
P1mhCpf3W8p0xFVwVsHwsbmtGupOuu25n7INcu2OO7b7q+Fv+Lvciv+2oSaW
1SAdqYbZewbXvhzfhkUt538uvqqG9++WVEkd3IbII91ry3+pge/Eyzopx23w
ro4+pBqrjnpXyYoX67ZBxefx9g3FGrheqJa+9JYyGng/VPG+0cCSZ1fFN11X
RmhJl+2/Fg1YsfU662Yo49bSJcFtcxpI4M26kZKkjPVFDpnnjTXRqqZfn7FX
GYvnJ+cWd2lC/6CU2RIdZbSmyr8YXbEdYffLtDXalZDekL88THw7/tSzOB41
KsGJd4v7H/Xt8LvMyNKsVSL7SWSO3Ws7rJ93bHd5qYSvwUu0Vj3Yjsbfz9n/
3FBCn/73RyqO2uAte3bvSpgSfo+k3I28qgOv2fgG2zVKKJXmn59/oIOhN3u3
P+FXQoRvknnsOx0ItUX5SfEq4W977GDiuA4Sm8XahTiUEN1dIvBBDNAwPOOu
P6iI2NqcXV/3ASdMP/1pfKWIU9lRH9jX0OEq5CVwZY8ijJUD+AQ20aGWn9L/
naWIxRXWtltodNjpS9nJB5Dx3eLtJnQ6NGMDO5rdFXFIrObH+QA6KiY+Tfqb
KSI4a/WcRBk5Z4YmU09LKcIqo1DGxFkX5VEJmx70KGCFzKUQVx9dvNDvrbz6
TQG1j2OLQkJ0MSKlRj/3RQHG7fZq54/p4to63fOxTQrQFZ7T+5KvC8vhyC1Z
rxWgnGrsHPJXF23OR8Qe5ipA6Hx3wrnLeigZMmtSDVLAaukHsb9z9XDpoWHW
iL8ChF/FR7ne08NaVa4ld3wUIDoitX9LuR7exybclHdXgLhpqMfjPj0IBJne
ZFgrQInzn0q3kj6UjriYBasrwGKf4HfFd/ooY/jf4V6iAMulfR0pDfroVv3W
LculAOtrpa1/P+vjt4Mi3Z5TAXZ1Lh/eDOtjz/anjMI5ebjKXC9zEjBA1Gv+
rpPj8gj8Lpcc42GAMDax5g9f5HHcxki7fsoAau/Hkk7el4fw/Vph9gWG2D1l
fLmlUB4F/DbTCksN4ZuU0SN1Vx6f6t3uJa83BNeiD6s+3ZTHZqt9YlY7DXF6
oueozRV5vDK7sqguzRDOl9X1f5yUxz/Dydr3WjvgkZjAp+8tjzO5Efn/DHcg
jG6kMuZJxi9iO0Gz2gGL3Y0brrvLw/T1Evppnx2Q4qnV4nGWR7rehmLTpB1I
t96nyG4tDzWYpFR37kDB8SLDIMhjr/pV96qYnRhM71GWXi8P4yzeCZPEnfBf
uO2XmYg8xLgOnai9sBOufcySPWvlUddoV9iQR+6Xs41/JSQP2dBlHB21O7Ho
a09pxAp59OUeyB0TNoJwyuIkE3Z5uKwyH1xbbISVX298f1YrB6XIx0cznxjh
fRjPbHS1HJZ0SQpufGOEQ8zKe4aVcii9y6Ej0WoEs+OCA59fykHQpPSM/LwR
GoL+iik/kEPd0c3KBibGuJnELXEyQw76w38igruNMbU+qaSUJYfwnee3vvxl
jCOH79tOMeVQcJXWxj9ljJkQyZlt/nJYbeOhXrrYBGr1KgbPGHL4VfJ6mkPW
BFmq3efG7OVwLubMvrSDJtiZJGrSqyuHLgGJ4AoeUzDln9r/FJaDUMhzESEh
U3Ke2qXErJaDaaXD+4ANpngVxRmxTlAODyNOySxXMsWCWVsRh5VyONk5MuDo
YIotQw2JQ1xyULz52G/4minCBLxSLkzK4qiWlaewmhly9G0WltbLYqdb5piq
rhmaMkzv7q6TBW/0z2O2pmZYmP6Hh1Yri4zyuNwzHmZ4nsD8nF8lixLjsp+L
EszAE6jDqHohixGHTWHjrWbgbA0zPXpXFm77J0/WRJqDzWdV5ockWYin6K4b
iDPHqkqN7pZEWVL/f3e4zpijf3zt4e8nZRHxV6pON9scllqt19mPy+LCMTeB
0hpz5N4YDXaKkkVN8tsrOSIWeO/Bf31/qCw0CtLuH3lugSM3TXfttJGFfnPt
v6FKC3iMt/8ptpaFORvnDvd6C2xeIsLYaCULL+vgVp0eC3x79dxvgbksDCM3
RkUvtIQxJ5vwpx2yCF0/dZ0ubQlDW7vwOk1ZVPhdGSwPI9db/XT/bpaF0V91
vkORlkh4l78jYxN5bp9pVFGOtoR5XG39djFZtJZyR2cnWMJfq3tv3HpZDC3d
xxeXYYmn43cKJYRlsfreTlXDV5bQkNyfdXe5LIJ+j0ZX8lhBpCtMs26WBo3d
voI/+KxwoeHj1tg/NCweaMvnWG2FruvheeozNOS0l3/SFrNCyPWfhjenaOh4
dkHmgYoVEguZbemjNFjEqbdcdbfCMqfj71/30qDId1QustAK20qeVco20cB2
arIi9aEVKmrElq1spKGWg+n08LEVJtUEcyfqaQictI4bfW0FTs0jzc/raMhu
2dzu12YF3dbVC31raBC8Uhlvw2GNpDV5CiPlNMxIr+ig2VpDMlJLZLSYhqnL
wkeVnIgH9Mrmi2iYWC6+Wd3dGi32l/YuJx4aV2fqB1jD6gK7iuI9Groee005
HbbGDIPWFHubhncmj3hP5Fgj0abHwTWHhvRAN52uSWs83/20sT6FhpQv/l29
f6zBLvj7FDvxeYu9cYPz1gidZqgpXaQhSelE9W/uXeSc3RiUcp6GmNlC++Wi
u5Dx9rJoYDKp79TCUC3DXTgbzXqkfYoGrfzbWRcv7sL6VP6Y/6JoaN+Qf8Xg
0i6YfdDu6D1CQ8TFm5kTV3bhYbz7GIgfHc3NsL65C4HTNJ3JQ6S/DlmpvE92
4UNr8y7fCBqkFp4/E/9tF0o2338RsJ/0yz0yOkzGBrnZ6hkjgTQ8aAyPElew
wZPr2UfdiG2MDx5p3GYDOQN/rvdMGs5u239IUccGU3uFRvMDaOBZFnJwyMoG
x2P7JHf70cBZygj1PWCDnuGP51Z70TDKZ+xh98oGZeyHxj850dASJFbHfGuD
PftffzElfvHmj05UjQ14sv2Dyh1pOBORvz7vkw0Gxk7tLXKgQb5rWefMgA2Q
MMGXakdDcOEH18v8tniVXj8YbU3DgIWt83dvW2h2vlKpMKah/iat+neALZjP
kuhmxGUcizR5QmzRsbSr9ZMRDQmPHgqrhNtirYvzvZ87aZBcv7rt+GlbREhb
flu7gwa/oTYH6Ye24G7ieHNBj4bviR52e7js8GJHn99PLfL7AzJi8svskBt0
7ckp4ukdM4ODK+yw6erZSBniJRxn4wKE7TC0V0wlRJPkH15+34Nmh+DUs2dm
1Gk47CPBb7HLDi8dToZvVCX91/71QfqKHcpNJiQeK9CQdankUv91O9wyG+zz
I5aaifW7kWeHGxetuQSIte6LzIsV2aEvttA+VJ4Gr60WssKv7ZDx97eGtBwN
9wSLEhf/tMNe2dgHheS932j4gFGPij3SWoJ+zW2hYZ2CaPxiLXvQi8z33SMe
2lPxSppuj7OOl50YxOenVmjtMbGHs1Iu3kqQ/fvvpuy8uz0K2Jk+F8Rp2LPs
M/+aBHv81O0v0N1E1r8UOkzb7ZHxWX1PhygNQYE/hEO/2oNWvGwynVjnTqL9
uR57uNsLVtkTf5dvrWsdtseNoype9SI0yKrtKffldMDn23E21etoKDfMzoum
OaBHYL6pWpiGX16L996PcoBRUmMfpxDJN1P/6fNYBzz7KvSzWpCG4dZoruoE
B0QtLZQ/RzxmMXPp2zkHuGWnxYoRT2sOVPDmOaD3r7KhvgAN7KtqBAPqHHD8
Q9bAOX4a1lT8Vyay0RFdP14/81xBg/B8NaeUhCO4P7WkyBOv01hsoSztiGyB
+Vvzy2kQvRfdbbzNEY9G/I9kEm/O2L3soJEj/s33f+zgJfO9b5db/W5H/PSu
HQrgocFwsxD78VeOcD70yjhvCQ39jB15mm8dUbB52dNo4sSrB8xHqh0xdnTM
yZG4QbQl3bHJEclqH1YvJfZYk6Yk0+eI7muuKaHcNITzrvX5yOME0ZzafXqL
abj9W7RyraMTdFWbwrkWkfNV1SK4ztUJftuyF/YsJP3YH7UqjuGE6017H70i
Vh/v9BgKdALamIlHiN8MZs28OOIEoYUrp6c5aejsEpP2zXbCAO/iW6McNPC9
l0i6N+yEVd7cu+cX0DA3LJ/zbsIJl36F9HUQD/BpPvk+4wQzs3vxz4hfOVgM
rOZ0hngWt+oR4r3fDxgeXe0M3XfSjHk2GhpnK+es6M54I3elbDFxytbAkPGz
zkgXGNRVmZNBrNn+eJ5UZyz/8kdHmDg0NOrylsvOqBg74jb3TwY7H56rdr5B
4g0Zzb8h/k1/sqXisTPeMk9WOxI7OfJ8Pf/dGTk/QoLi/spg3Ym7lioqLpA8
vrR6/I8MbhXcKZ/RcAEr7pzBF2K1pnyVpzousEpVb31DbCOWt07fyAWH8wJN
0okTn2T1Wbm4YC1T00GXeHYkOZoV4wJ1zam/F2dk0Oa47152rQsSbomXWP2W
gX/0nk3+DS7wCokS0yaeyg29KN3igjOexde2EvNNBB0q+kb8VP87B7Fxks/O
FxMuEO0yCng0LYPSV3Zf24VdsexvoY8Ycaq0+gp+P1fQnpw7yTUlA1uT92ee
Bboifw9/y9QkiRfouZIZ6oryx22qP4hP3UrgexnuihSXIdpr4iNSbatCEl2R
pzY0eozYe0vkmupCVzAd977lJFbY9FTs2F9X3FN13sw/IYMhXavrsgvcMNDK
d4GT+BajZ1PbQjeUJhcJTI3LYPM1HnGF5W648NjdsJV49Ua3LZ0b3XBWbr9X
FvGc6Ly05g43fKuOilIgfidM3zae7Ib7Sgbv3MZkUCd6V4IzxQ3bXD9zWhF/
EhNZLZDhhuK5Ggs94m9bZ/6o5Lrh9sZAQUni3xqFLyLK3PBALth7bFQGEs4b
Tdm73fBjzdaxBOKYSwu8Viq7o6YmfVfFiAxOXAmxEVN3h7141b4S4qTrXwyU
tN0RU8KbfZs4Lb9U0nanOyZ+ZMhcIL73ePdQqos7et+PdfsSd7R/C98Q5w71
lb2flxFrrHt1Ru6TO7pi78UzhmXQtWlzR3+bOzS65mcciBOk46WzO93RdvD7
AQviFg3jN6v73dG8VOecFvEBx/rZBX/dwd4xaShE7GSyW2lghQf+HTRIrR2S
wcUT5HVfxQPx44ln9YmZiYqv16h74ARbjK4WsfaZ7p9hmh4I++/2rBJxT4oB
+dfmgUrD8IRNxMo3uBtzjDzAk1O/koO4/nUy938uHjgenFxTPigDXo5r+zxj
PFCdEptjQrxo5vmu0VgPVLjy1eoRzw19UTx63AM/BrjZtIiH29aMZiV6YMCD
O1qGuK4omfX1ogeGe3mHeYjPMo76uud7IP+la1T9LxkIvvJwcG30wOFfNiIM
Yt6SI6qDnzyw2H3O1Zl4UUGG4OFWD1iEvMy1IZ5Oa2nM6PBA9yGW5Q7ilt2W
Vp/7SD8+mXLQiNM3wtj5nweeb8zomPkpA9Gj67UcJTxxYW6XRBpxwd7FYl8k
PXFj6b0954i1fUe5PKU9YaxZ8fo0satJeYO/vCdicqajYogzBPwCD2p4ImLd
U70g4jW3CtJTzD2RbWzHTide1bB9pinME8EO7pLDAzLIfi3R6RjuidJ38dsH
iJVKlr/+EumJ1PBIhx5i68vfzvREe8Jc/u6VduJkvzjJyZOe8Dm4Z08lMe/f
GvtVVzxhIvVX7Doxt7jLQ+u3nkh5KnDMhZi5Rsc4v8oTWltenHYgfscj1sFR
44mt+m8zbIgTp3oXPqjzxCel1remVLzKvbZCbZ6A7Cmr7QPUfj810f7LE8V3
NsqtJ15XWKbow8dAV1X/WE+/DA7lXH7zdBUDPyV1o7uIv6RFOwkKMbBgrffK
TuLMGMOYt2sZ2Gkzpt1CvMGm/qOUOAP87o/evCMWn+4PHVJlYHr8S+w9Ytnt
a+4ecGUgRs318hHi4k0Bs+weDJjnFzlFEqstKd2RxGBAOXxg7UFi3WaHr9l+
DNTGjd7cTWy3O3Vl/W4GsuaGx72Jo3KE9snEM3D3JYeWKXEdj6D6twIGbGsj
I0WIbSd84oIKGaiWvXFbmLit7cHH6WIG6tds/SZE/P2GLZO3lIFChS02fP3U
+X/hkmY5Ayebz3pyEW8MWzV3oZmB+D0NgmN9MtjTwVduzOaFeo+rdVXElW9c
nt5i98L2K8eT3hKL3s19tGShFzbxjJq/Jn4XpXH7HbcXBmR1m18Qi21kXDDm
98JNi6SFJcQfvQr9jCW8EHPV61MusXy/xTJjUy+cv3lHJZ44/mPaolvmXjg3
9EonlvhzaTfbEisvnM7hMokhPnHywGSVrReUEwX8jxB/lb7SYeTuhVNyc4/D
iM8ED90z2uOF3AsdlX7Ew+OJtkapXjBestnPhIrXctXucroXZOqUy4yofJ8+
tB/N8IJX3prlO4mzj391TLvqhZyT9s/0iZ3WKrv13/KCxligojbxa91234Sn
XuiVVglRIL6ULHWwqssL14u5ZNdQ+YVph4v0eKG0vO2REHGY866I3b1eeG5q
oCdIbCl++NCaX16YcGl14ydeVFoXHTDphSntj3k8xLu/HkjgXuwNl/or8ezE
O+TepBvRvCF2fcJ1sFcGDot22tTJeaPzZMPsT2Lmlyoee0VvnPO0vTRAnHTq
fbS3qjcWVap39hJ/6m30jaJ7g2vINKKL2DurW/GBrTcKH83MNhPHrFxQveGI
N95GdG2oID7fFxN7I9obvA1xw6+Ic59zasse84bOmbPPXxK/Yy0u1DzhDSOH
b17PiVe+W55id9Yb5tObnpYRZ8WIeiXmeiNErvReIfGzcc3Z6VpvjBzkT84i
vlrziLHrozdUT9pdukIcm6P0rqDBG04GN3MziY3spdN8WrzRLBn+IoO4sUxY
teGbN6SKrrGlEQ8cndlTMOGNUXWRomRiwRWPBryFfWB1qPjjMeKZPkXrF+t8
UN7+YDaG+PPLgtK1632g33RNgvLVvbkn6jf5IDNVNSqaWKb5ggRoPuiWUtY8
TKybuY+xFj6Yfv7oSxhxsIxi20cfHxRwtr9hEu+fFv7j7u8DCan6vwHEh15x
CA8xfXCn+rES5VMOTY5LQn3wRIyR7UecF3uwVTfCB/U6n894E3d9ftZSnOQD
edZ/F9yI7U6bNF945APhPDbDXcSuDsrTm8p8QM8UTbWm5muTiFDREx9oRC77
aUW8t3TIrvalD/pMbM5ZEp/pSf60qMYHRr8jBs2o+dne0nTgqw+O/XN8u5N4
+5B3oyO3L7Y8XbJUh+rX4x3Xniz1xdOynVHaxEPHt4au5/WFbIPYxHbizI0j
S3v4fDHIyOvUIp6zidQLXecLMc3vTzWInz9OLoqX88XqpAMXVYjpCc/OFNv6
Iiato1iWWNjuqpuggy9UX9lpUB4Ti5UJd/LFkiG7lzTia0+MKrXdfcH6+6tO
hph9pHG+yt8Xzwrdp7YSl9v9DP4a6Yv4wC+OW4gNNq8247nmi3bWlqgNxPcH
X2/0zvbFt41nhChvfrR3qizXF6LVAffWE3Maf7jin++LT7rB3aLEr0Lix8rv
+4JZcNdchFj78URKxFtf+NwtVhcmVrH+2NX7yxf/xMrcVlHrfW3UI+1hX+Qo
BXJSFuiRSbww6gsD36hb/MQTB05s05vyBfeBD9N8xEWXdU5kzvviNY09ZSWx
XP8dmi2fH3ZJWfXyEktGnzz4StUP5on7ariJn2jmLDTV8AOP9tIDlC2nn59t
0vJDpiiXGOWDwZO3++h+4HsmE76YuNLF4xuvqR9sizfJcBH7q6sYO3v4YcCd
kc1JfHPs29qJE35Yu0ixff4Hqa/gb97hU37IVc9MplwfIKTCleSHia2MnZT/
fDW1FD7nh4epww/niI0/PIrFZT/0f1mV+o94IP/0YGIhGT+9lTlLvNVH/bl4
mx+6jh0znib+T8z8z7HPfgh6b7Wc8kQnY1tXhx96H3g2ThE/c0rMz+z2Q7qT
gTtla8vOFKFBP7gVrzo4SRyuGRfKzeaPlJy0B+PElSs/bhwU98fb3CC3EWLa
hx4XE0l/9PsNbaV8NvFPys2t/rCIujk9TOzCtZnXV84ftTfeJVMe/hv2p0PN
HwuyCiuHiAX71jXUmfjjiHwLBol9nvnH3t/tjyU7CxwGiIdYAwcM9vnDz1hU
kvJBkaDAT2H+iLtWOd1PfPJQiPXvSH9U2VSnUL6nEbZBK94ffW+OtvUR/314
7El5uj9mlkUye6n87mZO1JeTeIe+Fn0nXue+oc/rjT/kU9YnUM7hvdY+UemP
EZ5kd8olrJxXgrX+EFmxhIfyF+nbZ5xa/JEVZMbsJpbMK5Xp+uWPhsyvtC7i
51mN3qMCAchXDm7uJP5qutE9bHUAok6J36fMNsNynBUOQLXJomTKulZc5gs3
BEDQWM+E8psFGqprtgbgv0W5LzuIaxhXuOnaAWh++/3BF+K2zcyCM74BqC2c
KWsnnq17mCcQEIC7LUczKK87zHE9PTAAgXtpRyi7NmWkZIcG4K3BEJ3y17gP
0SURARDZsrK6jbj3h/Kur0kBMDB+0d1KrY+8+Wm5RwE4nnNBtoX4h51hVkJp
AOokhQUpt3Ce3tn9OADtp0v/NRM/9hBOu/giAEdX7XxPOWb1No1/VQEwXJjJ
orziBPPQu88BcD8qUvyJWMavic2HnYmDd8osm4hFBdbdfMbJxK+rnpqUV5Qz
rFZzMTHusEGC8rjoyNXqpUwk132fbSQu+7RET1GAifcf4/Mo7zRE3PwWJs7x
Ll9E2Us8nzvdjImevOCP9cQRr92YEpZMWDMNn1I+48NXXWTNxMpVKjcpP8kJ
T6y2Z0IszeUo5VUSO5f/82TCzqdckfIbiZ5VHmFMvPuvN+0jtb8k12+QuMKE
[truncated: 1,255,831 more chars]
