# Supplementary material for: DYVIPAC: an integrated analysis and visualisation framework to probe multi-dimensional biological networks
Source: Sci Rep. 2015 Jul 29;5:12569. doi: 10.1038/srep12569 (PMC4518224; doi:10.1038/srep12569)
Supplement: Supplementary Information [file srep12569-s1.zip › 3Layer_Cascade_NFB and PFB.nb]

(* Content-type: application/vnd.wolfram.mathematica *)

(*** Wolfram Notebook File ***)
(* http://www.wolfram.com/nb *)

(* CreatedBy='Mathematica 8.0' *)

(*CacheID: 234*)
(* Internal cache information:
NotebookFileLineBreakTest
NotebookFileLineBreakTest
NotebookDataPosition[       157,          7]
NotebookDataLength[   7281165,     120282]
NotebookOptionsPosition[   7275992,     120122]
NotebookOutlinePosition[   7276403,     120140]
CellTagsIndexPosition[   7276360,     120137]
WindowFrame->Normal*)

(* Beginning of Notebook Content *)
Notebook[{
Cell[TextData[{
 StyleBox["Supplementary Information for the paper: ",
  FontWeight->"Bold"],
 "\n\n",
 StyleBox["DYVIPAC: an integrated analysis and visualisation framework to \
probe multi-dimensional biological networks.",
  FontWeight->"Bold"],
 "\nAuthors: Lan K Nguyen1,*, Boris N Kholodenko1,2,3  (* Corresponding \
author: Lan K. Nguyen: lan.nguyen@ucd.ie)\n\nThis file presents the analysis \
using DYVIPAC for a model of a 3-layer cascade signalling system with mixed \
positive and negative feedback regulation, as explained in the above \
manuscript and given in the scheme below. \n\n",
 StyleBox["All usage of this code for any purposes should be properly cited \
using the reference above.",
  FontWeight->"Bold",
  FontSlant->"Italic"],
 "\n"
}], "Text",
 CellChangeTimes->{{3.638171118948369*^9, 3.63817129633319*^9}, {
  3.6381801839442863`*^9, 3.638180238691978*^9}, {3.638184269088954*^9, 
  3.638184274206545*^9}, {3.638186184213057*^9, 3.638186184522513*^9}, {
  3.6381866555403147`*^9, 3.6381866660485907`*^9}}],

Cell[TextData[StyleBox["3-layer Cascade with Mixed Positive & Negative \
Feedback Regulations",
 FontSize->24,
 FontWeight->"Bold"]], "Text",
 CellChangeTimes->{{3.5534084342898455`*^9, 3.5534084643215637`*^9}, 
   3.638083561076539*^9, {3.638180315969407*^9, 3.638180324886113*^9}, {
   3.6381842323101377`*^9, 3.6381842509724617`*^9}, {3.63818663398177*^9, 
   3.638186650745126*^9}}],

Cell[TextData[Cell[GraphicsData["PDF", "\<\
9E14ARda;S<:9LCUl^G[Yo>Pd<C62S@P<21_HVX:?3`P;daUKVMdJ20e830PDR0_
AVU/M6Eb82m6K65dIDAUHfmTIB0n?PYcM79UHFd:N05]Ck/>`S0@fo<EWQWBG9h`
PhCHj<B<XT:AFZ0=o3nGE0DTd0f9k;=m7U1SP>8Q4d0fH6a``1GE=Q7>2MFJgiQ0
IE;<Q<h4:gRkWgFR:cn5[[QeJ75JC>JBW3E6IG/_[E>fZ;cDA]/?U_DC9YBTUM?1
f6cfEWnSKKWaUo?5A8DUWl]QfSTBLj5m<lKVoWPN>h`G;YgSbVIYkh<T^`aolSaR
Sf[GTmSL^53m0X`1@fl:IFiTLgAbIF5]2VE^I6mRJPXe830PKf9Z2S4g=PYUKVA_
HVX:<R0`86mRJPXl?20_E7U`IB0_D65WIB0_D65bIFid83<P<21B82mBIG=_MG9S
IG<P=R0`858P;d=_KWAUKWAc83@P<21B82m=IFAYHD9_N21K<20`834c=b0a=3MM
2Shn2VE^I6mRJPXf830PKf9Z2S`l82m@LVmSDfEd85/P;e14AR0_BFeQIfE282m9
KF5WID<P;dU]HFMUBB1M82m3Kfa_LU=`HF=U83`l82m3Lc4P=b0`858P?Sh:;dEh
M4MCM65dIB0l?20_Ag<b834`830PDR0_Ag<a834a830PDR0n?R0_F4mRJVESM20l
?20_BFda83PP<21B83hn83hn2VE^I6mRJPXh830PKf9Z2S`l82m<IFiWM6PP>B0`
858P;eAiL6DP;eQ?HVYUHg@P;e=eHWAiL6DP;dU]HFMU82mGJFAdJ20d=c<P;dQU
JFMXM20e>34P;dU^M6EbL6m/HGAU2WAbMFDP;d=_K6mbDg1QHfDP<C8P<21B82m9
KWAUKW@P;e1ULV=UL7AeHF`P;e==HG=[834c830PDR0_@VUdLe1ULT=_KG1_KVE^
M0Xh82m6JFadIG8P;dI/HGAUA6ESKfAU83hn2W=dLVEQK@Yh0Nbm2iPDeIWo?nkS
:Y/U9_<HUX`cgKSl3<W3coFo;V5IUlDIHJJW1dKDcI>ha_DG@eaFRO460`b@44g<
9[R9BHbi:BIABH`A989LUH/g;W:K0@AD;PYb_gS?ICNkokOW`3___7GYjZ[ZjZ[^
[dlmn9icg_>NDimcjS^WCeEGgghkoP<140014001400140014001400140014001
4001400140014001400140014001400140014001400140014001400140014001
4001400140014001400140014001400140014001400140014001400140014001
400140014021F13hgjXZLlBR=nP4280022B=0:/X6ck>84QM7lfEY0ZO8a/Uj@HJ
1@4@:3l2[2[::?A<^GZQ5A?QCfOgYe?;OSiCHbBRonPT2810W0TXEE79PW[>M@^Z
UACWonWBHJW69PMZW9@AA3m18;H4F3c9T9gTO9VIeoIG:foHV3PH4EJM<FY<ojYl
94401430>h5`aC?LJ=k?XXBN5GS:9JB=YT6PG0TDZRC/chHT8c?I=XIdDgINCgJP
RVb[/4kiZRfG25I?;cWL[]FIRjAQMD<>280021BT4]9IfXaAIRZK?]fc6a_T8kMK
CAFC`ciTZ50ZJAaDW23=bJKcfZHce^ID9fDbKd`hP008E201:F8^Ybo5Q6fcODY9
Dm7TVh1La<k/9YfiU3;IEVY/lUE0UIAW`G7TjG2V<EbJTkGLKAUCNE:AKINhMNF?
90R0@8DCT::Q=52BHF6AVFA;KC6fc37>9XO4DmIU;IFII5_cWL9bUeCTP<fYo/RT
k8VdYHnaZMBJJCdeZ`mb@004:YJ0E1Fb[H8/7E`X/I_b/NIKLkR::I;Zj^A/mCA1
[?kF79OV^<QZL1aSl=l2ZjM]3UNg;DDV280021015PYSF<E@i]PBh`RZU??9<4GF
9[P:>k_Tb20LdlFoX>HhS]GP_Y71Bec[Gbi[AI?3eIdLT0l28002QX0D6K8idlR8
>bDWZN5lJd1IY6a^Ro<iakeGEWo>LC5DL2m9R/J2C;JZHVf;WIDWTR000R1PBh15
`bP<ZhZ]<fLj^G6nRDKn9XLoh4/7][f7IDmS>4G`f9b:iYkT]/R@WYCTi]QPZ]8C
=PR000Ph4E0:`dTWOi?_i<KiI;Qkf/KWjZ[DNkjCY`[X;fTEF6j>31VClfDVK100
0A1`8/2RHLC496UeinA_l[VFL^=l4he:>DMifRJMW;gW>gWJ=UMXYY5R2LLdAoTZ
E56kXMY24PA08444B1a/Nj]4Pi=FOiW3KRXVik>c=DMETDUfUYUTNlmWCc9DT819
flRLZH8kiB/g944012Z=08V3FMC94fO588?cNNdW<lTf6j76SB]b;IF_jZ[ZG<_4
DDUIEhEUCiMl4e?fUV^YiSQO6^AS2lYTZPSLUXYPl^UOV@lK14001:BBB9_TPY:B
3l^8:J9oSJbIO>?9?[8RfIa?1QNAcA5DdlIONZXLDf@bjEofM<TW=ho=ZFPZ9SNZ
nRa[LE^ZAJhRWF6300R0014PgF29<3YSTUHhEToScihVBOmbSS4hGaG9O;J=O<T8
G2@cbOJMcaG9/3JWF^4T>B]@W<<nK70A6GB`9Y/T^l400A000DW0B8@GXF1?FCfP
cC7921S:BoF0cG7e_6eiml`K2PhP008P008P008P008P008P008P008P008P008P
008P008P008P008P008P008P008P008P008P008P008P008P008P008P008P008P
008P008P008P008P008P008P008P008P008P008P008P008P008P008P008P008P
008P008P008P008P008P008P008P008P008P008P008P008P008P008P008P008P
008P008P008P008P008P008P008P008P008P008P008P008P008P008P008P008P
008P008P008P008P008P008P008P008P008P008P008P008P008P008P008P008P
008P008P008P008P008P008P008P008P008P008P008P008P008P008P008P008P
008P008P008P008P008P008P008P008P008P008P008P008P008P008P008P008P
008P008P008P008P008P008P008P008P008P008P008P008P008P008P008PT1@2
EOP?140PCPBB8QgXIeP4N?K=bFJO6]f:0`A0X8@4WQhmTZi4_R[3^/`A9nH4N<@G
]hiLLOVU>4001>90H?5XZ77<]C?<k[4>Tk7ll]Hhc43d0@A0P0P/^jaEGYiQG_J8
5C<2LZ39a_`70A283h5UXdNZ:cAVnX7^Q4I03KBLQ3>7Gh83140PHP8?=`gWbo2Y
dJ?D5A[JUHm0<B>P1Y[W01VZ24T@084823BVDW`I;/FZ>6J2FKc^Z:W5L`1B[<PP
2@;A41QNFl^GhM9;FeBSaI<2A2h]0CG@?0LPaHX<TR0@3H7QLUD<:Bj]?TKH^YYM
T68514T@R9Q0]Ulo_Pba:Xi@2d_LU9YV?0N`:UITT0B1J0R<?_ML_P`QaBGFa`RK
Ek>;i`2TF9514PBR8O3Yo_gi<X@DAjR59Fi:cBjN0i1RA@I948R6`9GWWLNG8JBh
a?XHHO=ZM_4LP1@[<TR2@3@4[Qh`P2m3B764FUSRY]C/hSUPUN8BMaC=Pd2I4U3G
8:BhC<LicfVYJ@0Yc/<;aB0@=P5e3D::``JLS7QZ6T2:Tc5/j6DI4E3G8:BhS<Jf
P5=Ad`1BG00k^89060CD=@PY3P=ZlV:XJ@0YC]h@X/L99j2^@DQa`/OCIoOE=80D
nnB8JR3PUh2j1R75OT4V^ijJ1Y3RI0lWNYm00^XJQ1@WL0a3j;:J1Y3R49PR10PD
@T1MPi3R@^2ESjnJ1Y3RlQUJW4U22:Q[45:LT74;^I]Z6T2:@nJ;L22@Sh2j1R75
nH2EIkVJ1Y3RlQaVW5F<2JQ[458Lhk4ZH]OD=80D5i4e@X>07@5e3D::kB2EOijJ
1Y3RlQmbW67<2:Q[458L/o69Z3]Z6T2:8n:>IT3P505e3D::Ch6Y[?n[J@0Y[ZcQ
amW6P82j1R75<ARC4WA1C@=8L@W604eF=P5e3D:::g<jZ6T0:Jk<JH2c;R41M@e2
RT/h5RE/FTd3B749a`9=EbH1M@e2RS4=J4Y0RR]c6^2/BdP0DUa2n?5YFTd3B75l
QPHmZA02jQ[4Z[Q2aUfMYYX6T6;51dT@:3H1M@e2RX/=?2KaeKR[i?;;;nE35LUT
C<h5g@21<R0P[bbb8LEU<:K^Yj16g3Jik;9F?V`ME:IkRbP50A38Bd1MDi3R_<@B
kL33_FcdZ6FGGL[7dj=KjEPjN]CReY5?SVaIO]VUO52B<ZW8n72EiJ<_YF?Yj5J>
VFPbj3`8U9H0GdO6P1BGMSR:f[XLjnFG]LX=HMlfZCB7;F[W4A`4bY/0GdN@hXXJ
j6FGSO8]_k;RKdMVi1@ZKhHh>a0X7P5i7I6=EG7aD9Lf/Q[XIJ=7BTGeKCnJJIBA
Bg^>J1d4TT]0GTN@h^B>HmjNZh6N<GC8EhL<JQmdhJ@;;aQohOUdg7C1nCNN?g3/
`4mLnhT1E`lhkl[coPlMI52B<ZV87<R]kL8;Z0YEW3ihd3L_6S9Vh00E>Fm?h002
860UX:hS[8Z]R<XSA`edlI;UP@]W0@8A4e2G9:@hH_jA=JL6^WS9b<h83H50>A5@
UbBT^9`6Uli5SFldbC9SR=<1P@P8Z6/CDQ`1l`RJD<=JZV@4IhXV@:0l2:R;55:L
m65E0iXgFCePJ9m1EmH<_Jiff0gWG7aScK0KJbknH/dogE0cm?[L@LK5GcbWhJJo
6WHMnO@Im>WNZH5iHbZ7Y2=5od4P0P;ZZX4DAl2lB4fXXGA9EPm/C3F<BcFeWI>I
W6i^kg5@CVIb:S>9SgCCi=bAJCmeC:i[VUPkHWaZf;SZP@d^[ER;RWCR20/2ID10
GBn@hRB>ZAY4YfA]oCPBf7CCU7h]GnjGWNIf=4o]alM9cjWm/^[8ACRYf`dg>SEZ
cDlRHO@I18Y=@5dYT>9R0`la_QXkYfBZo/Idli@jDUABH;^3U[]eVKKDl5][QUkK
Mo3EeZ=Vl3EDF]Lh8NOI>=TfB6g;];[VZNCVe0fE7b87Q0:1<R2P;Q18LE;6E0fL
=MV[IU1Zn?SLh]IFOY_JJdOLC1Y[[IPgYlnP:nXJKRII]XeLUfg_ecR9MYGcaR67
Y=16?d6Pf0CDm@8Y;SK`h?7ET5VC=D?6i7Ij[L_PYZVe]<dkk?[NoN^]]GcTW=hk
EC=dC6jeW9eXUNEDLg]]oOEi``H7PPPPD0H4e9D2:HkcV:[1/RICmN=X;d:YHUg;
=;Y3egO`UEKo47?j31a=bfc[mPD]WVUaCT]dmkKRS1em0h482:P;158L0G<OCJQQ
/RI[j/MHACRMVE;GL5>_e0EFob;UW=jkQUKMe[d;f[DP@LkKZ0lbZ082iD50GAf@
hQP>ZaXSUJAMFJ/8ddI4cDFODiiA9_/>^Y;jX=KW^AFbQfL]HSP4j18859^0^S`Q
aLD6GU1l=CXZFCf`=OM`FT_gXa5Tdbi1F5_1ZSTObMkmQjHJKTUUN^bId1l>F/>k
Ab^84Ya1X0`8Z2/2DQbO<EE3Xi;m6]_Bm:2_N3Z2EZ7a4F7IFmXQXCl@:O4WPkY=
=oGb?VDAWk50Cd2Pf0CT9D<fY;SH`;g4Eh>RT_@I?mgBHifIb[@GnjjLjX>?I?F0
A[EU@N9<Zg[g>gYNL<471<Z0P;ZV8<DU7e<e8S:Ifi5Xk_TdKo?DfZ5SYDo<kChG
GY7:m?RBB4j@lfdPUga@d04@:3H1MNE2RX/=g2Fn6P^Ec2f6aHh4K@_C=R`m/J3L
4Y6TFh[YYQioDnQ?3;dI`jGc;]a@109U@41=OTQaZLID3HA<i]kNdg<aW6ZJC7O4
Y4lBkJigHWC_]>@NN<?b^5Cc3nfFVX2jQ2759AT@=@XbZAO3]2<a;?mGf6B4PV`n
oH9ZnGK>?F;Ae6>oXZii2WfafRDPmm2ghA8l?TFnc`hE4dY0cCe8LLCSZ?S;I3B;
HJOcUCeA?[8X59_n^<P7g^P[fnkO1e7m:BQ97Ch]U4i74ZBPDh=cXPVX2AE?:EJM
S6OBacA`>I7LMmK4BbCBHBn6loIFm/g5FKX5/K^Fai?T/gVd?0igmeQf;c]Rj?A9
ebnK=o?mPf_oidA7C0kZcgNndGK]Ibo[MNHIg5/Gn2PZ9`8lh/J8XAACalYb6J?8
bfBjioODj0dBHNd<Ninj/SmiJdWW83KMc^^GjGiHVWJ?gGMSlWJ<7KQG7of[Sbah
k8LadEjWK[bdM^kOo/g7^Lml5S3:V00?]c5R9LFbKnFdS97WYFcJ9TeU^nmTdF8h
U>l_niS0/V?NZl]JoVcj?TQMd`Bi?4iU9[Z7l]8m4n7Lm3W7mccW982abZOU>/ei
dfd_9`ROY1=@Tc`nD/`M:k=U39nGeNSJU11[`^Kfh8]Qgo=CMZo@8;:^?i/NUYJk
ao@DGim1EkV4L^lQECc]]=a7ZfE?c?cClLjT76m/GoJQ/ciXc][m155J1PCDm8jK
59OI<TKAU/UdHhnGim0c`k;DQae`L/XFoHFB4GcHm>fl>_48GniNGX>WW`Ram]Jd
O^DoIookN6NbSS^oL[?Y_?FTT5=V1=@e4Q<YYUjEgc96XNHTgIbRFeCM7lVKYm9?
6W6Y3b?857E_cTMTmh1iBf^7gm9=Y^_=5KfZ_OkT=?OF]?;]>bLVBhNY]ll_NMQd
W/l5A[TBD=M2O:BH>UHfbaP5FBI[QedW_d<Gl;/K0FNYk9R]kC^nKCB?VOB7BMk;
BkM<YYlYlERGg:S?a_Vi9@ooeo7>I1g_77SAM=hgNEA<2P4eYF<UaNFaS564IC;E
>5jnhY9n<4jF5VZ7<^GL6`gHQ7]`Ue:jUbNo2N9m/d;695U;UPjKgYYC24PNeN=?
@<iE/V<UaFF`S55h>DVO/U==gHoAdR]ljEg[G5ZX4OmYaSd/m=BTOnj;d^9=VjTV
VbL[j9VCj_kfkk98XPiCW`d11PRSG0W8ZDif[:@hdL/H1EHVjF60]7QjU]iDi_/g
Sa8j;BF=P^`n5hjVGhWRgF=jl:ojPUJ>T3K_O<]<hQaYo?7HiR8M>c^F?7cOS;6O
o``gmjdk9S`njihS^eL5Km74C>Q0Xm_N2O3T<DJ/Y3SAbaP5UY=MkiCXo]f=^Q6g
LE6QQ_MASZMWXNM[o=EV1Gd=a3ajCF]V8m7d/dffTGmo]?<?acJ7O_c`k^VfcIW<
aG?_3mRRRA??4DB_@RBPIU6/Y3ShRZ8T4AABVIAOXl_mn97OE`f7>05:6d[2:LR^
4dmFi=ihO4V?WffbOL=K<JBHE[mi^ceWeSe1e=S4;nd`XOD82:R952/Y3S:1CMeG
>iHlI?WTB9O6hMf[PPNgSD3G^d9ZT^Z9=MXLYYNXfg[VcHaPETCLA=iC]WGX>nAZ
nCD@g[DPPgJ<[EEnMkBCS]lOfacF/GKUHmIFK7<>kEkU^e4C<>8A@G?A4e0cYibT
^=RO79DDT`RK@b6U93eleN=nTmo=hNRWAf@]FZ5ibCV[ok3DR1k_f6A1[[U8?o3f
oY6>L:GhVf99?2[K/7W]O=KKIaK?T_eol;hIG5BXHN94=Q1XZ5@4i8@Q>eIBG>RT
UOkb<U7Wb<WI/njAEH;HI/E5om;ec_6=4MKVL:UVB9C]:WANT^L<7L_b:`ej@4EE
Onm8ao/d@;@f?[HiU4?6OkUSRHZiL>kmk31io;n[D^m94bC:DD1K9B70/lDHiB75
dGabU=9]A9Qdn=e3VbCBm8PfePMJ66=c>>lTUoCbfWd^^8;aFXfnPcl]8kak^<>X
/GLIM?ND`JfN1gN_LWN`E[7=<D7bLX=3dPW8fD9f[:CHMVIjbIA;H_[Tf;Uf?]MJ
JOWTb4Fn3K?FX/_lWD>KgSZ``B3EC`iWJ7=h]:;]9IWd2NJSoej`T<mIoN]YbmfZ
`9bS5/I_7m[dkY6>mfQQO6bckB7K9HLM7D_^?OEd12e[ejalC=DJVFgP:^B/B/=:
VRIlH4BEI17P^FB<lY1RNE;5nnAXY9]eV1IMKaoLN6;o>V[mm;oh<3eBaIY0[kGa
mnA`/^IB^;fEPfQ[YdKdN84BdfJS[VEJmH06[__F`Hg_d<;hJ:NC6[<W6Ae[il^T
/Gmag``Y/9AT7i9UZeI;ImnfJB9L]XPF@`8lUh`A:bT>>7_=6EV3Z4n>EXN2L^Rj
Y[DFGN=dYIoH_okX_QO?o71]Z[5kGj9^a0@O_l/L`jTBOIODi;@VccYg:;fQX^KR
6nXJ9mB9_gf/a^N<6<neC^cOn?JQcWL>dgQ]O^oX5^_1WVB<K6j@BKIo<n/7G77k
YZFLKhc[[_d<>NcIoPck13M<i>SQXlF82JRiE1iB7<dWAj?HAX[Y`nnK1cHLgkn^
Hn>:m:UG>nHfQn_7:L9NTQ7?PIPgihFHlJTnKeSOCgkfXaN?Xmlm<FZLFaP???Tm
j8:TV0;no;jkS92B8O]`H=MZ5UPBGUW4=VWblTFcf2f8HF;6O8c@_N04N?8H8eIB
k7/2bf^7USN[Elkf7LZm8Zf_j:2eeU/7>hk_gg1TkkZ3^eMon>?3B@OXTMNJ`MLX
_5jB`LNdc29hPFK[dnO2Cm6O@_hIU>?k=kii/>?]`ig_d:PMgF8mI91_g351>U2B
BiL]VRF;WWal9QLYPnKNYSGcYK<?fl@//c75jEP9Z<UC7U8LcBM7DVWBHO[0Be;l
iX5=9<F7GgnAUTb4U=BhNV1F/OFB]0h@LXR05gAiO@ZBHRFQZeK>i_Q:YDUMmnmJ
oNR/7cS]JE1M7`[<EDbkV0IUCh0WV35R9LDl6gdHM6VXDc=9n^BXESDnPW<EFUoA
:^^]@idW3V`jn/Kj@jnoB5NUKK]i<l]nYPDi`Kcd_3PLfkoaa<6>]nQ?9od1?K[5
N/PPKnaJ;AdXbJD]c@fbB=XKelcofGegT@<k6d=5TeGbfRI247ZXV`P2J/jDSABC
FQKkTb<e8JGh6:f:mjhk/;_kVUE/GI:9V2ZUkJ@;?Hm5a`m/NY>fT[a9/EDQIB_F
DYGc`/[IDY19WiF3mjAY]kC`dGX41>@48c]FD^am^SYidVZ4U/ObXY3WBmN;DdF?
nKBnXT^K;W1JK]6Rjo2nm@MOFb^Kl697<<YUd8@GT^hna`mfW:2]9?XD@imUSVja
7[9jXJEFoiO4laEO^?HcEXL=Jdhn;fL]TSVVEfD`PSP5M`9bnY5MIU;<RUZ<ChhD
W:CHZ359<BfjS^kOL6Q_k[URkoniS`i:9@7_E6dmFHO3TV;IRQA?]]dM7SSeH0Kk
faXVR>@0^b`9b=U2MZbTf7IV1/al_^LWAkXL0PJTjiXFFWBIdj;[j?j=AoJOo;JM
0V^K;</IEMBC//GX<I>6bFE9C==0a]VioATi<OJ9_F9Nh]hY7Z^PNBGmSBd3ZU:i
IUI5:VV259DZP/N1P9`]I9Nm5=<lUeL1GeIboW_li6RZT1A;=CifX<Lk:1ANC/IQ
j1?J1fIHZ77R4?gAg4;7FdNffQhbh?<[iTROmJ^Oi=;_OnMfDoC8`oMbI]]]ed]o
/^O=NH1;aeakYBamMM^cL]=<5UU]4bBQPhE^NbO0/lDHiB75lZBTa[;]k^3aTj>D
HUISFQk;h;Jfmm61Ybd1FjYi<meeV3A@AU3RnOGKfkSdZHFo=899R/ZII914DhhY
8QmIm<1?kf:=gK[a:JW3i<I5]XJ9Hl/1VNE4@4hH/V<UaKHcdd^V_73Dl/IDUfN]
0]:E`ZFZb2UY[W7jUmIMM71eFj>L9TmYclDF[d_VlH>dSi@K8:M3eIgiTaW6T``^
bVHJI?F_OKGkZao/HcDfKeS2]DcYdPGM;cCV8U_3n9LF=EZ?P82J=^DQaM5lLUC:
c8:/T78bP]6/c2JH/;]1VoW^QjbNcMC;9=];WWa81]VaIKVC9eNiolOOTUFn=Wel
ioY5U<<>/]AZ6kO:7=V:>V^N3lJ8UACK;Q:lI;jlMJDl[nmnNc[UV8Yb=D8n_?:Q
DUZjd9Y7E_CBU_:QYIN<H>b:VU5a>5V5gBB?7MSPO/R1fk7iZFcVHYU3mWdonPm[
15]?[VQKa@AQ7f]<VF?LhT0EOBPZ0Ih?aXRE55]G2=icJ>fQC/dfJMHW9ZaaX6D?
NgY_CWZJjSAZ74LIAAg@2Pn^D<_TTGd_^Qo:NNNfiMnILO8glVjkn@^[WiW]DWgQ
4`oLo^FK>@;iooCN>cN^VNMBQIeMO:S8^5Gh/5K2jO=l<4J/Y5R^3@ZegMLZiVCE
R^F>jKMf[5]03C6C@Q/eoUcMXe49dbb2Lla;nn1[ZnPhm?YZYd=6L?89<InKLhmY
g280R2I:Bh3WPc5R9LG^ZhFlYM/f;Fi^6ZI>T9>dJ76:`3i>3RkiQoLFo6dkdeaY
Yd6RFnOaLSOfkg[>70Mf?fmkb>Zf3^5VLW?^HHeKXPL8WOM2P>N3<F8UaNj[1HnU
2nKNomEY=o5YgW[CigobPjm]F3GGYCXk^oSH5YUe5eOgHGPI<_Q80^j@nfGJZo^O
O5oagUMFd;7_eIEd_;7c6N/Q@eU;@loQi]`S6cMib[3;TP3?1f?4BX[ME`_5:fDV
1CEQEUa_k3ci[6T=oA9aHe_eX89OFEbFdj`H9lG3I6_D31fGcTk;_D0nNg:oMlnf
YekKo_C[>g;7gYNGF@lIaeXJNPhgiakI^1D386;6RP3?1f?4BX[ME`_5:fDV1CE1
JbfckS;EJC6FK^VBPYH_djmQeSE?CFOJD/?7Yn[7E@m/iBI/SES=T7QfaYJKbNaE
<bRMVIaZVFYnb8><<lkZBdDk=boL]FGakZe;m[bD>ekK]U@M<ZHZ:TJBVg<?K]cR
>@[XEHP4N3hH8eIBk;iJ:5hY<o7NQ5U[dJ:;UUiL_EoS9:<6]_lJONkGg9jZkmho
<GE37=ob2lEhKHgJn^_k=IlDHH>m]WWBJGofinBlK<7<Ec^Ok19Td^B5^kL^DXL<
Z8Z:TNCVg8>ONNHIi5UnhhPcDPAh?QPSEU;/_UXXGRTclMj4FFSAXV_WUTELWHad
CeV`JW8j<iEFLK::/MD`8FT8F45a3V5<IG[l1WBjIG;=d37/l>e_S=naLNk;7Dnl
dS7_eLii>cO?E`MkTZ6:RY7TiUb2;gWRalH=4j3/2O1l<4J/Y?SI9Km`Gc0DZIBI
N8m?ZbaJK[gJ^N2ES_UV6F>2e0hKJiEOcZ4MS3j3[^;VY57f4jo@4iA`[7K]/>]8
N1T/6GF=]oFZkRlm[oVGeVg[iVcOl?R>3G=OgSSgUDfoSOmamcM?O[6jD5c`Ca`1
>EO9SYDDOfo6A9L5@o6:V8Wg9VREAF/]FW4]N;ckKEdVCR[S^4eAej2g9[QY<Q8g
Uh[GHHU5fKfZ1j[5L:YaD]m1We9^U3c[PgniL^5mfmHm]WgMk1g[IknlHDk<Slf[
Omgog5Yc8/ESRlPa8J1VK:bTn=Z[AiMTgL9<_;M>ZbaJJm6:jco__9F[6n?/lk=b
]LHfkEgdZQVXW5Db9Y>TQ=e@@5@beG1SGKJMTJIJY]DeM7oUCCUCL_3O3Mbji]L_
[GUdfmY7]kohViPOHjnmW4nQQ4>0YZ<Q`6=]S5Q9<BeSWUoj@<bG;ZIk]<ZR]EK7
2kojjgkW::BD[1/aW^E26WCW[^JR?4nkAC<=I2_FoY/LjA>1kM@=Telm/37Eg2g2
A;F^^Og/O8nVD=g;AmF_GW[oe]FoNVW=8k4m=Skkd;mmkS8V405]=55b0ScLaXR9
51<Fdino7oAoHkid<MfSEAHMl_:AH3m@Nghjfn>f_QCTfQ4gZee=FIO/:2N9JUXU
8n^9JULU2ed<ZnXO>O]3<fkoh[a7IVaImG3LSQGckogagA<olK5ng>O8V:>QdQ;P
4CM6g:BHNWE5JofJYfK6MP5S>[KQV@NMM=R0oFSm3Bbo]IOLg>N2dO;QRWBFU/OG
6TnWOj>I9dj]Vo`8n^3N0N]R>9FIk6Dak1hf9ZEWWY5kj4kn5`5`=14C0W;LbHj?
51<OkQ/]Hnjj8c7;6>jf=3i@Lci]Ai0JYi_KcjQ>DM47JPKFSIS0nY`[JVZSVe2b
U[8SV3?LXVV;TlHXJPMDFmHTOD6Vali`IT[]/>^]KVFCDeCJ21hg0V[NaTZ:RIGZ
G]bBeVF<B`m[o_4;Y;MW3a`YOFPag6=ig4;bLYed/=XACb7IPN8e;E^afSE3aYPo
I?bG:mDd^GOoXEI?;cTQWXE;Lb6fPU2E@43=YKQ9/AT2eLV49To_EGg>d7ngM_j/
o_EdbhU5QXaDdbCj96keU3VACLiR=b[SFfgca@ej=8;iY6Pa?7B/eM=SCXSL^<FW
AhmL?_YBLb`NgOfW=/Bf4:[/2O1d<THlYCPYXj1P5YBTKncfF1iWYm;=ZK`ARTe6
MB3LiUA`Je;MWR<e?^NBlKeB5ePm?NJ4f7oIh];;FUMLOZTi5[IV^BS4iQ2Zk0W`
]346Y3SPR2^N1BGY4cN]QgWiAdIMli@nPji`3a:``nkEEM?^c]i;EEQ[//n@JnSL
Nj9Xkc_XdeI?kcWN^nO5DkJkn=:A;<Ec/QUIi2DDO4202<QY@cJT>>2/D3am96/^
nYalXDg^CHn=gKolkQ@`H;M]Zj^fK7d:cE@a[LWLNmFJ9^XMROYaE/n2LP[]Yk^o
JW[1b6JFhTLb?GJFg>>P50BHP9YDT68Vhm]@B7dTCnmM@`lKbcEQ^VE:a?/EZ]^n
JG155M0fVF[/lHa4kW?1R0U1MRBX5Ni0R8KZo6m7IEV:Ocjl@IF6f2i2UC41=FdP
aL77FR7eWNachAFYC8oKNOBIWIhUb1/`m5<8631_QlTQeG2COYm?<ne8G>VU[X]?
`9hkEEL]?SjbRJEhIT>m:WD:PW`@T0CD]84DBcRnKDDeB;:fOYcL[j25HVfV[Hng
GE=ooENmmAO4e5:QK9?dlS[eX5Zoc=CP3``7jGKN^^Y4ISLg/QCo15:L5alLk0RX
B@DY]X?T9dn13I:TCnRdGl6o2D9ZC1_8jLJ9]Rlj]SIDD>mEmH;Z/[<:hYC<gI][
j_5VBgY@;ME`2ng?>5GaV<lm:I:Q^_5H=/=Bo:=joL^fANX3`YHI0CFY8<DQSZmR
6c1I?J1A?EnANjm5Hi]7@JKF_IaJgTjj1lUKgCSDe8mAim:e;GbKkfm]L;_^g@^[
U9/cQYCRNb75HE6^/3QZDT6:@amoACQP/VK`=NVN6lRi5G:V;No_iLUfGLiA^]WJ
]WE]?FdcjNJSgXkXnTY;:>nA/>eK<C;EZOdVfkeG32T^1_1:R:TV5JBhB8>^>0M<
FSN@JO_2nahb]fhmFBib<[R:Th=C?[e1@_dAXID`_LbWkn2[WJYhcnMNAF>XST6:
Xl5NgZfXB@DYSVJh5GHObM`3Kl?X2gXm_PM1PTa_lJdIh_mk`M@CAL17gf@EFZkC
;XYlCYPDV8kJYXW17i2`mUIe_TQ9NH9T@hZ;a;VR`ZY91BV>N?@EOam9NR63MKE9
_ei:0US@[XF?Y]f[Y8KOBWlYj/C[8kZF`E?ZA]a6nmk^MCfFASaHg9cZ7ZBHbL3`
CD1=:TRaKi:n:jXQl9NTWcJf2S997hTQBJ:oV?iZYN[7dLZlS[hTf;GjkOhg<iEn
bboPmcFhBkiYQe:A^f4<B74XE2/lR9YDT>9Bc@Le4?jB]>m:7ocUHfm62NTe_jW6
bBBBgQng:;@359`fZjdK4M@1NZ5Ul>N4^CnU6R3I;WO6691R2@Nf?`9ZDT6:oF4<
YIHJ2mo9g7?8]3C]nJ05[dkCCE?XIQT]UCenClBY6eBMP]3_FE=03Rh=nVTBn]7?
g_ge]lnL0W[93hEcl22ZZi3Rh4PA@DdZB779Yh@JTB19N^Uak[/Q6G^Yc:eGFjKA
3PHm2iLCeOXKjK3EIoZfMEOY>=Yo9^OLYTO?7F2Y`?fJY]:;8o:nD:k@lb[i^<P>
Z<i3RRDLf?h8Z4T5:OJ7<OAJJU`29^U]KbB?]4c]XIUZ;kMWT]h8hJJg?IdYK;ZY
WIZP;N^0GKEF3ie]l82ZTi3Rh4PA@DdZB75lYX@JVU2B]7M1/]beE>kaXR7_4Rdm
jDHQ;JLYH>l0[g=g>JohS8GZRNXcY5Sa@M870CFY8<Dn61JeRQZPL9=m1em9fkTT
YoB06NUZCUXKNkbkgPP_II[BLdJ<ccWGOhTZQ]/CJkBRDPdHG?DFDQb@9jXC0CFY
8<GaW1EZV<Xk6LlQT;eBo2754Pi/O`CDY88Dnl<HCBdeF>FGS0ISl5HDNDQaL:B8
X2HEY3SnDd8=FGTThhmMmU0aQaA;>;3m4E2C2U;/3f?d]MC09CLI?K[P;B[JT>;P
B151CBY8LK:VQ1Zn12FCaEWeEW6652/nB?XPX2HEY=P7`i9GDH<HlfC9L@G_P28<
:@j>517DY88D9gY:Z=6<Fc;AK6GW5EQ8/H@3fal1=JTPaOh`aZZF6]>B9f<59iC>
::B@hU2XEWP@=JTPaNDd7mCPAY`/9i;ZG1A9B;7RPj@?0VYB@HYm<4a45CG@ADXV
0TG`CRYjT>;PB151CBY8LBE<2CGX0I>E@4bMXb86:EIlT?A1@4dZB;4?QVE@ADd3
Uf@IW6c`De1l8<G1TB:2VUB@HT`94<Q;@5deT>:la>2@Uh2JE93R_<CP00;ZZX4D
HdX49j0V5J@h>594:7/2jZZ159OmR4M`PVYB@HXSH8hVTTi0GCF@hZ@?J1cj[bHE
Y3P>Ph8na9b0^VXPaC4O[dAdCddZB74RAPfM;2d1MMG<cCJ_^?aBLmaK?dbEU[J[
J3dY1=BdPA@WIN3@ca8BD5O=4j>b;<EO7Ca8UIJ`WfPj@@CD]84D9fS/d=EB4E1G
3JBhE0=AC^fZB@DY;ZO1aKTDRH2jJWY8lA2/RX]4_Lc3ZTT5:BkclLKYQD50GCF@
hS2PEWX<=JTPaIDn8G3n7PRXZ`IBk84IG?8@D9<:DYb75hY1h?KKeED3:LJT24i0
CBY8LG2TR53f1=AE0bT^na6?h0CEY88DAl0LCBBMP;YZ8<E97m0hm5m=:TQa70H5
OHPi0GGE@8YS?Uj9j9jJE93RA8`J>UUJ0^ZZPABGMSS:XgDeZB35iC6/>8^R4U1G
3JBhZ;@[9;RJE93R2QUgW6H@0^ZZPA@7PHVjQX2JE91RC0`@b4]0GCF@h[c4h92G
P9YDT>:la>000^ZZPAASBP@WX2HEY3PhDT@XN`;ZZX4DUof8Ag22JU91RR=PSRJB
CT1M=I3RY0mX7?Z_9QFT>0j3PSk4W82jJR35<An_A7A?CBY8LB963Id/;@5eeD2:
Bc/LiM6jVUB@h_8HEYa5D@VXZ`IBG5CJ5A9LCBY8LHF<>dhc205eeD2:Pl14GD=0
CBY8<BH62>@UX:hJB75NHW38Bd1=:TQaGV9`005eeD2:<BF24e2CZXLD]kJXd^3=
8@88U041MEe0R/]PC4]n2VYB@HY;?R;X@?`9Z:/6DQco8H]o3mFTPQC7OlS@`i8C
D5N=MbUF5I440BL29<G;;V/ean9AFBLgfobBGb3X00Q4@d3=ObmB;:XL[Z[j;a`P
H27`QjXZ>]j[ZSYNEKG_k3<foKn?cc;7Iok?[jZZMUIE7JRZN[?;PMbLY]1FWVWA
G0]X1@A:B81W^c7bB[7`Y`_]Og60@=48o4mE5Of]?oUO2JlA=0d24A0h=M=?o]mM
RW/jojUXeb0D7P@<0EXcMolG`NF09T2PE0Bj9gZGEHPD@bi0X=P4ORoWIjV^4K@;
0Q4@T5>MK;mBg5UEQ@<4987=EEDMEEG[ZjYFoNDIBe[?OL0LCGDo[jYjYZYZMEGE
aRh7LY>eb=h[?VgA9USgOa5L3VP214Y5X7^RMeUnYER5@A84^PUlh^bc_cm/Z3UV
o<?OMaOHFoL8:GiG^ICZ<T6k851/0VZZ@hXE42B34bQ@R_mCB?5KZ_ERG`j83`:U
8Z2V>ZAH0D4b>84;cSkk9`g3c?7mXAOU2oPM8LDWU7>Y;Q>d2`;59Z2V>ZAH0D4b
>84Q=CD?=@hgalcjHOT2gP/Y;_IESoPa9:2^2dRa0X9TL0;3Jf/OKlVHhi7<l7`1
Id::HbPDj5:a2JS[0U:/P20IW41[ooh;Fe_<lM^FYW`17h@D5o^ZAo`H4U3G1JAH
0D4b>84[cc__ZM6Sc;4Poc/X7X4Dae0Xd:ER4e0GfZ;FTB/^_m@L]ei`_R[]VIB?
moL/@@X41842G`Od6:Bhf5Lmh/N@P;QRL^KBDBd/aG@5ZM:NBDLYS^5YXT]A4^Pi
Cj[LGi:YW:^Z8<EASQGJRP/1MB50R^<b<4W^QiYDT>8T3bKj7Q41MME0RR?RG]K=
Z4T5:Bk[dLK9QD=0GCF@hW2`EWHD=JTPaIDm7G3fWPRXZ`IBk8TJW5`9Z4T5:GJU
QD8@b15@E`fT6=<R>04eZB35`I4R@]TCD5L=Y;S/Acb24eBC2U8L0G<dTG@2jZZ1
52Mm@>?@OcFY8<Ea61Cd8NH4e5D3:HkiN2FRNfYB@HXC<F[XI6T9Z:/6DUcJhBR?
e]FTPQBGak3R;8Y:@5deT>:RdZj@h6YB@HX[I=aaVT48Z:/6DQ`49^XJ0VYB@HXa
<D0P;`5eeD2:la:3@eh2JU91R_<BP`<8Z:/6DX`Y4Ib0VUB@h^184J6l2M0Ullg6
oTn>c?2eHb_53cHf?=[HF5Fe]J[Z3eEEKeME7JRZfRWNI4R_J:<TIE;Akk[/G;cb
AXNcLb70dlTHT68GERP20KiNUXhNA@Ome0;U;17_:kkZ_?<XIei[m^U;FdliojVW
0/_gI1ZK7;[o0nC:9=0m0kX/B75UCP>L]AL2lV;iN_f@iIMOn_CXeVl>_DQ:lML_
6T9_TZNRak:d93KokLhWaG]>NNKnkjDWl2To0W8>T0dY;[lQaQV5AD1M;4ndI?V=
lLYH?7YDCfOJP[0^QTd>5NWo`^X`hRB8P9X4T>84SAfj6S41MK5L<g00[GjE25>B
<WnTObemZK<DDi7n;n;c@W=a8:0V0J@h3X>2?/BCP;YH:?V[c0R[52mX7FWek;Xm
IedHdcdkVooRNO[XEE49Z7T0:BhZK@A?=05e/E2b/Eo]/T^kOf?Db7;kX0^]WUEE
_kAK65>VcGn9YXC>nb>PiP6Tf1m6e:X40^YR<LUOS6R@2n=7/l=]gKXbSoMDHd[J
o5L9976>EP9Z:T2:[HR@0`:6P;YHC?:Rf[ibHGc=P=c3K0kooKbW5?o<ePfd:i>0
VPb@h/ZL1SQ[S`CDmF:B?a]NKaK6ScHgfCZ8C5hHfbn9bM=SCn1FIPC49<VIT>8b
6enLC[P4e?ERT[``_WY0kQ/O[_lmN6YQo7=K]g1kRfP98Z3V0j@h@F>7[YJ4P;YT
C?;1aT_VM7nW`mJ5<mnZZZ;3o[nBW14JS@<1=B4PaG4H5?@QcPCD9F>B`e<eH`Mn
`[K8T_UHEADM=_o5nJcA]f8CD1<2DUa/h8ROJ0;ZNPTgVFPbj7a00VX^@HX3lTCe
<R>P;Y3R9L^<6djWD09ZJT6:2`D8oo8SX2j:J9;UQa5WE101=LdPa@GAPg<i4E3G
@YC9L/:8Lo57@<dgB;4oS:REG0;Z4RQE<[T0dO=@2:R91bT>QBZ298:0V_aiTgf6
G9FZ_k5OHe/j<cVEJDlgCcUeC4hgWcZbdfZK9oE[W4BNeH?hkO5iHimdB0@gM;8H
1=@DPA@G0c9RaXf0V_H^BI;Ce?1KdmWffYIYoEZnG>RAJYU6ME?3aaLZbg4SQ_hD
Vh2JQ93RHP=7o=8BD1?N:EUK?bjEVIA^VU:Xm[[hYc?]53<eo2JWAZgiYFF5eZ<T
X4HODQ`UO;@E6@4ecifB]:]0N`jeFLL5<<UYGJJ=e/Te@jn]6Gb=cC7T6RZ]Jib@
la`abEJIcfVIE]LlUMbL^Z7b8j>4QTY8@0djY;R4Hh6VRdA0CG9[/UO=8=Y3j=Ll
eEHiddg]]B=^9]FeE/bKdfO@5GD==i</fdJ^bkKC[W:O@Io>6hLLRP@7HF=2@<d1
B75<aPGM28F0V]kFI<f@<KU=0n/b^75ZKM?4fV7GmniOKjgU8nOdgZVJXF=bZnG/
A://Yi[KJn^_ca/f52H84Tl2J_@QaO4L9_BZD09ZHU^CZOYa]1NQE97^cJFJf_X>
_];Z7f9>Wh6SJIU]gKk8KBH?7dm;M?Nf2TD1od@@D8<>:Dk4Z:6C;PCDU;HVJn[7
F4FHk]3E=McD:gF1eKm8>JOg[Z5E]gG_PWH]B93c=^Y204E99:1675:La454WiV0
V/lZBK^bEQ6VSHRJRcjW?:=<mQed9OE1[Lmc:nB66o=fPdlLA]89Z;6652Mm@2^f
ofXVZfCe`=KLW[1h=YQ/fRD8Jb]H=NLSfK_od5C3;GE=?Fk`dAl>F/>kAj_H4Bnc
4eNS32T^/o6]T==AdePUjO]a^FLEa1LdJ1DJ7a6F_JDMT]`f/_RC@MfVVgYiWk:X
T84^hm>Ddh1/B74ISgEIWYZJ`2Y9Wo7C;I>U2:LJ9aGk[YcZPhmTmH16]FE1hTb[
N_LkNVDi_YEcDVZN@8X[InS;h4cEk9G9g8i4LhnEL;o<e=ZQHjE?c>dn5ejAb_Cl
>d:2W6l3^@b6]C9?@Le6B75UCX?4WKFJ]bY9NREg96QKV;IQjHT5iIJ89=eBY>nH
m5SH=kMG3fadjGcRAQ<M9P9Z@275V1Ga9j0V[DbBAZW5L:YY<]dATci9]>VM6?:>
G^j1=bb?hcmC2nVQVYJ@hT;P`KL41=B<UDVm6<i<X@MgYD>h=Yel^07MXnDN/FSZ
/EmAecb5_US]DZ/4`h<VoA9@h`PYmP/BmHY>@<eEVHaV<Jc>D7J0KBlnk>c3X3l^
?IO7dmbo3j;jPfA/2JS902V>kDQEN<ODA9E9DROi4XUDf8]Q9o:b3lZf[J9lO2Nk
U/Lmg_U6bn<RkAkkkVBD5FeY9biC4H<D9fh4:j73JYK:I;[WmmCX3A9Qk@ak1b_k
`kICMGH8J=3]_7i=gJnBXmeSmmdHYojhi5<?C`_Hb`R[^ia88XXD:TQa8TJ]LSZY
iZM<dSIY:]_m?QmJ38OboFGOK6GOb<hKAoWkB=;g@NZJ9_Ah^28cdCe>gUhI1aTT
>f;Xm4WG;i/glof3JooWA4M<3^[?MkkAM^eW;n]eiQWLFhmW5dlg?P]S@8[S>DbE
fB/e>FDb]fDZ_T1Gem`NO34L4;;/7]TNXjUJ?Y;d/;CL?DiWYoHIM9E;W;`MhkXO
oJ^?;7S/Qc7AGZM^_;Afk]oncLNicgW?;[H>O0[6P1C7MZBlMdb=JCbCNDo7YM_Y
aQh_cj5WQUfL_ACUkHcEPL:ZC=F@:WE?Z[Z59^WKNOC7R9O7MEUjS][CChCHm/Zd
OVkjW>=kWW<B`5SUdg:MU^jVfkIWU8Q<=NR@hTB<VT/WJD3;H7m?CD]>d/dY^TG5
VT=OX>/kn6X^mF6hT7@_b]^FNgGKd[`agAeZQmoBCJK[cAFmZPNjEn5BkPoUW7IJ
KPH]Nf;VWhig9^EhHo^b3ige@G<jO2k9<WP/S04YC]K`bMk:XDc^oYhl2fGG3[]>
KTX4o>j6A>O3EWeCBAl1^HX:EE2BoS39NgWdoPgjVA;_4JP?a_W:Olknmo7>I1eg
O^EVdgTVVBa33A>T>5W3akgULDcdoQjOQME8=HjG[kRT7hbcnWS?HFjn3INfO<ND
5EgR^aOA_CciCA3_VaDbk;O_W9P/7JKN?[oTHG<:4V>2K<VOK4QaP/I>M]F<Hj;g
mmADi2AmbTheMCm6Vli<XGN]LfVQQX@FR/dM22FJ3<:AOARi;dZ;=ffVVVbN[4Pg
Cjg^Kol^RnNF??aOac^CMKach4D3BS9<T:e66E:LX;7S[]8P9WeoCle3C];30?8W
QnQ=IKiolhQa9L]P58DJOBhLCKlBaK_7m>1Om@F]72A]g_VFVL@idR1IBiH>VmjJ
DdSFn79_9Gnb8LE<9T666LA4knnYNFRBm4h9nCFj^Q6gfKYibDc@J=YfeL/iFWd/
VaG]i]5[FS<KRJHoLmIJU??7Haf@H]^1:5jV6PQ8LO5@5bnb6L@Tk^lm]oPQ=@<i
:Km6Uo_a8kn_6RhNmXPS<iU2SC[aI4G^5OBGm?SI9]/g_?gQJ>LOSfd^a[6cHlW3
mldHnoW?l5Uljhh9SlnjilS^EL6K<c4S7YN`VV<PaX0DQ`DfbSQVk1:g_dM;[kOg
[eDcT9;ZRCGJ7:JGZ5_M_>A4>@[A]>GU[:dnOHML;Kl6`[/FI=2>/MGomdLkjOS3
/LgQ7SnlNkZe;LiI??OnP<fID=4<A>R]<0MS@8Y39aa1@3=f2M[O8a4faan>KU8c
T1jnTTm:n=hLSP1kZIY@a3`VcnXo;3FRac/fFI1[;]8?_?g^B4OXDTb[gkaMWC?[
WR1ZK>:GJU`2]Z_P@8X3lRa9MC>8BMWLTc[l^l<Ki@`<Jg>h9:<@LJ>BVdOkW:5S
FGjU@@nXZ0S_7nWhgM5>>WioK7<XamZESjTVW9:7MZobgJ:96O50Q=FL0P8Y3P]/
U77<80KOJX/V0^e3oYhFGDLjgSndjKf3gE:L7]76nT1KV]PLcS^5e<G[W^ac`AF<
ef[d7OaYFOfm`ae6SGf[XZ[hCK4T7YE]f;af?S/l/gRFK?[1nfI`DJ66RI>GFc`M
90Bb8LGa72KgGYU13?;9c]Am]F?9@iIK:_BIlO3^EL63V`QV4i8nokigJ=<k1cJl
]GlMMOjd?c^mai?3CK@i?5[=C2m9MdYUFNX52oVLeKln;Kl`g_9UYLIZHO`>oIFT
_iFd<3jf>IA3m_?USRDZi/:imk?3i?7o[TZm9df@Q0hd4c06Y3R9hfS6;Z1J5_^F
2WF?MOSm`ag_7]a8>WaRgh^WolF7Jl@7IgZ]SKlWQi<hL67eFEg5eVAZA8lG:2TM
YVA]bkCZ0@eLlNf36mnUQO7Ac[3DV2>CHIGFPk]G^C]HZmSVV21QDHdhSRA0=Z@h
H_jQ=6L6/M1?Lm9OOWiDDh:C/fOM8j_h/6W_TCkfdXOOMg8j_?kh_QNG[ERHJQCk
4R<Vn?QMiU0H9Sd83i>CLMJi@nT=5CDGge3G>:6fifoT6FDnIlAh[__VP@g_d9m;
6R`J/V>K[@MkTT6U>cZFg7_Zj@QJeZiInIRZ<S;K`5G8FIF6UCA=97@XVHla8<E9
74LcMSjddEB9iYH:]FFTn=e3Vmhn/>7=oN/j=jkhf>SYAPMbVl?ehmA/m99<hWPE
[lmNR1VOj_>6mOgTIcmjlCSjgA<c1;V5lL2Cgh<^B8Xke/jg]_^;nfI8PJDTni0/
FkEJ>_^fCA?5`e_Db<c7693RX]8^DW0cM[HOfKaTbRDagE;YG3^OJjfdg5;QXT8=
lfVG?_KB?^BKnmLOfoORXCf[Y]gm0>T0;Ha[1UnSYZ:GI95h9SN/5fRf?Wd^o1Cm
:NBO@CVaOn=K1c_N>McikY7=kagMHSeTT97=3C;9mVmVoH0[K]ndU?>=LMfeWb67
?M^OHIoPQXVLd>5CO235BAa7<hR5JR?kbcU@_5/Z9<Ed9hRTV?HQBHZ?kUe;>hA_
_?;/QclnW;J;IAllfTTLZ@Sjk96N^e]1DTbQOWkOGDI8bI2A3naJc@9;`R^;f2I=
G[iX5[/5<Dc<220GX`T6HPa8LC4P5c^V6K^07n^LPZQK:[iKXEe7fW^T7LRg3Vhl
_WoM4B?5[cjWIZ2GI;5i9SZn5h1iOHk_goSV`Hjg3gNnLfCc^dNgF0lIhA]gC90>
U>CBIH]VbJ8W7io9ALZPYOFV=O>U/`oKa4cXl2TPT>8TSZ<IA=lR6Ld]5BW59fQE
_>o5Pg]FkMoi_9Z1NI=97:28nibGHEj74`Lf_GFXdj<D:`UM]G8faeLZCNZjOmOZ
AfOm`6U?Pn[jD62^H]Z=V7IHcC4dHd2:``8KIA`cM[hofLT?UGB=[5hifgLXUhZd
jdQkSflOjZA=B?[lNgCOnT>_[JD?/6X6^RNSY9[L]]`INRTmLK3SCAXY6RlJ]J=K
[8L<l/J^eM:1TUcJd]`PRjBmLLglWmeg5cV`/c5D=5TU[fdR97CP50M8LA;7d@bR
R`bj5dEcBhFTf:PaBO6K1cHMgkoQb=ieY<IZ1[XTTcPdYNZc2dH_AJc3GZCHZY2b
2F^YbWUQiF`Yb:C?b/5kd[AK:^H1fiG@b8HD1nAIT^YV4?USVPn3?S>ZVF2BM4]5
KOOi2<iEJ>>A?_?B9eoJQjCMb6>Ta__FfkI[cB`9f4@gJVGX?NO=`ied_4GSMGB;
kB53FAgLBjgn;hWW:ki`kFOHHMn^e@nLFSVCG9?=AKJ6JCNQXbJQT@dYC^8hVT5T
aO=W5?^F2_F:Y5RZ<Fe8TR2[6FQ=9W54H]9W:db?>DJ7@iARfJj;RQXghd0j;5O;
YTP:]CF>lHT9o4:k8A6A3BT^560Lo<dPN_lLinA9fgBd?;K>Oa>O?TPjEOBHCimf
cD6KT?@AV0kJTe@cD2GSP3OAOE0l?BI9Q5edV3A@a]VioAVYRRBQG<[:NJMh[>;i
UK>U_k6i2QTVQmK09W?Nhc<YQojEBF/4bS4>2Ad_dgWn5e:La74d`nMA3kfh5N>F
RVUGZS49<Qdlmja64/LRWWff/WG?NO?`U[N>K7DiI?GWElbAW^]G?lVUgoo>kJKX
THO_iLbffjjGoVC?Vo<0UhjimTYCbT/2MSHnk<3iK1R7N0i1gUha0F=0R_<BRj63
6C_KMD;0C5[0l1E1[NCM[??HW5UdVGoE33C9648^SbkId[IV/[Pi6K::d/J_gmk6
YDl]o:F9l>ZfIcVC399XbS55i2>;7_SYGGTKMGM8j4Q926A3RY<hSVH@?LYPXFiQ
gE:a]V/[aDWTWnPnVlW3Yf2B9`i]MSn<6olklbLcS3lIW9W==<PPGo]ZmeLof<MZ
K=j`A=IRVo;IVC>EHAchG99Ul=TI0e:L[>4c_CESImDjScUb3]QF/C[h^:ER6iTb
CG0j4MV:]9<h8TWY/n@/kN?dR8_[8IfcVGZII7_9T`o983^f;7Obi2[gooQK/XZd
_cKmi8_Sb93idSIaTP9OmI<Q60=B[?PT8VW6c^UCFmilnHUBkO^I^W:BV1cj56Tb
JIN?LWR_cbCc]RPMI70_MR969>JMc<_i:7dMTUkIM623db4Sk=SlE3Ic/L`QnkhO
oHNe[ZdWEkB]HX8/W_l;MR?K6]WT69nH`gOZ7YnP<B35CZ3RW6o6C^YK@GHd]eA/
^dBgQm@<m9R<lg34^FlNlAkN^mHLAoJmJ7_8>>B`Lm_bkl`hnL_A]mglQMG?c;J]
IC8G?_70kEnnVB>@odo__G?SVWU>EKI]F/c>cDg3W=`XgkS5VKm;goPLS@4YMV4E
fb8cMV[Oc7_biJd[iCChk[NWDhjY_WA1SmlMhbe1Jg2>H2ebbSUn/9<>[^S3R>f8
a;=SkXCkIMZ[nimlGo61?BlLO6dE7HMNGfekb52f3R5VIQ[oRI]kHLFS;Y6=FccQ
indEWj<a8<EiRLG@`HbMg3@[e>J=>3DOE;9coB;Kb9C?W[H>e/aS1cKALOCDEcab
_jWDf5HmZ>2g5/M`>6;H9AhMFj>VoZIdMU[^1O;ITb_KOJlnnlK>IoO_NXj>0k^O
]ahbS[Dda9cYDfkT]Whcjo_^THeW3?UkjA:OYS4PaEjPaLg7S9gC1YZGO?M=?1?O
IB__S^Vg6Qlb_3A7?[@ENNB=MGBHR[@NBkGTe23E<YETPGhC<ieYBcGLU<[gdaia
6h/Hm/L@M_ZgGn>T^YHYiXLlb3SS[;kTnM[;bemoNLGNEeK/NgDU7Fo/O4HM<YXZ
2S4ikk4OLD<oo=kd_96=L`b7`4^Gn4b=0BWf0Re^?VK/G?K@_1CASQa]a:Wi`4WJ
cG<:@U]ok4JfTi_<=o^@QeiOLo2e=EbG=<48P_GO^V`kRG<Z<jUOLk]eiAbghHQ?
OiR][E4cI6bjjJ@84o>L83M><Yjk]RkI_FgYJm^OOWe7k]SklS9eb82Z:<ATdo2;
C4<gSO]G;f6=Lgch5m@CRIA/B751m6;RK0KAI@o=Nm62^OMoMMY=?2]^_NWc?oW1
ecJ/V^/DHN_6QNa<NgY>KR[Ok4?^gog26k^jgeOLZgYP^WVZEHMki3A?kEDcU5]T
8bH34J]^<1aK8mdhTGi?T=VV/e?kR=fQEcXFk=bbJ=NFaG]NFT;7JbC;?@lIDaF5
UIckb?M=:hfGo8?7V<HoEZ?P_C<B:MV@H^oXh^=Y1]5m6je8YITAgL;ho;97?;I2
>i2d5DTKTZnod^>>HNf`/B`>EX=f<6Z6SU4ceRCS<aIaj8T]8/j/ZAm3`/]hBI1C
UicLGf:OIDo>O:ESoZ^M2gI^G[Q[bl;MFaNYPcg9D4EQ9JNdoI]/AMY>CIaiiQWT
5XLQl=47NH9T@hYm<2ai5C>8NGOB@WOhB_/GNOhln_1g_LNWkDOJQjCMb=Mf;><8
aTSC;PCM?k8kD/>eH/Rj9An5V7A0<U5f[iY1ZLa4bCKE>:W?nELX=d[nicM^fk5a
k//MCkcB<NoEcWTk=lmGQjbRR/9:bRJDKM_4TRMnK=aR<Q25MT>M8jBhD81al3N3
j6Dc;DBOgckj0ihlmmhm[J38]?e8ni1k]Se5Ni8La1QWWinEF/4fkAFOg[]6>J]T
7<JRQ7e@=5BbM]QejIK9c9<F`gD=g@og:^M[[V[M]Vk>mPf?kmP`mnF=LeoIm=_h
7gMoln@GZd/h146JET<0:@h2/eAecB1jg4l;bhefl4bkGk[QjT9Sd_KSkZe;J2^B
?_nZ6DS9^Q7SFC6T@CO_nPkj]=EOiYAf24[H4mVd/Zf;hK[Vm[<7]RXgVCc[Pgoi
c:;k]jnK_F=mkWQi`ibH7i]Gok[o^KGV54Xe1`:f:oVC3BT>b;<TeLdP?[_T5dik
J:7WcoWUMdfS8a[n`DM`fWjTPkHRJD?Bk>o9NESM_ckEg7eWGjXafBi[>A>TQ4<P
cb:bK/Q6[GI1Rf5IOO3O3GaYcJ?Ke^J>kBon9^K7f6/_ili7ASkLQ[SoaX0DQh/g
VVQVk;hgHj;]7UXa<]/WO47=74ijJHjf7nVPOLR5Son@:d[SXoDg/0;Ge=oFmi>O
CFNjkcCUMSP7GBGm[GHdi4d[e]HY9h8>f;K;VChF`ecG65NdeZmNN_m;Jaj9lk7a
fHOnkG>GLLlS`5jT9_PDS04Y;Q;WXXHeHgO]eJ<Sfm1CddHV?OJ1MR1Y7o;KgkQ=
eVGk0cD3cL8hgMcnPKh3:9mbcVWZ_^E4Ce>TQYmlEAOGDTIAVL_PZUfCU0k5/6dK
iLcJHMMkgaWVFUKS8fMoj:hk_SS_TAUKESdL]f?5o7]oO?O4Cgb/7gNk69`SRlUW
H@a8LFCT@fc8S1g]kcfom86HknUamfP7/W?E8kboYnHQ9F_nl@^d<>ichJMTDNf`
6lbGl/bJVAk:ZQURogPKe`ZA/fdXKTPI]/jQI:Z6E;;?X2]BcNglVH:<_3_3:T8R
TVNNlNNZWj6`;F4@MCZ@hQ:>AI2VcCSnoJ3o6o<m?MTm^KnWiR4UCnmEODkmmMKl
/`MTdYU^ZB5UYVl[d8MaZjO<2L;F_Bjg@Vi/Tn5NbenYS6m[Ya[7eiVgBG@m3ESG
e9igJmdfS/UDInCRFO8ROcaSED/aQ1C7JWBlMhK7TOKgeS`e<ljKNm@g]Ko7WOMX
d5=]MODgmEPN]dbVne?^eKg3m>hYFjAJ:^TmCUi?6MWFEUoLX<E`ZVUBkokMGl2a
[NFBVKM;L0RGP1X;B76hN:><aT>I[?dmkWJQ1Sf>AAnmiBMan_i2U<]SfF4cd=JL
D2J036^eZ`NfZRm^d9/UJRkjW=GCNdhXgKH=8_]Pje2aVI8<fI3RA<l4=IYaBe[g
mh;gT>i?YC;MCkkA/lOd?[NlHD<IIFj5Xg4>6I`Ia901KNeD`jedb_cgR;jhDC_R
i[cOQK4=aIU1>^aBUn=K3IMJUE>T/42:bf3XeIS6=VU@1nlNO@b_5@mGT2kAEo?X
0g_Nb476FPKW>;JIG5Z@8D?If_CjD;UWg[DS<MWmRa^fLFAV@Cd/b9UKNG[db>FS
;cG7h]4S>KnPJ6GYc2R<0BT^be6>ldVY6NPkBAo9nhUWSk^TRAhoc_?]?6[>7a`_
oO@AfD]HnR]CYkh2dcBeM^QH;gEMO7cdeV<EfNSBbeYGG7jY>AJfI[W8HjPbMV<D
aX0DUo5HaoKDe2CdWJ@?iZV6FnC]_1BmQMk3laGDHZ5`?7KBNeP_0FdNE:?WZa]^
jIFj`4]e9ao_WOCW:M]MO>U8U^8ifH`/lQNlK6Y956A3R/]VI9=e8VXN1TUJmb^j
=Y3Mg^XVVo?8CEIa/T<<INk=bCL<Mbgkfh8l8f6jkK6C_]dDW0DSVeV:7lVLo2Vm
J7[RnaBRZJQ0@HZS`HiF[0CDE0bHk3_hB_Yn=>TE7kBcj_jJCMVR]G]NLPZ:89eM
K=YSZLfdbJN5^dAhLYl;KEi^jA;7F^CUS8;kZ7Io>b[;D_cch@fZ=7QcbHfPD42:
Tc^DiM5c=B439VT7EFlPNoS6]6bd8:YN:TXOMk]Vb3Gd_CVe4Thg]@MlD<ddF]1i
1G5FioShb2JFhYT=mJXdB4=9[j]@@8ZC?Z3UdGle;H<TJ@>IW^nB3kcUEYGdFd:=
KGTO@UK]iVD[oJFcc?MRifk<=GFoFmP/k>UYHGYbcd]eMaoI/@Q/eIWIcHd/aCn1
58/1D:0PaH8=c;P@D;?DAi9^K>G^j8TWT4WOLToT=[KA=Zb?P5a5<N9lOdJZhDIj
4/mX;om;:n7P3dQ@OeAGXdTZ3XmU<bc5?j[G?f/KCIORfHX21BV>ic2QEdA0cEDO
BA;T^_X_ZBd;D[cLcdUkn6:8SaHmEZ4OGnkJ4>kn/XKAhECCi;j3[oHHa=f]E5=8
mDY:lKf@HS4Z2QBTF;216DL2J/KjB7Jm`^9;jIh[I98nFRBC7Y8ZnXSY[`[]1]>b
G;k=TUO2ZJJfh3OVC:m:>hZ:c6nbgG_5T68i=0XDY5S2PAeK0V[NnT_V_SCMlbT;
XhBiKk4e]WWi_YjoMW?ghhJ?]fi4D>^i3N4A=`MoA8dkE_8Ai9hH0e;/=28:5:CH
2ACbhdI0CEgOBOZb<:VOMMNRJidl;IFCiDWd;F?OlDg5f_Ya58M^a/UGA_0J^9JN
jfQZZaUlCL1FI?FHS9O/4]V@HZMaDJ0PaDjPT1m?0VX21dWB@f;d;P_el1R[YEVb
YS:CS3:WjVlTMKE]SXYbao2KdYTfl[MMoG9HfPfVaGW05oRXK/AZY5CO8<E>Xj=0
@HZM@24o]PCD70jHY5]kY;7d/UmjkcX;Y[]1JeYg_EGEjaXWT`;C3L@@=b;<FLM`
S=A`@8ZMaTR1PQ@kPD9nc0VXVAa://o0dEfbg9K>jPO<U;[VCE84fX:PJ1@cU;iI
PlAcP5@o8LE>`jA0@HZM@24o4@CDO0haBB_HVZ5Sj:_CM=0n1]gJjkZkeodke2OE
^76Z:J9e]G6VF[gkjjnEQMPa2QGWXE5W2RUf6R`52U;/10[i2B:PIWDI9n<o:0Xn
Y=QYb1@XB;4C:>@WSX2JffFFC<Y`:>b@HZN1Dj0PaDjPT9m@0VZ6Ud4bF@>QP4>:
WHI?PH8D>h52OZ89Z7VNd6@BQd2QQQ@k3J821BUf0XGl<R2PIW^2T/V5[b13RYf6
DX6253^1@WkI451c?/k9<V2^l4::WLIDPH8D>h52OYTAD3<oK/VbXJg0@XZMAUJ1
PQ@kPD9n^A9@Ud1YTnD7FO6453/=/@85:GH2QObb9j2^QBRCILaFHH@D>hfe0PDY
MP:5o<XQX2j:hRD[0JVR1bUf6W@52U;/10[iUDU0GB31TiF6DA6353]=00D:D^`4
2_TP`0CDEN>DI?m:=Q@LB;7CI52P8<E>X90?0R3PPh1B64Ra4d<52U;/10[i8002
?PPXQH4D>c5DX235CZ2@3`8Ph8>0DQQ8/A=31@YBk0@:nB000Sh8:8F153/aE:0P
aDjPT0l28>23P58HB;4C@`D:D^`42_TP008n22R5PA@k<EBP8<E>X90?0R3PPh1B
64Ra4d<52U;/10[i8002?PPXQH4D>c5DX235CZ2@3`8Ph8>0DQQ8/A=31@YBk0@:
nB000Sh8:8FIVfeNLOVUi[RgOYPZmA6oK:XX593R/QUIW0P8a860DYPWAVEIR[lj
N90ZSD>7BmD7Q@9BG:Z1@;/PD9H4U<90RYe6FH6253^1@Sh8P80?0TYQNTSa4:b:
^hTZD93RKSB`@0040Q=@2P<YMR:Z@46:WD0Q7`A0`0L1YC2@HRN62QBTf0TDlT40
17`@D0X3:GIRZ411RYe08Al4@<070JD`T68WQPXDY=P95?9100Al450:0bUfHZQ0
@HZM@24O14301`6U<91R9hH:5:CH2ACb@@04O11@2P<YMV:X@46:WD0Q7`A0`0L1
YC2@HRN62QBTf0TDlT4017`@D0X3:GIRZ411RYe08Al4@<070JD`T68WQPXDY=P9
5?9100Al450:0bUfHZQ0@HZM@24O14301`6U<91R9hH:5:CH2ACb@@04O11@2P<Y
MV:X@46:WD0Q7`A0`0L1YC2@HRN62QBTf0TDlT4017`@D0X3:GIRZ411RYe08Al4
@<070JD`T68WQPXDY=P95?9100Al450:0bUfHZQ0@HZM@24O14301`6U<91R9hH:
5:CH2ACb@@04O11@2P<YMV:X@46:WD0Q7`A0`0L1YC2@HRN62QBTf0TDlT4017`@
D0X3:GIRZ411RYe08Al4@<070JD`T68WQPXDY=P95?9100Al450:0bUfHZQ0@HZM
@24O14301`6U<91R9hH:5:CH2ACb@@04O11@2P<YMV:X@46:WD0Q7`A0`0L1YC2@
HRN62QBTf0TDlT4017`@D0X3:GIRZ411RYe08Al4@<070JD`T68WQPXDY=P95?91
00Al450:0bUfHZQ0@HZM@24O14301`6U<91R9hH:5:CH2ACb@@04O11@2P<YMV:X
@46:WD0Q7`A0`0L1YC2@HRN62QBTf0TDlT4017`@D0X3:GIRZ411RYe08Al4@<07
0JD`T68WQPXDY=P95?9100Al450:/jQei8[;;cG7[ANL[dYma2nK:PX5Y;Q/AQHW
0P9a8:0DIVU[2d/aZHdZSD>7BmD7Q@9BG:Z1@;/PD9H4U<90RYe6FH6253^1@Sh8
P80?0TYQ8<E>31DXB;4C:>B300Sh8:0D1U;/a521PQ@kPD8n28203`9:HB35CP`E
:4Ra4bSTP`08n22P50IBk<A@PH8D>h52?PR0P0l2BV4PaDh<5BQ8/A<Xi8<02?PP
X1@6D^c4D86253^1@Sh8P80?0TYQ8<E>31DXB;4C:>B300Sh8:0D1U;/a521PQ@k
PD8n28203`9:HB35CP`E:4Ra4bSTP`08n22P50IBk<A@PH8D>h52?PR0P0l2BV4P
aDh<5BQ8/A<Xi8<02?PPX1@6D^c4D86253^1@Sh8P42Q14QN_]WHolVA6MHIFbWn
IKIQCSI;?XG6;bMoAV@<B74i3Bk>1@A:B82eINWXDGBdm^m?>D_4nhZ_>^llbYWG
VUefJB/kUk33YFfJ2AP3DUcJhD3[850N1:B`O;enb?;;;gejM>/gQehTYOS[5`da
Ki:OTneN=U?5lR1@j5U8HVA3RP/527l@004[0BD/CkATnHgabUPbNYAb]TJ[Q1`5
0E9L2H>>L`B1HQ=@`W;=`06d<5HRK98oZQnVW8_M]gS6Ea0PaO4L9_@:1995@0T;
9GnE6F6EH]ZP/7XVjdc3jZgR02T>2bcRP40U4e32@/W6O[G;AXmBJ]`nj4:[IfEb
Da`PaIDi3G3F810^0BD/9_V;4@eBRQo=3[Me2kLWBHVVD42:Tc9`j2L8a9V04QJC
_:Rf[e`HGc<Pmc2KmKlhWeOanZHh@8Z;QaZA@J2R22Q]<LVO3Jlg2n=7Vi]/7BX:
TCaIA@=B;>701P4@l4e0JH]9l/;hjP6iKgaHoo?MG=8[:QB@hZ@?:?X?0_4QX>C5
91m/_6A>]]6f:3hmSkhW2PRT>?XQ@8/PD9H4U;I`/R5ELmg00IbDAUUbl7QBTP?I
T6:?g>060R2P22Pa2I9DTB/QZG11RR]Qd76>810F0BDPaDR6eMFHae7X8<Da7bmd
3`CR@43YASC9>9ahlOZP64::RhLJTD4Pj@BDG9@ZVGB<]_eG<275]YB@2@8ECT09
AMiTWb5GYNY_k=OHU/i<CVGJdleCd/fCDl<WbX<bJc9]i4>NeH>jGeVL=kQa:;<A
DFL=:BjclLGYP4100TXRG98TYjWQ]jJckKD]doZeO=Wnb4k[adM?WeC;=:ZK6Sjn
D5T>N88aZJk0@XYS<RkX1PRDW80B1jMTKOfhE6IB^VV:_OKfe5^??^U<>lE<3Ko9
ZE5[O/Ua1Nb0>R=8LD2NZ0h2BBNP=<4YBK/:]<=@Bd]L1k4U>Jg;]=4j^FKX]CF3
[k4iQUa3YGF=4g:NSI=]hm02^jii:[TiMD?U9aNn>Q58LG:74Sd7PN04U21HTkeZ
1]4N@[oVZKK:VFiZ[aea<jV^]F;NW3j3[ZQ[^9UTfCIbGKJmGn>T?X<nWCL>>@CW
47d4MEj@h^R702f2@1`8:2V`9V^6S<U]6URG`HeCJi/VePjk_WOoNV/]7cVWmdkE
31fCFbeW9eYU>MGLGU]oOMj`LD1JD1oD6D6:2j87Ia0X0`9:1:c9E?dhfX]@ZTQK
1jVV][j3[kCjQiSCIn1XFVIK]bmbVlW3am<BgKf]18f>>Q58LH;63Ud5PH04e>E_
CMKDSk6:<=fQZf^hZEOZ0Z]oTG9>kee3Zfk[gPG]FY0Pifdd8:EXZZ^cP1A7Paf]
P4392JQ[GbEYEmHZ`[@ADG?AiiAWU<VnPjjT?ZSeNFj5g71SgVjD7;Qk1eCo8LG^
^50:0VE0@5ge:UTm/3Fg9bbN3BJKMPW2fPYFcOU8m^ho==E`Bb[CHln4oW3@6]hm
FYc7C_FlQaB?JU6UU^ASEEGoNnXhXD[SO=KX6`QD;05eWJXTOOL]mjb2N3j=EZ7a
4F7IFmXQXCl@lTl6MI]^j^EmbR:N@bm?SNa[1PcPg`5LVUn:iicBHA9TB74lAaRm
0X6C1=C5[Y;d6CoMd^?QgUCSY6;OUE=ml96/7]2X]Ra8W6UEkgi7;hIc@YekJooD
o54]Cha/W]NBWI]]EZFFi4nZZXiGEAg]nWN?:XgQbJ9;852a1=CU:I>i7HWV7R_Q
OYVY]D?7BYnHfgd^_2:EjOUgQ0@ig`Ib[2I3l@S7jSCA6A2XF0;^ecSYUMbAb2dY
6fjQ9aKLJlFcU6hYdWM<i>h:oHVY7VSohdgV5>8c:hZ7=3kWR9j0@<DBL;W0BJ?D
HSSE=9W^R;UDBDAAec/a^^oXiAihBl;b^7Q/:gKbhlA182H4G:i^_AS>C:47Megl
`bZBI<::JHfCNlBRZLMnAEgc5?YR]MFCLfC7BVEcIo8Je<>l?/JQE>N2MT4018R0
bgDJcF9HSX9CIjB?NinM8[SWdalGnL0KOFGKoO/PZSlUBKZOTBTe7O?RBChU>@/d
2P8P@0AL;]:L>XVGB91BQK/H]^G_dQlW[G2_h[fdJgTlBNhNdo:hB;_7gW]E@ToK
0D8V2810j0AL;_=dcnnYdA/T`]XIMSl;UbiATD]Mmh[NBnUf7SdC`X9<^lO^Oh1L
^^ADA9dicG^7B^gYM1K81`4@24k0iOZVKM9D]_]>5Rf6@oWn/^lnZjkVSJ?lOBCY
nb1eCA=HSLU8IBJjalWK:n<PPfA739dnjOYUlfJnOg3]oicXR>chdo5=jY1=Dgnn
lhffJcmkFJlccn3NNS`k^84021A4P2laZd4[@?VhFUecNo35L45m/gFFoKAe/6K:
:_i/NUQJkQjW/e?k3;[:9IBe3bZ7jgkd[cjbh;4OBP6<XOgBf[UoncLOicj[Ld4B
14Y8P:MUW8flO5`jWfk/lO8LNVKHaMU;DMk>N7B@KGV/H]aTAAlfOC^?oQSalSQg
;jo1ddn4f7KBM>3Lm3W7mc`G@nfeMXVFjkAd=mff?B=TPT3d16Q2U/7nWY<LdLdY
^TG5VT>KYGd7GngTk2Doa05BcOV8[28DVZ`MOT/gVJhgEoBZ7^Pa2?NFo4lk;CN3
USdaldo7>i=b_;5mfHO>nZ0iFChG621@4P;bXV_hYdoBo]kbNC=?k7W^Odmda>7h
gL6ee9ooV7kc_oacEWIE/I95bZhMMQemnVJe2OSM3ME^XDWE=iD/=9[dEj4:B]8O
9_VcD>VF:O@c9MhSD3N<liGoW?g_hig9>^klb/fVla8VK128WX2IQaond0LO^?L>
jhNhF>Fl/?BQCgc/[eTRV1GWF8eDhoRdN<DUoF2LeLMk3[OXfg1_bgMH[^PNgjFD
k^G9Kh:T?FmFb9SO_W=R/WBHN__lTXO=:C13620@?@4c2DV7MgD/S9GZ>WF6m_MX
jBj_7BT5dZI?fJVVk/MXjAFnm:iejE2@7MK@^3@J@A<^[I/RnZ:do<^EJ[9i/R;M
?;Fj_ofk;9iKl_1o7Nm<e_7>PAO=^HO57g50X502=0?=o_0_Igk[CbLjTW;/k5PX
WdBbUAMj620]WYjU=iGio/fS@ZUjlIMmm^;_`dLfDI3Mil;AlRM;j<6ojP]J>D;J
_?<]<hUcY46bUR`M=[deYn03<ZZ0@2P4c0blK=C`a7fXi?dmZ@=/dc/Uj?<eK`kG
SKR=R`Xe@^5L`R25WZoa]faFC3F?G]>JfE2U?g>fTOmh[0=BG<;QA]<99F2^YRC^
kcgefo]]YH0biMOXj;>fkeL=9gA<[Mef0YDg_dhlFD4TDiOL@U/Co0O>mPe_OcSJ
nLMSVh]ak>aHl_1m<lInoS?LkFoM<N7aFOLLfKdZN7<VYQDMLT0P6P9V1]9]RfB]
R_o[F<NAGLoa9LV6NV:=?VGCBmBi]20S6_iA]U;@jK=cgb5GBoUU7BJ3l]V=SMlO
kJCS3lLfQg_ll>kYg8CEF3cgoX3=VIQA3POJ0P59`<c01>g_dNMOLocQj:INIihY
[dYjn4[n/Y__cF79Yla/RL^kOEKoHO;92ZW6=AOY1minMj@SM2VVeFoNg/jIMDl@
=CKabfbhLCX98V1VH58fmj@>onk`AWUiQ[DiW:2almeEbLfSOLk@/E:1fJH7E5B4
mhmdo>iX9afo?kHiU6?]B_[iIToo7MZmbWN;YP7OB54A108B<3?`SlLk4g7lhAR]
^3KAlOkQSNlMf/3GIgY4FkLhH7?H`iaPM5j<?QML`GR]A]o1WiI1gS_LHMCH]bZZ
R]lDBn9AfHK=JnNc`c>;IlVV7ka_1QLEJYPh7/S11@B:@/3<`22Ok2:[JcHQjO?_
NhLf_G=P`e_kee7WCo^cdg/l>IbQcN7Al_;dJ1L5K[b3NRAcE_mjnF2KEH[E`_RM
@i_N>m;a?Rf<Sfd>iI3mO;USRHZiL6kggM_9homMUGY?VUKR?F;XGCTC<3<`^9bn
f[7T8L_MKMZn>kakEO3P585en?g37NlNg4PjO6;ORjOoaHM[a0MWNZf=_bN7bgV0
lifK53YK>cFRa`^DK:BhIE[eP0J^noK1SNoB`_QXIeQZc979/4[[`Mf[g1f/EFac
C91l]50>0/DRH6IP@;D/m]e]8lFd7SHjo?KnmJC3beL/C3Efkd_DSISPhgNIRhDe
DG6UU=WJIidkU=i@DG?a3GF=4e;bUDX]GcK:O<j8lEcac@<KgZ4oUoCQQMChf6K[
`IiTD>V>SRGgWWXjPYJeJeHnYZZ<c3I`5G9FYF4UCA>96SMd]Z`8V1UHj<JJm9MK
NGc9:6?f[7]T5Alfg@JR7LQg3fejnl26=oN_jmbhhV>SYa/MX:LVj7/7ZTD_bK8J
b<0WhhFHlJTnKeSOCgkfXaN?XmlmhB7PGfDZB8Xke/jg]_^;nfI8PJDTni0/FkEJ
>_^fCA>1:B802?PTH6JP3fddEJ:i^fg^b=?m89;R]oJ_?kk_aL=kETfkn`7B0EXH
e`bnQRmEkhI?G^EKcC/jiMWW`ToAWd;n6I@CncNnMK3SWL>MkakIo=kA;MI3EQoI
g22CK?mVePnhh_I=BcWO6=MMnaUbf;?m6OH9KYS8iC^l>;>h4c0cd7Kgc4^VG1;C
gNg>]O>ieT[;gFd^:]BPGDNj4d@kT;@?nNKnmDOg[ZDM`SMNNOK37am>flGZ>_FB
S?^XU:QoG]3UmBU8RRWJcnnkb`PY6C;hPEf[FF19N6DAfjC9baO=H[LPQXUI8_1X
5PA>_V<fh<Lj<hf]ngP;N]kMm]d:kC[BgR?]@;ieL>?aoN^>62UneNKKMWbA>QTH
LQL2C]0:bSnnOn>K1c_N?]cicY7=kakMHSeT]6oL<D4jD99;UbfJ9H^NO7`V5bV3
U]JKe/bGcSi/4m<53XY0X:P4c0cd;I;bX[06DGNg[@hNLj@DWj1ElKhG3niI]GoW
lk9e;gIABII7L2lHgGe>7=SdeZ5>Se:/97CEb]TLG:TdZN_nGJ/OWOD3Ycd=Z^]3
PKV:JKLl1Q5WTD@2IPIjU4B[FcAg]eV:gcjdRNh:7G]SgN7GebRMid_HbDSRj4CO
IbMjg_=?7>ahle3WFhLkgcjbnIfSFjb73?G6[]GBPI9Lf];L88^T_G7=o9oMMaLi
/;<aE3AI9Jm]8T@?72f2P25PIZ3_CCJi_dO;UMD[Io/>iE:AKP3A@GN2j7k@V`Lf
7MnohLSNMHMNFj^^A9LTQ]/k0AN<GXYHQke8/EDQIA?FDYGc`/[IDY19WiF3mjAY
ec/UN890^0C<37BA@ONRJ>i^Dan<5;m=bjf37GASR=Chj;kel[9e/L<UEPWAG63V
;G[cL2LMKagIo?KA;KJ7S61eL2nen[lTWZoh`[FOT@hk]cocoK^oJP;NNLL4B/YB
IA^gBQQLW6<l2IPIb3]V?PcJ_S=1e;mdMe_MNO4AW:_@?B0jJ0NBmR7Y[Q1]B=;]
8MFR=AU?iXWXUAFVaabS`b5:/FaGjJM9fS[/fkEJ;YS9Qi8^JVb2969Xd<Vb961V
X?O?LKJNlig_K]?lYidmfeX5IM:WGG?@9RAm1:J3mRCU=FRebg:lXS`Y:e8_>BC2
;SY<hRV3:6dToNABG^;BPYHcWelifj[6G4X6Uci`j]6hYaO=hYDc;I;I@ATVB9Ah
dAH8B09V1QJTR[K>M<N4U/MZ7L;G2>gYfMHZ:5>Z<@Tb7AcOJ/QcQ1f4P9F]NljK
QkNlMFB[bb6[?kmRS_AL_oY9;_gnMfhgAHllO2mW]]ef_O@WNmjL1kQdc;EGLRWI
9]oT/0lk:<<h1065^R0@Q82IP@E9X[]c<Ni^baIIT<WPjd/J@FRP[P/12MW5EQ9W
CLZjDSc9ln^g]g7YD`]oJNZn^^eIcRB399YbC17ib:87OWZG]CVCHmaXZN3^h7;j
:0:1XQ8`DeAmF0/UBIlUiB:I?S264]H4<In2iFE8MU518KREP>7?nBIih]1Vmd>=
f/bOc33nI71A=]<PPgc]Zmek5>aS=CI_F29[/Of[Qnhac[nMOCmW:/<hl;W00868
2IPI6:98bU2lAdN]l=JOLBSXk[J<:FfnO8aQoCMRV1GEW9FfbCUn/<?mT1FcVGZI
I7_9T`o983^f;7Obi2[gooQK/P[KGi]nlZeaLankSc>]QXUCDB>8ThdE0C<3YKhE
I?>5@8I]AE^7@^m^fdJVC1WLRad[lPW]C5k>AnW[T?_G7j=_hSPL</:>cDmU<aO;
7;;_nm5oF>_JNW95fbXV2<NOmH__F/=bSPVEd451]l^0P9V1CQ]XNO?UiYjj1B?g
j5@[]:MWLVR_Kn_6Yhc=]fWb=VXLj?J@ZESX_fD`JRDi1HnL3nmMJhhSnejd?F@L
L]RiKOUgIYcliNSKK_k2jVMVfmHbV@^ON>3f;mo<4LSoYoON^G7=?9LZE3CWecld
ELQ`lS@>9@6;AT6029PIB;;VkgSTXAo`MM5ffkn[84o<kWj5biS?OHI;bIK]LPAf
b6^HSCj^j<?0j1M4`9e`_dakMOm6hg=Pc`/7Ge]5aj7GEm/N<YB]@nRI[f`mnNOn
Loojcdk1CJl:HP9W40RAP9V19nPaGEo7be]Gb2_[^mnNCSTVe=853l^R[[/cmZdH
=mX<m=P7/m5gk<0VDc7gVdZ=KMF32Wi[LHPHbcRD74B[GE=oDcXk;OL2nNc9UNfn
EimmHnNcngLmAlN1gLmK3aW4FUZT76kD:Kia:>=aa:W5W82IPLL?K_9mO6gjKCc?
GHc>mH]/VoSUPmlc]NHnmU=K1f_V/@<KSm8GWoNOo<EWFXnUFg9Z@?nB;=1_HZHc
KJV6Ve;iO]XSiT<CQnji32PEmF^LI<PKn6NLeILbGg]inN/_[mSkbXYm[jjThhfM
cjQ3aUA5aD]bXdi=68Lh<4LO:Y>0VH56fOcm^kgcZNHVONN5Ikhaj:j:KO0k_W:[
LGSldIoH>UPcSkbaWXk3nmHMfY_kaFOc7fU2KV5VMjBcDdVLDiU9oI[K[B_WbQad
;fMm2Zgmof^6S9Do0idCi<I9aWGGeRFk]bemKO_C[no87G]OGZH>6E4EQIQ/6WjA
JHQR_[AnW[5_6_N_CTdH1bmTh0<2aB1PI^1QnXVR0<M;VaHg=`dcXJcoo^CN>if2
Ljf7O_HM9anEOfS_FSX>_;IVoik^;lWfZQjHKYiZ:lGMVMVY_FZ6F[]G3:Y9SfVU
97?BSA=i<DahjHmM7k4km4[7PYeK5^gJ/WS?Bd_XN8eT^NLQ@jVR49?gO7^:JFS^
8mnWPffW9Xa3dPL>oDl^0C<33kjf>_Sai=ckYdnkb@BTOfomd^MoO<oGeZnJjaki
/EnM_?57Q[^W:Ce0;hgOoL8K^ekH^k?7[gSD3Q_K[KZFiC59Alg@<M`gJBAgk8[A
LdW6J]ODSb7QILi4=GG9bLlek;c/bIV_M<ao]G?1c/d;MfeI^7_[8WF`9aVZ:<AT
in[I8a[n@KIehoEG^L@oll`cb;THB14C1;`@<7=eonkWBWE/keaTn_3o[[kLBaoN
f?G/_Yg?k7geVMMNFF4Zl[mYfXF`R;39B@gGR/6eb?02ZQ9l91=UmjXIU<Y<U7QC
VOHnienQg2SiWmnhKLO6^Bmg??5:akaG>nO]g3aO7K:::PXg^GKU`gM>oi9YkW/c
9[X4Go;4SheK9H`bcS6N1<`<O8=^[iC^h6_CBaof_K9R;mdHf[5lckJCCbQamK??
cdZ]H9]f=Do_GL=^]THlAbNbG]TbhLcJHMNUFjIdlfbIE]O@oG0_^aWSVZ]J]jfK
/gg3hc/fc7eihmaG=_dfo/OMgiaP>QlIL3@40XZ0VH5kMb`[hL7G/YLn_;kmjMNf
?KgWYJMfKeg25MVX6c6N5D<JZFakgd6OISMK@i69;5Wbc]Qf`6AJ5l=ecNeW3fae
ZG;F1oobVDGgKelgNlOjg?7bQSTa?cJ_oWGoLf_=6DDfj6P811@1<`=OfdJgEj8k
6Rli^HU7SFiInkSY`iM^n:bG?^aiRNh7;MjeIM7>c@^/PU3M_ei^ITXe9]]U;ENZ
:m5j2U7fa:UeTeo@HUR66_ag0emJlnRf]KUSnh^oROTam][;^O?ZjT0B128SH2KQ
Tk?_gKfEk[14M7co[/VVgCVo_9/>][edH=NF1GB@3VmmLLjIInA^]JSo?UYo0b]`
kBFgmOgTInG35KTMcT5GZBXZ6C5leKY95[/?]XebYXo5<=LeaQF]mJ^Gg_oBVTOR
O6almZ5onmaUg?=R<dMl470QH>KQS:oM/[=cOVC7YQMn?J;nkoTB8>>;Hoo5Nn^_
M/akIM>l^Koj[Xc0mPMZ1YZ5LKZio@=m1e0niM@eMMmbb]gg7gkbKEeLBaT^a<8Z
R[i5k[UZFRE[Qeg_OFMHeIG9SicmXK_^n>:lAfI/FOE`g8hElnomlMdC?o6aO]aQ
QP<314Y2`4c5ZcjMSOSNb^YU3gkm:eld[M==Th9JYi]1M7aeb_El7BVSiQno@0_S
?QMnB^KG3[]1?@eK<lCnlCJ^EM@AhEK8:6Y3<[Q/e6[g6GA5Z[VM?e?T]WCbk@aK
Pl@oil`coUaeDR:23@8U8F3V94g>AG?^ROW]5MVmcUF?l:dFMEUAl_ANeNODf`Se
f@<b]5AVZB5UYVl[d8MaJ`BIDjAaRJ09fG?IW:fMJQaolVdBG@l4dZi>gZeefcPV
TiYf:HeETJ@46`A:B<1L5ooOg`b8nNdEfCeiZjFPjiZNJZ^S=mQd_K?2J39m6:Ok
Dni1RS4jTKGXgQ2EZRm^49IDdjCNoFfnVIPgU74X1Rk4186b9l3GelRVOecce<bG
e_`Zc/O6IanD]eZhl`DIm3PFOOCViG5>O39A;hoM>acF[7=_YGYPZo[R1Sf3GG?A
ima[^IN6eG?40H4:9<0G5meZnOZd/HlmN6OLk[=@OnP64=d6n^]nig1_0aZine?R
cAEd/hoNiiHgIUSCXmP=iHfOJ[QE?_Q7WaAZAmbLmk/`kV73PX<h852a1=`_/I:G
f]iZ2Mh[nQQN:aj^X>EaKUUHWnMf7[DKO9k8cW<dfd`^mFS88;Hf_ChdWNUnUDCG
S/ATmbm^f<JAVAkk1SL@004_1>C55FOKW4]H?JB?i?g4l[Q;VRKebOO]?6[M2e8W
7mUim[7=i59g@mIe/^V_C5ecmeNHjDcYa6^7SWGbmiS_gS6DPP08U3d1SeZAehdn
V:LJK^Ua>hoN@^oQn@Z:k0nbk197/<gTDRM3eW:b[@nZdLWB:OM:GN1DaD^nDiN@
3`8PD6T4_2R6AanKoH[L1[;KFmeTi8;8feJdcG@9:ofMK7=_C_jEjE[f]`EiA/:d
iM8a584025@P0BLElYOOMo2Em?gXg8OgD`O][;ZoIU<fi96o[69[^lBamKMVdQi;
KJI=?RgL9L:CneaXlg9;JgFG79NnX@P4@:322KQ8QhlRfT7E6lPN_S4]6lXk7=9I
fKIeUHm;/VK8=OBm>KDBCVOJ0cjXIUZdkA/b@@04@40BL16X@X]X0iVNki8?_>EF
UKWOLF_;nadmeIK/XKBEVdWVMK2]IC9c=nJJ9_=jgQSdF0Pm^NMBbf>Ak1Q/4001
4?1>`:?8^;SASJgL7KfNSeSTW/Q]K:=]F9N:NH_h;?9jNW58=Ma8TZ]5>=<No049
JYfk2P<4@004O1?`8VG^?RC8MOEODU/FY7^TOUjn6>8N?4PYoOPbK@SGIG]/KU?7
DTfCn`jn>TQT[^/K>bZ200R0P9D0Jh]_Xn/E5Unb;Si92DT?BAEmAbjd8^d6dk8l
gJ;g8[Y4^2ghSCWC7b]3i8002810:0@:5CeKOmYjEDmIV9d1^SE62^WUngZfHO=V
i^k73Am_oE]Pe^Nd/agl4CG^@bRd4@@4@004W0R`fP@dj<_2Y7kFGH_LdS@k;JOE
SI?XFlH1FjV]7dMaj6JLMALRea0mem7DES?hVX2]b>Y>g90?0R000Z4CT>8Cd:J7
a>QM5[V7:dhmRZb<M=>DE6JBDNIDoHfT[[H]DU7^67iC>]=6o[J[Ghi<^l6d>0oh
0QoESM0Q8b08P008i2FPQ2QPTVk]TLKBbgiC6OdT0n^W<TRmgOEFnfNVT0;C3L@@
=b;<FNMU1@L@004@:2Z1P0Y/Fkg?`=5M/TaOM_<ZbdYe>DTAJ0^2XU5<fkJ2IaHE
;h:300R0P7L2`@G=:@:]H6^6SZ6_C]=1naQdJbmgMjoWJbYc`Y^IJXYbjnX^Ij[E
^gnmDmQ@l[gcPBL8P008A4HP57e;A938T:8Q40014?17815Jj[^CoYRP5PR000RD
Q81_[H]]aI9PA:<P008P49a0K7FeX8h5ih088002851b0PGYGZbLBhh>7@014021
L0W4BV?M>a?^RB<J28002<B=P;/6U[cdofnW3Y40064H2?koemQ:16g3c3XD72^B
aZF70042[@;[Ze/3FWoZLP842>@;e4TL?^OS:2A0P<2``=P>3oo;L`@84?QDh?T/
OnXPV`010VT2Uo^LUZf7004210P@8420004210P@841PEn00@[Tlh@YUKVAcM79U
HFd:IFiTKf9Z2STP<21_HVX:<STb<cL:IFiTKf9Z2S4c830PKf9Z2S`l82m<IFiW
M6PP<C@P<21B82mDNG1U82mHCf9ZIF=d82mCMF9dNG1U82m9KF5WIB0_EfUTM6PP
=3Lc82m8IFUWJ7@P=CPa82m3Kfa_LU=`HF=U2Rm4IGIYHfE7LV5i82m9KWAULW1_
K65dIB1dLWEU82m2JGAcD6Eb@fm]L6m^IFid83PP;dIYK7AULR0_AVaQM6E4IF=_
I6DP?Sh:LgAbIF5]2WP1kKekT5cEONn[NOGdnog^W^jNQdHcTTHBJ0H6a4<JRLN8
Zf>14i0QTHgRBJ4KW80W=`SiE13A1I7DlBQe4j4j]Y=D`3[faJB`I:N/ZU0AAT@4
>8Q49YDHalG1^PjFO5:AL^XFhgnbcoOgFf]gmoAdmgC_gMgCNkAFeDc_gZnen_OI
_mmJjkOGnZeEZeAB4U0BD19@4U0BD19@4U0BD19@4U0BD19@4U0BD19@4U0BD19@
4U0BD19@4U0BD19@4U0BD19@4UQf2Dc=3Rmk6E@1c4S0=cTe=AUMM8MIKF[A?Z<k
XU?8`VOdJWFM8@W<J9aVBbm^7=S<LI75[]8/e?LVBV1FdfJVYT0gDi99hl2NdXi?
CNdjYCG@19BDEGeM986<YTgBC]nNDT_I>;37=g:fYkACRk9G>iXUPBU=Zg3[aX6E
6NbZV5F54ZSM9RA@2]Hg=C^kRi_313JcJgI6Z1]U<CTc>l?Z_F[EaRWOZ/bNfCeT
_gfECRXYESh[gn@NI59ZnT_>EUo=BF2S=<Gb;Q0n9FY90Bad3>V`>;HAUBCB:Fho
cfXILG3G:[6og4TU9I_ES_<NLJ6VkBTi[[hfE08;fSBCJ4T=IbJ?Dd]ZES^U7Mhh
S6HEMg^6LBRjJQQkZC:Ne@i[/l<K3f_J;^eDYI<FUS?o26VWMVDb6MaGmI<GBZRa
gc8PNd[_/IkBI_S^^`0?cFGF:JUXacGAFa6OnT5Lc;X:d7CQ`Y?b1OEU<Y>h@WIg
Y6do[U@f;j2VK4@QLXTFBTGZ:=:/Q8bMf0655K^Wf:3Z1fNTNHFZ;ci9G83oU0?d
]71_>[:;3Gkn7;GAN0W0_P[5fbDaLAIjZaPM8UB[DgYERjlh[1nLTWC4gY:ClRG=
C4g]PMDn9GEEk=L_cInU=QX_P@c43R<lFja4>S/`haZG]4hTi:lOe>WX^?ECM?d^
:VXDNHRF/0o=jmWIhlFI5IfW=Q/Z0DSMEag/:L3PA3E_9K0;CRXYX8lO7WBEZ5IG
H4^Tdjb_Z4<ceL3^FJQOiL6FW5AJES`lf0GUiTJI[^bUIjW_3ID06mbYHZNOcTjH
h[ag@NBZ7mCY25=LLU9Y0@ockOO8fUZo]?@/mKdQ4]3m?g]8Vj2fXWe3kENMW@0K
GMS]e0oZM0CHTY=:2RQ=/EjA;j7N9AN[[gE:@1<NNWAGb3hN5hjUbE?LG1:mF`4F
W6TWdTKj:0nfi2@n7@eZTHE?=YkPdJ03l3l]NU<X;e0O3I00_BXm[7MgZ?k3=cA^
d<7AfDV`DO95X?4T757j`HDJ^f[QBK9hN6RdfEUP5Bh/7mkbk=UeW5aG3BRo^TDU
2D34B<NUkhWj?L1@[9B`[n`Nm/5J8ifBkRQa@@UH_?d[>TW?TSb?B8NU2c5:>IjJ
c2R`^X2Jm0V77i<C]lNgR_W0aK_@NeC^c;8WHFOA^M45ghX>Z4dU0BD19@4U0BD1
9@4U0BD19@4U0BD19@4U0BD19@4U0BD19@4U0BD19@4U0BD19@4U0BD19@4U0BD1
9@4U0BD19@4U0BD19@4U0BD19@4U0BD19@4U0BD19@4U0BD19@4U0BD19@4U0BD1
9@4U0BD19@4U0BD19@4U0BD19@4U0BD19@4U0BD19@4U0BD19@4U0BD19@4U0BD1
9@4U0BD19@4U0BD19@4U0BD19@4U0BD19H7fTT17AdNWB[E:0=9Z;gbEBP>XPknW
D/dB>3SHJ@Vd7IgMWnMe7mBoFRG`J7MWnb/]^=YoE^/_D^Na17iXKgnb7AgMMXoR
EIl4O^;YkFigJmcAJG>7jFMmAJFJ9?3O8:^;8EM?^a_SSRjk?dEP]fjmoKKKKUFY
RPA^^nfffkMn1[;joi:ngZhf[fDk^QfQ786mHc_8E_UEj]2]a7Gk[d9F?ld67Me]
3[JcfaDI8[1C]mid`lBhBUDT<35ahlfg?DAP1l;>k/i:gLOff=oIhhZ^9[1K=Xn=
[QUFZHX4eZ`IgC3nb`Af<89:]Sd0ERY5IhlkQQEZ=FgcJ2jER:UDA@;aA;YokGlR
/4=Ajh0MbdGmG[M:EBCPl@IR0m=F0c^JlS]kNeBZ8P5K[b_@MjOE`:j9XmMMZaol
fSb_Zm_^CNj`6]SQV;_Mf`>EfPV]fPmWSRNaGH5]UKaKUXl2fc9A]cHS1KJelViI
KPY/bdCMfX`Df=K:^fFi:K0]4gE[<e9PFb__U^FV`;I<e:g=B85][KaKUY/2fc9A
]cHS1KJelViIKPY/bdCMfX`Df=K:^fFi:K0]4gE[<e9PFb__U^FV`;I<e:g=B85]
[KaKUY/2fc9A]cHS1KJelViIKPY/bdCMfXb/0QICkS/j^VbNn1Z<cm8`B]7FAG]J
:b`[iFH=/1AfXZ^[ZlO^BhhBf=6TcmkCeHF1YHY]QJO=4V0k>[_ngnlS_Okj6fnn
CF3OO_>=eeo7S]MNfjW@URM[1K08D=3k?hQWVOCi]YoDFek^CMm[0K2XFg_M7iF1
B[/N/D24QJI3;9N15L1fmSP3?jT0mU5?fdoG;ROfi^nc0UPdQZ=k?S_cb6olaVln
o/BQIoo;OgWfd1>?onI_k7mTi^47=`DLbQRGNd`/0KKGVaSJ<77c[KM?gKW[o[dc
<g__ggGW]]]_^fGbn]6nT5>1]BQH=9fl/H5eVfnlNL]]DgO]O^2QQakHOMODkKON
L_>=ejgY2kU/kAhCYIcLVkj_gCDFCXQ>]9g2jJ6eHi^^ggc3UZVkM^jlJf[;SN?S
eengHNeP8P2=EF@G?bM]3IIlBo1<M=]LPFPZ>kQjN<gXn^/V9RO7[a]K>cZbI_E@
=QGf>WZjd9MESXXB]Vd<UZT2JkO=k_86Xo5=_ocTdNookE]__OgfFfnmnOc_?K0^
WHb50fjkSGe@2^e2/Vd;U[62JXn]enidmggn_eeJe>7ibCMVLSjg4fBk^n5Na1G:
MibWfjIP2F]GUj3ZfSK7O/A5H6W7QKWkG4i7;mRBjeRQKF^`Y7Z<]MO^L4foO4DW
N^kKLkoj`0=kT1jhOnj5LeOUo_W_?>abfYV]@]_>H4F3RDe`N?l?9KggSmfObG;:
8M569W?gTG?bj:FW1ZGJ:[@BKM^IH]IF//4>emXiXJbGCli^cQ;?dYC=[Yii@CXK
Cdbi75CK/T7>?kOGkTJKPBg2^_=UE/OiUci5D?_klHoDE2JX[<2LcFhk9XcbQOeQ
KTPY]?@h]aEH`][IaMZjiBaS_GQXS:22:YSfYE>YY4RYE3[M1m]<b7>ihMUoi[<_
kAM]I>kHdZnkQU<kPIFE:hc`T=3FTg]1SZ1V0CFIR<MRdHQ8dFP/WTRV22j1cnEf
WfBd5niS]6PQMgALfgfOmP4;4_16m?CJGNViNE2J?bHZEX:J0]A8>1@<n?engci=
^lDO28K2TBSP<U_BjO6SK97?KW6Qmj>Zf[H1BnZ:=Q>L4@OH5G6B/DYES@:ZgnOe
^=f^SGl9j3]MKXoG1k[QJ2bABT=]2NgH<GXP]1=3@4^]Z6]JJM/4[51G=8GMmge0
L=kU5Q>`@UNShF30igG33n6`mci1AkFkN^efQa=dOGj`SBMBI9:1MP/Ki?Vi2;NR
Z>^cjUY=k@5FF66K`iDn@M`^?dX]gV`VW@CED<3WLJ<[d`/GA<n0YSgd34;7MoOd
f>1[M3Qe]U9]Lm=_dPdnnSAE]MNdd[H3F:V^/<:O9R/lOgBhP9Ede@VZk0o^jP[l
NZkc]cE]>`e65GiTIQ/8AN=9HI5cNmlW]2Ojl_Khf]CI=P0[6dd>Ean[jiUa=8AI
Fb>T[:B[dQ?<GZF>3P9;=C8==FI_//>5Z<^QB1k]@FY5GK[6UGKi`C9GJSBa^UjM
YKXbd`LS748@lH9oWiY2B52oFBcf8;i@[eNn:G1ko@9]3]M?W26UOGGe4TZKfg>4
3CNMG6=jkoPSVjaQ0IHK;:TNG19iMId0eRbJC=5@05S]J=f:WX]PbS8U/;c1M74i
K3:mfV>dJ4KATc5;BW^5oAELdo;i9Ol>L1^jAZ95YkgR;kUAFghe2;IA3k/d`dkg
?N@FU^ZJC^05>[eXYDj;61iAg;[=PbF14UaRbadU6>AX?=E73NB9dhCREJiYboXH
LoDZJ`7]ae_K4^G2@QT3fjR7GIYQUnLi4]];@UfClDS@ia5HAKFj/<P;`2i26hhV
d8[Zklo]_HaKG[[7SLD3bRR]oKd2Z;Zg?Xh_;54kOS<2]U4?^c33l22^OP>b_KZG
6deTQOeX<^WNXf9M5@8/0H^M^]K287]l@FY5TM9^n1HA>nYaUN_h7:ZKI_45gfQ7
U0_;I01/XakfPQVVC/iiDUOdG665_NhZF4GSJN6?:4:;5[:Ok34YKOnSE=>n<hKK
mF1Y26iib@]73=J_P^ioJ;];2m1fg`f0KM33;/f`dl?g>b[D5FeQ//;lGQEjF5IL
RcFFCY=JBlh[Kb0L4dYkbgV@^;:?kRRl5OX]7a643?loG[ITkKBcO[0=N]R9J`o<
L=n[T>kU1g;`=0UecOMAbV:MVYXj[VVcDe?AAE8T]:8EaOHHBX^7iGURMb8:Ljb?
IFBf^8NYm=jRg=]]AoeP6o:`P`5Lo]2^7FB6cdb@0c4U6dgEG/e4lcQ4SfNQ>2EJ
?2j/]=`lgT=]Z0lVf;YCchVKHj_<=9fX29l/c;P=_mD?]Q4?Nmh<?diegG>T[WeL
^eIGElR?Y<YY/Z``jH7107?dJ]68BZ@b^EcoQ]M`?/`a]LNXElbM7gTChamULfnW
WOF3KL33;[VjXWl1bEkLCNZJAV>HJeMA5aXFDAVUcAfTYnNhl4inaL^M7n=4iIF6
2mRZ2n/7JeXV[5ETQ/L^h5i_H^`;G4ea=8KcjV[Za`^dD5YZ7Z=?Rhk?cX_8j8dA
_mOc[?H5KTNIoQ6VR]R:RiL3;3EaNYg^QlSIm;F/E5NoK;X^j9DHT`0K17Yb_868
L4Ba>Khd7LH:b1NXlm>U`2hF[FVIR4Z@WDgcN?4ZFdgLfBCohN8LjmjC[fVQ];4T
]j7n4<FNOiKj]@mih8/boB?Z;U>[;eP6SADnOn[UG9`^JSFQ?k;@RF1657VUm@GI
70l<kR>XU7h@15VaJN:oVL:ei=YU04]6LX:2QKbi8DNn9W8QjQj4Q_eVDI7S[A6K
hfcod?3f_i<Lk`ej72J@RT/KE]1VgFPI`:9I`mG[WlSFL=1Ga^MWo_NbdW8K:Qa?
ihKF[?/3BO=de>mBH1L;f;A<G9jWL@n^G_GF<9UQ]6HGIfIV3bT]>d7lhGSOh0Q6
[LYdAmR[Ka[n=5>`UUbk31X[NZlkIOGJ13>/2hhk?VChoI5TK^[WNHRWHokl]]4=
?HnfoE`6/=Ak?HoZ=D]>2Cno;feLZfVQX=TLmcXm`ESVn`F4li]2QBl6]aKVdhKO
UP4/A?WR6VXf9O12WG^ESNWTU9<^TDFOfAM>3Maah<o?od9Po6[H8<k2INDbJj]m
b`5foR1i9N3cQk=9_Tm[WTb8[=dMR6N7alI_^VGO<mn4`IQOGb1TL:]i1Fk@WIL1
k5E<HLH`a5RhRME[@C[@fFjQ/R<K=]lh>GW3MN]njLUYPcP;UaDbJ=>]I@1kHkZ?
Qb7jVm;;FBAWZK;Am<38nTgGGkmYK6@P5BT@<[Re:9]ffk4<H37m<AU[O_FZBiYD
e^I0n`VMfI7A]J?30iVhJScYdRWj=?R85bj;aV8Hhmn2jUDFF[BOh85:Y6TP51[S
4MGM:@:ZKaH86M`:HIh[QfLZ<bYDcjBAWk9UC:oN<E/J/oOP`SAHm<9USBaPDnje
3:KHQhV^o>ZeFKgGDT4aFAYEhLF<FTbNaQB30R63FjEi]=ggI@3[hXQK9TM:e2E8
8T_C@6Q:;NI>Hbbj@Ib5bn[:OcU>GPJ`_CCC]DEVF8XDI0T]`YI@/]Vj2h@<KRd7
Zk[bG0J`?OY4ZkX:J^iTLQ^;>KGMB5eZ14DILAYla0^GdCS1a[o;:E?B1K^05Vce
E2R=`Jd5mfk7;l^P/@BedJoXJQ8]ib_n6LAI^:bV39OcY6D0^daHMBWc<eDPI71;
_e_KORh3F9kC^UadYMHJa5Vh[6f1jPEK1[0TFe7;]Yb^c;Zc/d38h9H^_kKmG0J`
g3a5e1OIQV[`P9PZT^H7RS9F[N9bDS;hR1L^XiPA?HSIU9m8db:dXS>;_7]nCKTD
bi0]43:h5MTA/c^@k38Z>1BYC3J=gTGZBY</NnfKg]8>6bajhK965joQme/6Dnck
VJJMoLjAoC]CL>heIGaR6BVa^R82RB?dk2NH1ETPI72[C1K]]F/I`3ZOb0_ck7NN
fH0X0TeGFJ6^5;ElRV?AOkWBhYKiTRfedEhDbiAV6L1j0SlXR>e224/g=i//ZB^m
1715SU;>7mcYodjQ18Jf?R`Sb_KJECoH3`e9X^PROoSQo;OiBBnVB85/4jFRZj_C
_H<SZoiA9Q9l:Ul2Ha^_=;6lSKUeoF1O<BJ:o5DO1F=mOj]o>a@?NQffYQYSdFR2
5Hjb^[ik5n:3QNkA2f3`lk76B;n9MjTOk063/]0_ndhXTM/]_ockMGeA;6;FA6</
eED?eCSo70n@3?WNdX]Sj??SmXnjEcoH[HI4DKSXRE1bH?B_iONOObhEmSUkjgPk
VmU3@C1V5PN=:OOdbch>1JOQb:[W]h^1jP7?Z:V6lMIbVKGG__[1[S8NQ91XoR`M
B_J?kY1SlSG]F0Jc6TDDYUXT/e4n4JMZ8L]m70he8P8Q?iNS29bH]nUcfGo51=U3
]IAdVLla03IW@R@83^h:a7<S6kl1@:mnlMoaodMgHh1acM70Ya0VQ=d;/d/:[UAM
gmcNceaS8D`//GF_<oZ0OWcgTUVg`@T6`:kJHh;/kmVL_TSOd?XkojOf[m<gCol=
:N3_afZ?Dc0ehe^eRZ<m;B4l`RYFSo3/YeQBEfLam3BG@JS6o8BQoJmlB=WGUOk]
c87f[em9=4K0[QXao;1?ddBJH08ZnfG]=fjN7=od9HXPl<4>6L:oePh]jFae/=8:
H`kUn5TRmiZ<[4ZQ6Ud>hNnZN0NjN1T6NE@/Si43Q/2^F_F8`HNMA^E3IE<38a?o
coShIRc6?DGQ3[Do;HC`[jE;2k2WZ_gJPQF>7:DPCeMoVmFEifd^7AH1C^F3[kgf
fSeMCON8EO/=9XlI16/dEaZESkU_dGCol=[eHn_G[AdI7_c?Y;@RQ3oj?CA`IZVk
ng31W/XWBJ`dTYPKCM[G=oB;fUE4EUeRR2C:J7/1>LcdM2eIT/Z5F>hS;@H;ddlC
JFS9mH6QeDQ3@h<3<QZh7/9oJG/l0hE5EE/nLNF:/7^``^/Y=8efoUjJf46eZhQR
8YjNlQOCgXh^Vi<jAo^an[]ebKHLK0MT3[8DN;J?UadT8lWA`:lLP9FDhL2[2YBj
?>E3:H::Z5`AX<0ENHj]l45J8d16E/dgdZ[L_j>can7o9[;hP]ONGNDlNPKJ>;DJ
;5BfZa_:Q?3mF9/^QV3PR:n5mBB?@I;J1kbTR[2DUDDjS3<[6>8lETBVNIcJ`]Z;
`PZWh]4PClMMBUeIHCeA2TknaI2[YjU>k:Hn5Zd7BfBYnQ>;ddF`=QfSWGjG>;`j
cT5:<F`6S<[ol>RYBUb;/;XOI7oonMfT[S9^NCiDHhDKbn`j^WYmBH[NnC]aCjl2
Fai2^Kf`UF8TPeRL;QR>dNX<R3EbT28;JloCTX?`Ec3J<PPZL]FadT>cWK/hUgT=
7kRJ:11bcAfZSVikX>lEU>A0d]M[gDZfiAY;eB1=Y<4X5EZLcREGIb2dHSG9:hLR
>]XbJT]L3bmnGT2EklZ[]:co;SdQEhn^bE5K>;mja58VG]OHKTL`nfgLh63JIeMP
5l^jlQh1@Bi>Qj1h57iFf><]Y`W9Y@><UT0@fPEZ>h_S^a0oOVXZDlR0CQ9[IT5K
]i0IAEQEOBDeGSg2bH^2U=b[L8?R[Hi^AbQ7H;oDieMPRbEC`cJCP7>W2`4c`L;7
SFBfaoOcTX=GSZBi[RFd2mTb=?jW>h_5_F02H02Lk__H26^WYj2]E;WZhNS5<Qh;
WY4:iFB`9aGH2^9IJSOQ@>;ZeXhUEGReW::ZMYkZFUk=@jZ]I48J:a8eS<Dmi09g
F9Mb?f;m8;gi07Ma4=0?GMM2O>]J/>:NY;4:k580ZahW/]A6AZNCERnCmWQhmR;A
VCnaVEI1deNRI8KhacOD_i1?=klTIOZ06:9f4[7XINE:WRIQQJ7gEH]B>:S05VAQ
HX_A2W_<kF?^nV@OIH>/GGP/9ELIiCDJQ5GFXH8Y@JE662d@o?3;i8k@[Wi]2f=5
g3Ni@5kE=Gc:U5b1;B<D0k_0RN`aU;JXOIc;cY`SC9[fl/=bGF2N=h396LBCR281
:Pd0AkMYihT[O?KU@eQQP:?UL/0Q4NZRBYnhG7TEf79B<K:_b1k;=F395iEmh2B[
X7KYCgJ64KD2AYVVQH0_9MY2g06>:[7cNCU:n<`/GDQ[3:3=]621_7Z:YL3F8jfZ
ii;BhZd?]Ho5@Z7//42omR1kXj2;KamkN11`<B/4BkEC`XH3VS[hVKVgFEDa4>?8
IWhN<Wd2:mY<?<fPC5nhJV5DhjVjN>XkZ]]Sk_[XjjfCl]elS1]B1>nSUhll?3dm
j>:dMW[WHdMNcXoW_ocRgEV9=IE0N32:n<==j[ZaZUIaONBF?7/1fW2DG`h8`k[g
aAm9YI@O7nAiRQg__cPSZ98=1]JP6J`:k9:XjSa1f6=ZAI738QB99K4Z=j?=ILOf
7Y=]ZHF8=NgLg=kelZA<G`X;^hOa4XOWNPVgEIf5X==E7F]0J5D_:DK[QLL2kgg`
CTmPbfFcWcXbmlOWc/UJmmecikhjmoBWlTMA/k8=3_12Imc3<F25^GP:K5E:QPkV
dE8cbQn4ABJfDVmAhe;:L:8]JP4SHAMAIFGe^_>NB=c;D1VDaQXCfa9G5M1B_aH_
hgFfNHh<<ol?W2GE42V[m5CE=72ZDTVDaUJBS;Wm>U[h6J6fc3J62<MYJ2hBJJY<
n=H7Z<Uh;1X6EKB3Rgg;aP^Q`1ZGGOD[2fSa^YKH1T<dR2H1_>2[Ye@ZVD`0JXB2
i989UX4?Z6XeJ8A5/ACHjWS<71EXiCP;5`fR0M``aTPQQWD/SXB?J3@B3S=DSg@j
bSEoCE55ZAEH<nRF^YKD3]hXL_4;_j77joGio@746aHY4?3kOEj_1d5ZQJjFNb^o
E2iUSb^`ILGB^9f<UUo:4EahQId^A1_fb8B``bhWV9815]5DCM]PFG@5]W4<:ma9
Z:eh=dLSY:B;F8@B8ZLa_AH@ZjhgRRY:X/1F`=7@gLAF_4f7FAH_MNS53RGj;UkS
lDT=beJ1KIPXUkRA3UMo3L__H_DG/hf5BREAH9OPdM33c8onlF]fo<__J6PfM3<5
]^4RGO:6NIZl/NCYaTi@H8g9[Nf_DV3K7Y6a0RZ`a^CFmULY/6f?b5P15EQSLV_k
ZaCH]TMT[80<mW/HPj<VIATCH;]NaF3O0MS?ZMUfkL[8D;TDF4=RJon;26`oJNaW
dfYnK?_SZ[f47Mg>/0B[@QGD;[Kf?i?03[36YQCHm/MEN`TEf=YUIJTc5EQ;hJZm
/0Y/kK:be9T:[:E`eEiH1KIfFEWZC0GFD[QZ;j`2Fk^/;7FV0V/YG;DGEX6]GEJF
>U>1]AB^fP^[`=H^:d^MZL1J2UO]QEEPJiNEYLiDH2f5ZoK2:[2eblYBIbZ`U/9E
Nf4Ef=YUIJTc5EQ;hJZm/0Y/kK:be9UU`1K=bmGWikKmIeNggIOJPL6F?ag6`U3M
X[`doMAB<1YIf4EP<MUjl?L/U`hOO^KgSkh8/?o[Skolg3>7IOVo6<:DlDI:bd;g
:PF;mC<o3oV/T?C9>2;YFhQ60h]J0QILkCmK8ECYIg`;I_WJ9;/@K2NF^_>/8:kJ
6fh;;mQWBWm;`7KJg642naF[YJmnkLnnCX_loOoOO?5?_oIE;_egl?ELd=WCJDY0
E[fh16bGgIlR/5^ggWkKKKMJ9mefnmAM^am3`GnnicoM/@eU_ngf[OCeKn?NJeAU
Bl3BPVP4mXk]86/M[[L^0W_k]^foSMoa]ZDWQiZa5P_1MWFk8T<4M^[FVfjH6;M>
V[SQY]_^gXn2GkkgcU/WKiRhhLJKKolR_[jC2cX/_4:i2K8UH7]LdMD4M/_V/M4e
`mI9JdKFGKOU/bShYC]^f[QfI<g8fXdC_hV_koB7W0Y/;mI1MLMXDGQ]lfP>bdUH
9lDCjL4=_hB2Ocbi[SnMR2Ok1]Lm@V07`PX/YU7V`HkUXUS?ac[9h`g6Qoh?T?bG
3OgAP1L;1bJ6b=6R`6ZOYOVaNK2S:KncElAM]LAoFjl[V;V;`8i@bFefMbSk/0;k
Ca31_@_0[RVhd]_n1@0E/>@U@5N?`ion[0;kDhQPa`:``c6gYC[f7IdfCf8kO/I?
Qj:^W/j>[UiOBX4MD61=m2_Jm59dMb:333H97dfnSUDJfjJlJRiFIhm;P=fNm=Z`
[:g/kRR`=D^`CDl4f>P@JNcfQ4N1KE=8AXZU`1ZAVPF^DF0]0<U84AEH8e:c`3D:
[0DP6BVR0V]4JQJhAX6e02@SAEAPSDS=0]LX/1J0I:B82l5ffcca=O1FJ7RkHn/b
L[mU^TJm12PAO8M[Qc^fF_Z:=`ke7CkbiClV/7oliB?oMmY2db<Df8EP<O3oSkjn
I_QOP?:>m:6gK?Jo9jXRoKf]bcYT5MP5H3/j^V`3liMW2>`SikG?^3boXV?E]8L`
e=Xb/b<Df8EP>k/M__nZ/g`oj0lUoT7omPlaWmdjlehDf8EP^fb^d7GcT^F_ab>9
k1Md/5oX2eU8IAGH4[2mWVPoCB]5nZOEOK7Dh<H?a;L?=_I7J8c9P_?Kmh/2^h0=
QPIiHd<kO/4/OgfT;ihLg7A@P?gBM@<:k09QFNT;WW=gM?3jKa7;=lKGm4GS^K4]
?jI_?kie@aJC8b`cDDeYk8;W[Z>caaW>KMa=:__ijhLB`G1bi8JW2>bQbM6TUMKQ
DF0GP5gE@M<VAfoj2dgkVe_6<V6_=i;KN1]Dm/MK[FF9EbV`9F0kNlPF@fEW9XHC
?ZOCUeQc`nmZfU>CV0YPkk9:dfVE0[^@:`CBK@nTAbMNNWebOCKT]?Dj@kT==ooX
AkMHZdf/`9IbYBOM7NUOOnN3Hh<aKfmgMjlg/G[Ckoc>mF^B?R/Y[=;H4[8ML1Hk
o8V1TM6Q54E[@6<ZV1hN6e^C2EVX4h/OYN[H?5T:FhKDeMg[3RDbVFCHdm_Ef@VE
3JOk1oXRn6JM6UJ1UEPI:DmBjn[Z]STl`DPTi7GJ4:T>gkcQN3c/AAmFPLe[PBDf
9=D^<>g6g5NKgN7fnOdn]j?GeXdmMZO7ko<hK9KRZT`aDJGYY5ePJ[?ef^efQm?U
lOZl7[O;HNnedCj7dfTWkEDJJ`U5YD9:Z]1;Fbl179Sn[FOojZa8[goiRNVTd`7B
0=cK@f2]likmf]IHaT[fUkDbnO3G5`M=o>S[Wd^j@9N/<YYB^<8RJW/=]hX9:eUP
D7Fj]/fmCAkQ/^W2g;ePff_[jNhBK:ePT:iE/:AjS1D6f3GmlQFMj;U_cog:oB;m
l]`;ijk:oO?ONMSUQ=Z2[DD/lSD:UQY<DUW3nglXjKeok?i<UU<>RCHbVK^?W9=7
;cde:=GF4VR_BK2/[FB37JjeLd9I;inLgI`UWZDYVedmll9?1=`CDfPXje[Ki_Kh
6PAKQ7GWbda/oZE?4MCnO_`S=ID9:R/`Ik?KSPVSO65o63dOJI3K6^de1iJ`8[84
JN^F/hcehZ4aPPZZH=ZGCZFB8ZEBjG@OK3<QcnF6IonIckjdgbgAhTi]S?IJ0b/[
Ef0M4]YjLRo84M@/X2HClEP/6Q4Y6Xg54lTD`BG`^Mc^Thcf`Wf<5RgTMTIkKH45
2FXcmMYMjCTJHcYoC5B/13D5Z95`:1S`[mog?Ack[MF1H2PLR@8^/bFM7So:5_W/
5QNi6kV1g:i:Ndf19GE5VlW^M1nhA<YgT[5:EHd2ZYllRM_X4=9Om/>cj0l4`m5H
8YF6fQ;J/F<lj?S44=1BEM^fBW/=PAGZR/[EOAl?5GjGFdc02Uf=QX<1WmL=?hC3
OYOfUK_^NP9Todmb6k/m?SoHaQ<Y</U0^hD=l_aLQ:]Jj_ZdYM9N>f255KHiG>TC
Y8nG7jDFKcJCCX9Z:>0C?Wnh87Z^_ak_M;Xacn<IOR_PL>Y/YM[VY]nT6gcdJJYZ
feIY[aF`DUeQQCm=EWSnj701:nTZ^h=kh0lV[b6UcfSJolG_lMR?3;J1D3BN51Hi
]oMm@W^R;fn?fdmY[a6`/]7TL?Fa^YhIAd>H]CE2b/[_ih@WF?SilAPLekC?463Y
CGKPEEhP5<VS?DR]Z4]][;CG1USVBXdVE]N[/eAGI_YPQ4>86Uk`ko?;6mBIVLc6
`iYf2WRAlVbMKZmOX<gQnXTcY;B_[ViGYKdF`3:L7]B^DUdWP3F;9U<d501F>eZg
d[D?YYBV29Tfbm/jFkcK`d/PPAK=:7XbITUY[k2oPV]J?[m]oUd3H:DIM[[_8KN`
E=Md8QH>n0AFhFZ@E45VT[QZf_6XY2CeEWBDH92SlE@O=I0WC]=Y[g9=FjU?Vm]c
Q9]JM6J=jKgSSf`bogb/O;3B3;/lci5PGa;ZVXa7PSh?Jj]h3eOBIlU<WH8]m^Wb
;D4KSRK@R^[_cnfmS5]N^/N=e@;::nd1k_GFB;CX]5OlN]I6?eLjF666hD5Lo@KT
MWD_=i[82__AI=:mAbEDFIHKLOYDTEC1U]od`B1SA@aZAI7BK^1iNDLm[[8MWebm
bUY0no7FX[b=K:i`/0DcC9fLljB^j;W22W]i3:;@e[9bliF0UN>Sb2695[:Ok34Y
KOnSE=>n<hKKRE5AACNc_eL0EOOFao6R>aWHK6N`i^/WJHJMWT<Tf:=2GM4F9R_<
;mnPQh^49Z[FDXfUdjCFT_?:6`S7Q=;NLQjg_[:?kRRl5OUKLZIe4mD_n<JRP]Fe
Xhg1VZnOR2/YF=n[T=KU1g;`=0UecOMA5V=M]DXk?YG9k48MZnG[f;a82Bf=_93f
64Z;QnEiHW4R2W?L8`M5<M/APoD[gDgCoT?KWLoEb4KKPSEO?h41G?k@[QeTQ/m<
T0<a9A]=eEk=459>6l/9E:;5hl9:blgS?MB6nV12S31WcaEI0UY`c4`jGRkkV_Ne
:eScmE?N33m>V_<LZF/OejiEeAF26hIc0VTfDd68m<1P7PQj]FQ49E:IG:io`f^h
0>JHfV?/Ub@75WaGY]9k5O:_KGNkPSEM?dV^[RPVYf/GMi>jY]4Hi]YEe8EE18Ba
<EF>UU7Jg45jNXh;knAG_=ci<M=dXRORTbY5F?Y@Vh8eFcoMBeY5IWS/0TCd9/Jn
`=DDAf<h[ji;RjK:6@8]eKAX7Z=?Rhk?cX_8j8dA_mOc[?H5KTLA75>YBP6F?]BV
H4gGCca@`^UnR9a=Gl]:MOG;YV/3gZ6b@J0Waa^824LDVn=;dn5OeK@;e?WY<PFE
;UjJGYDcfQB/jOZ9:d5f=/gSaJ]/=G5WTdHmE158[HOb=BfD=YKT=]@O0/Kl/mB_
OLP3GaBa<IEZ;D[IlmXD[>WjRGgne<^i>5gDJT9oY7537_9:j`^b>AhHg4M@:OdP
2;9RdlCo//1ZgMVVH4f8@e`:8cWa4CKOg90SGa>i47D?@ZfRFO8lEUYjP]PLIo^7
Q[OoWBch_D6?`oA_F;80eDiHZF2M7ZiNodBfQX<dSGVAcjnJH6XjaT[;KJQ`?9dK
F[?^3bC=de6oBh4]8d?C@_4lSE]`mJZgQ/T<TmnPXHVDUYdPoW2lKg1TGkkLMhBm
nFfS6jI:^U8eUW^_>fGefP@c[0^M>ckD>_I7T[VYWnLIWXkilm]6=o@l37f^E;0@
iWUD[eUbB_SiOFWSFTd;1LgV^=OY2LHbgblPW=lD:W`a^;D`WcZo[Eb`;jjQIU<2
;mBiEmVHCThijA;IWUjW;i`J^>?0WinWn9Y8G`f;Ca?obfEFlkjE2WKn87TUh?>7
/dVnCj]I9WFOB6C]kT0l>c`fO]<]niki9]aMln]=81FGeUf>hP]F:UQ<HLH`a5Rh
RME[@Hc@fFjQ/R<K=]lh>GW3MN]njLUY1KHPXObFJJ6TngPHX[lY_Ial<OD=ZK;A
m<38nTgGGkmYK6@P5C7m6oBk6oYLZAZKC2EScJmNMI6CbU8l]aPj/b>SJdN71c9a
eGSBYE?lJOYYSlD`a[l5eJ//]6Po`@>EB==0:3C68jZkD`aDgcH=5_=LJMB`68JT
gkEiWk9UC:oN<E/J/oOP`SCm6d`EMjFJHTadiEN_cNZmUPZMbM:X2RmVe6;b=:HH
:;2U@/9gdd;QR5];SY@XTk?AGDBFYX7@U5Xg9][JeM^MLZ8d3KIG1=]Z]6nhG5WU
?Y0U]0QK@/UVjcKm6jYT]_BQUFZ:mHUFBd^PHFN@faRc;Q6KTE:G6T5AC[:VWgHJ
1=[`McWUBUZl3aV2[Ii<ohKRFmNm_E8eUVCLh5Md=LVFlaGo5=Pb4S<]U>G1Z_lB
OZI<o`KmKXHnEj[6dS`KCXJTH_8RTK<2FdJ<YXE2/^EJ]^EdALjXJ4goQS9bZGgG
B]EH21H=E2A/T:Q[UhRi<i6EW[<2FdJDYXDR5^C0VQcDlFQM0iVa8Ui5Cln_:IMR
6JkV?DnA7C4/dX0hJc8/N4^DU]BE9UWffSNnYHVYGFJNd7:2ZGWOBSG5_YmYWkcn
lY47Mm8R:f:0H/db<GXRZb/5c7GnkRNHDfF6:Em[]1algDX5jga2Un^U/emk9XHQ
aLf^IjFjH^;/i[NAmbM?j@D`o:W0UQ6M9oJ3`]hO1^dlZ=RDY9JhF:X[9^0MXQVE
kmcX:nA_L6^97:/OGZTJj`/oW1OWo9eNc972L?7ZXS1c=:n^kU_N@Kkccl@R0IYQ
HRZI:E2k;ZQTBR1dLC3FUioH=AO7C1X/HMHlHjb[Zb]bU39oMb/23PFoBi/VdXL:
K1WYQA:igG;gcmOfA@?^9Q[SP[[^X438llmUJ?9ll:TbaJYWeb/:K1UaQI;mXgl]
mooh_V@Ha[Qlk;@:dX_>8Rf>6U?^k19e?Cm5dj`aX7UWVF;E/n^aLYWE_:m=jmP?
ji50^G>3ROkANnFPO8@FR@G86=LaigVFKUX]48D^HJ6^F<_M;MDe9nI]1Wf^]lXE
[>Im7i^;^]NVH5nYnONG?o4S3</OfO@=77c[VGo7ogM_m[_e05/jTVZO6oVfBh?E
[K1MeZkW]oMCk3N:H^9f[3KEUMeJ[Ga;7f]C/0O:ljYikbUOY6mXoEfod?iemlgC
g4kmT/oUZ7e2ng7]<7AfBK1/QCTbd3fRM/eAO6/>9^F6QGS@1=U3Bk>[NTJKP]eJ
<l;b9ojf9iS8SFcl/WKPi/WaCDNiIdT1]TB@dRGk?HQHW5TJ[:j^R<39LL]A^e8P
I15<R^g3Z=4XVAoOGIEJ3@OK5>`ZXa8AW3n>>GfAe<3Xa9n=SfnnK/?J^fVEZoU3
4HZ:El/2_jNdVEE;PIEHJCkkheM`nj/L8b`S8Z_VAc@ol/Z7XTQeo?ng<`O<eJo4
_Eg1iTaH<LBSYLU_V4VcI^gj/K7eJdN6eohn:Nd7>ma`7:<=]DBGMPn5DJ`>U[32
hDoa<[N@ZMM>Se>[BJQ[gSCDX5W=>ZEM`JkJHh;/8Ii94hRV/P=3ZhMG[ahJ6QcH
CT5:]J>AO0B_b_HhbY6:Zh8EF36CgIEVUlC5_L0Z`]7co;iJX]?PfJQL1]>lfaK/
ZQ6Se_SS^c/jX4/>3d9[dNYUR52:b6TbQ_nU1fWRAoFZMUHk1KUF0B^aTQGNA`4h
ihmQTWEA8>CZ]aO<j1k=O4oL_V1G[C9N?m5[DAQ9[9DChID7d`R`UL^=WbBU?K/5
UU;Jhk8JTm4dRW]J4BaIHA7Je[fC0_YYIjJ4^/HS8^Q@CN[JfGG`]MMN^jN[FE[K
cV35XfgT?h^NI];`jWBQB2c1J;<L`eokDeZH[S9J=8W9kGA:@iMWDNIT?`EFE:hD
88bFg>8eO6SeR4:Xa[:?C>5^^8O]1E`ldm>ea9V5Jn[KFYUP<DIABYnVdWQm@@X7
CRIiV7/nEm0n5UdO6PmE:S20cJNBWRaAUCNFGIciX`QQ@WdL2X@/YoL]dCBSo3Zj
K4kZ8^eg=8_/2PE;I8V0F9f>H_QC:4]2:ncaYGebIIHb@mf6BEo;JF`N:kNIZ9V]
_DA]HKPT:3I=cNY:OI4NQonK^?h;GW_gXRN[m4Tcm7fUPYGannGZM1`>?8X59D4f
njUg2LV5QbEJ3^]EA[PUMBbX5[Aej7WZ^FYW4:NA??kTT]3E5JL]3@8:jhUn2gOh
H/SEdicga2/F;=B2DDSCbN70YCg>?WZI/7a4RebQ[QGmfTDlR/6:Fo4bMgJ7Jmd9
e]KgZH_3LI2YdNBR5KMZSOgFdMG[Be:</Mn9NgXEf:DeXN@<hR7eS6;hliXZF;h<
ENdaSU?jdH5`HF4k?[OX1P3;jgWXma333ig^;N85n/GIG:iX9CGA6/>iAGNX_=WA
K@oddH^>0dUOKg>JCb]HHjEL8Fcf4M5/LjbY@V]L0NfHF9CkdX5dlE:D356WXgoQ
/NLH:dc33mggWBEUemi74>AlFiR]L2emW3cYSVi7<?]]g>MPfVMGH?=bZG<3Q4AC
U]NhT_Hh=oHd6fC]IKP/J8d665:N=d0=ICfA3`5kNCZcgNWJo3bi8e2g?P2?1eN^
J0_cTU^eFf4^>l26LPCfBgen1KI>W<FW0aBQeNfaj?[TQYnnb9`^?KlIT@eXI3W?
6a1h1E:ND801h:2jkP0_08jF<9Y<>UKA5Zk1oEaL6UCo19KL9@[/@/7DojgH7_=b
TVb@/k?L@THKnK4]]>Pch88^l7;2UPf11bR/a;[m`PA[5hnQPd=HNOEIGZID_^F]
[GHE9EMPjbMHj@ZY]>B>lPF`W:CXeNJbDlN4AMJ^o=ECV3KPi5TQ74H2N^X0DmNf
Ykh[;;0fom;mE3nC4DhQhXo4FW=K^50d1KHP2o=KNG]<EFd1KBjkmbAgGlP/_cgg
e<kYKFhG9OOdm;e7iZBVh]RIFE[GGGAL2B^eVN[XhQCo00FfF1ZV]hT/ZUZdKUdN
d]YhB[B@LmVaPjOeMAX8;mkG57Sbmj]WWRHO4e7]Bl5mV5l[N/Ug^fE;[L2F5H_a
WH_@dV/m]Zjik;HWGoXA@bcmmj>GW]`VcV4KW40`?h[?9KBeW;=ijO8Y/4_;Z<hc
m:YFJ2fmmi5ZfdoZ>3hc=gObg3UAjehnMnkdg=c<iVbN:RU[=1`dReFeR^^4E]_Y
1K@D7`nEKC`Y6e;2eVJcFBa]A`UK_8^@``BWTjB/0JaOIdYKZIA:Hf]SENMIS9KZ
FWYQBboSH`V`QDg>LmAiB]B0VR:Z[:`lgeKjUn_<>7nj0Y/GAF<g95X:OHSG]GhJ
J147G1Y7@gYJB9U<7d>=2jZ/[3b`aUSMZ_l:1EJGA<<o2Bgk6J6f;Pna3H]A=<UD
:ZfWE0Z:6Xm58n4@hYV2:[TN6a7C@X5]>=323BEJ3QW1`b`@SaIdPCLFRe?2IiBH
8TR]cd^^2`b28il`>i<;mc6bYL0JTE[=ec1JZ2fcYC4d627Ul`L@KeRV@<0?YQj6
:UlC=6IPX@9K<bAS9`8]FFAVRkHDNa3MKXnN47NHOHcT@Lj75J[79ebYE0Y/9LTd
K[mP:n0:WknMO<@LB@P_1OR]P83J01>/5e^1eBGAe4mR2lGU=jlLO0^_MFC2FijR
]k@=:hD2fc1A;W4SIT]`6BmHb/Aka<4UkU3GH@Ff;W6I?5W`Xon<DkAn6`nEBZW0
VVAUi?82Gf`I^D4=ebR`=@S9RZLX/5JTET>I5MPJQ6C5DaAH:e:[XL`:K0e2/^8Y
2Z`EZME@IPFf1R5IlA@5eX[DJRRc0U^3T:ahRP9[AFXeU9W1OPoSG=GLWAZTIJ5C
62c5oOZLVVeW8Fa;5eF1GEY6USb3`?JCaWhf[NK7FY9PQD9gM3_34Z`:EE11AYKL
CF07F6=C2Z`U2EHX]09K@C1Fgjg0FYePQO8[/1D4HoGM2ZcE2EHX_`9K@C1Fgjg0
FYePQO8[/1D4HoGM2ZcE2EHX_`9K@C1Fgjg0FYePQO8[/1D4HoGM2ZcE2EHX_`9K
@C1Fgjg0FYePQO8[/1D4HoGM2ZcE2EHX_`9K@C1Fgjg0FYePQO8[/1D4HoGM2ZcE
2EHX_`9K@C1Fgjg0FYePQO8[/1D4HoGM2ZcE2EHX_`9K@C1Fgjg0FYePQO8[/1D4
HoGM2ZcE2EHX_`9K@C1Fgjg0FYePQO8[/1D4HoGM2ZcE2EHX?h?m9h@Z^5M=O:hP
8V_^I[0o1MPM2Z`e2EHX]@9K@C1Fg`f`TD7Ff:Bg]j/Y0NXk>VfNa7HHQIl>AEdm
WAeM_KkDIo7eWH6`/k/Y>EXMBR?:gmWS4V2g9kffcZJ8FH5]1:Qjk`6`dB7Bf>d9
S`9K[oCJn7`5]XgQV2VJ0V]6NVel[@;KaW3<54f1=B>m=[iFPFeS>6J:Y/2JTEhK
Gj_0]S4L<dECH<e8[hf_EF3K68j9XWFhM[QSZjF_N<=PYhUKEKaD^A@[RZIY1cXj
^ooXjf^6o`D^aC_BQmkZKXZcF85]6[m:=nkXj;8=c5nN8K2?W=Off9Y2EX6]9?nV
kHO2>Wco5E@i_Nmcm3CSaId2fcB0UFh<QGF5[Y^GH6O2kZJlTEEP:lVoJO_ac]/C
kGmAP?fW`KSGgX`Gg`Y/d`1F^S70NV=3>gk1I7mm>>5CH2^9bU[kXD_^j>3egb:`
Kh`?9iXc>4IYK<^ORXk>7VLh]g4gZNcW[an<^Y/bQT:1KCWHEAeMMWmZm:Jod;Bo
^FD/4gAd=l=3XL0^0mS>7[;5D=VIRFIIhUD:K>_1[^[X]POBXa<__Cji?Q]b=TEQ
5MSUh=Y97Ij1/K/NfS0DmmVKhIiHYL2f5Vb7B5dmcT1bL7C]jWC82KlCD/>;XDaa
`dEJjHK<]1>YZj^kanh99k?IE<@;Qb9flK5:5a[J[l0J4U_M5dVZGH3JgM?CHg>h
oI5h?1Y`ffgMgMP[hMImghXG:;0EAM>h0dAEJVZ?cMI[]m^M;[Lo50h5OAjWXmMV
jnT1g<JbEF0Kajo2WBAEJ:Z]]mO^L0i<omJcOgGfk1^Dc/hMV4hj7OKNGU/?JBhK
i@[gZFng0U^O_>XnVk6BoHFV>Yc9Qkon<oHA5ookj>^OHkS<E]BgMFNcj085MY58
6[V3/59K2EBM[VecKaOcG;1mHNiN5eUUHI=aVMUB:;1V9ESiN^0AF:6[[^VG[nPT
cgekkUO^5nVGiehhMeG^Woo>`bjWWMTf`28[/9G1V3a23BJY[>7m?iCdgSmfObK;
:HM46iW<gDO>bJ>GWQZDJV/J[@9[4UnUbeUKb@HkG6_WQ;9N?SVk>D/lBe<f^g[V
QIl8^2NVG0hkFFA2FnWV=NaGH6/@D_fW567MnC8CVgoYD`Be_aooB4eUP/X:c=W/
]V?2:5oH7gJJAj_0eTm]bB/8JfLGJn^F/hcehZ4aPPZZH=ZGCZFB8ZEBjG@OK3<Q
cnF6IonIckjdgbgAhTi;iUKn10Ff_5c<k9FE:hc`T=3FTg]1SZ1V0CFIR<MRdHQ8
dFP/WTRV22j1cnEfWfBd5niS]>SH6TF[`9Y1F>iJT:0fDjoMUIjSXHScadC5BU1C
P1Z1`bWPmo]m?Qon1h:QL2@:^<bFM7[l:5_T/e]Lj?dH[fXEf79`C>`SMDFKbNid
7kQ4bWNB/DYES@:ZgnOe^9=??_WT0O`m^LWSmH5^>1Y;Y=9@Fd8kMXc7YYhH0UYZ
AAUBFPHkQ@;lM30O3VP__[kC[l816L0[e1E=HOMm7a3FMkW51:c@eFPh6?1igO13
>>a3M93BgG17^M`NWam/hhTDVFBPgL86NGh^`UF]XOHa`;[S=ooglnmnKb3Ri3Q?
g^A^O7da5g8dHkR[0F5Ij19QQFd>EoX4DK_l:;Eh/iUd4UA30Io7SJh<^HEk1^P`
YE_h[H33ZK>EJY^KOY>>O_AYZVX=:Bf6c;VRPa/V9]KWJ906AZUkhT<K9lKGdB0[
Xbdb2j5XI56U^/8:OiZ/l?cAh@9FdUEbmP]OOeL>8Ik`=XONcNKmb60K24GSBF6A
Lg_O9k@Wn_;f^;jRdUS8D6IT`mQ`:V07F70>IdLgS:e>=V_<AWgU/m3I/]7TL?Fa
^YhIAd>H]CE2bTZj:Sg1<:eIP<Ec@8l2daG_25`NKb0DbJ<mB:fXB`JE]P<3Zgca
k=1P9^;171:J<>B?ihH6nl;=6NiZ8E1e5YFiDZ>9eOGZ;=FEVChHhI2OU3E?UG42
k1CMWkl@GOe=PM_[5fQc^7kR3<QZ[jhfY;BT/_iX8Q7fHGa[1lJlfUb1J28NaXbB
IPag[E=JUSVMhF1PQ:j^4oe@EcBIXZ40/=[A^QDm5i2TgiCA]>>c/c>Co?^H;_VE
ZI?T56SAS:8WHiJDmP[k:kRViO=[o0NDCXo?iaJcnJ2b_OSZMM_ATZ[a3^XdJ1kg
GIg^NlP];=DeWHR50cj1EKPJ15G82f0iWHY:hA5LH//M9ASTJ3cEA`gTRM=dgZ]L
deIb7nOf7>6VU[QUCOoO>ok89XE]J@T`Ei_MiGV>a?ZBD=MT?493GdQKaLR88TGa
cB8MakVWlSL_@A^>9]2:j^o?kKf<dbkMhgK:?Vgn0WgSP3hSTo:^8kgRennP?/];
@9QQN11G_`6iG]g;SBJb`WhdVGC_DA7Eo5g8Ok0aohe[G=IJ66B?;dR]:5;J3Cam
jjS7EKKSTj]GF@_X?miJU;OJG2B1PQVVC/iiDUOdG665_NjZF74SW<m]Z?`mMH><
YlCS9g]<B]_o:=FdkhcQMSgM9Mh:ng/5D7E_OAc?IkcR=U0oWJUC86N>OVjTB0kB
33/mQnPnAhFjXRe<EYSOZ`9FdNT;=W71@[1i[BGWUCL@SPVU_NDlc[bbSnhX_1Gi
Fg:VU;6Qm8d5YEU9GhcFCdO/^QB8J`lD[>mER?Kb0cUhVXBji_/X5K5b4fYH_e7n
TkAF]:;H7T=YlK0lCn1>A66>NnAHAVHkH[1n5Ho1OfRklkV^Z8gh6O433OcoAm6X
10>ho:5M>lP<WiTP1f9:=YZZ_IZI?CbIbN`jQDi?>H5:]7QLF6ViNKb7fU0OC;1e
YlHHVNB>EHlH:7[a9FFc;eLTJndkDo`KjmcnV=ZDNC?l>6W>LjB^OEbk;ZF^/c:g
O7NWA73d`7AeTk/3SJQ4:Y?;mFmh3MO075=k;3l6VA[FI]9k9OV^S:l7c8Q4nk<l
EeLDLiReRk]9GM=X37?]:^[2BX;J:8S/lEDjXHcBiPkBdg=LN2Noh^DGNVJJC_C[
?jVD_iGgVj^O=6fJ]8[<l=P5R>Q=S7f1ZbV>aW1NGJ]9ahM1CmF>TkMA:2deSm6W
ALMWidETm<J8gn]iE_/2]j<8SZUD]@PF?FRfOSY:CIaNYo/QLSIm;B_EeBnK[^K6
6;98VB`m>Mi0A3RRf1aOVPkoZZIMX<i?UbVXM;55fED]]]WjjDf^1=WI=8lG[k;E
a9e=6_E@=NoJ3^I[FRQ];<U]Z3l4S?UWZEokT0Nn:69S:]EF46^MIKYnHYlomG8^
CQNeV]0O:G4RV11;GVUm@CK70h?k22ZU7`A1EVbJn6nRK6ekZ@UaR4]Q92Ln`^JK
6g;TJb8GX^i1J=R?IZFU9hS=LKIoJ7SkglV2ga_d>4coQXHE]8e^I5XXCPmG[glR
Fl=1_25Kk?<coH=IJM7alOS3lGA^J<fj?i05?age^dco1]?5Jl<KV1J:ifWLPZ]G
_CE<IYSl1Pe=Y;C/107I_/6AOOUbga7fi[N=KSBdY6eb<j>bb5o7_MNM/WY]PQWF
iL@M7fXMnb?9g=C?loVOS_WcfdHgm3aFdZMAFAAOMakEJiJL4WinGmZhE]=2@K<i
aP28H2ccoD;fli]2QBl6]aKV/c:n6AA5lFD_[Z5VD`8_e;UGfIQ>CSWY4UWdVGgQ
e<0M1okl_8RLZWdeG5`H@m_U<[?j?T>2:;iXoR1i9N3cQk=9_Tm[WTb8[=dMR6N7
alI_^VGO<mn4^f]nOG5a36dg[l3;MfM3PRRn25>H<@`a5ViRmEZ@3W@FXm58IDLf
K;iaL_:6jmKmdY?CaLDa]5g8H>E/6A94lDGY?Qj6j6m:;fNAW:G:A]<38n/gGGom
Y[6APEBT^3R6]QMU/`9f6194lDG9E3;Fo>YEUcBY[<f1mQ<j/b>SJdN71c9aeGSB
YE?lFLc8d7H/QS7n;JQNIJ55n`TNZ4BJ1T:Q<AiAgIeRX?Zf8IS55f6N:hdJ5/>@
m;/fke>fS>WE>fI;HoHNG9S5aC6dgKcR;]nM3@VRn29<M>EG[lgZ_IJ:Q/WBZ0X_
I]ARlSBV61@Gam1fJAh[hK/Q@AAOa16gZXnDJ:bLR2a=0j4Y]Fi<];F[]c_U15c<
b=0f1d1/d:_GLPEL_0mT2Bg2UU2bfKX=UK_hX/EiF7m?lNlc]:e?]6ZQ:<Q];>KD
MR=eZA4DiFA_26KaAC@8]>7_L/ZE]7PO<PAK?ADGam1flJeGb[HQ@AAOA39^l2^j
VVC;nHYoaLDa]5eCQQHkbI0PRRmJ7ZbjU?VI:Rj>XFgmKR_Ydi0PRRoBij<_QmK:
_8^;HfQk9@7EOh/Q@AAOA=J@JeTfRoY]Fo4YLTI5Fe`L@m^]:6f[lc0TR>:;85P4
OD721XVjECl0FNTi5aO7d7J[b]c:O0`9X_PR/B07e^AXK3CoYFC0F7T]T5mC;/Eb
`RYVI6Pk/R=VMb3IIES`URP]ZB]=/^beKga;>fbXg<DGUA><eOLEoci3fkjOJInl
o_:A1gMB`3Da@;7Y<V5eYH2ic]om17>Z39Fkn::V5gPI<RSnOHJfWDoXUedjnkEW
HPPSd>ajEZX[9/i^OQ]iOo:DGP33Wl/PmjIWJEPHnXFNf0odCDgkHM3>PhZKFFbY
[QPlOXQVE;icXjn@_l6]IQIg^Ni]D1B5bgcQQo=Oi^odHXhDgPPdkmOTeMEmbc_8
MojIF2A0<da<YNHEMoW^K4XPM74`eYNOf3DGad`JFc>=/Jj^[/QAb_cM[@Ph5?`^
KIY87bjOn9^G/`UiR4]3RMa^NI>O[nfS1@RKIh`;j[Z30R7??iNQbO?1YfCnASmN
JIihUno>AXFA_bjDk1omJoW]aoLU`c36o=ZmeYndL@HG7bn=1eCfjQ9e?Cm5dj`a
X7UW_S36=Qh[Vi_5MaXCAM5E`DCoj;ebD3i2Rl@2I8a[Oo6nAmiZJC4:MKEQm[aD
eibH]aWd^MhZ:TomVa`QINWl;GK6QoD;H^4E69Ho/^TKf?OF<on>onoNk:OEH6^M
KdOamWI=CNfIGDY/^QFfbm[eo?InR_e6DDcLS]FV^[9KUl[KT/L9RIWdmki8gm3j
^gjQoN_^VjNiWOXUWl]AjhAfjZWXXDn[RXn]<4L6^TOD[SV:Klg1Y=b`40nJ87^X
J/JF?ORH6JZhmPE?<94KfOQUkL3=Tn>KSW;?TP9/eKK`aZBVkJU1M;Zj8P8Wabe7
kDZ1T4D`:KH?XflJo1dOgee3oUHlIJ]1PNRG?N[dAE83Xa=o=SjnnKX=JnnVEJkV
3dDX:Qj7/ZcNYDG3ZGXh81:Ya4[cfAnoP]]OiAQQ6A5I=CnRnI5G?]C;E??W_idi
@178EVHbIh_odH?9KiQ9/fK]n[6amF]7Q]On?RW]1c_LL1bSYUg2_`SooMC<LNeh
iAQNS1D>OhZG^HE<_GIjW5Y=@UgcYV5U/S7eZo`Oeob0UcWaIYY94hRV/P=3ZhMG
[ahJ6QcHCT5:]J>AO0B_:TZK_f<Q57G9Sa6E:fJb^m;/T[Rh5eQ5>7ZNghM>la8?
ClT=[if_FlVl6Db?Md2G@9K2AOMU4:4DTM=T3?m;3m;4SbFZF/YfIXZj?;_:2UaR
9B^lS`9`cQo39>^R@<Q;g;k/?JnMWO7_TG`=Y7nLG4F_AF4T/EI>Q5LNC2?0ERhg
OY;^MWH;;:FdaaFd5VMAA5]dNPjGTGNQLWG_Y81nfYTYXJkaR0PjY=BeS=B:Mgg^
6om8LZ/[OOS:H`QG39DBlDUiMKY@99IP]5V>hJom:Be<E`d]LZC64jgjD5`NfPIE
lC;MS/ZE0XCATU^lQPn]7U48eESQTBVmWOYNY`CbdZNY=5iOT<:1TdTNiYk?5KB?
AMN7aT<]__F/F0j0eVUIN92XlQP9;>`^^SScAa72Q?Xh50QIC^mC]N]2ZCGdVb@P
EZNS6?hDbY;@2W]lJImLVJG/D3OD[]B?gHFJ][Q@NJcLIZ9V]_HB]HGQTZ3H=4YM
RhGE]6e1@Ji>an70XeQ@4VBcWgZGT5ahF:9U=n=2]Ag6lLW<9?hGP/OSOPE]7GZN
VgIW4:NA??kTT]3E5JLekCNY6k<410YY>STL^;C7fDL_4mZ?J94[e;FRGk^01f`a
9mgo9:WB@3DHhGDWF5_OYbh>ad6VAY=;[>6S^;KRjB<ND/lXQSn_ZH;Ube3E7^<h
YAlM21LF]^=cmE;166=19Gi[Ymm333md^[N85nPGIg>iXYGDA6/<inYgD9o=UP24
CE[;/lfaYPZ]L@FdHf9AkT/7d/E;DC94@BNCRLU_??HLHhEYn:7k_[>/b^lS27:n
;LaFF?EaVPeblOd1B3AUNHd[JHmcHdnc@MINQ/^2eVR0Eh7W3E13FDmPbS=NJCZc
gNWJo3bi8m1aO@0N3jiLdAKV9KNDBf:af5^a1j08[Fj?AMLW=ocdANIdjOW=R6a0
8l]igX30:i3bQ0901MEe1gP1L;B4dFCB/HZfL0g^ieKlbV/bSf9kc<]9/T7>cW8;
6FgTakK@X/n02k[0b`UK=P@NX;0BjoH;4jaM?8H>3V7UeFMiVE;iUUOE[/_cH4VU
YJ[F5l1bTZ9GVl]>7A<FFK_bEdmQfX2CIhE`60WXZ@=<GM^NnZj``=[lBoMCoDa6
>8F8?a9[cN<bU^N7[oaLloJHZ]X2fUafkdW^_Y1IOW_^ZIgCfm`^B^kYjG^?c4U=
YIYeU]Ie5aeG`TY]YQ[Og:mlhBk[;bBbe3i6EN/Q[HfWA0/iUadkN5YOYh5[GFfn
`9=gG3gc=?VHR6YO2^k3o5[Aj_GL/R;E<en4UUk[/GG=IKLmnM:?1=FBocmjjLU]
hQbf`@T4lj?hG8E5QOFkZlmUU81Ne@Z]YOLnDVgkBAg7InKVCYhk9f[MbnO>WIjK
VmVLcE<UIHf6P`[[<P:/W7D1;LG7@fDKClZ6U;2efF`F:j1A`QK_8^@``NTT:F/0
jmLYKJd/g^Dl`VRY[TD;6ID]ZBgH`RKW>NXl9FY0CA5EEUJNKb_mbl_i:eCNIB@P
dE;X@kb^mM=0RcSPdSPJd]=2bVCj66YLD6EUiH4eiEoTU/U:kFZ]10P]naW9ENPQ
]V4aRRJIBZGeU4Y1DN>aJ2@L@SaCD2GG8cb?o1:g]NEE^MD/0HVF@dK`<0_4X`EM
h8g5hYC`6BFV25;[li;[0X?Pb2O<c^BJ/e4W]Uh2S1IZbfaY30e6B?Wl0L@KURT@
l8>YQj7:e`A:FE_?bD2>@4/FVMVR;LDNA;OKXbO47FHO8gV@lf65U4oHP:2GhA;1
E/0E?WlknHPiTQ1N2_1K0@5EVN1U`6<ZBf8;aNDg[aal2jmeI<9KWZ:g]:IbDAL_
Q`BH;L5U_1BZCbCN8`h^Ak5DWXf@P>17oaVWJ?dZZ8d@KE_LXl0GFfeA8UD89@4U
0BD19H5UUl3o1RK9I00:IFiTLgAbIF5]2VE^I6mRJPXa=20`86mRJPXa>C8`<@YU
KVA_HVX:<C0P<21_HVX:?3`P;eAiL6DP;dEhM4MCM65dIB0_Hf4P<20n?PYUKVA_
HVX:<C4P<21_HVX:?3`P;eAiL6DP;dEhM4MCM65dIB0_@D5@C3Y1@B1VHFacIB0n
?PYUKVA_HVX:<CDP<21_HVX:?3`P;daUKVMdJ20a=R0`858P;dhP<b0_@FadIG9^
HGAU82m4IGIYHfEBAd8P;dIYK7AULR0_AVaQM6E4IF=_I6DP?Sh:LgAbIF5]2WP1
WIIgE5?I5XO?_CNmd18R82Gd6WX98=8kB1D4DHU9P502QX@VMT@5AQ@A:EITE<01
AhLRHdDD2h>2H]L9lQ1@a/5AA4GUgHa[2Nn]=O?NV_g7FMoIikOGfFO_OMNj053l
PPC2M5P1P3BQF1C^jl5L4Q?;a?L261013UP1`>5VIPA7n4@2e?bm?IVIZ4S6/oK^
;X1T^m//_e0VLmKoOi4R=d<T1P0:AMDf?7hV5nD2U5>caATbo`C:m9DY<XHa<QJQ
2J:/8^?4[fcfYnH[^lVHUbKTXAYIcQVl=9j<^e3NVRGQXh`4XEbH9N1WXg`7IKeD
BIX0iOLXdm?hW4`0<1BIGlcW9Z5/RC9551W^RO8200RDa3VlLPj;nCUXWP1hYVOT
RPB9BF:V4MNHJNGXb6KjlK=CnF8a:iC3CN68N4c?m;@<SS0GP:m_UTD19EU]VFRA
kJdLkNeIe^IXnKoIgainDodmb7[kEO4Vk<nN@HbNFMm/k:`__AH0mRAJVafc_YEE
0;A]1T3UhJa?kb00lPD0]=jLlaj6K5jBa>8<9`^;k>a/L`6OJbh[j3OkWh9_b[n6
>ONIbnkkES^V5cn18dTE<fE5iJJWYT]4c<`<3YO?I?gg4?oS`3UYcLW3;9bO`1Oa
QNQEDNRD2HB9J;^5?85HT2iT2XAoeN5o63HW1aUnWF/DJ7EO07f5>E2hB@O8Kcd0
@b<396hoNP9mje/@<@[8_[aX[I6_LhlbN_kWnQl;G8Y^hDa18U?VmPb?I78UXR`I
Xmn4K<424Y07M:0:=84^<08/H0dLP3=`0mhP08B0B103UP<^B09Y@0Bb@CkH00Y1
<MP1MX=ZL03DPG[@14j2=W06G0AG`0e`2`b0Ad0:Q/5;<07NPFT8P_0@5J91ZY0F
Y0nI@]H@6eX8ND=1D3PD0lE3RI0@TT3id2JX62Z3ZZ53D3gd8g@J^PQMPoZP1m0P
=0Km0Gf44IP2df4=f02fP=V`>a`8Al;;h4Ah5I`75l3KhDZh5Sh>]l8GhA_`02b5
Gl:C243820?AAUP86o54@Y1H904A8F^A8Z@2ZDFJT0jT6kV=B95ai0<6Qj5QV1PF
aQWSQeV<hF9FHMIRBS3EV6>HET`GiSIV43>1nH:UH]FaYUPW[3mf2CHAVhd]a5IP
Sf1K/9Na0mQQk3/L3/O06N8LL7jh65`bKSF^1;L?ehbkP>_33N4VlGRl:]hDkh8?
`G?`HW`Q_PYo77lNghlOa[lWT0UJ16^23b6F82A/95@@6PSW2?f44L8dDH6XCg@R
QQ1ia5aR:K6>f46lBA`VCY<DBHHT5e8T:IVdPEA9JR9M9SdV_B6CbCYTAg8HFD1N
CjhTWb1O9@nB?e2D:2HDCdXLAD;ICSU:^D1i@7U3YE8=Z6kDF:ZH^YeJCke4ODYm
;dNC<iOcUn?9[I>[TF^EjiMk9DnDeiMgUel^WbMO8Gm:oZKl^09A`D31Dh6S/5JQ
A^6d`Sf5BDFJXYERR6:JHXURPn8eaE4U_9:1T[LBCjU0jK3B9JDQ6T;CYGWB^;A=
]3[JIMX`7DLgY?_CTnW5m1oX_O@9IBEUFnDXiAcU6^FcbU86`S1Pn3=B6JF<Thbk
S8oc=>Jicn??fcJ_JEko_2VEnBY^:WbE8YEVU@6ESjY<EFoE5=FMZVfZCm@`JRIZ
HF[IJ__E;Z^=cjO?Mik?WEldonClQnZ`^XUj^?YZmL?Z?NZC6YXJ_QXI6UDJUcC6
=AVJKY[9V^FJicC7]6QJ2kD4F^EJikEN<9FIk/aDIRFcRcVQ[Jk]YbgA?ZCMZcf]
HjRcF6NSC[?>4efB;U/g@KML]e=g@Tm;;eP_GjmAkj4nDIn]WjBoAkmKOl[0d23J
H8]1Vl6XXHZQ_f6NHJ?QHb>ZTJ_A:Z=JXc_6>6>fLH[a?^=K9[29WDVBBHg9CE?H
e=iDH;[?]<l<JnIX9SB[=K_7X[3LFEV/A]JP>L<lb7bSNI_i:`/mReR;WAKM5Ul/
kBaC;N//7eTYF@EHKKCZ/?[3f/BJJeeSOLN6J^=S/ljVgNJe[JT]ggJokGdkVUf`
gAJkC[_?mPkf8_/Vnc47?HMhQkd>mmQdMRRkQ7gE4N_XhKS>lHcS1bMk9k7CBJOO
WEW>:Lh=cZ<;31O`5m@]67;ALN6h77:A;V@^S5mhL:7DEM^Ehe[[n/a=ehgWM/A]
a=gH?MWm^?/[3d/?TDN;aiBWTnLJc`]NR9N_Ei5G[kNBmf;_J^nW?SXnRCj=?Q>n
M[j[OBohHOd2oGKjgO?Gl>Ojeo]?13P4[0WX2Z@4APAF1ch;<PTB1GD4`l41`K^2
7boBGbALe1H2@_a3MXDl2CD<GAGjLaP^;3B/9^ai^5EhOWQg12eRADA3a;]8SlSB
b4N;SAI;5WM6bDO5AME7CDEkAIM5BiMH;5Vci4J<FX`PYSdF7a/ENbAfLZWgd]e;
Qn?/hP[SkRhcG9Jck=Yb]NFYbln^T5o1FG4Z7Q/O7Ml@ohTC`ZWUC:kdGkUgi@CG
Tk^7ni;WaR_WSO5Mn6GlT@BGQ;:4dDBGa5f9HdV^BAE9h`9?@KGPMK9OlX7TZIB@
U:<Y<jWAZLeYQ;Ch]==29F6:/2]M<cdW_Bo3=:<`@k[:JMG^EA>R@=6AC2QcFFJk
V8knC?E8S2BK9H=I2k=Z/]iWAfFObU7<4NKdi9[TK//MbO?9ngheISEgMFNnM_j6
o<4ekV/>[HGF[UcK^DigGL6jhOFnjhm]86e8fO3;A/^=IA_OKX[Ne56PDK2nH6Rc
knK6@[U2DN6m;LiK3Vc5K1E/kMeV/jeZfiLRG]7eH/_RR^9?9MbBjmmIOEOigLcf
Q>fmYOJUngOPMPQgg=gY^_=HVF9IG]W@[^1M[NG<lZ;b]k]Gk;iFHE]aH0mYSfB?
]3:X/[e:[fY7eJOZY>Z16XnJi[gZNkO]WM[7fmNogfeod`6=0lD7?QhD7;aob?M@
Jje1KLEQg>6/`lo[X^Zj_fMoGgm4kDSaTLm7QDNUal:?MMDke=LgZ3ND=/:=T/Ja
hg77KogPmD=k4j_YD3>S^OP4>24ilN;7n1o_WP`lfGV:OJ[Y9ofOm[K@FXYJXMKL
eXVfY3IYNdakgnV0didMcQd]?i_oO?B<mYVJ/lYWBlnAcQFLVcVOMgkb@/J5lH^9
5hLjEg@n^[CTdYf^/:kNbh6G[eka^G:Yfkgko5FGZfN^>EdkOIem_Nf6oHgF7[^N
UUo/OVWY]Nm]_NU`/ofFhjf>_PEmioYMnboNm[YmiHkoWA/3R`KjkRjnNomNg3gY
OMkmd@NY3ehoc7XhoFSmHncSXRL:CbZNZSn]oMGhefJY_OC/X=MPck>8Ihn6^4<_
oiGi[do31LnYcb]6]4KZAje7chciS=ej/OC5l<^<Um?SQKlYo[KgUM6[WgignkeW
H/W4l6_AjiToB]jX_SWje_I]ifCXi==gJNnVYh[NZkhomX7mXO]Sm<NAjNa?n4nE
WhdoMg`9o?9h9VeVi]ogQ??k2VE^I7=dLVEQK@YUKVA_HVX:<CHP<21_HVX:<SHa
<PYUKVA_HVX:<C8P<21_HVX:Fb0_BD=3@V5cIF@P<CDP<21B85d:IFiTKf9Z2S4g
830PKf9Z2S`l82m<IFiWM6PP<CPP<21B82m>83<P;d5/M6EbKV5dIB0_A6EfJF=U
DTM282m6JFadIG8P;dI/HGAUA6ESKfAU83hn2W=dLVEQK@Yh0HEEgfoKE1@nRFmB
Y1Ho85Q7Qh[5[eECFkTK6Zg61TVCYNe:5ZGYf2XTi3XgRJTK1m_Y]ZY?Nh4g1_`1
@=T33dPl8@d6HW_Im/2dBE>7:ZY9B7_Xa0lQ9^d5EN6kMV8WDlALmO[;>Mliic_W
G]]4?EmY]IXIEHRFZjjMcbBETjLFU9i=R]:ce4/3e:_YCRfAbldB;/4Emlk[hAf:
2<_]TNknC_HS_gZ;g=698To0KQDMOAWh357<e6^fBaBo1o_hJKL6g?<Ll=<f10:[
0YMmW19hdLLW?DhQ?`V>d2[[5Jd8_0Hl_=QV;kMQG`<Hb9?QEFhK^R9VTK>]TV5b
cn4_Sg6g<Ol?;Y]em>aMPeSkW:FiHkP?RMh[mUBnRCoG]O@Ll4^`GjniBF5o1OR?
n]9l0WPODOBYTWedg^M7Gen]5=h6gPEkdG2W2dgkJWDaNa`H/M7e9N^Hb2<hegEW
4[>T5h3_E_Rdf6?XTJS8DfWPHN31BWfZVEnJLEKVQ=g;/eZIc08SSfBoYlgTP0N0
?kB]_:P5cM8j=c>R5_9;Ef]^[ZU1fZjJFE4;oC:I>ej?b2U]^iG2U1o;3[YfXAW;
5T[6dNTVOjeVNVLAf]P5^ihGfY2OgM;/M0HHNMPo_3X_iPHLfegDDV:fXl17j4A4
8dhF;F;EZDXkY52N<YC4_DHf?2Dbb8B5`l]Q<B9?dQ9/gGTiSn?7Q8bb5kd]XU6U
>lN_L;o9/EPoDmT1o1mR/n``6fLCY;0gf9_/24_1>/4>1@YbKCXE:]=m:?Gc_4me
E1HjCU3bo41m:8QAc]W_6_[=Soj6V[1;:o@SCm0a=5_]4b074fQe=m8nYf][?n`>
?<X6^oS>kKi[JgClLO>=gH]]acJ`K/Jf`_SH[k4]o6eB0S]PNXZFXL[`M/89N2<M
?E`1dbD=jfoPFM3JD]ZaXjGZnH7@8bK1?lPnc=:ihM2ZoZ;nZFjXGjPGe=lkJX@I
>jHTOBYm:odXOBMm;oe<RWAI^R;m95fE_Y4^1CVkkkfO9MQk[emQ4mf:GFSEJile
9e=>bW_T5nFDo;cl/S`K/1BiGajCYnBml>`9m/d<oAfm67@:/fY=]G/]l@@H=0lU
1Yd6elIDaHB[M1IIfinCYU8fb<KHm2>WMUbLiIJ:N3ZNRRM8RNn;ClC7hS<2]ijl
n5kh9[2V0oGnTa<`>S[PKBa<9LPchYdjLEI5m0YdVm3=GGh6g`jRBJ]feSK:5EOI
[jZ_:@Ulb[PbGME7QaG==1G?iBPfMkRm`X^S9;j38XkX@Mkk_TEfg@a]kU]4Qoo2
>n]FJ5^X4gg]4?Fo6]Z6l4iliS>RR`Oe^[gRij=8i0JADcZ`go/MjD_RgGBgdGR0
meG?9d@k7cLJojhg6S]O8_lFdFGc?eT0LGP:IFiTLgAbIF5]2VE^I6mRJPXa>20`
86mRJPXa<3@g2VE^I6mRJPXg830PKf9Z2U/P;dU3@d9QLfET834g830PDR1M2VE^
I6mRJPXc830PKf9Z2S`l82mDNG1U82m@HFMULb0_CFETJF52KgPPFc0P<20a<cLP
<C@gGB0_@fmeKW@P<B0_BfUTLb1K838P<21B85dP?Sh:IFiTKf9Z2S4i830PKf9Z
2S`l82mDNG1U82m3HGAQK6mW82m@HFMULb0c830PDR0_EVEbLfU_KR0_<Bhd83hn
2VE^I6mRJPXb<20`86mRJPXXCF5S84mC85PP<C0^>2he855eHG9dNR1@A4I3Kfid
IGQd:@YUKVA_HVX:<S4P<21_HVX::4@j<S0a=C0d<CHa=C8c=39J<30W<30W:@YU
KVA_HVX:<B0`86mRJPXl?20_D79_I7ESIG8P<S0P<21B82m3LVEQM6U_KTAQM6DP
<S4P<21B82m=KfA4HGAU838a830PDR0n?PYUKVA_HVX:N79UIPX`838b2S0`<30`
<30`<30P=SDe<cDPIR0:<30`<30e<cLf=R0`<30`<21^80X`<30`<30`<STa830`
<30`86hP2S0`<30`=C<e<SDP<30`<30PKR0:<30`<30`<30b<R0`<30`<21^80X`
<30`<30`<SLb830`<30`86hP2S0`<30`<30c>CDP<30`<30PKR0:<30`<30e<c@h
>B0`<30`<21^80X`<30`<30`=CDd830`<30`86hP2S0`<30`<c0`<C0P<30`<30P
KR0:<30`<30d>C@d=R0`<30`<21^80X`<30`<3@i=3Ta830`<30`86hP2S0`<30`
=C8b>34P<30`<30PKR0:<30`<30c<30c<B0`<30`<21^80X`<30`<3@i=38d830`
<30`86hP2S0`<30`=3Te=3DP<30`<30PKR0:<30`<30e<S8f<20`<30`<21^80X`
<30`<3Db<c4h830`<30`86hP2S0`<30`=C<d=SPP<30`<30PKR0:<30`<30e<cH`
>20`<30`<21^80X`<30`<3Dc=SLb830`<30`86hP2S0`<30`=C<g<S@P<30`<30P
KR0:M79QJFaULPXl?20_DfUjIB0b<R0_DVm_M20a>B0`858P;dU^IVlP<B0`858P
;dU485/P?3DhISMVIC@`IFEU<FIV<S4i<cHcHFDd>C<cI3Td<cHi?PXl=CQV=fIU
=31UIFDaIVHb<CTc=S=QIC@i<c=T>C@c=STn85dP?Sh:LgAQLWAhLVEV2SDc>3@a
2RDUADm62P\>"], "Graphics",
 GeneratedCell->False,
 CellAutoOverwrite->False,
 ImageSize->{247.765625, 265.85070711678827`},
 ImageMargins->0]], "Text",
 CellChangeTimes->{{3.638180373920624*^9, 3.638180376679729*^9}, {
  3.638184238780449*^9, 3.6381842481549473`*^9}, {3.6381866259466553`*^9, 
  3.638186631917239*^9}}],

Cell[CellGroupData[{

Cell["Model Details", "Section",
 CellChangeTimes->{{3.638084565231914*^9, 3.63808457099918*^9}}],

Cell[CellGroupData[{

Cell["Defining Model Equations", "Subsection",
 CellChangeTimes->{{3.549286248667729*^9, 3.5492862488467393`*^9}, 
   3.552031703193182*^9, 3.63808357149594*^9}],

Cell[BoxData[
 RowBox[{"\[IndentingNewLine]", 
  RowBox[{"(*", 
   RowBox[{"model", " ", "equations"}], "*)"}], "\[IndentingNewLine]", 
  RowBox[{
   RowBox[{
    RowBox[{"v1", "=", 
     RowBox[{"k1", "*", 
      RowBox[{"(", 
       RowBox[{"S1t", "-", 
        RowBox[{"pS1", "[", "t", "]"}]}], ")"}], "*", 
      FractionBox[
       SuperscriptBox["K1", "n1"], 
       RowBox[{
        SuperscriptBox["K1", "n1"], "+", 
        SuperscriptBox[
         RowBox[{"pS3", "[", "t", "]"}], "n1"]}]]}]}], ";", " ", 
    RowBox[{"(*", 
     RowBox[{"negative", " ", "FB"}], "*)"}], "\n", 
    RowBox[{"v2", "=", 
     RowBox[{"k2", "*", 
      RowBox[{"pS1", "[", "t", "]"}]}]}], ";"}], "\[IndentingNewLine]", 
   RowBox[{
    RowBox[{"v3", "=", 
     RowBox[{"k3", "*", 
      RowBox[{"(", 
       RowBox[{"S2t", "-", 
        RowBox[{"pS2", "[", "t", "]"}]}], ")"}], "*", 
      RowBox[{"pS1", "[", "t", "]"}], 
      RowBox[{"(", 
       RowBox[{"1", "+", 
        FractionBox[
         RowBox[{"a", "*", 
          SuperscriptBox[
           RowBox[{"pS3", "[", "t", "]"}], "n2"]}], 
         RowBox[{
          SuperscriptBox["K2", "n2"], "+", 
          SuperscriptBox[
           RowBox[{"pS3", "[", "t", "]"}], "n2"]}]]}], ")"}]}]}], ";", 
    StyleBox[" ",
     Background->RGBColor[1, 1, 0]], 
    RowBox[{"(*", 
     RowBox[{"postitive", " ", "FB"}], "*)"}], "\[IndentingNewLine]", 
    RowBox[{"v4", "=", 
     RowBox[{"k4", "*", 
      RowBox[{"pS2", "[", "t", "]"}]}]}], ";"}], "\[IndentingNewLine]", 
   RowBox[{
    RowBox[{"v5", "=", 
     RowBox[{"k5", "*", 
      RowBox[{"(", 
       RowBox[{"S3t", "-", 
        RowBox[{"pS3", "[", "t", "]"}]}], ")"}], "*", 
      RowBox[{"pS2", "[", "t", "]"}]}]}], ";"}], "\[IndentingNewLine]", 
   RowBox[{
    RowBox[{"v6", "=", 
     RowBox[{"k6", "*", 
      RowBox[{"pS3", "[", "t", "]"}]}]}], ";"}], "\[IndentingNewLine]", 
   "\[IndentingNewLine]", 
   RowBox[{
    RowBox[{"e1", ":=", " ", 
     RowBox[{
      RowBox[{
       RowBox[{"pS1", "'"}], "[", "t", "]"}], "\[Equal]", 
      RowBox[{"v1", "-", "v2"}]}]}], ";"}], "\[IndentingNewLine]", 
   RowBox[{
    RowBox[{"e2", " ", ":=", " ", 
     RowBox[{
      RowBox[{
       RowBox[{"pS2", "'"}], "[", "t", "]"}], " ", "\[Equal]", " ", 
      RowBox[{"v3", "-", "v4"}]}]}], ";"}], "\[IndentingNewLine]", 
   RowBox[{
    RowBox[{"e3", " ", ":=", " ", 
     RowBox[{
      RowBox[{
       RowBox[{"pS3", "'"}], "[", "t", "]"}], " ", "\[Equal]", " ", 
      RowBox[{"v5", "-", "v6"}]}]}], ";"}], "\[IndentingNewLine]", 
   RowBox[{
    RowBox[{"ODE", "=", 
     RowBox[{"{", 
      RowBox[{"e1", ",", "e2", ",", "e3"}], "}"}]}], ";"}], 
   "\[IndentingNewLine]", "\n", 
   RowBox[{
    RowBox[{"IC", "=", 
     RowBox[{"{", 
      RowBox[{
       RowBox[{
        RowBox[{"pS1", "[", "0", "]"}], "==", "0"}], ",", 
       RowBox[{
        RowBox[{"pS2", "[", "0", "]"}], "==", "0"}], ",", 
       RowBox[{
        RowBox[{"pS3", "[", "0", "]"}], "==", "0"}]}], "}"}]}], ";"}], 
   "\[IndentingNewLine]", 
   RowBox[{
    RowBox[{"varlist", "=", 
     RowBox[{"{", 
      RowBox[{"pS1", ",", "pS2", ",", "pS3"}], "}"}]}], ";"}], 
   "\[IndentingNewLine]"}]}]], "Input",
 CellChangeTimes->{{3.549220192658299*^9, 3.549220214123549*^9}, 
   3.5492212595148773`*^9, {3.549221632298918*^9, 3.54922164715454*^9}, 
   3.549221779672316*^9, {3.549882079126563*^9, 3.549882080601515*^9}, {
   3.5534085089741173`*^9, 3.553408570806654*^9}, 3.6380835906662188`*^9, {
   3.638085190578158*^9, 3.638085191777727*^9}, 3.638180396448288*^9, {
   3.638180432520885*^9, 3.6381804370628653`*^9}, {3.638184308541452*^9, 
   3.638184310650876*^9}, {3.638184347151842*^9, 3.638184350534902*^9}, {
   3.638186689353993*^9, 3.638186695712825*^9}}]
}, Closed]],

Cell[CellGroupData[{

Cell["\<\
Temporal simulations show oscillation/ bistable responses\
\>", "Subsection",
 CellChangeTimes->{{3.542718140580255*^9, 3.542718154437841*^9}, {
   3.542718446631872*^9, 3.5427184549020567`*^9}, 3.638083578448329*^9, 
   3.638184410345495*^9, {3.638184470397315*^9, 3.6381844886991243`*^9}, {
   3.638187006254949*^9, 3.638187008758724*^9}}],

Cell[CellGroupData[{

Cell[BoxData[{
 RowBox[{
  RowBox[{"Needs", "[", "\"\<PlotLegends`\>\"", "]"}], 
  ";"}], "\[IndentingNewLine]", 
 RowBox[{
  RowBox[{
   RowBox[{"tmax", "=", 
    RowBox[{"2", "*", "3600"}]}], ";"}], "\[IndentingNewLine]", 
  RowBox[{"(*", 
   RowBox[{"for", " ", "labeling", " ", "the", " ", "Frame", " ", "ticks"}], 
   "*)"}]}], "\[IndentingNewLine]", 
 RowBox[{
  RowBox[{
   RowBox[{"XTicks", "=", 
    RowBox[{"Table", "[", 
     RowBox[{
      RowBox[{"{", 
       RowBox[{
        RowBox[{"i", "*", "60"}], ",", "i"}], "}"}], ",", 
      RowBox[{"{", 
       RowBox[{"i", ",", "0", ",", 
        RowBox[{"tmax", "/", "60"}], ",", "30"}], "}"}]}], "]"}]}], ";"}], 
  " "}], "\[IndentingNewLine]", 
 RowBox[{
  RowBox[{"sz", "=", "250"}], ";"}], "\[IndentingNewLine]", 
 RowBox[{
  RowBox[{
   RowBox[{"as", "=", "0.8"}], ";"}], "\[IndentingNewLine]", 
  "\[IndentingNewLine]", 
  RowBox[{"(*", 
   RowBox[{"an", " ", "oscillation", " ", "set"}], 
   "*)"}]}], "\[IndentingNewLine]", 
 RowBox[{
  RowBox[{
   RowBox[{"paraset", "=", 
    RowBox[{"{", 
     RowBox[{
      RowBox[{"S1t", "\[Rule]", "100"}], ",", 
      RowBox[{"S2t", "\[Rule]", "100"}], ",", 
      RowBox[{"S3t", "\[Rule]", "100"}], ",", 
      RowBox[{"k1", "\[Rule]", "0.1"}], ",", 
      RowBox[{"k2", "\[Rule]", "0.01"}], ",", 
      RowBox[{"k3", " ", "\[Rule]", "0.01"}], ",", 
      RowBox[{"k4", " ", "\[Rule]", "0.01"}], ",", 
      RowBox[{"k5", " ", "\[Rule]", "0.01"}], ",", 
      RowBox[{"k6", " ", "\[Rule]", "0.01"}], ",", 
      RowBox[{"K1", "\[Rule]", "1"}], ",", 
      RowBox[{"n1", "\[Rule]", "10"}], ",", 
      RowBox[{"K2", "\[Rule]", "8"}], ",", 
      RowBox[{"n2", "\[Rule]", "15"}], ",", 
      RowBox[{"a", "\[Rule]", "10"}]}], "}"}]}], ";"}], 
  "\[IndentingNewLine]"}], "\[IndentingNewLine]", 
 RowBox[{
  RowBox[{
   RowBox[{
    RowBox[{"ShowLegend", "[", "\[IndentingNewLine]", 
     RowBox[{
      RowBox[{"Plot", "[", 
       RowBox[{
        RowBox[{"Evaluate", "[", 
         RowBox[{
          RowBox[{"{", 
           RowBox[{"pS3", "[", "t", "]"}], "}"}], "/.", 
          RowBox[{"NDSolve", "[", 
           RowBox[{
            RowBox[{
             RowBox[{"Join", "[", 
              RowBox[{"ODE", ",", "IC"}], "]"}], "/.", "paraset"}], ",", 
            "varlist", ",", 
            RowBox[{"{", 
             RowBox[{"t", ",", "0", ",", "tmax"}], "}"}], ",", 
            RowBox[{"MaxSteps", " ", "\[Rule]", " ", "Infinity"}]}], "]"}]}], 
         "]"}], ",", 
        RowBox[{"{", 
         RowBox[{"t", ",", "0", ",", "tmax"}], "}"}], ",", 
        RowBox[{"PlotRange", " ", "\[Rule]", " ", "Full"}], ",", 
        RowBox[{"AxesOrigin", "\[Rule]", 
         RowBox[{"{", 
          RowBox[{"0", ",", "0"}], "}"}]}], ",", "\[IndentingNewLine]", 
        "\[IndentingNewLine]", 
        RowBox[{"PlotStyle", "\[Rule]", 
         RowBox[{"{", 
          RowBox[{
           RowBox[{"{", 
            RowBox[{"Red", ",", "Thick"}], "}"}], ",", 
           RowBox[{"{", 
            RowBox[{"Blue", ",", "Thick"}], "}"}]}], "}"}]}], ",", 
        RowBox[{"ImageSize", "\[Rule]", "sz"}], ",", 
        RowBox[{"Background", "\[Rule]", "None"}], 
        RowBox[{"(*", "LightYellow", "*)"}], ",", 
        RowBox[{"AspectRatio", "\[Rule]", "as"}], ",", 
        RowBox[{"Frame", "\[Rule]", "True"}], ",", 
        RowBox[{"FrameTicksStyle", "\[Rule]", 
         RowBox[{"Directive", "[", "15", "]"}]}], ",", 
        RowBox[{"FrameTicks", "\[Rule]", 
         RowBox[{"{", 
          RowBox[{
           RowBox[{"{", 
            RowBox[{"Automatic", ",", "None"}], "}"}], ",", 
           RowBox[{"{", 
            RowBox[{"XTicks", ",", "None"}], "}"}]}], "}"}]}], ",", 
        RowBox[{"FrameLabel", "\[Rule]", 
         RowBox[{"{", 
          RowBox[{
           RowBox[{"StyleForm", "[", 
            RowBox[{"\"\<Time (min)\>\"", ",", 
             RowBox[{"FontSize", "\[Rule]", "18"}], ",", 
             RowBox[{"FontWeight", "\[Rule]", "\"\<Bold\>\""}]}], "]"}], ",", 
           
           RowBox[{"StyleForm", "[", 
            RowBox[{"\"\<[\!\(\*SubscriptBox[\(pS\), \(3\)]\)] (nM)\>\"", ",", 
             RowBox[{"FontSize", "\[Rule]", "18"}], ",", 
             RowBox[{"FontWeight", "\[Rule]", "\"\<Bold\>\""}]}], "]"}]}], 
          "}"}]}]}], "]"}], ",", "\[IndentingNewLine]", "\[IndentingNewLine]", 
      RowBox[{"(*", 
       RowBox[{"Here", " ", "is", " ", "the", " ", "legend"}], "*)"}], 
      "\[IndentingNewLine]", 
      RowBox[{"{", 
       RowBox[{
        RowBox[{"{", 
         RowBox[{
          RowBox[{"{", 
           RowBox[{
            RowBox[{"Graphics", "[", 
             RowBox[{"{", 
              RowBox[{
               RowBox[{"Directive", "[", 
                RowBox[{"Red", ",", "Thick"}], "]"}], ",", 
               RowBox[{"Line", "[", 
                RowBox[{"{", 
                 RowBox[{
                  RowBox[{"{", 
                   RowBox[{"0", ",", "0"}], "}"}], ",", 
                  RowBox[{"{", 
                   RowBox[{"5", ",", "0"}], "}"}]}], "}"}], "]"}]}], "}"}], 
             "]"}], ",", "\"\<\!\(\*SubscriptBox[\(pS\), \(2\)]\)\>\""}], 
           "}"}], ",", "\[IndentingNewLine]", 
          RowBox[{"{", 
           RowBox[{
            RowBox[{"Graphics", "[", 
             RowBox[{"{", 
              RowBox[{
               RowBox[{"Directive", "[", 
                RowBox[{"Blue", ",", "Thick"}], "]"}], ",", 
               RowBox[{"Line", "[", 
                RowBox[{"{", 
                 RowBox[{
                  RowBox[{"{", 
                   RowBox[{"0", ",", "0"}], "}"}], ",", 
                  RowBox[{"{", 
                   RowBox[{"5", ",", "0"}], "}"}]}], "}"}], "]"}]}], "}"}], 
             "]"}], ",", "\"\<\!\(\*SubscriptBox[\(pS\), \(3\)]\)\>\""}], 
           "}"}]}], "}"}], ",", "\[IndentingNewLine]", 
        RowBox[{"LegendSize", "\[Rule]", 
         RowBox[{"{", 
          RowBox[{"0.5", ",", "0.2"}], "}"}]}], ",", 
        RowBox[{"LegendPosition", "\[Rule]", 
         RowBox[{"{", 
          RowBox[{"0.2", ",", "0.45"}], "}"}]}], ",", 
        RowBox[{"BaseStyle", "\[Rule]", 
         RowBox[{"{", 
          RowBox[{
           RowBox[{"FontSize", "\[Rule]", "12"}], ",", 
           RowBox[{"FontWeight", "\[Rule]", "\"\<Bold\>\""}]}], "}"}]}]}], 
       "}"}]}], "]"}], "//", "Quiet"}], ";"}], 
  "\[IndentingNewLine]"}], "\[IndentingNewLine]", 
 RowBox[{"P1", "=", 
  RowBox[{"Plot", "[", 
   RowBox[{
    RowBox[{"Evaluate", "[", 
     RowBox[{
      RowBox[{"{", 
       RowBox[{"pS3", "[", "t", "]"}], "}"}], "/.", 
      RowBox[{"NDSolve", "[", 
       RowBox[{
        RowBox[{
         RowBox[{"Join", "[", 
          RowBox[{"ODE", ",", "IC"}], "]"}], "/.", "paraset"}], ",", 
        "varlist", ",", 
        RowBox[{"{", 
         RowBox[{"t", ",", "0", ",", "tmax"}], "}"}], ",", 
        RowBox[{"MaxSteps", " ", "\[Rule]", " ", "Infinity"}]}], "]"}]}], 
     "]"}], ",", 
    RowBox[{"{", 
     RowBox[{"t", ",", "0", ",", "tmax"}], "}"}], ",", 
    RowBox[{"PlotRange", " ", "\[Rule]", " ", "Full"}], ",", 
    RowBox[{"AxesOrigin", "\[Rule]", 
     RowBox[{"{", 
      RowBox[{"0", ",", "0"}], "}"}]}], ",", "\[IndentingNewLine]", 
    "\[IndentingNewLine]", 
    RowBox[{"PlotStyle", "\[Rule]", 
     RowBox[{"{", 
      RowBox[{
       RowBox[{"{", 
        RowBox[{"Red", ",", "Thick"}], "}"}], ",", 
       RowBox[{"{", 
        RowBox[{"Blue", ",", "Thick"}], "}"}]}], "}"}]}], ",", 
    RowBox[{"ImageSize", "\[Rule]", "sz"}], ",", 
    RowBox[{"Background", "\[Rule]", "None"}], 
    RowBox[{"(*", "LightYellow", "*)"}], ",", 
    RowBox[{"AspectRatio", "\[Rule]", "as"}], ",", 
    RowBox[{"Frame", "\[Rule]", "True"}], ",", 
    RowBox[{"FrameTicksStyle", "\[Rule]", 
     RowBox[{"Directive", "[", "15", "]"}]}], ",", 
    RowBox[{"FrameTicks", "\[Rule]", 
     RowBox[{"{", 
      RowBox[{
       RowBox[{"{", 
        RowBox[{"Automatic", ",", "None"}], "}"}], ",", 
       RowBox[{"{", 
        RowBox[{"XTicks", ",", "None"}], "}"}]}], "}"}]}], ",", 
    RowBox[{"FrameLabel", "\[Rule]", 
     RowBox[{"{", 
      RowBox[{
       RowBox[{"StyleForm", "[", 
        RowBox[{"\"\<Time (min)\>\"", ",", 
         RowBox[{"FontSize", "\[Rule]", "18"}], ",", 
         RowBox[{"FontWeight", "\[Rule]", "\"\<Bold\>\""}]}], "]"}], ",", 
       RowBox[{"StyleForm", "[", 
        RowBox[{"\"\<[\!\(\*SubscriptBox[\(pS\), \(3\)]\)] (nM)\>\"", ",", 
         RowBox[{"FontSize", "\[Rule]", "18"}], ",", 
         RowBox[{"FontWeight", "\[Rule]", "\"\<Bold\>\""}]}], "]"}]}], 
      "}"}]}]}], "]"}]}]}], "Input",
 CellChangeTimes->{{3.5533446184376726`*^9, 3.553344625058051*^9}, 
   3.5533447059246764`*^9, {3.5533450917897463`*^9, 3.5533451107438307`*^9}, {
   3.5533451493070364`*^9, 3.553345181642886*^9}, {3.553345227289497*^9, 
   3.5533452598563595`*^9}, 3.5533453180526876`*^9, 3.553345376739045*^9, {
   3.5533454191474705`*^9, 3.553345481675047*^9}, {3.5533455231534195`*^9, 
   3.553345590576276*^9}, {3.5533456307805753`*^9, 3.553345641636196*^9}, {
   3.5533456720669365`*^9, 3.553345690378984*^9}, {3.5533457494373617`*^9, 
   3.5533458354202795`*^9}, 3.5533459275975523`*^9, {3.5534327269143047`*^9, 
   3.5534327276973495`*^9}, {3.5534327587141232`*^9, 
   3.5534330498867774`*^9}, {3.5534331274332128`*^9, 
   3.5534332493571863`*^9}, {3.5534332886864357`*^9, 3.553433348162838*^9}, {
   3.5534333962535887`*^9, 3.5534333964606*^9}, {3.5534334493366246`*^9, 
   3.553433531167305*^9}, 3.5534335663203154`*^9, {3.559891889202347*^9, 
   3.559891889506007*^9}, {3.63818443184993*^9, 3.6381844347534857`*^9}, {
   3.638187062936988*^9, 3.6381870888054*^9}}],

Cell[BoxData[
 GraphicsBox[{{}, {}, 
   {RGBColor[1, 0, 0], Thickness[Large], LineBox[CompressedData["
1:eJwUl3c8198Xx5FSH3vP7JnsPT68kJYWGZ9SkpmUrFRGVsjIKntlbz4+H4mS
QmnISEpRoSSkviVKqH7v31/vx/PxPufec885997XlXI5Y+POxMDA0LqegeH/
XxazsPP+5jKmDAlmAn8WnpFn+OKO36lhhE/9Ky6Tn6r4IlPyJrOGGzZXNDQ3
+tnC407ExoFwEXBuFLgUZ0CBb61abnSNFMK2zI6UUCnYuixOleCXRwjf+AGF
Dgpmt3H03A7fgplBA9uauxRUpP0Zc5hThZTtf+FDBGuc+bl8oUYDjoXlas8J
TuX/uu7RuBa+in02GSD46+2PHAL8ujj1nKnuCcE1G1/I0sINYRr8na+TYJ5n
hxTP1piB2dM2p45gs7IXKmIPzJEQUaFRSbDvOWut7nELOG38WV1McP/mXSbc
/NvR3Hh4RybBiSf1bevDd8NoWPZXGMFMUaz3/Gus0bh7qHI7wbnej8179Gyw
w3KJ3fT/8drFPRB+YIOc3PrdegQ7K67rvTd+EOXRW7YpENzRv/KCg98edcn3
RdcTbN/aSnEpsYdah53YGpGPL8VBYzfUHNAwHPh5gWCxswsTR3ZTIDLUtjBO
cIjo3Oea8MM442KXdJNgnvVVPn/ZHHHibdqHOoJrvrp/t851RPzWFOYSgkc7
J38uNx9BwPe4zESC9U+8Ztwx54S7h/cPOxIcfHgq0a/mOGrCNmX8d4eCpEaW
ObZfxyGa231xnOBCZuWdVRYucHhnyzpAcHeDH/P4Gxf4vtjNUk8w27p/oXs4
3fD04Lf9bgSLU6THPjm6ITthVNSaYI16S4PoKjdYuPqEkAm2d0haajNzx8OA
lBk+gotqhX0UAj2w/KwTHe0U0BjIT7vueYD6u8ClkuD7ds5bnNg9wT1pyZxK
8My/iulrFZ7I9LzQfoxgTVvtY0yvT8DMNPTG8m3Cfm3fgbdkb/B2/7TiIPil
tX/D+QRvDOgLiX69RfhXZLDxjXhD1lPBqI9gdus3j3b7noKKYplzPMH25V5m
rSWn8eMP78RyGwUnVpKKDv53GsO1Sy+GCA7eT/3z1cgHJi5xDHUEF/3+2Sb3
wgcXC45MORK8KG+e83idL1xdx883tVIQ9uzgTsEtvhD76l9xieANoe6/3A74
4tmNhBl7goWfXbZjKPBF0ZuQnOWbFJiEDHDr6fphT/ElTXWC4waOJJSd8IdS
XLvCqRsU7Mvg8z6R5E/kyTJbk2A+x6dWW6n+6K3l/v2rmYKSaSP25l/+aF9X
fSGc4PY/IqndsQHoLKX+iqBTENU95BtXEwBp0j5vE4J3xSdYW/UHQISiULNC
I/LFt8LznD8Qqj8mz54h+Jvy64z3ZYEQ3Xfu5q4mClq+pwZVPArExpa4X2vE
fg67udPh5Hwg1qyvvW4gmGTRKrSgdRbpXHGnOQiWPZyVx9h9FuMvz+u2N1BA
uWxXLDkZhL83NvH11RL9so89aor5HEqZ5Js9Cf7I+8ClSvEcGq/kXWMg2L9I
W1bd9xw271xd2VpD9GcLb6Xpv3PIb+PNOlNFgU1ob9w6mfPo3PMvYLWSyKd5
9ImH28/jCqOjQwzBFX0LSvuTzyP0YxnP1QoKOqee1TltvoB208mwjDIKLtfE
X5E2uwDX1sNNXATv8zXzmXa7AOejFTXxpRS8WaWq+dRdgMsdmd7AEgp+8qTS
woyCEc429kT1OgVbzPa15h8KQcSj0+FKeRQMPp/7Wxcagk9uLuIRuRQEecRZ
3ikKgTjfDubhHAq6Eu8Nvf0YAvfWoJCAbAoOvdT8Iu4fipQY8ueUDAr+nhjQ
UssIRVOJZtbANQrKVr2DTVtDkdM6q8lG8DfJchbnv6FQ22dHCk0n4vcWlC5O
CIOsrP6MdgoFqn/pJ5rqw8D9h7HzcDIFw6kHGjsHw9DzREAh7AoFki3xxu8F
LoJ7UNHjZiIFrQxr9jKlF1EnzqLNcJmCTxkTieW3w7FlhDHwZTiRb8WwoRvv
wnEqySOq4yIFOW+T2D4wRGB135JGSRgFpr5KB3/IREAUezWOhBDnZYbLBO/J
CPA7PuvLDqLg3TvquvyQCMid0Ft35CxxHij+k5e9EgFWKeoekUAKRm7lndam
RuCVPWkwzo8CmYnhFdufEVgy0Dwve4rIn5KM+FuWSEhwPVPtOEnBI38/M3fh
SDxmu3bYxosCn/Ucl88aR4KJdVu7lwcFt7bs4M+MikRG0bSFjTPRH2fb1EY4
ovD05gOxnzZE/77UvzUmFQXtPiuX9dYUiOq3bpvQjkL6VbnjbPspmFppOTR7
OArOY08ZGa2I+SOao1crovCajWkhwpw4Tye1OBhuRYE9KF1xN4j1W9Czmfui
oKo5+2uTCQUbN9Dq2X9EIe25/cNTxP2Xl9g4ImEajUjX57231Chg+KLqImsT
jR0Xb/trq1Dgtq9hXtE9GpK0ztOlW4j6cdczaiZGQ2Mhke4sR8G9zBrlbSPR
WC8llXVQhIivuDz8xJlL0BNaTfzOSMHOdXKk01GXsL4g51HNXwfUu5Vd88u4
hKndVhT7VQcEKZRWB9++BMmj4VnRiw7YVH/9eRJLDHjfBCWpTzvAh0PSKU0k
Bkm9apSg9w4YOlM0k6ESA6XfdTfq3jkgX7PwT+HBGFQH5uvNvXSAamueQlNR
DAJ+mzUX9zggXViUdoMWg5LwzFPuXQ74FZxrfOtBDDiEOB8LdjjgHjnHuvtz
DHTYrL133HCATXdmyAu9WMAuQKi3xAHn+tMGfg/EItKoiVEx2AHB5Cn/tslY
HG+5P8d71gEX63QFLvyIReVj2n/zZxxwKWHsyLJAHFp5nju4uxPzb5eb+3k0
Dnrfnn46sd8BdR2tzIuf48DodWY4WsIBjSqsVfQ/cbieoKEoK+wAWv5RqwDO
y2haZ3K9nscBbcFM6Qual5EevWkheL0DenT3SHy/cBkfrP2Gf83aY6Jh3OAr
SzyYX8iyoMEeHzZrvq0Xjsezoux9ByvsMZ10KeK0cjy0A/kSrQrt8eWk0sP5
ffEIyv82MnvFHivyAbafM+JR8vpE4Etve/AVbTgzI5OA248OpOlK20OQ4xBP
lU4CPBS3OQUL2UMkrPaG544EWLkmCRRx2EPK8cDa9MkEqAU12ies2EFVMDf+
Y1MCSC9EcicH7bArRaXsvWkijqz02rucs4OTQFOD+MFEtGQe4sk/aQf/Au22
wx6JqPxN31N/1A75tUb9Q0mJYNNZPWJnYYdvD3ctd71OhPJ2NoEWNjtkM3js
KQ1Iwr/E6X3pWbaoj5u1H49NwsMN3Akql23RxXH6uGhuEo4lJNQUnLfFvFhg
0NV7SfAdZ9u/RrGFqUHU9Wj2K+CNXI5qErTFtF/homvlFVh/el60nHQQq8tS
/4puXYFp7/OX74IPgiuifNObvisoM+Nlyz1xEIbJdeK2i1ew80flfykWB5Fc
c2vnNrNkxLUdLgz7ZQOdDy/zZceS8TuH932Sgw3Ma+JK/FlSIa5jn1iwcgDM
xeadH7hSERBsM8w+dQA9WX/GbUUINlL7z6nvAKxiAjbrqaRCZ9tca3nRAdg6
H8tetUnFxo16O16YH4CngF7ypcJU7M13uXhp434kRU1fyNRJQ+5QIInpmxVe
HLa0vuWajgMR4g/25lrC45XX2uVT6bBUcjce8LbEsl1ypcPZdDgej0o6SbaE
mPXIn8XYdBy6KGb4Y2IbXHZ41ajVEP6fMrO9lbbhm9aVdeXf0pE/VFvx4Z45
SOwvbqSEXUVe5uMdCVxAfsJvZ6fYq/gnynXUrd8UKhvF2VRSroI+EjklFWqK
A+s8XZ5cv4ptQXMGn1+ZIOv3Msf6+1dhFN8b8yqLDNlpsRPBpGso/qKry7HV
CCZ33UTcs67hau9+aiFdF68eSf3+fv0a9P7G3Rk6qYuAoXcjF2uu4a+qx/Yy
aV1UfaRkZN+5hlVD1yHJazrgYdvL9fTDNWSn0Y/GXNTGR4rOBi31DNzVqxvd
6KeJCJeFqbsGGbivGG4hpakJkVON3XssMsDX42048kMD+8KVIj3sMxB5XbJW
5IIGWss3r+WEZsDC+tiHpQR1JC2sX2B4nIHRUG5O9SwVyK91DV4ZyoCBb6VH
41YVdK6PaBR5k4HLT3lND3dvxU+hlVPa/2XAmkXiw9ZFZTibfv3kyZ8Jrjdt
Gwtct0A76eXb/uOZ6Jh642Z2XgH9GVfbHb0z8Sk/vLlDQgFeRQfyZgIzofUl
XXfvI3kU0p5QmC5nYqY7QClTTB4bX3c812nIxFrxjZ/Xn8liTK7ycf5KJra/
E9z7xFsa21r6tOPWZeHQryUDVUVpNGxfLPJjy4JqnVyKy0cpRHmaBW0Xz4Lt
/oPS2i5S2FI9Jv3NLAvDj3wumbhL4vxWrlCL+Cx4dNz+u0l8M963635SSc9C
zEkR97cNYtiz96iNUF4WQgXUJLjMxCDhU6P4pS4LzGk5IXFeouhp3PYic5AY
f57p4ZknwuDXuqA6J5iNVapMyn+PBXCxuyhnWDIbfMLlLy6cEcDMwR7mu0rZ
mE+qvWAkIID2QN6xq0bZWOMXe3HEkx9uLfVx5GPZiHzMYT0tyIf+7cMLCiey
wVPn2/a7hxf6IytHefyykfK4x1X/HC9Yl3dof4rKRtbpcAndMR7QDN5PpFZk
o3kHSXdbEzfEnmzcE9KYjSvy9gc7vbgRe1jtpntrNk6ZbNwbJMONQyGhVwyf
ZKN+Q0txUS4XGO4IGE59yQbaHwV+0eDEyb3k8v6f2XCQuvTds5UDw29dudr+
ZWOLqbyIuDkHqv5Sp69w56DYeIuPiDM7eFJGrM+L5GB5iNryaZENoRJ/211k
ctC/e0MQYzIb9sPqqp5ODlYU3dY19bPi27rPgkvkHMQyf/ebPM+K9IcJ+bTt
OVg335LMqMQK7cQtUr77c+AodeBG9TgJL/c9KVeh5ODVWUP5qAISzvOc3PLZ
mfB/ZrXX3JUE4ZebGqu8clB/dUinUYOEWznVWh7+ORj7dJ4xZxMJR47uapUJ
ycExTlWekc+b8Fdy1ngyOgd2R0R4LF5vwvWpy52FSTl4s6HuDW1oE8yrFLcf
ychBmFlAwvdXm/DB+9ET4cIcnLeJ+3VzfhMuqZ3YP1KRg8qFq7rlHCTI/2AZ
vtaYA2ldwW96piQ8aqmk2LTmQOXc0sNHF0k4GbzjLWdnDkzmDtXE9pHAZvLp
eN/jHDSumv0KVGZFPWPcdMJQDrIKublOZbNi3wN5751jORi4w10kyseGb5d7
/ls/lYMz+dRojkI2pO/xCOyez0G05IafjTrs0Oba8DtiKQdfd0cJWI+y41yW
JdPahlyoK9CYzu3ghJDjx9g2zlyUPPPaosDChVviMaznhHLxlar7zesMF/6W
3+dbUMrF0/eC89Q93LjUbKEwsycX6QG7ttup8kL+/IfacrtcCF/kLkit48VD
o2h1V6dc2I0E0j238oHU3WXw7kwu3sq85KlW40faM7M9w+m5iPhlRD5HFoRm
xuRgWl4ufAXj0/w6BTFMibTbX5aLyFGV/ghLIQhN3HN6ciMXgo5a5dr7hFH4
1dTv3qtc1AX4Wb4+KQrQxpfCJnNh9LaTIrksismz4cFGc7kQCd8fwpUghigD
iX/LC7lQKSiZt5beDNk/HdEtq7l4pXDYYbFrM3ruOW0MZM6D587fpiE+4jhx
6W+SBnsejLLPN7xXkABpZyH3f/wE75UbSV+QQC2rSWadeB5YKLeYRL0ksWfg
rchJhTxccz62SfujJL6mhxUpqOdBk+/tM+kzUki13yz7UT8PH8d3r6yxSENT
5E5ViVkeJLxaDhhRpYn9c0TFeXceHpx7x9nqKYOzxWtNmw/mYW/4aN4TFVm0
KhrfznbLw3hmn6jfpBxczgcG8PnkgYNLS2BhQh7sj+qUU8/lwY29O+v+ZwW4
eG7Oj0vIw3p26bohsS1gq/gbGkTNgy2vo69LtypalnR1FtryUHHy2PCjH2o4
bnnmy+luIv5caReHdHW0TI0fdX+Zh533r9+U6NKAs0ynie1aHo7vsJ2w5dEG
KeD3z4H1+WhiGWu2LtbGjS6NRivOfGTK49B9FR2QXEokLKTzIf3h5gMjE100
N42OdCjnw2ss5+xMpy6OMfKmGurkQ6eJ888hcz00X49m0NyZj8HY2TQBA304
fbvdWm+dj+jC4UrNRn1swqKvkmM+DMgxP5ulDOA07jYp6ZOP9YWH9rStGoBF
fHsX57V8JE6GHGONNgLt9MXgxIJ8FGWKilweM8KROy2aLJX5cO+MiN+nbgzq
EYXSv21EPHXr8p/3G+Nw3THH4O58PGgaCC0VImP9Whbvz6f5ELxzQHvciYzD
eRsvfRnPxxTbjN3jCTKYP8PYazYfM6rzGWliJmg0vLA4tZAPNzay4G9bExxO
aKpzXstHbHLnOY4EEzCPzrq9WV8Am5OBrydum6BBSXozhbMAYwHNveFzJjh0
4fCL50IF2L92UXuV3xQNQr2WvcoFmOlQ3f/I1RSUE+v+btcpAKu1zxfDWFOs
azVq6TIpQHpj+J3ecsKeJdDHZGcBvMr8fBK7CHuHOvlb1gX4sbuVlvDGFEyV
U+90HAsQneqkO/rDFPU/xbKa3AqwUv9wlyUzQNlut1/Fh/D/UyZvzw4wZV5h
qT5XAN6N+VMK/EDdxwd3ZSMLMLU5rLSL2G4OOn/PXU8oQHB/0WlVKcI+Rldd
7FoBMtLP6gXIEfbDPjNZBQVwvbFlNFsRsJetvM5bWYBL3w7wVW4BGAPHKSnU
AjhyH44vVybsuwW5WW8R8+0+cDuPYHveA49juwug69vLnUbYD85+Z3d+WoBx
2wnGm8R4u+9dtTF4UYD2Y5oBm+SB+5k6WTzvCmC1liWaLA2QT4+MfZ4m7Jdu
Z+4WB1osLkg++K8AToVzXtuEAXURUffC5QL8zTmwGsEL1Hxrrz7HWAgR5ecF
64n1yz50+nqAVAi/84UxI+uBwgIGrS28hTjDO3H916ophAJLzq0TK4SNw02m
/+ZMwSY1zdCiUgjNZ2s7uB+YIvZXnGWKbiEKjuob76eagqFfKeGEaSEceD7I
uuSa4kfwaV5R60JkmYY+2+JtilPWnJTFQ4Vw2ZAhvWBtimmFpvw+l0Ko9XTF
N+mZYnR4US4isBDFci8yDBhM0aUaqv8xqxBcDOx/98SawHi9eFjH9UJsm85U
bnY3QcvY3c6s6kKcr7lgar3NBNWX11ntvl2IJz3HXu/8R0bq+4Sjje8KIRCd
dXnmFBmktq0llz8Vouvq11O3tpNxKaV/+vi3QryjnxL7KUHGOWMeXz6mIshe
n5PsGjSGU2ZO1AW5IhR6xh3ftdUYW3dXVVqcKsLsiQRSxoAhHjc9+D7yuwhO
ooX/7nzUgzyJ4cZNxuswUxs8yEDTg6fRZr/oDdchcbCfUfOiHuYKHGZFuK7j
fq/BGz8BPfzn8vT1LpnreB0b5tq9XRcr8zduVe66DhFbv50e1drgZIwPdc28
jmsix5jCLmvggGaFvlredUwwZz+XpWgg3bV7caXoOnbfMNIiKWoQOvfPqfTq
67jKZmhy9ZE6RBL9j3a2X4fgIenuLjZ1yPIfMZH4cB2uQoMeMpYqMFBSYxhT
KwZdJuo9L68iBBY37krVLob05w3lMz0KWOx4n2ZpUAyv6fZfx0MU0GCbKUM1
L0bFfzVpFtPykI74sz3GrhjOvXwXH3bLgW2k94paSDGs916KfVogg9ni8pdT
4cXge1Py+T9HGfScCpfIvVQMUvCu/hsiMohk0mpiTi7G2dYxXvlcafxUyR1+
fb0Y7a6XaWHXpTBx6YTopZ5ixBqWeDZdlcCd/eZuBr3FEAxyeqkoI4FcEbH6
rwPFaBLJONpGF4cddcDk0GsinuG2N6KvNuPJmK6L6nwxbmXli7WoiKFZc331
K+4SCNQtO1BZhZH25933KwIlYHj8dFqjTgg+j1oNLURLIBcg39u1VwhKTqee
1suWoCQkSYP3miAK45//F6VHsLbwPj8VAcRNFOuqHC3Bc/5zt82u8uKpD9Uy
7XgJnEwfjXPs5gXXnw7bJfcSqCqZN/Qx8iJX+I3/HZ8SFPF9U1MI5EGDjUDj
3ogSPBlk3Zbhxo0fE7IdTZdKMBznTTcg9Kn+Ga0+/vgSTHoli315z4WuxAOf
36aVYP+XIIFidy68vJ+g4FNagm5zT+3lBQ6IHszRHaosgZv2vl0l0Rxwnqy0
1K0rgdlMqPxBQQ7M/bnv+re5BKFX1yTqdrJDLem5v0tbCcJs2wvHptkQKPI+
sudOCTiGfl2XjmfDH91/Rck9BAcsRYeMscL8AXvjwpMSsGisPfdJYkXsQbEO
+4ESjI36tpEtWNE7uaXv1vMSqPw8YR/MwAouX4M34q9K8DMx/FP3fRLs/u74
HPWmBEnVP1oepJKQm2S/Mj1B5OeF0XEddxLGRdw3WX0sgdX4K95BcxJkqwOE
GmdLEGWl8d5+CwleelEKvF9LEE7yUk0QI6HhQaruuYUS5PUnmsmKkPDjYJHl
2M8SfNEes3kuQ4L++3pb09USnLFS0NcyJCHMt9219F8J3p7UdHx4lISuv0/8
WZhLYTX399xSMgkbrryO9N5YitbeF4aM/SRYic6kDrCVIufDxYpNoqxIrf5Z
pMVdCkPOqqcsQawY1lvfmMVfilcGOnkD71gh3MPbsSpcCptR+SFuOzY42Ur3
HRMvxZ+0xUvHXrGh9L36m27pUtzNfWSreoIdM76mnxUUSqEzlC73dh0H/K8c
2fRNrRT6te+ZmY5w4qaot5Ctdil2Kx3NPMfKhbXqCwqt+qXQihc7eug0F2J7
Mi0jzEqx4r1H8Z4xN3L/DUZyHSyF7dHDC5v/8aDTz3JFPagUiVuDP37rEQBp
u6TMYnApBI2sXxdbCcJWZNXqZngpNs8yPBYbFMR0F7WAHF8K0Vn5j/6vhKCe
ldjDkFwKR/4Ci8Qjwrjg7fFfd3opdj58sPJtQhhsfGJmu/NLoXtC8fC1eRHY
zfz0Yi8uxY7bSaHmZ0VR2P4sfbC8FGkZ/y1pMIphJrXu9tWaUsys29PYmSYG
Dfe4KfvGUjT+2Rhao7gZwQYu7CLNxPqCVtPZH23GfXay7tvWUoT9iRCM9BcH
+3vBY9fvlOKhVo86n7IE7FsW4ly7SlG5bWu92ZIEihL6qPIPSzHlwPjm+ElJ
zDhVvZ7tLQXvQEdx0bQkNLWimeoHS/HG6sn7aV8phLA4Kfu+IOLvpPFZkKRx
f0zfVmu0FCk+Ny4J06XBQeUN+/muFNsoj1WUvGVwnfK4P3SmFA2ecTZB6+Uw
t7Xsl+mXUrBrH1bS/ygHLcZwyXULpbj6QOJR1IA8eqq1/eNXS3HzwSud9R2K
+LxSxJ/JUYbBKK2Hmu+2Qnsg2OQQbxnm5PZsDf+igouldp5iQmU42ffqH+2P
Krj2sLaVSJUhwvHl+RvJ6tAtCDrSqF2GrXOJV0ilmgj3s47xNyjDHkXHr+tl
tfDIcmuDjkkZVKvV3k6WaMHx6+S/2zvKoDC7yy0oRxsRpntLHx0uw5rlTN1r
d1085lV8mnisDEU0Bs3AZ7rgmWFa2udWhqR5K/ePBnooT23d/uJ0GWo/Hn7K
y6iPr25Xz2T7E/Hbul5sP6YPfQOfbMdzZTjaHObFc1sfTyZl5iYjyrD6bmGt
1dMAfC1/ecpjyuA5v3JqY5sBjia8NjqRUIYfptm7mVgM8U0z5crXq2XYkLll
y4YcQxiwnGxpyi7DpZ/HN4u9NUTU2LbxwIIyfDZ0E17cbAT+SyvqqxVlmLL8
VMmRaYQeUZLk6doymNkZRfQ/NkIQXZhzvLEMK5ZpAu9WjKBgpfT3QHMZLkYE
yexQMsar9/pfulrLMJlxs5/XzhjxwTvfaN8h8v/seM6+i8Yw5KH0VnSWQYym
bc9Ubox8s3PVCU/KIDzqbsn42Rh7X8dmr/WXIcewdbsriYy/vplxPs/LEFlY
/NhbgYzGjRVBEyNlILtEJMubk+F8/Ya7zZsyfI+VO1l0mAxu/Qe29yfKEDQb
bPrel4yugWEL3Y9lCJxO+7lyiYwAzynNqtky2LPxnFvKJEP23w8pka9l8Pj3
sPxtBRkvMtdxJy2UId478/DdZjJiVXkZ/v4swxFqkXPFPTL0eqT/O7NK1E+Z
x6/wCRkzRzXfTf4rw/vsQ1vpQ2TkLJn1HWQuhznnN7Fvr8jYfcW6/cHGckyJ
SzQ6vyVjVfZ4rR57ORL2zalxEfq/rt03t5q7HPl23v2bJsk4ahsRLypQjn4D
t3QK8Z9jPuX8FZFyNDFou7O8I+NudJHnP/FyRP3+yCQ1SoavaKO9n0w5Hm71
3EQdJkOK3mH5QaEcJxW6pjr6yBja3a9tt7UcdzI83js8ICP6/VuZh+rl2FXE
IhZzmwzt4C88BjrliLZqTThAJeMj9x/GWoNyNLYtLHaXkpFZzfZdzKQcgso/
/8xkkLHDTGwi2ZxYDzuN93EsGcuvlAcYdpSjJ0f38ukgMqp9jTr8rYjxrkn4
jrsR752NVvVT+8uRq/TkkYINGe16JxMfUcpx8WF+k5MSGacHLgQbHi1HczO/
vRMvGeKe8V51x8vxzKQy2X7NGBGZVTtST5bjDfkgl3WvMbYtTa+jhJZD3f0a
604nYywl/Vx4HFGOQ1aa/J9gjArZDe+NYsph8onV6ba0MTbayt2TSC6Hx9wx
aYkpIzyluYZ+KiLyWVjHleRkBFvficWg7nKUXtllfUDPEKR97X92PCpHQF13
1xybIe4qZ28Q7iP8Xzm+3vDeAFs+7Re6/bIcO2qG4t8kGODf0btG/2bL8fyW
rW/piD5qrAqj4rgqEFbxUJziogdGhSNc2Ucr8Fky6eeSozZamPWFvVwqwBZZ
o3lMWRun3vNKG3pWEPeuF/XFihZeFvRqvfGtQHYzo8dSjhbq+IwcJC9V4PCp
mPydrzVBYRIprKqpQP/R0Z6dThpoeDui3ParAg9mJda7bFbBP1vfzoC1CgTb
/iBpPN6KA083OqgyVoJZdGkm9uxW/LhlEFVKqgTaFtf3DyhDPzvv1ZXNlWDZ
Tq1bTNiCbptjMS4WldAWHhHoEFME35NfIpt3ViJKqjag8JkCPMxSqSN7KqGo
mnlUKE4BG9U7x/bYV+J3pwLb2A957GOX0dTzqkT7ABd79bAcXj2cfseaUokv
H8ru5NFlsMU0PLDnaiVs7H5/MvCXQUiLICkyuxKpavSUAA0ZiJfv1PlZXImf
zF7yN5uk4RpVkzjRTPiLRZNPtknhq7GP/o3RSlhlLDp9eSSBdbSlNCf5Kng6
vac8hzDa57u+PNxSBbuVvP6zn4QQqJC6S0OtClodPxj+JQthOn8LI7N+FfRG
dDkfTgjiSdwx3+pdVUgRW0zQTRFA+tHH+xZPVeFdgtqOZ4J8sMrOrDnqVwXa
wZlX6/t4wfzcdcPDs1U4u/vufYVoXgTt/Hsn52IV4kUTR/UXeHBYS0vFNLUK
wkLJuo/GuMHrwxBfda0K58OlhwuzufG0qm+KO6cKFLeFtvP23DARP5E/VVwF
6Zd7c/e94IL0pgLWBHoVPqaIjc7e48SYxUnPHzerECSsu7tyDyeuXdTrPtJe
Bd3UzBubxziwYfFZsNqDKvSHOFKnGThwV7XoZfbjKgS8zhwrzWbHea9Tmkz9
VVDdTmP9rsWOuXcb5oZfVoF9H6toYBChl4SHLU3GqmCoKzdyXJwNR2yLiyvH
q6Ao2atj3csK/hSfP1xTVaCrW127E8YK4g44FDxThWNOzq/UdFkRx7zpxof5
KvCbbj1pskQCTF9y7f1eBWrK3bKk2yT8vlB6qmWpCsFnxS89jieB1uz7SGKl
Cs5Z3SX1ziR4/0eWjf9bhbrXwxbLIPToFtaIBaZqWPVI2Xgrk/DW7dWYI0s1
hGZFI3okScgsKtd7wFqNltjchk4pEvaP+l9V5arG9ZLluxvUSNjIj/+y+KpB
taDtUN5FQud+ditG4Wp4Pb3YU+NLQnDCaMXJzdX4NSdzZLKcBK0HlUzDUtU4
pGy5fuMsCfP/Ap3I8tVYHpk4oWnIinJD81sVW6rBs5dtdW8OK5zOcgpwqVXj
rSC7s8wGNghS3/hd0KrGvU8uzykRbBicq+57r1eNO7uMXp5lYUe83DmlPcbV
YGDXev4plx3mzttibqAaam4PHmww5ADD5NuVMMtq2Cz3Bk8T74s7x8/5bt9d
jZyZTZp1Nzmh71rjOHKwGrOzChQvKhdUPLg0f3tUg+T4btOJBB4InXrzzvhK
NTb69v1qzxfAy/mztuvTq+HbNbokJSWIq6c5n/RlVuMdW2HZ/nJBcJwxv+F0
vRoyQ+9vfibeY8z+VYkR9GpI6JXq/Lkjgq4FM8ZdrdVIZtt23cBSFOEBY0Hc
d6qxILzaYTkgCuPFwPnXndXIXC82c/yoGFYCOVxKeqoRKr6DVfq7GG4uVY6c
7K3G6YBJ89CkzQgMMturNViNlRv2LC81xKH5a7Rrdbgar1b+kdmmxPHfuUD9
+6+r8eHL+ODpCgnULbM3JL2rxkfWQ6f2mUji5IVKGbsP1eAjdZrJ3ZCEwgpy
Ns9UI+qy2A4PAylMBY9yTM9Xg3vhmqP1UymUrAZcavhejV1aHd2JPtI4Fsq+
EvSzGqr2kzHckjIYDcNHFoYa7HLkXlRtkEX239eHB5lr8FWv60rwZTnYhQcM
Zm+qAUP3tfie0/IYjKi4rcRbA86Hv242HFRETzRbupV8DQT55svyPbfiEnMF
C59yDZ5V+C3cClSBWYxp2Bu1GnjfD5tjj1ZFe6z/idMGNdj+dPHl7H51NMW/
MknZUwP+hbFPRS6a8CH5NztY1+Ct+B+FUx80sTWRdYukfQ188p65K7tooSLJ
hL/pWA0eMXlGtlC0kZ9S9nnIvwbKBRJnc+V00fncX2H3uRooKOdWHU3QxbSg
mWtnSA1y7rzd5jGvC/Xrb0cbL9WgI1imkb9KD3ZTtQIK8TUIEp+Kqib0ZrBi
sE3hlRpkh7XtP0LRx32qwJOkzBpEGVPA+Ucfs4tT65nzarCa5vSe1coAHAZ0
s5CiGoiaripKZhqA0rm/zauqBps076dmyxgibL340kRdDf5bOSPA7GGIkl3z
6pSmGnzx7xjNKDfEl2eXq7bfqoEpOfOJpZgReAQcpu501MCVNajd/6AR9A/L
Sep01yCx2/jwhzgjRL3vzJJ5WgP/iycVm2eMUCmf+jx3sAZCJ6NGFPiN8fSk
EyfPC2L9uwL5N5gaQ+DHSizDO6I+q/8cVRKNYaT3uOvc+xpQi0eLk+qN4RyS
9ffrdA2+UUVGo/qMEXPX3dDjcw0CNoTkixL6s2addtDb/2pgOWJT5rKBjIEd
TDTbxRocUlPudpUgYzFx8Evvcg3+NVJfb9ElQ3iwUMniTw3GTUOed+8mw4Tv
tPstxlowWwUUGh4lw5ViVKyxoRYGj2dl806TcTl/09sqUi3WeD7u+h5CRv3E
iJAkZy0mz3z8sPMyoddkK2yzeGsRre/RUp9Oxq8TgakcQrW4oKcSqJxHhli9
+dMYsVriPhOj9xWTYf6da+MfyVo4llxeKCL0q6fOuEWgXC30u5vT6qvJSLpQ
H/5ZqRan5W8PMNaSQbsTcttFtRbrW4aeVtaQMcK4+9drzVq4vuaMqKkiE+8W
IS1rvVoo7wzu4isn9GTCtM8jo1r0jzYbfy8iY3t/c40patFBtQ/ZnUOGN0/0
dMu2WjhJM7zckkZGqr21tOquWkypr4/LjyPjRq6EU/neWuy5K3e1OpSM0Xdf
csRsavHXZnzckdDn/6TbX1y1r8U9PcfNd1wIPe6ZwM3qWAvnO99HXx4kY1ct
ZW/UMSK+c5oBNAsyfP6Tj//tSuTP9pv4IU0yWs91M8ycqoXnRdkyZTYy3t5O
Mz7mV4tLKZ9YvX4Zg4nB+fzLs7UIn15qvDZpjD2X1/67f7EWAd5r0yM0Y0xm
64wXp9aiqFk08OsuY5QE3atkyqjFRMGd9VyqxnCxtfJ1zanFAR4TNw9uY0xx
HmeUK6mFybyg/dMXRpiJTZKpoteiU/9wrrq9Eb4FfvBseFmLn7fFr1wxNEST
jY8651gtYpRF1Ef5DOGv/nv5zDhRv4g0ttavBlj8zJGgMVML+82/wg2LDbDs
YljX/LsW2wsfV4wyGoDBOu3bLbE6qMl8ETC8oYdOVbE2Uak6kMVcXpQl6CGK
rTIyVK4ON/26Pd4f0wPzo3YeE9U6LNeHZ3zYpIeNpjPanaZ1sKQ8nHc4ogsu
FdMLD13qUJUWGVz4RxuSm74wDlfVgfFJBwuLhSamt26bulpfB+O3vDtO82mi
9kBez0FaHSJfXH29/FEDutm7Ep/frsPb0OyuuHgNWClU8D3vr0PfPxadm0Pq
CLI8pjC0WAe2braluLeqMPZq2ZT+uw7FB12p6bGqYLzCPm/9tw5cG1l5hdVV
kTR8m/qMpR6HPq5rL76kghJXIcNnIvVw/m79bVRrK/oin+0ZRD0ualuLn6pT
Qnq5olqqZT3E3029ZnNSAuVxOPeB3fUwecA7b86lhPdcqi8HDtbD7sOvd/5B
ilguSjg24FGPiAvPdv3epQDZDgv//qR6RAqV+MlwyCF45UbW01f1uLaTk+ci
qxQqJ81g9LYeQ8wCQVbDkhh+1DdTPVmPJ4ZyzZkFklDN+mgQN1eP76vU08Ua
knivxf/GbK0eLRXt7g87xGF1OlDypkQDKMLJyC0WxXlbhsdysg0YEMu5+ddM
FBVGSX7XFBuI+R/d2/lBBAyksi4/jQbQzoe/SVYUQXPFc7etFg1wTD85+PWO
EMQmNKuLPRoQW/A+yJ5PALsedlhzeTdgYm+Hu1k3P4Iadq9cPNOAtlvLFwUD
+DEY6mJ15HwD1tlLFsa+4EOMcPoXgYQG/OmBc3g5L2gM4pkxyQ0I4Dc9N+TI
i4lP1SaL6Q04bGX+UICXF4YtnSnP8hrQYu5xKPgSD77afNdIqm/AzSev11b8
uSFqGDa60kSsJ5dPSFaDGzulNkV7tTTg3nfJ7Ue+caHkP8nh7XcbMLq0rC3i
zwX7pANBjM8akJHSziC4kRPRAW/EfV80YHAbf2RfFgeoh088fPe6ASLHki4k
buEASSlCqP19A44nD5xgPMwOPS62zi2fGhC0Wr/T7Bcb3H5leeV8boCAa9LZ
3Gw23H3QeCtosQEhTfYBErOs+LbAErbtdwN2SgtdvJPOCmlJZ1Oevw1g7bl3
wNqCFQf3tjJOMDUi3SDyX/YqCZeCue7XszTCws/+k1s7CS2VJ2JD2BqxS/PL
psxYEj4N39u5i7sR7Y9FX4k4kiDEJMwqKNAI/r2P8+YMSdit5tc3JdIIvpB2
s3/yJIQeeZxCk2hEpVVaxl5Cr9bHS9lEyDbCmUv2eLsCCe9aLvDtU2pEiJ4F
g6gJCVxTz16KqjZiuXeoW9CNBHPuLTmzmo3gMP/zTC+XhACTKMebeo2o/e5m
OzhBQpn36OYY40ZQPqyPZtJnxctszQkbs0acf5FJvlXEio09CSWS2xtxWzA8
oFGQDQY/3rt93d2IqsJs2ZNFbDgpaaTQvr8Rdxd3bNmpy478vVdn420bMav+
TP7SGDv6gz/XOhxqhLZ1xppxMgf+VVr4yDk1QiuqWzlsLydcmBYX7nk2osG0
7fPdIC5cU9tzI/lUI85Ytx3jn+bCgyNl5474NSIstzkz7xA3FG/arv0KbsTK
LHZoWhH95H1jvVpyI/Ird625WvFBMof90Vp6I9wShflJA3yw7nFPeJJFxMu6
keJ1kB/NkgKcHsWNYGSz2ap+VADBL4KECpob4Xf2Yg79jBDqmAZGT7Y14o13
zWrvDyG8VVMo0O8g6ndUbW7unDCQMCI1/LAR1ntrmRsjReB/U22q+GkjzprH
0YM2iqJ0Kq7izLNGZG+9QMlNE8UGU31l1jFi/mxur/5GMeifSv3yarwRxT7/
ksV3boZXzkxjxVQjPGJ6bnnMbkZuD/wDZxuhqC110SFTHE9/ZGubf23ETf1r
94VtJPBX8vtPzh+NMCzyFBTnkoTavl1tb381IskgLsA0SpLQI8UhtWtEvD9e
kY0YpbBreK2wnYGKfS80Cy8nS+H9nGKEzDoqrkv5JvIoSyOY0e54wnoq5l7v
qxYekUadar0MhUSF87ZX6pmOsrC0fM18l40KXlOWY4sacnjnuH5ajpOKR205
i4u88uCMP1r1g5cKZi/+ZyJLCgia/7R/vwAVoo+npbvnFfFmv/+vGiEq1HSM
tlnOKaFGIG67y2YqfqRGnNNYUMa2MurUoDwVIjf6z1awqaOWxShpqxKVeDcv
kU6nqYPH+4HWZWUqInmGx7z5NTCuMRplqk4FdaU59JWwJoLvrpNqMKDiY1b6
JIVdG5PSyY82GVNxZXCw89olbeyMFfJ1N6GC7xhJyfi3NrHPVO6KWVARpTdk
sm9UB6HUmx7nLam4+FuqP3q7Lt7zmnMM76DCbXlQ9FajLqij9kcT91CxOc/k
xfR5PQiaTDJ/2keMZ0n+2P1KDxeLvevMrakYvXvrio+OPqxORKz+tqPi8d4T
KwIf9UHrJZXaUagYWcp35NQ3gJBaxu6mw1Q4iG3TeRJngOml6pwTx6goGLz5
NHWzIfYe0ja7f5wK39u6DOWuhmhu75iRcKOCaf+L/UkVhoiMfq43coKKNPGu
+gVpQi9MHx3X9Kaiaq3vSPQRI+zbPRObfJoK/oC7GqSrRhDj/vPC0p+KXU2s
jPK/CP0bGBdWHEhFtYvy3iFZY8yOcMv9CaIiI+a8Tul+Yxwwyn9KuUDFV438
8PJzxmgplA9sDqHCaGV8+3S+MTYzNYlyXaQiQEZx1v+uMS65G3V7R1AhtuXD
KmXcGHOPHpx8GEXFSuQ7s4o1Y1hvPcAjE0PF0N2W/BOChL5KGW27GEeFv17B
ugY1MsR/uB0fjSf6qVcv+JIlGTH2/23UTaJij1rZphUKGfNtF6hpyVR4LHjd
EDtJhs1mZsqXVCrC8jTOr5wnoy0i+d/Oq1R0yF4jF8eQITklVFmWQcVzf4fX
4qlkxO4o3ceQTUVywtT6yGwyvtSo/HTMpYLLLdj5RSEZthytBTfziX5cq3dW
KiXjlp+5JW8RFf3deYcT/q9XXzyd9ymmYqPf5/PrCT18Wd/h2pNSKnawy7dV
lpHxNW/SSL6CCsuPfN/CCP1s98/7Q2QVFcelh25fyyej3eVnwtsaKijST9KX
M8h4qZCXwVVP7C+nJ38OJJPxfd70ukUjFcXR7/0tiPjZaFM1QU1UFJplp7wO
JkP+XPyNajoVV3WaBsTOkAFj1XtvblCxvS8nSoDQt46Mz59wtlJxzLZ5aIDQ
t6mJYhNn26k49XZKrFyLjJoDnXNVHVRMisrkD0mR8YDfY2nsHhXll2SevOcg
Y6WokWT+gIrLL5z9nn40Br+7Lf/Zh0T/px7TbBkwhvqW3xJVj4n6tWUpl7Ya
w73ZXIejnwoznfyC8jhjQgd9MjUbpMIme07hyWlj5Jok7Q4couJwqBsz10Fj
DD56cWz0JTHeM3ZLMVFjGL49kVAxTgX5+oD/z2Ij2JawZ7yepMLW/or9dKQR
znjSitimqFiXVrK49bgRyr6vNvvPEP3E8KP05WYjcGxIGTf5TvTDsfp/5FRD
KPZqzfn9oEJ3Jkw4ztsQFqmvFsuWqFhVp8vYbjfEeRFpEusKFdxs4UnJKwZ4
r3pDe4SpCRqzKgfZnQzQ4jAWf4avCaqhOWNy/Po4Vq2gfV2vCTm7vy2WOxHn
Qxqtl8mwCbN+334/UdVB9gWyq7sx4X9m9uzcX20M7TqYvsWsCYOdBp5yRdqw
nLv4rXl3E+6xyg6/G9eCsvLLusdHm2D37uurdjdN/Kq7JPcjugkWmvV8XwTU
wJfBeccutgnz/4mV7LmrCvWwXNvWy034tnZ+u8IJVZzcS40Ou9KEUp2ul/a3
VfD2y9gkS1YTHut8dBn13IpuVa1CsZom1GqOuq0bU0IKdVJg+2ATnlEfdrhp
ysF5JZY7YqgJv6tITyq+y0J921a2W8NE/PeOf/dvksXQSBCj6usmaGlVXazW
lAXfP9Z5/vdNyL2R7pVoJIPsvbqdH380IeIn5c99DymcyBq7LfGzCSEHxT9G
qErBYDKi5dByE4K3do3f+SmJ0cDe2r61JvQ9C/9047IkNuc7Z95YT4Os+PfL
390kUDKX4B0jSINm9Y7vZfpi8NdW97grTENWz9cVjRFRWFx84fxblIb5+22O
FUGimOKWtD8tScMhZbUZy1YRyBvcgJ0SDZQ3HwRObhdGbdw4v5wRDQwf7bjL
kgUQ+uwS1zEyDcrXu+YHjQSwR3QLa44pDb5eLVVzs/z42hDIwL6NhiAXzV8f
d/JD/eWmz4t7aFAKeOLAwsOHZlnte/edaOCKWfnQ94wbNrf1In8401ClpPs8
JoUb362NzKVdabjz4QOD8T5uqIab3w/3pOHqHzbl2/1cqHp94JGhLw0mn9i8
PrVxYruvbbyXPw1T1O5Krh2c+LiBsjs7kAarHu+7H19yQFr72NOl8zTo/X6m
gn/s6HzickU2hIa8+VRtlWx2OB/32HcwjAZRni9bs7TZUZB8epAaSYx3taWS
6wIbjOX80sajaaCbpr17JsWG0duBNhyxNMxZJOLsACsu2JznJV+mIY2s1ewX
xQqh2ZBh7wQaTueO8FoZsaIlPDwjN4kGR+39W9JXSLATiLZ/nExDiA2j/tQ9
EhbrYgWXU2kIFX/UMZtMQrpFwiv5qzR8CJ0vtXUnQX30So5dBg2Fsluj3m4j
YcA37fClLBo+5UotmaqS4MOSIUrPoYHDOZlLV5oEtsLsN5N5NLxZLZUKkCKh
Rju/gKuQhrcMHYsFW0nY1VvkZHqdBqErUz27ifFmjpdK+JTQYBuWWrt0goTY
5YqJ/DIaTl2NzPtD6FnZlJri3goaNvTmUq6PktAt1+CyUkXDiYQqjWUFVri0
N8ko1dJQe9mTdZVYP8PBG1MO9TR8Ler6HvyZFYWzreWxjTRs+n4lTPE4G8gR
7R43mmgYuaP7OeMDG94I3FOYotOAfXZmRv7sCK7vnuFpoWH4Ktv3YDYOCG17
WG3WSsOZH4x2FU0cuDn65KTvLRqs9fR3Mx3nxCLL0HxfB9HvIy8v5J/mgo/L
xLfLD2kwLbA4PcrLA7bfH5puPibi5WcWP0K8j2pTPvlP99Lg4/9yYf4nD2ba
vy5aDNLQHLrj9+cJXrgI/ln++4qGXHm26n33+OHwVJjx7BwNpUkPxO9GC2M5
Zt3+5/NEPX8bCJzYIIJs0y/5Gv/R8FT3F9NsvAhGaff0v/4g6tHvEGWUKYqQ
UzWxe37SoH97jzKDlBjE5K8N1yzTsD+AUSCHKoajOZ6+nn9oaJMaTC78uBl/
baw7HvyjwWDjqYN3U8RRyGbEJstER4zVALPSTgmY9sgejmKmY35ZJldykyQm
wjmqJjbQkbnv49eB85KINFheMtlEh8Nosv3bRUlI/5i0KGClY6mib7jtohS6
6nrTVtnpuBwav9FeUBquHjfGD3HRcTJ2qpvprjSYJYtUWnno2MNotSnwrAzK
Xl8OEeCnI+KUd8e4gSym9xwRfC5Mh9/NJJe1T3KI27DdXUOMjmvq05z/+uWh
eE+NniJOB/u5HfV9HQrw0lq3f48M4Z/wiTmcroQzDNYdJrp0PBxI0bzzRx1c
twzZCvTpMNtzV8I7UgPUANnDq4Z01G0e2965ThML07+WbprS0aN+UubIOi2c
7StU0dhFR5Gwfr3rjDYE4i6HpFjRod5zy1rPUQct8H/8ZS8dteXbg3V7dbBM
t3SvsaFDaizxul2JLkJy5/NljtBx6OYFJi1lfYjZvpyLdKJDmvXC9LEYfbSz
39OfcCbiU/h9b9cbffyNuDqc707Hxir2+/siDFBkGCa96klH79zxN959BsCi
h++hk3T8ty3JfZcgoR89DdkEztCxazwu93CxIaSlZA8H+tFhcKTrRd6kIbpG
2auGAujQaftp1ypuBOZ9kxYp5+lYXLfDrDrFCOUsvWlfgunY7WLZnN5thO2d
zeNWYXS4R9zdHrlohDjtyyEbo+iwOe91tnCvMaH/k7aaXCLqFXlEZXcAoSe8
U98GxNLhuPxbOz7TGDGx15KrL9OhcuhKtMdNY4wWZ5uOJ9AhfpHT7MsLY6je
yf/Gd4UOXu/JFsUFY0S/ul68O4UOC61dO2XZyHj1o8wmIo3oH+VnPp9lyNjK
Wb2u5SpRz95vDfEGZERsqW/+nEH0k7nkVdJeMl5YNrlLZRP51vSuvOBExpbj
NwQcculIK7EMeH+ajIuhbQ+T8on5tRz9D4SQMZR153xXIR1WNlcEBmLJUKB3
Ki1fJ/JtWHzbi9CXof0PRlVK6XCyd6lTJvTl4OzjRNdygu9mCUsS+lJ2fb9x
TiUdfNUbhG1KyLggOfSlv5qOdo0zFU8J/dhv9LKQuY6OXDJycgm9Ke0wut+w
gQ5nWnd9D/H/nP87Bl8q4V9z6rwj4f/0yvumchodO43NT7sS40tWT7uMNdPx
pz92ZIaY/+z9OV7um3R0b0yZWEoj48n41/vb2+gYfZYdcy2e0NurC2dDb9Oh
8E+6uD+cjACBX/K0O3QcXyyfqA8k45HG6sinu0Q9blH6jE6QIbb33+XNXXQc
vhvUHXmYDL8T6wwP3qdj/fNHvy9bkSFSxJrf8YiOlFJbpX9KZPjc4ty7+ISO
L0uTHeGE3u9+wftXqY/In/RA39Q6Mk6xiTlnPCPy919Jd9hrY9xTkOTufU4H
eSLxX2cXoT8tZLsYXtJRYcbjylprjI4LW2VPjdLRt3V/3NPzxuDJUH9R/IaO
dxX2ngedjOFJ1Y4deUcHV5FB/h9zY3B9Mp4x/0D8j7Gtf7XJGK62e+uE5+nI
66P5eCUbofWM9dH9X+nYIiis+/S0EdgS7ThivhH9X+88HrfHCC2dR32/LdKx
FlzNIr3RCBvVfLQf/qFDYpOc8qXzhqjblNIeyNkMT/ZDa1RzA6zbeWHlNXcz
+Jx1FfsFDHA41lXflK8ZT/9+2xk/pw+WdfrNm4SbMRitsu2/VH24rE3UFko3
Y2DLF2/WUT0I/aeZ90inGRUdLVx1x3URM/zygtiRZhTXqHXvcNHCG57Om5FO
zbBrEz1yTVMLmta1S9POzVDwJe37zaSFib5wvyb3ZthOKIzwl2nC+KGi1/Yz
zaA8jFR79UkDC23B/6vQzKOp+to4Hgldc+Z5jCRDMrs3X82pVIbMmowlKf2a
aJKSijJUkkpRJJHhnnvPPUiEyFQiQ0REiagoDfSe98+9nrP2M33Xfj577eMe
FkX7WxX+e9khE/jeVrN8ll2Mx6WEyp5TBgiy026f9bAY14RTfSPNDBD+Tu8I
61ExiOMeN+Z+XIhz6ospoqAYWcR58u6mhSi6vdzuAa8Y821sj4/o6UM4PWh1
fH0xGuX9XqWM6WIe9nysayyGm9QjzckcXaj27osVelmM+Lz76V0BujDViHhx
srUYYuRjrzW98+GTHrcxvKcYfKOFn+536KAwvdDNfbwY/Ka3giMGtVACzlTy
t2K8XN85cTpHCzW91PWXE8Von3ZZKLtXC281qrocfhXjRdLqtMZfmhC682Yr
i58NdsW7F6dlNeF952+glgwbHZ/dZjfXqkHw7qrDI5ZsvFhtkruCp4Ce+Afv
VG3Y8FL80tq2QwGcCNHVG5lsHOCr718vqoAg11eyhWDD6FOg8OB2edQJ+xYd
WsvGUZ8z2a/l5XBp739f+L3YaHgQWPQxTxpB3u2uZj5szPYJ83jvLw2stS31
38pGy2vLyRpVaXzT4rv4fCcbtaTKsM/leXBpu6gfH8KGkumV/OmTUlhUOXb5
SSgbUkmZF27ZSWHOY6ep8TA2Ho092bz6nySIWIUa5//YOHuhpqTxlCQUWJl+
isfZeOiXepHSl8C4vlC9w0k27F6yP1WQ4qiV27UkMorO73wIp3C9OI6OG/O/
O8uGVdQFL7VIMTh3JwZLxrIR7i/4T15RDIvqJpvtL7DhviE6+Scpiu4M6nbm
JTY+yTvUvBIWBXFZTagtgQ0Ob8nCOxwRxB87FSqUzIbv1LL9f3eLIHDXQKvV
VTa2RbvsCNUVAdxWs3alsLFiW3l93BCD5qWczBupbMzSvzM8nc/AVxMx0YY0
NlgB8mMhJxmoUw0Ln7lFx5uy+E2CBwN3GS2dxnfYmAnY6KTPZODoT/Nl2zPY
UGjQLPi6gAHngZQHiffYeOlbNvu+BgOLXv6RfJbFhiDL8uCUNgMCZb6HJx+w
sfhgjsvFJQy8zXn6TjeXjdFfs8XGNzLAvqaz2j2P9leSvvfaEQbio2PyYh+z
IZ928VfbYwYC9g3LUoVsWKruDu2dZGCp74ZjI8VsfI7KqypfIwL5dY8HVDls
2GwJ/Lb1gQjGLaXXbyRpPWycMIySF8VznYNFJyk23llrJ9cliuKOVIdSYSkb
5/tTZ8qUaJ6csY3qf8IGYX9vbX2eGAza+TavesbG8SXnB6KnxCH40WFlVjUb
O9YHVwWXSKD3Z5K1cC1tH/jvb/RKSVyV19Wqa2DjYKNKqpmWFPjdHL5veEPv
fy9c5NMcabS3Jl5xHab7sdWtdbuCPIo+dMUSI2x4bE9cXH1DHvGTOsflx+j8
h1k9Q2oKWC7LCej4TvdLsNjzuo4i1ObP8rL5wcbfLxrp0Vk0X5qt3Xhjig2n
I0cLRhcqIc+ly9Jnmu6n//tlJ8yVEeuns6jsHxvL2zp/O5Qpw+/AHg11fgJR
s282fnFQwdJoQuakAIGCWv7kkbcqUEz+J9wnSKBK50SZ9kFVTGSsmbafS0BM
c6v4OwU1NBYlfL0rQmC3xTr77ho1PKjs/DBbnIDrtcFNjmfVEd2i3eknSeC8
w1O1bgMNbO0PaayaR4CsND/1/rYGbL6zK3RlCZz9XL9uUEMTMrP/ETHyBIKT
qX6rx5oYm7fm4UdFArkNnKnrjlqo00q4vVaFwMd7c2u1/2oh07QzKUeNwAvN
jes8uNrwdAqJDNEmkH869X6F+3yY72CHNcwnYAr1vp02upDcP+NntICAVEJW
Y818PVQnXN4wvohA7GC47xYZfSx+Wax2wIKAiolDz3FDQ4j2Tc9rtSJwQqHQ
rdvaCIPjq4QsbAmENN3orlxljDTJjrGfdgQWtm1KP5RvAuFN0+URawnU/Ym9
3c8zRf/WVey36wiUH9lw6ID1EpTtvfSA5UhgceDHnA72EoRf0kz850TQ3O+u
EpRlhp7GlTtPexMYD7x24W6wBULwgEf50vloHDvV9MICfwpE501sIyCyLN/J
3oCeT1dayv38CZQcbFGp7bNElqClws1AAm7nOzybrKxgcTh1b2swgQiXF+Tv
i1Zw9tqutiqUoOf1T1VikTXe1z/773gYgcRZKeSKw9YIW7qggdhPoE9awX+y
3BrxmmMReocIeFwzy3++1gYqSU4tW4/Q+cl6j3+PtcFDAWJhSgSBm2usNjvV
2OD5UGSH8EkCSy9eT6y0tsUWj14T+ygCN7h+bR9CbfGhbvm5I9G03V2+1eOO
LQ4ws94VnCUQtuph8YKXtuDPY1gOnyMgVKIr4z1jiwT10HitCwRyuv6bnl7A
hEbCyw+ecQSOSrc1KWxmgnUgJflFAgGNuGr9getM1H/483l2Mq2Xz1rPc3hM
eLptXc68SiArpdFfjuaZT88rUg+kEAjqazhiOsnEYRvdb7mpBO63TCYxJFgQ
zI1d+yGNwNbY4245uixcUR1NV71NgPG7/IAqk+bFS5umXO8Q0Ctckb53IwuF
s4o3xmcQ0PVYFJ+7jQXsl8+qvkfAt3X+2Lu9LDT1H52ZyaL3T60IkD3Ggq9r
j6tlDgED6+0X3c+xMFJt/2hvLgHbeV0DxTQPRljdE8jOI+Alyuw2v84CI0fY
u/cxAdEXSg2DNE+mKIcUKRQRkNjgM/qK5k29uCbGZjaB0FgTzzk0nxIzpjti
OQTsnrZJxNLrFWFXyackgS/flIaCaF5t6fsl+ZsiIDw5fC3/Dgs7nH2CTMsI
XA5ufRx4k4XxZ+VPdpUTWMXbk37jGgsnLHTkMyoIDMV73XeleVo8Oya06xkB
gf/O9N+OYSFN8XOVdA0BtZHxldF0fgsvOKquryVQnb78puh+Fsi/BQeiX9B6
ymiNXubPwppQ2fqSBtoe/+GIsRsLbe8Oa082EVjw5ET529Us+G9+e9TwFYF9
U3FnnC1ZmKiwe+X/mu7XOmtu2nwWpO4LnmprJ2DJczxfO8NEuvyudvEuAhv1
fdeUfaLvI7ENxqu7CVzS3c/LamFifUhyD6eP1n/aiPWRTCbOmmoxrw/T50HU
vy1fbZiQr9mtwTdK4GJcQNtvZSayvdgCwWMEijKTS+b9tUVt9JoGqwn6fEhM
abxM0jz6JtS3fZpAnkXn4OOFtkiKoE7KS3GwQc9LxG7EGjqSc/xPSHNQ82ps
+NNTaxRnOq4dkuXA+/G3SqVr1mhr6JPiKHFw+hPCdWENJQ3hjC06HKiqBA/G
xFkh/ZlL1RVLDs4FZLpLK1liscetB9PWHCQ7rSx7NGyBitGhOH8mB+spi9/q
lAUG5CK2mNtz0FjacyzNywJ6wXeGXjtwcOrAo6odN8yRJ/ZlrowvB0udYq/Z
KZqB2hLjmBjNgZxJaleW1mIoWRn/+nKWgwgv++vukyY4rPgmY10sB6vWFhlZ
PzeBxVvdXwLxHBiu09S6HGqCwu3VGYeu0euya1ciIoyRHTLnl3cOnV8Y8SCo
cRGEHB9lkLkcLI4UYAlGLEKAsaujXD4Hb5cpqy9csAja3zIzmoo4sF6+11Mk
2gC3Dq1wXFbKQVBT2SefZQuRHHU6Q6+ZA2lu880tnXr4vtPAMfoVBw7GX2Om
LunBaWXLVO9rDmSmi0ZMV+lBQljbMbWDA40N/qvCi3VxPq5iSrSfg9wzb0qM
UubjVAqf47dJDogpy6HSSG2E5p2YKlHmwsNtTuTfUHWc/Gov+FWVi4lNzlts
hdSRZCYgM1+Di5uPluzdma4GLu+ccZwOF2d0Dh4LalXF7JqEAB9DLhpPJ32d
T8/LlHcZr6eXcnE4Pj3fyFcROVoB7xfbczFrZdeNAgFFlPovGPdfzsXZg/+6
FXMV8P5zrkjjai6CRF58vzEtD8Mp9rJbm7hoEHjwY+9DOVRIPn+8dAcX9/jH
blw3lcFr5/Nl+/24EJZIPJk6JI2hq+vr7wdwMfvCN9+Ym9IQVX05JL6bi+4F
hV/0RaXhpt+p9i6ciw3Xe6jqCSnsCklbJH2Qiw6NlTJeBVKIzPe1WX2YC2Pv
mv6xUCncNe93zY/kAmcmLi4elcSI/cjFE2e4sPa6YD4+KoGZ6LzUohgu8tZp
THUfloDU87DsoVgukiS3CR0QlICF42TlxnguBO8Lv7FbKI61CZyXpy9zYSAm
K9RZLgbv10fecRLpepe76Q95iuGU58xv9WtcHHNSfnsqVRTJN8uFXa5zIV58
uLoUorjfGyV37gYX+3xu2L74LAJSe6VOyU06Xs+xBvU0EdQHCJmO3+biUMi6
80udRNDzoNZO5y4Xa5Q0hjniIvg6cmGDeyYX1Z5m1/Rf0Xxp4uh18T4Xj44u
DWLdZEAuXDK4PJuLXoU/WVlhDBh0cGfrPORiPiXgfdXh//+zbr8V84iuR+Wt
VfNNGHC5N9f6cz4XbgoufGu1GAgWKWxxLOSC26FgPqrJwPF9nqGFxVzE2jY+
/GzMQOIb/rlyHLp/DOM3/BsYyGI9zDhCclGfPYYGml9LMpyXdlNczFUN45EE
Ay/n/m1HGRdVvU1OggIiGNybGZ5ZTtfnzqRI6XYR/GldLy5cyYXnsIJpcZMI
JJmT2buruBC9WhZyeYMo5t+9ubyphtajUHNjbacobIRX9ZjW0f5fqRcUHBTD
ztdXpX83cqGn9yeS+Uacnnd2eT4vufCWLT/BlyqBi+lDa5620PneU9jYv4S+
v4RYHT/XzsWe1eOPFSSlwJjT+VHuPRdGb8TKNSfm4bG5atmSSVofm9Xs/Rny
qLpR5X7tJxf5NZHRO+Ll0ckX+v33L9pu1P1NZZ4CBBrLFlTMcPFw6rfyTwVF
KJoFVs7nI6E7LWcRmqYIo1QJ39jZJCYrI+s8NZTgFrAtaZMwiW2j7zRaDJQR
Ui9sVMwgMU+a93WmWBknTQuey4uRSGm4d2DCXgVXUjx2RkiQ0InZWG32WgU5
M3wzPVIk/gq2Xr29RxVP/HJSlsmQMCjK/XBSUg2v65yW3JcjYaP+YHfqEzV8
MvnTMFeRBENMuUrzuDpmrmYE7VEm0fq6f7BFTwPS0+tmv1QlQf07lfjlhgYW
7Jy4aaZBIqZ8JlteVRPM2jSrFC0S32JisrNyNbHZeGXLHx06vl/dv/3WaSHg
yuierXokdv9g1u/5pYWjf64IV+qTSC/72LyS0EZmzSDrvBGJk7z2CFeaV0nD
S+2jJiS2iDkd+0bzamOSZfjmJSQU1pcoB+rpYWrruWwFKxLSb5+mL1fQx7op
feksexLPpAjmegtDyJSPSL5fTmK1aLP018VGeBuTL666isRYtPI8aSNjhMqb
M5IcSBz5Zph7OdEEly3Ad8KZxOnDo1WsE6bwmOH/R7qSOPsyJ7nrhym0qqv+
TriRWCh95Ed2yBIUua6b2uVNYk5lz1JjJzO0HdgytsWfrt9f9RYPPgvcYiqO
JgTS3yelDz0NsECgwNvh+mAS4UOf9x+stcBU0vbBZaEkTs3xEbl81hJPvXQG
joWRiIyZk9Hba4nz2kN93P0k1sY8PORC86tyUUi30SESlUXtP5J6rDBw1Lgr
+AgJqVdOM56G1shd9q09M4KE4tUfdbZHrLH01aHXSidJNOkz6jcL20Aw1eaV
axQJJRuP5Lh1NmjaPt10OZrEki4BtfELNtj2NeqFYCwJ5uJ/lfYCttAnV9ba
XyBh2eMqY8e0xbeTwjWRcSQSbob7ndhni9OS8RXfEkg47Ppza6TFFuvbN5Ub
JpOwcHe7u4iPCZl06bKgqyS8JI8XtRowcd/4OtmTSiL4TsmRuCNMhP704ije
JNHi90O3MI0JyydqbJfbtH7svxfvLmViVkxf4aU7JErTHt6t6mLiuWPm47oM
EolnGxNf/GQiQS4wb859Er26vXaxUix49ujnIptEbfjBIwx9FrTujzyIyCEh
SDgreS1l4fOe/Cwil4T/DyO+mM0sFJvvv/c1jwRPqFE0dQcLkdNmGYsKSMxM
18ml72NhZdXP9MAiEiHP+4czj9O8F8e7dZdNwjji0JriWJrXXI6ldXNIxK2d
7uhIZOG2ClIVeHR+R9+baqayEDTAn+JcQqL7aUPTldssmORWXYkvIzHNtBBd
nsHCr/BzSbXlJB6mVumb0XxaYbsuQaCSRPVVhZUH6PX52eKX7KpILJ9K8RCn
edX5RfPFozUk+OLkIUbzqkpS0nl2La1Ppc33ItJYGPDccm78BYmw34/k/a6y
8EhL8axBI4l3DbMnmuNZODjcdTqgmYRPV/uh+v+/3//7u/rqKxK5ym1nUiJY
yJBWE61+TWJxdE+qTBgLNgvsmifbSBhumOpeu5OFZua25PkdJPqkPrvbu7IQ
uPmUu2sXCXut9/2zV7Ew439X5Uw3iSeDUdap5iwYXBrIHOgj4cFT2OBH96ci
Y06wzACJDdw1BdnTTLhzdQ1XDJJ4czpH//1Hmkf7gtgZwySsQiT/OJcw0btk
tGrHdxI/4wb1hd2ZOLhG/HziJAnH8rkuL5hMiPkYO1b8JPFqjqrgEw0mbM7u
a9P8S8fb5jjhNGiLK+2Tg70CPMRw7e6/D7KFw7EZoa1yPBwy69Po32SD3gT1
+ngFHn65Dl1PNrDBofu4XKbEA8dyh/jrOTbIbIpSUFPnQUbWX1OStMY/TSH9
bj0eVMam38wo0TxbLeHgZc3D4Y+tqw80W0JNUvOimzcPfcyCYFtlc3BWL+gm
fHnw2yMjm/bZDJtOGBvJbechZV/gjT+UGU59YTW/9udBWTXNutLbDAP1njJO
e3n4cUtB4NmtJXgYm5y2PoqH528MGLW6prCaLfzIPpuHTfc5M9wcI7y0kZhJ
z+Hh98ys0gUuRti1X27jrEc8zGhW/5GZMURan87XsgJ6P/JJwW5nQ/x7Ym/O
pHiw2yFfskZgEaojI0otGnmorZ230OKkPpx/fGkwmODB6WdK7uOPOki/JBm1
4wcPr6s/WH/J1sHIAlOL61M8WH6sWFUcrIOzXv/dEpzmYWdaX1zHiDa45X9C
++ZQuGz2IC+KPt/VLghLXpOnUOJhzuw10MQunYXPGhQpVFxxmfvfhAY4pesO
C6hQePKjUPVcqQY2jcf37tOgcMb1Vrv2Zg2cdpUtWK9PQSvkr57SXzV8VNdy
4relwJPpXJLcpQxzcrmgNYvCLeWBZxcilBHl5M/ba0eBM73ZIEhFGcpnsrW6
l1Povx6W0rxNCY7DRt856yl8qDkvuHtCAUXFtsl7fOn1vLqPGqvlMMvRZ03m
NgrDRIJN4qQs1g8d/9u5g6Lva7kTo5myGFSs8FsTSGHQgjHiLygLhRNrzLXD
KIw6fOH3fy2N42td29pPUTDOf6SfdlMK4Xtb92+OpiBi7Oly1lkKQVdcJerO
Uph526FTypCCU5/rGuoCBX7lH842xySxWqhtYEk8he/VlOANK0kwDbecyr1M
IetwaNmfYQnoHdnCu3mFQsylam37j+JQud22RS6Fwm8Rz6BFIeKYV7Xle3wq
hZsGJs2T38XwV9Jt0cnbFPJL74b+JymGrxZvnk/doUD47Vn8654oBr3d/Pdl
UhCXd37wi+bNrqg3fMP3KQh+dro3970ImrPdbu14QKHxssyK5lgRVDW+sel6
SCHpC6N+rrUIeBNub5zzKEjfNSmMGWcgX6k9vP4xBUfhZzXGBQxkwl1yZRHt
ryX5x68IBq4HtOeWsim4q5GuI5sZiL/ovtaCS2GT7K9TsmYMnC5s/5DHo3Cu
rnw0WpuBw+3uUXqlFFSpR3fsab7cM9Oulv6EwlTWwdL/v9fv0PGgFCoobE3z
2OC6jgE3hw63hGcUalJqhE1ovlwf5jExt4a29/IJrecyYH+143JULYWo2qqo
UWERWJR4GP55QeGPgtxu1d0iWPS+oza8kcLp/FGnBz0i0BT2DBhppnB8bOiu
7k5RyBl18vu3UDBd8d176qcoRF08b3e3UhhICr29JU0MP257tjd20vU0OBo1
KSGBz1WdB1Z3UwgtyZ9Q7pZA72dPqfJ3FGz5u2a1ekqiztLLoWCAgsXVXQnm
y6TwxKdrUH+Iwqm43R2GJVIoPu11+u4nCj3LxBVvWM/DrSavkqQvFJ5WjnEr
mdLYH+htdHCKgvwF74EwN1kExr2t+/KbQuR8GVvpXll4F3kHBk5TCJQbyuwL
ksOqf97p7vwluHSRb4X5UXkoX/OZZytaAmLX3nvbUhUhWdqdVyReAqGAyfFW
LSUI9vusWyRVQuuifo1HrhLGjXyjVeVKYPg+eNlYlTI+uPRoXFUogVdq5NoA
dxV0HvUtFVcugXx4bUTzuAqa0ns8YlRLIOIwdsYlQRXPqn1//FMvgVJoQME1
phr+B/Rn4H8=
     "]]}},
  AspectRatio->0.8,
  Axes->True,
  AxesOrigin->{0, 0},
  Frame->True,
  FrameLabel->{{
     FormBox[
      TagBox[
       StyleBox[
       "\"[\\!\\(\\*SubscriptBox[\\(pS\\), \\(3\\)]\\)] (nM)\"", FontSize -> 
        18, FontWeight -> "Bold"], 
       StyleForm[#, FontSize -> 18, FontWeight -> "Bold"]& ], 
      TraditionalForm], None}, {
     FormBox[
      TagBox[
       StyleBox["\"Time (min)\"", FontSize -> 18, FontWeight -> "Bold"], 
       StyleForm[#, FontSize -> 18, FontWeight -> "Bold"]& ], 
      TraditionalForm], None}},
  FrameTicks->{{Automatic, None}, {{{0, 
       FormBox["0", TraditionalForm]}, {1800, 
       FormBox["30", TraditionalForm]}, {3600, 
       FormBox["60", TraditionalForm]}, {5400, 
       FormBox["90", TraditionalForm]}, {7200, 
       FormBox["120", TraditionalForm]}}, None}},
  FrameTicksStyle->Directive[15],
  ImageSize->250,
  Method->{},
  PlotRange->{{0, 7200}, {0, 98.99726477788629}},
  PlotRangeClipping->True,
  PlotRangePadding->{
    Scaled[0.02], 
    Scaled[0.02]}]], "Output",
 CellChangeTimes->{{3.5533452605724*^9, 3.5533452729571085`*^9}, {
   3.5533453141354637`*^9, 3.553345392932971*^9}, {3.553345487622387*^9, 
   3.553345495845857*^9}, {3.553345544018613*^9, 3.553345644138339*^9}, {
   3.553345693141142*^9, 3.5533457026436853`*^9}, {3.553345798251154*^9, 
   3.553345838778472*^9}, 3.553345928506604*^9, {3.553432886310421*^9, 
   3.5534329663519993`*^9}, {3.553433006587301*^9, 3.5534330714650116`*^9}, {
   3.5534331418710384`*^9, 3.5534331637392893`*^9}, {3.553433194992077*^9, 
   3.553433369578063*^9}, 3.5534333997357874`*^9, {3.553433463674445*^9, 
   3.5534334911500163`*^9}, {3.5534335268900604`*^9, 
   3.5534335368696313`*^9}, {3.5534335695304995`*^9, 3.5534335809671535`*^9}, 
   3.5534493025393763`*^9, 3.553449340674557*^9, 3.5593921192244854`*^9, 
   3.5598918945819683`*^9, 3.63818444501099*^9, 3.638186173074647*^9, {
   3.638187018762805*^9, 3.6381870263899937`*^9}, {3.638187066175638*^9, 
   3.638187077205471*^9}}]
}, Closed]],

Cell[BoxData[
 RowBox[{
  RowBox[{"(*", 
   RowBox[{"a", " ", "bistable", " ", "set"}], "*)"}], "\[IndentingNewLine]", 
  
  RowBox[{
   RowBox[{
    StyleBox["paraset",
     Background->RGBColor[1, 1, 0]], 
    StyleBox["=",
     Background->RGBColor[1, 1, 0]], 
    RowBox[{"{", 
     RowBox[{
      RowBox[{"S1t", "\[Rule]", "0.22"}], ",", 
      RowBox[{"S2t", "\[Rule]", "10"}], ",", 
      RowBox[{"S3t", "\[Rule]", "53"}], ",", 
      RowBox[{"k2", "\[Rule]", "0.006"}], ",", 
      RowBox[{"k4", "\[Rule]", "0.084"}], ",", 
      RowBox[{"k6", "\[Rule]", "0.066"}], ",", 
      RowBox[{"k1", "\[Rule]", "0.0012"}], ",", 
      RowBox[{"k3", "\[Rule]", "0.049"}], ",", 
      RowBox[{"k5", "\[Rule]", "0.043"}], ",", 
      RowBox[{"n1", "\[Rule]", "5"}], ",", 
      RowBox[{"K1", "\[Rule]", "9.5"}], ",", 
      RowBox[{"n2", "\[Rule]", "10"}], ",", 
      RowBox[{"K2", "\[Rule]", "15"}], ",", 
      RowBox[{"a", "\[Rule]", "95"}]}], "}"}]}], ";"}]}]], "Input",
 CellChangeTimes->{{3.5533446184376726`*^9, 3.553344625058051*^9}, 
   3.5533447059246764`*^9, {3.5533450917897463`*^9, 3.5533451107438307`*^9}, {
   3.5533451493070364`*^9, 3.553345181642886*^9}, {3.553345227289497*^9, 
   3.5533452598563595`*^9}, 3.5533453180526876`*^9, 3.553345376739045*^9, {
   3.5533454191474705`*^9, 3.553345481675047*^9}, {3.5533455231534195`*^9, 
   3.553345590576276*^9}, {3.5533456307805753`*^9, 3.553345641636196*^9}, {
   3.5533456720669365`*^9, 3.553345690378984*^9}, {3.5533457494373617`*^9, 
   3.5533458354202795`*^9}, 3.5533459275975523`*^9, {3.5535114306561747`*^9, 
   3.5535114336873484`*^9}, {3.5535114665912304`*^9, 3.553511634145814*^9}, {
   3.5535116656806173`*^9, 3.55351169230314*^9}, {3.553511750651478*^9, 
   3.5535118173982954`*^9}, {3.55351185157225*^9, 3.5535119194551325`*^9}, {
   3.5535120321795797`*^9, 3.5535121508853693`*^9}, 3.553512201279252*^9, 
   3.559931179439485*^9, {3.5599314931451597`*^9, 3.559931504755364*^9}, {
   3.559931651628689*^9, 3.559931696185033*^9}, {3.5599335809822397`*^9, 
   3.559933631656567*^9}, {3.559933674111828*^9, 3.5599336749354*^9}, {
   3.5599337236424513`*^9, 3.559933769697942*^9}, {3.5599338302098227`*^9, 
   3.5599338565403833`*^9}, {3.55993438769661*^9, 3.559934389128641*^9}}],

Cell[CellGroupData[{

Cell[BoxData[{
 RowBox[{
  RowBox[{"tmax", "=", 
   RowBox[{"1", "*", "3600"}]}], ";"}], "\[IndentingNewLine]", 
 RowBox[{
  RowBox[{
   RowBox[{"XTicks", "=", 
    RowBox[{"Table", "[", 
     RowBox[{
      RowBox[{"{", 
       RowBox[{
        RowBox[{"i", "*", "60"}], ",", "i"}], "}"}], ",", 
      RowBox[{"{", 
       RowBox[{"i", ",", "0", ",", 
        RowBox[{"tmax", "/", "60"}], ",", "10"}], "}"}]}], "]"}]}], ";"}], 
  " ", "\[IndentingNewLine]"}], "\[IndentingNewLine]", 
 RowBox[{
  RowBox[{"g1", "=", 
   RowBox[{"{", "}"}]}], ";"}], "\[IndentingNewLine]", 
 RowBox[{
  RowBox[{"g2", "=", 
   RowBox[{"{", "}"}]}], ";"}], "\[IndentingNewLine]", 
 RowBox[{
  RowBox[{
   RowBox[{"Do", "[", "\[IndentingNewLine]", 
    RowBox[{
     RowBox[{
      RowBox[{"ICpS1", "=", 
       RowBox[{"RandomReal", "[", 
        RowBox[{"{", 
         RowBox[{"0", ",", 
          RowBox[{"S1t", "/.", "paraset"}]}], "}"}], "]"}]}], ";", 
      "\[IndentingNewLine]", 
      RowBox[{"ICpS2", "=", 
       RowBox[{"RandomReal", "[", 
        RowBox[{"{", 
         RowBox[{"0", ",", 
          RowBox[{"S2t", "/.", "paraset"}]}], "}"}], "]"}]}], ";", 
      "\[IndentingNewLine]", 
      RowBox[{"ICpS3", "=", 
       RowBox[{"RandomReal", "[", 
        RowBox[{"{", 
         RowBox[{"0", ",", 
          RowBox[{"S3t", "/.", "paraset"}]}], "}"}], "]"}]}], ";", 
      "\[IndentingNewLine]", "\[IndentingNewLine]", 
      RowBox[{"g1", "=", 
       RowBox[{"Append", "[", 
        RowBox[{"g1", ",", 
         RowBox[{"Plot", "[", 
          RowBox[{
           RowBox[{"Evaluate", "[", 
            RowBox[{
             RowBox[{"{", 
              RowBox[{"pS3", "[", "t", "]"}], "}"}], "/.", 
             RowBox[{"NDSolve", "[", 
              RowBox[{
               RowBox[{
                RowBox[{"Join", "[", 
                 RowBox[{"ODE", ",", 
                  RowBox[{"{", 
                   RowBox[{
                    RowBox[{
                    RowBox[{"pS1", "[", "0", "]"}], "\[Equal]", "ICpS1"}], 
                    ",", 
                    RowBox[{
                    RowBox[{"pS2", "[", "0", "]"}], "==", "ICpS2"}], ",", 
                    RowBox[{
                    RowBox[{"pS3", "[", "0", "]"}], "==", "ICpS3"}]}], 
                   "}"}]}], "]"}], "/.", "paraset"}], ",", "varlist", ",", 
               RowBox[{"{", 
                RowBox[{"t", ",", "0", ",", "tmax"}], "}"}], ",", 
               RowBox[{"MaxSteps", " ", "\[Rule]", " ", "Infinity"}]}], 
              "]"}]}], "]"}], ",", 
           RowBox[{"{", 
            RowBox[{"t", ",", "0", ",", "tmax"}], "}"}], ",", 
           RowBox[{"PlotRange", " ", "\[Rule]", " ", "All"}], ",", 
           RowBox[{"AxesOrigin", "\[Rule]", 
            RowBox[{"{", 
             RowBox[{"0", ",", "0"}], "}"}]}], ",", 
           RowBox[{"AspectRatio", "\[Rule]", "as"}], ",", 
           "\[IndentingNewLine]", "\[IndentingNewLine]", 
           RowBox[{"PlotStyle", "\[Rule]", 
            RowBox[{"{", 
             RowBox[{
              RowBox[{"Hue", "[", 
               RowBox[{"i", "/", "20"}], "]"}], ",", "Thick"}], "}"}]}], ",", 
           
           RowBox[{"ImageSize", "\[Rule]", "sz"}], ",", 
           RowBox[{"Background", "\[Rule]", "None"}], 
           RowBox[{"(*", "LightYellow", "*)"}], ",", 
           RowBox[{"Frame", "\[Rule]", "True"}], ",", 
           RowBox[{"FrameTicksStyle", "\[Rule]", 
            RowBox[{"Directive", "[", "15", "]"}]}], ",", 
           RowBox[{"FrameTicks", "\[Rule]", 
            RowBox[{"{", 
             RowBox[{
              RowBox[{"{", 
               RowBox[{"Automatic", ",", "None"}], "}"}], ",", 
              RowBox[{"{", 
               RowBox[{"XTicks", ",", "None"}], "}"}]}], "}"}]}], ",", 
           RowBox[{"FrameLabel", "\[Rule]", 
            RowBox[{"{", 
             RowBox[{
              RowBox[{"StyleForm", "[", 
               RowBox[{"\"\<Time (min)\>\"", ",", 
                RowBox[{"FontSize", "\[Rule]", "18"}], ",", 
                RowBox[{"FontWeight", "\[Rule]", "\"\<Bold\>\""}]}], "]"}], 
              ",", 
              RowBox[{"StyleForm", "[", 
               RowBox[{
               "\"\<[\!\(\*SubscriptBox[\(pS\), \(3\)]\)] (nM)\>\"", ",", 
                RowBox[{"FontSize", "\[Rule]", "18"}], ",", 
                RowBox[{"FontWeight", "\[Rule]", "\"\<Bold\>\""}]}], "]"}]}], 
             "}"}]}]}], "]"}]}], "]"}]}]}], ",", "\[IndentingNewLine]", 
     "\[IndentingNewLine]", 
     RowBox[{"{", 
      RowBox[{"i", ",", "1", ",", "100"}], "}"}]}], "]"}], ";"}], 
  "\[IndentingNewLine]"}], "\[IndentingNewLine]", 
 RowBox[{"P2", "=", 
  RowBox[{"Show", "[", "g1", "]"}]}]}], "Input",
 CellChangeTimes->{{3.5533446184376726`*^9, 3.553344625058051*^9}, 
   3.5533447059246764`*^9, {3.5533450917897463`*^9, 3.5533451107438307`*^9}, {
   3.5533451493070364`*^9, 3.553345181642886*^9}, {3.553345227289497*^9, 
   3.5533452598563595`*^9}, 3.5533453180526876`*^9, 3.553345376739045*^9, {
   3.5533454191474705`*^9, 3.553345481675047*^9}, {3.5533455231534195`*^9, 
   3.553345590576276*^9}, {3.5533456307805753`*^9, 3.553345641636196*^9}, {
   3.5533456720669365`*^9, 3.553345690378984*^9}, {3.5533457494373617`*^9, 
   3.5533458354202795`*^9}, 3.5533459275975523`*^9, {3.5535114306561747`*^9, 
   3.5535114336873484`*^9}, {3.5535114665912304`*^9, 3.553511634145814*^9}, {
   3.5535116656806173`*^9, 3.55351169230314*^9}, {3.553511750651478*^9, 
   3.5535118173982954`*^9}, {3.55351185157225*^9, 3.5535119194551325`*^9}, {
   3.5535120321795797`*^9, 3.5535121508853693`*^9}, 3.553512201279252*^9, 
   3.559931179439485*^9, {3.5599314931451597`*^9, 3.559931504755364*^9}, {
   3.559931651628689*^9, 3.559931696185033*^9}, {3.5599335809822397`*^9, 
   3.559933614991907*^9}, {3.55993365782055*^9, 3.559933689409936*^9}, 
   3.559933734306308*^9, {3.559933780924402*^9, 3.5599338008437977`*^9}, {
   3.6381901798304853`*^9, 3.638190180892536*^9}}],

Cell[BoxData[
 GraphicsBox[{{{}, {}, 
    {Hue[
      NCache[
       Rational[1, 20], 0.05]], Thickness[Large], LineBox[CompressedData["
1:eJwU23c8lV8YAHASyogyWpJQ0pB7kfnjMUNDRENF2VHZZKtE9t4XdyArJLOk
KCukInsnISRJEvo996/f5/t5X+97znOe85xz3ttvn5m9geUGBgaGKhYGBvp/
WVV97jip8ah0qwyeEb9CgEneoOsv8n6odDRpkEIVlWBWhDqQkMcIp2ZWQwIc
VMHqhf+mdj82oDl1VOxwVweH/GMp9/O2gk1gdWFWiQYcWRYs3svHD6TiB7Ou
TpowpbGl4bnfLvgiE1Xxc0ITsqPX+i9MC4KKM8sN0lEtINgvLXvk7YPDRjw8
Zhe1IIpvjqlpWAQWygMsjzlpwdzzL1v4+Q6A3A8xi5y7WnDKbHCnhe5BeLsa
c6Y7RAvyNn0SLfE7BF8KIr0JUVqwqaj1GEPZEUgO7liQidUCa6M3CmemJYBC
Fhhsi9OCz2uDwu8iJYHNjyYXFK8F2z5cOuiaR4Bj/Lb3K9GqmZ+OCtQTIcpr
g30C2sFdX+r1sBS8PrJ7hyo6Q7dNznZFGpgFh7hb8Xnv9ugob+U7Dif020+q
o9fm36hXHpOFmqs9nIX4/iNvQMdUVw6EtW82caNDbeUMH/spgNAF5pnGaC14
9l/pJcMUReBy4FsTRE9zS5r+LVUCj2Eigwv2R7tCzFZnWhkOcrpI7YzUgg33
2F855amC3Ml1PsMwLUixa1ZrkFWDg2+lBzJCMZ5GQfU769WAx1THaxrjc+0g
U8urYXWw0VVW9w7Wgpp3K5+28GnBavvmoehALfDaPf0tz08X8mXDeu/7a4Gn
8XioY54+TB6XZHBz1oKwItZpjt/6cCZhWT8IxyN942HtHHUDcOEuZk101ILX
hY4bhwcM4H2+U9wTey3gYPrnfYrLEGa64qY+2mG88nfeFnM5DwsLP8TemGvB
m9UzZwf/uwz732y5etpAC7r0nQrvhFwGBQWV3v36WjCZHc/B230Z0ruaTVb1
tIBTf6BJ1+EKRNxN9qCd1oLzWTdUK6lXQfLwt4RebS1YPKCW3Mx0DTw1Cblj
yloQ1H4lJNPGDJTvJQroi2vBmXheO5swM/jnLPhsVUwLeC+3njxSbAbunM0a
2Qe0gDqhyFn62wxENn/g+ymiBdVru6JeB5rDvsb5c86CWjB/uDd+LNMCXmwQ
IbPzaMHFh0YUoVErULot2PpgRRMEz3DeG99oDb/ytESnljXhC0+9Wc5Ba9A7
U8ys+1sTnDKkRSUdrEHswo/zGxc1Iayc55HKP2uoeHbwk/GsJtSOfygw2XMD
nsz2aYYNa8Ih1TOVpEt28C3Kx3eyVhPed0yvF3jbQdDd8V0MrzTBzSpI80WG
HUB4/wxvjSbUhb76OPjFDpbKXESOP9OES13EWUGnm6DFnnznfIkmPLTbLkwJ
uQWCj7ky2ama8DV+JDTruT3suTQbIOGH7Tno87FsyB5ap3K7v3hrQvJgGMdn
BgcQvf59OtlTE1QcxM/9FHGA0Tvt6suumhAabzbCY+sAASavz4Xf1ASRkc4V
wyUHkKpSCuO7pAkGrlXHurc4we7kqn/3jmlCeZfcs/59TjBiKVIceUQTdstV
aoxIO4GgvthKorgmjK+UX5oydoKIsQitVBHsn3/p/b/ZTsAylSV5c7smpIYW
de9VcYZDGYxNxHUNGKdk+dnYu8DE28UWiSYN0Gbaz3brngusGgkVZ77RgMcW
mXGO8S6woTPkIV+tBriJ0XI9n7sAy64YxskqDdj8mNwRxuoKnlWSAXr5GiBR
mSr2JMMVctifnBUN1wD3d9Htf9rd4KUER17tKQ3w/G/cqWrUDXZrN5/r1NYA
34Lj/B4/3eBs1jeOMQ0NCAjpv7LM7w5Un7a0OSUNiNHaP7101R0U2JfaWo5o
QEFN5cbFb+7gKN7MH8uuASOFw/JzrB6Q5f77lWK9OnzeQxx8vNMD3A5FieW+
UoeJsAD/W4c9YMtSyqGt1eowayveOHPGA+Y9Z/68L1GHlQPOht/iPeCjjog5
F1kdeDNY7CdFPCEoTehFgIc66EQezRxT8QI3NSN15YPqYML/pFDwnBeEhwv5
PhRWB6c06SpjKy/Q7LJkaBVQB1K+4ruPYV7Ay9f4XnmrOsw36izX9XrBstAT
k44/apDEYHWK5uwNV16ZGpU3q8GEY/qi+SMf4NFdfXLRQg3U8oKoTqz+UDew
+dK/AFXYSFGr/cztDzV/3rBU+KhCQ+LasOEuf4gp2Klq46YKJx8475E96o/1
3fdGhbUqGF4zTfpr4A/mVWfnN+mqgjW/bERAuj8oh9tf9eZUhbB7Ex4JMnfB
68Lr4cZIgE/GmvrPzO/BR6PtAv9YVED5pcUuy8QA+OnhXbW3WQF6mvb9+UEO
gCvx75jUyxXA+eNQt29eAMioaX+zpClAzpeL8UkvAsCFb/56vo8CbOM4zd36
OQDuRXaXKRAV4MtFGRYpyQfg77dRPjVVHsIWmBcYmh/An5UYxzUHOTiwWvc+
/OMDMLvD6XXPRA5qmf2Ldg08AL5w17Atp+RgacfKTenvD2CDefIHJTE5uKYy
99WaLxCWuvZL/RmUBemwrsF31wPhQE4c79HTstC//1EzaSUQCs3irGylj4NG
eZt0EFMQvJon/HYXPQ6FWosZjhxBsKVVQjGW9zjcs1Z10xIMgoilPa9+LsrA
odx+4XnVINjJ+/2nWbkM3DnC7a0eHASX4sb7DynJAJ+Uh8T09odwfcZZvstQ
GnxfZyR3Cj0E3agJG6YT0jB5rmHjS/GHcKX8QruGvDRUu/D0xyo+hMiMI782
CkqDRfnjoP9MH4J6wUFjv0kpKJEfG4nKfgijs19v+d+VAj04GSsrEwwhDz3Y
qt4QYZ7p2/Zf/wUDvB8ym68iQkxjCKlEKxiCH19KVykiQteZt1lHLwbD31pL
5QMpRLhyVadSxCsYKM8b87Y7EsHW88QgV20wJHu+Ys8VIQKH8tfrbc3BwMWu
a3Z7FxEeMwZNhHwMBsN/27tOb8X3PWz4zjweDOIzCs2X/xHAPVFzwypLCGwr
jl+rHCBAQKm62OSpEGgmLWnlkAhw4M7n/CyjEDhvbfJTLJ4AjYr3Jc1NQsAt
YPRGfTgB2F7XyQ/Zh8BU349VYz8CRH9QPdUZEwLZ4nz3V8wJQIwffR+dGgL7
J+YJTlcJ0HnxrpFeZghYrPJlsl0gwI6RVyZvy/D+CzpJGboESJ9TcXzVEwJH
l/X9raUIACXDv3xGQ+DZB4fOhaMEGHX181ScDoGN3WXctIMEEF2ruV/+NwTO
7G8pdhEkQMMrk00uG0NhMHDYMnEnAWwC1sMInKFQGKVKHuUlQD67ckKBYCiU
BFl5fmcnwKn2wV22YqEQ2LRILmUlwFyMT4aYZChcsDijl8mE7d/1IoeqGgqd
iUOxLKuS0Dl45eg13VCYldo64bksCa6U1Sd7zoVCaEAHYc8vSag8qPQ8ySIU
ArwU736fk8S8d3HmvR0KlqrEJxPfJIGzqeBwlHsovOwfL9oxhfdv//KZ/W4o
UKTftgVO4P3We0hBIaHAJ21vTRyXBI4KI0OmuFBI+SwyJDAmCRUsERx+aaFQ
5P0t9cQI3n++4c1Kdii8/my8tXQI789e93YrDgVmBecS80FJKP91XGahKhQu
e2v+vTAgCdc17Wdvvcb+UZmsY/rx/vhHWVOtoeA5GO3Giy4fH75q2RUK+V8b
cof7JOGa9A7+0eFQ6Fab9P2FZg84++7KVChk71d0ukC/v+NhYM9CKIRsk19h
wedfE6lVNlwNhfCSpEBmfD+b85+lduYwcEy/52OI7SurIxSd5AqDMbK83K9h
vH+brXXjjjAYUjmxYWoU7zej7lUXDoPCjuxtBOx/6ZO+7prDYeC66VjEO4yP
KSNPlIJMGOytYvKuw/ix6Z/ULlcOA8r1yFbOWbyffJ+BqB0G3ud5tZ/MS4LJ
/PPKx/phsMtGM/XxoiRshkUH8cthwPHPRYXpD94feUQ8yyIMKnuawkrW8P5h
i1Gh29jezRJpzzcQYNOxtGSSexiQLA6bCW4iQInvJ/0dd8Og7/T6gz5OArAK
atVxxYWBnWa275VdeP2Wr2doWhj0D9nfFNpHgCsvyomsj8IgNrHnqzzma/EV
Mdp6VRh4iscEWskSwDh1U8DscBjsyTYxNr9EgI3fQOnGVBjkb6J0x5gRoEjB
Y3F8IQzk5phuMN7E631TFgPM4XCVe/JyCM63wh0tmi2Hw2HmQIJwbQ4BLtow
rWvJhGO+iF65/pQATJWK5XXK4bCdH3r4a/D6hYIDz/TDoVAhpTengwAbEsJZ
c93DgZ9lfr1inQAFX+pfit4NB9L1XH+DzUS4ILPuTg4Jhw8F/3jf8xChoPP2
ZGJaOCgdO5535SARzvOcbQ58HQ7mN5lpQnpEeD/1g/Naazg8udaol36BCLqv
Yg3kP4WD0OTOn0OmRPjvVnf/t4lw4Pv9gESyJ0K5uodQ/fdwcNBV5uR1J4Lk
rt2W6cvhwOR+TE3dlwiijSZzZ9ki4KHN+tNXoURIT2OQOsQTAXNra7fYY4iw
w4XqziQQAWHRl+dYkrB+6mpUD4hGQGP3Tt6SNKyH+yYYyo9GwLYnDxg5aEQI
/B2kGXk8AiqmZ3l4c4jA8E48xEYlAh6nsA03FxDhp+ctnt36EfBO9c025TIi
3NTnurh4KQLiq+2KVyuJMCH2hNRmFgG383icblQT4dq6wWi2XQQMbnkwHvCS
CH2di/v9XSLg4PjtN3p1RDDMT7C95BMBaz+fz77Fev/urlwRMTACbAiWlr8b
iKB9se8ne2QEiNR/OdXVRIQ6CW+5L4kR4HVZ6IvNWyIoMQv61JAjwC/DKbi4
BePV/7I2MTcCxHo+5xe2YrxKrrM4lkRA3FXlLos2IuQ+ZDqp+zwCcncyUDvR
wqZZkSJvImDXo/Dqf2iSzInO1dYI6LfgHPqK5ueY2tH1KQI2OWS3RaCjxkKu
Fg1FwLwEt/ESPp+t6gj14VeMN5V2WQgdEPlu4vp8BAzwCRZvwfasWzocVvwT
ARnts/Kvm4ngrrTNgXdDJITvXBpSwf7MbystnWWLBEu73geB2F/bKaM/DTyR
4FgSw5+M8Rh/+fs/skAkSEjvcPfAeJkkJN/z2B8JAoXGYeKviNBzU7HRQCIS
lDnjZfNfEMFAfZD9iGwkrJ5yO8/wnAia80LxQ9qRIC2be/oIjldNQ11vhX4k
WBucamQpIYJcmoVgtHEkPGUV//W8kAhHdHMeqd+MhG8p36xfPCJCtpDujIBr
JNww3s/PmUkEod/fJJd8IuGKCYuuMpkIPJnHnuVERsKnyvqak5hfK2vlrZxP
I+Ht4deaykFEaH5S/6P7TyRo3tZNe3WdCAfYGMoqGKNg8OAJIfsrRLBW3ON4
nyUKDvZ6NfHgfJhOuzC1izsK0oV/82qeIsJ3s9ZeHZEoGBnfYXbzOD5/puzZ
I50oePSSmb2bjQiKgh1uzmei4OFz3iEvZiJ4680TVc5FQWxI6FFxBiL8e3Io
v+tKFCgKVA6Qf2F9cM9IZXaIguvKH8cERgnAxRjsbZ4QBX+LXbJXnxHgLDFb
7lhqFBT8sRcMLydAjPnrxZWMKDDavb2OWEIA3oa1mzG5UcAxMaL3KpcAu0Kd
rtZWR0FFSMXt38kEuFwduTO8Ngpyi4SUNBIIQJot+HSxIQrENIxC82MIsPfs
19Pz7VGQWFUj0xqK6zPfFeW9n6Ng9wCTqDXWK0stj5Xpr1GgxFpgm+xNgGz3
hPLymSjYKuy3/ZsHAcT73kucWYqCD+Kmv+ZcCGDLPje9828UaOyz16Q6YX1S
Yn/05V8UlIhYKbs7EEAiQ3Ovz+ZoOPV4WPch1keH92b92luiQXpTsnW9LQGe
MPon8vJEg6JemvKBGwRYIKadG9keDf/tvKadb00AaYtnXAUC0eBhfGLN0IoA
rvHdLe77ooH18/12EUsClDcsBqkfiIYe/+WDOywIsPx7qwbX4WhYYIlzIuL+
Rl78GEP/sWjYd1aP3RnrNf/iJp0o6WhYsSDUDFwnwGLNWLSmfDTo1Osz3UR/
CK7uW/kvGobit+7dhy40TBApVosGjnsy51avESB0r8NNyxPRwHTxc9ca2mZa
p2zXqWi4JyfbvR/v1ywTWW8/Gw0JS6k+Lmhh/zWtB0bRkLW1dGwK/U+3O1LB
OBr+6NXuDMT2DPA96fluEg1Gui6HdbC9z0ZC9mWZR0PHxQdcUtifxHwLW2Ob
aLjbcviZOvbXxU35KdetaBC4Oc/uhfEwUN2x+sYxGnLMt/f1YLyOcSxoeLpF
w3WL2B9XMJ4c3S3hx7yioSJQi5XVjgBTlKyucb9oiHs7+LYLx6Phpt/elIBo
MBSY7mm5TYC7G6SebIzAeIhqLYo4E8CkjWOlKiYadkqVzjxwJYBS0oSafWI0
dGnwbGC/Q4CloymdveRo8MndkenlQ4COZec9kVnRILZ8Nc7SH9fT16etNPKi
4QjXOxv7+wSwu8S4XPg0GlyzSxqHggkwEmCzO6AhGijevmMcSQR4oadmId+C
79fnXu5KJUDKLoHHc+3R0BRkoV+RQQCj4nblS73R8CMxub/0EQHe9h83k5jB
8Qp1rXKrJEApkTm3Z2sMyNw70RLdj/vdtaEf4fwxQB7dv/p7mAC3myoV1HfH
wC7Tx0UXxzGfTW62PhaNgbH+Wzc3zOL+Nrjj+z3ZGAgxeu/esEYAL8PHcnJK
MaCdcnmonZEIF/cG3Z2FGLDxNdJpwPm+rUyB56JuDDTN7dVw4SRC0Ajl+NGr
MVBx4rhm0W4itN4u1oy+HgNb/Rc+1QkSgXutxvCXZQzwlXRIv9hHhJSdA04v
bsfA353eV83FiDD8aPruPucYIHHZN3MewvX1+J+oB+4x8NWi+jTpCBEKDfiL
TvvHgEGI1H1zAq6HI6I1TwJiIHu3ydlUKayn9lJtfMExEOu4bFEmQwSfNdUB
j/AY2MnZ5vJEFtev0LPfBqNjwPE/B5VIeSKw7jJdUU2IgYAtieFnFIlwKufW
5uyUGJhvtVP+rkSE6OPeO9gyYiCS+ZqMozKed96EiN2mxcCt22TrThUi7D6X
fPzjoxgwnk3s3qGK6+3oI83jBdjfHlK4shoRsuzLDVOKY4DfYipLUx3r69ob
8/XSGPC+aaUqoUGEY2EdTmZVMTDoWxq+jHbZNXa34UUMjGy1r8/UJEJlznzU
oboY6Dz174CUFhHWjv/LiGiIgSCTMIZMtFo9Z9HC2xiY+yGa9RsdeE6g5nx7
DNa74w4SJ4jQMnqo7VlHDKQ12jRpo7kd5AcEe2LgAt80/wm00fqJb/cGYmC4
SOK9ODol7PzKxEgMWLbJ3PqBzxveZbn55Bc05we7dLRorvOOoqkY2GZvfI6A
viF7T4xnLgZ6rtwsyMP2FtZHHXdfwPgUE5nZ0T/PZWj2L8VAw5t3CwbYP7mx
x4YqfzH/tBfY7mM8fByqzWn/YsBXyHAyFeNVt/7WiXVjLLRb7T2UjvE8uXsy
qp0jFqzZDl+9jvGOyl3KkNoaC99XLyeJ4Hh0yjIXJfLFgpAjpfEDjpeJoXCb
qWAsNK4L5S3i+NLGJAdeC8eCnZNiia0cESYdVL6JicVC1GNx43Zcz5zCr2ye
PxYLS8cPKlpj/lTsttthKB0LE82N71Ixv1ZzPcQq5WJB6lFBWe0xjG9Dgqa/
aiw8pehKjh/GeP17f5f7XCx08L5JTcDzba2j5oqkWyzk6WtwaeB5lk1LSGTR
MxZqzGKLc7bgfmvX35MVfrFwv+S62iYO3K/VFaf9FxwLLjVmCs9ZcD/IK6Cq
S4oFYqUPN/MqAc6XLwSZ18XCbTPlydcTBMgIaSs+0BgLuemuUUdw/k6a5PRO
tcTC8PkDjKm4nnqxmhx2+IT9OTERF4rnZfLF5nfek7EQ1rNyvOUjAaaPZP5W
mY0FQlzZouN7Akgx+gkxLcTCX48Xg8LvsB7mSjsF/42FId+aw1nNBPi2ksGX
sCUOvjZcWJWrxfWo3VP5Ek8cpE+62Ci/JIAvzchaYEccrJjcyNN/QQDuU+xV
1H1x0Dv20oBWhecHoYlRywNxsHe06u5YBQFoi6/YxA/Hwe5963wEXN+Pp7ld
KZKOg6m3X4bWcH33c9R/4CQfBx+Yt7/0fkKAJs0jhTLKccBanX2doxjX97nR
f89PxMEW1co9po8JkFlXfdDvVBzMHvd+K1yA5+OERH01/TiQDS83Xs4jgL/K
aVqTMbb/Y6dQH54/mnkOtoaaxkFKfHjTBNbPbZMbfp2xiIPRM1IKLOgr1YN7
tt2IA3FldZpcNgGyoiq1Pt2KAx9hoWO+Wfh8i1j7JKc4YDizdWN3JgHk5G8n
XXaPg3sPyWrq6LucOrWC3nFQ3xe3+TUN6/OoyPSofxzcXdtofx7NW76+LetB
HBRdyA5aoxLgakivok1IHOScqLxeic42KbU4HBkHCdNnNgah54mR4XOxcZDZ
0ul6Ay3Palv+JCkOQmiapaboe/0awy5pcVB9zr6cfr21aO8mOWocTLy+6kT/
e76AFcm/2XFgc5bxE/35DbvZhG7lx0EMS3r0Mtrt6U6u4aI42LryCHSwfWIn
xdfPlsaBba7rmzx0z5jcbF1lHAw0lK8IYP+CPbUHpF/EwQVHvlcZaIVtF1uy
a+Pgfn/PJBHj8y3X+tmOhjjo1tDX7EKTVN1zQ97GQc2SWWYwxvN0b2DS6juM
p/h8yymM97pDQtDtjjhoOHDOdy+OzzVymaXBQBxs+Ef1W8D93Va5esM3I5hP
fL1yCziede2d6se/xIHVstZlBhxv0X8/9+2ai4PEuy+DtQoJ8CmBaWvYQhz0
awz0+RQRIFCCh2F9CcfHs0C8DvNn8ipxaPRfHHCkr+91wPNnQbVDSu7WeMjb
16RohPl61dA/eDd/PBjqM5lO4n50y0zknfBd8fCMj2UgoBr3b7uLzjuKxMNp
x58fujH/pT1nt8nLxEOWj59tVwMBvmxdY8yXj4e6dyuQ1USAhFyOHwLK8XBT
N4jR4y3uz3oOtzOciAcjXuroEZxv1bK2oU0X40E/PfFk2ScCaPyaYLrojc9P
nQipxfn9K2xpodk/HkLWK7gTcf5ni7KMKT6Ih+kNzkw2k3j+N9z/am9EPHzK
fvb3zzcc/xJz768Z8XCgIjKvfYEAPrrOdpcy4+HRNb2vjou4Hx27Z9ySEw9u
VJsg9iUCRG2lyhU9iYdXnreVRf4QwNBhZNHtdTzEihwz78XzNtuZ6rUTTfFw
9lGUzgncz788nMSysy0eXlYSwx/hfuDQV70dz7uwP7Lfn/+3EdeLN4f3hfXH
gyzHZkZn3B/EUVkPXR2JB3sBOeNkrG//rr5U/DcVD97bRlUrNxGhVDFV4/1c
PFx+S7MpxvO87U7305Sf8XBv4UVDEp4v9v42OO+0HA97XX/IObJjve+UMFVf
iwc/zQOZ8lg/Q0rYbHg3JMCZiNrZH2iVqAmHLywJ0OL2jjkF9yOLt+o8ytkT
4H4y6QsB62/eyfR7QdwJYG45FViFvibuGXqRLwGkpgRnJLmIwMd6Pk58VwJc
m4rZl4R+O05IWxHE57eJSn9H+9dxZreIJMBurzuyx7mJcJw8VUg6mAA5Glo6
t9DffOorbh1NAKb5zQ/j0OTLlFfKxAQ4MHNmewH6vLxPM5dsAqiVXBctRXNs
v/RxRDEB9lWkDNKv1y5K9z+BBFh4tuSSgHb7yD1+TzMBrARc9zuijxTPzJzT
TYAbvjaH/0OPhjf9EtVLgK+P8+tXsH0Jdpnrv84lwKH93Ip56FM6/qyNFxPA
ZvvPjpNoRrEr3ElXE0Dxj2XfMPa/fKPczhtmCVBrKp9hhb45xiOsYJ0A8/JT
LiMYv32vvh9iv5kAPHKcRafRXWktUgMOCZAgXpVdiPEO83qk9Ng1AdIT8suZ
0KqX7mv6eiaA1wU1hdM4XgW8iheEAhLgYevhPS9xfM0W+K/9eJgAf3MqVCZx
/Le/X7CpC0+A5+zTV1jR90LzPC0SEyCZw1xYHPPl4oZd6Tl5CRC7tKLMsoEI
W0Z+ZXsUJUBGHCllGvPx9YsPRbqlCUAwFlBq+of57RFcO/MiAXRm2Rkccf/K
NL88LvkhAUS4xmwClvE8M9h9uOp3AuwcZq7lnsPziKFDrfNqAqw5NnHUzeD5
s3XTBQnGRBDVkFB2xvn085n8PRpbImS1/3jbhfNNLim1J3wPOs8ysuAzAUK4
pG9rCyeC8FAnv/UYAfoDW5mYxBKh25DZSBTXY1/XNYk7kolw8/26Ss4QAV4b
mD4wU0+EgK/3KUO9uB68/b1rj3YiPFqoL6zoIYCValRx96lEiNglNB7fjfNb
srb/1PlE2OP1YNAM64Pxo0uOrJcTIcM04bBBJwHyBRdY6kwToW0ovfhEBwHO
cIoQZW8kwhshxQtaH3C/EPC88cetRHixrvFTD9f7+b/nrhY4JYJO3KOya+0E
iJ0OeLjPOxEaJjgCktoIMH59j+CAfyLsf//mz8tWXJ97y54mPEgE39OXzL+3
4HrQODHEHpkIdf4X6q2wnh1S8XNpiE2EC3MJfEW4X/Aq3852NykRhu7sYmJA
tx4tzlBMS4Q5Te0nl7AeCmZpyyxREsEmIFC9upGAdWH0bXF2ItR4ne4XQ7+K
9bhml58IfdbusSSsp+b38kJHShOBmenVW0o9nm/+qO1LrUqEh/kfvYhoFsf+
cqOaRPAK6c1pfUOAC5POp7hfJwKh1NjUAZ1jyjH2tjERVpQGCvagV7oy3R+0
JsJh+fH0ztcEOHnmP074kAje5zVV49Gk+k/UlU+J4El4mGCKnlO6LVfWlwiD
55XSpdAqpSzv7IcTYeDsjwtb0VGHM8wPjSdCQe7x18t1BBijyv4Zn0wEp/K3
g1NoqV3vIzJmE8E1bpI0jg6IthE1XkiE7yqmPyfRXZsYn/H+TgSxQ+sdS2gx
/2S99r+JsHZnVnILPv/Ob8KXYIYkCDsb9EsC/fb2W08N5iRQ+Xpr8yX07gkz
7n+bk8DbRMkwDH3z6t+sqi1JMNG+50UTuqYzVtGFJwl0Ps2IbsH+c5068kFi
RxJE9CvbXEFfe/3GakogCQK3JJs/RZcoXF2l7UsCz5ozP7dhfJlKfkWbHEiC
xetac57o6pm62cZDSRB/a/bqZ7SLWJQO4VgStOr+7jDA8ZogHWLcKJeE+/4T
ilo4nhndv6/cUkoCw+XO7mb0xW31lV2QBJNO1h3nMB/eBpk65OokwbnYLwRP
zJf7dUdat53B53EqS/Njfimt/RHzNkiCQ972HRXoQqe44TOXk0Aiimk7O+Zn
zNXmM4s3k4BAPpj9DdfTk0kJeVcdk4BX/XJEIeb3xg5zlkZX7P9HrVOumP9u
2usvkn2TQG6twIAT98PGUlJHVaKS4PNp46hrOL+EN6exhzzF95tK3DHG/XO/
uq31z4okyFoq9FAaJECcr+zrK9VJoOf5VVEQ5zPL4gfPY/VJsHyTi2EEz9fT
QyzTnV1JkPDFM9QI6wNtZ6emcn8S1OxkTZHA9fyKIYXyaBjbk3XXmfkLAd41
K17ynEyCXTW6lHxc30tKHZr2rmB/jCbed0wRwO77f6LB60nQxtK4N34a9zuH
2P0XNiRDXWdmiAHWp4SMLNl69mTYseT09xXWL70+p1gJ7mS4q1+f64jn+U18
8D2RNxnqdXNr92C98wzpy7bdkwynmx2irL9jftY/2tC5Lxnmb95c3zhPgJl/
Lib/HUiGRyXKkIY2ceXi5z6WDKRbKzUvfhBge/GAo4dUMvyMzKjTxP3F++nc
tjHZZFhg2CzShFa7pvGgDJLBU/xc0vOfBGAYHVzx0UyGV8vFr2Rw//HiuruD
lm4yBHUPDeegPce4J7boJYNXGPMI7y+sr+Z5l7vPJYN42P4nHuhfn9U/ZFxM
hk9Po9S70SUWg1o2V5Ohz60v6CjuXxy+uFVLmiXDhZ+3XbzRR624iX+skuH4
RCHTG/T0RO6jWrtk4O1hktz4G+uBtfqeEIdk8N3QtqiEtpwciDFwTYZqQzbD
22jhG26bdnsmwxH/Jv0k9MgUl+9n32RQdedYeIZOs839mX8/GZj+41fsQht/
U7vh8jAZdv0UkJ9G77g5MKQUngxZAof+LKG7ZlwNmWOSYeNBw4er6NhbXG/b
EpKhoei/3yvos3M5Kgmp2J/cKeMF9BZ7tTITcjLw+MY1jaFbv/cfEstKBp2S
TqNWdLCDK/l7Lo5PU4pAEVrrxxb+ykIcD1Y7+VD0RqecUP+nyTBn3t50DV23
oMqoU5kMQzYqk8fQfs79bltfYDyXPaqWMT5Kiy4zvbXJ4MNz3fQ5esVlixm1
AcePu3fVHV3x61G3bUsyMB+9XS6xRP/+pnpa6n0ylD5afjqM4/Hd3UXuTS/m
n9bcbgK6YJmzMGwoGYRBuvcDjq+txyMRo8/J8Pf+2t1b6HHPvi0TM8nwp5ms
nYD50ecDX1gZUoD9jkpjCeZX0nqv8fuNKSDIoPrzGNrIz/l90uYUYHTneZiL
+fjeP/u5OE8K2MhIlsdg/jbc54g5eSAFUlUIjWqY7wEbs1l5D6eA5v1DXTk4
H1QfqPgMHEuBmPAtMxzo6kAnm1vyKWB7OGmtHefTk+Ae5chTKSD9Z9r+BK7v
pMjMbx+dUiBLX9r5IM7f2g4nMV33FPgYubs6Gtf3ie2q5rVeKfDGto11Fdd3
SfJgX1FACsyy+Sp3jhDgTTH/27CEFOCdXeFPxPowtTjOvDE1BfIzm25xoLfI
P1X1ykiBHTq7Ru9jPblYq1d1IycFtIiLSR5Yb2Y/PMzRepYCI8Iy5Pt9eD7l
vzD+oiYFzmt07udEyxnvF5J5nQJPv6oUJeP+4d5YbaJIawpE/XGTqsb9w6MD
UR0p71PgurbRZQN0q60J17ZPGM+Wy+PfcD/B/3MlkGEoBXbu13MURyvKNte5
j6XA5NMCUlsXrgdeietzEynw3DbM3RWdxyTtNvg9BVr77vm9x/rYfmJDieFi
Clz60NZ2H70Y+n62ZTkFqpYM2BTRyry3LJ8xpkJwzznvMtyfmF9UpBBYUsF0
ZbHpDvohafNgDlsqhB2l/9hOgMcj3TuEuFJh95Goanb0R9Fsw0SeVDgumOjQ
j/uZ3zYuUVt2pALrEa9zRWiBx2qtDwRSQcD5hF0QWu0H96Y1oVTIX5N/YY62
lhlWd9mfCqSsQl0NdJjHY79v4qmgcXobrzi65IXXczOJVFju+rBzG7qbUfd3
LxHf133lyj9cD1Y1d0jpy6ZClrRe/zx6X8jE7SbFVPjSYRUzgdZ6V5qnAqmQ
eMPfewRtt+3+RLlGKlzOuxM3hI46ry8soZMK2xePfaJfL0vZa5J1OhW6dSvk
vqL7hmaTBQxSIabJuOwH+p9w9afY86nQjGdwBmyPqHXIVvbLqcCgPtxOb59O
/sXT90xTQTuh6iK9/be/Hwj+Y54KhLOj7eroWKlfbxxsMB5DfgfM0JXurxkm
b6aCy75/pwLQg8+jlUwdUyHnb5NUHv33VIZrd7pcU+GB3umWDrSYhkTpac9U
KNqsx8SI8T/1cPX7G99U4MjRaiKgHVvfHla6nwrlxkwsVugE7mTrp0Gp0Khv
mJOGHk2SGaZEpcLz3nvN/Dj+VLdXjzbEp0KPNE/rebSZ4UkH8+RUsAjLrU5G
j3NdZ9xPTYW44WqOg5hfk4FhIjlPsT+Lva3mmI+5FttnNlWmwvmpTlol2laN
WnqjOhXYCI40LsznmbUKzcP1qdB7OvHxa/S8y2frwq5U8P0r2wM4P54Y3Jbk
6k+FY6SAERraSfLPsv0wxn/995FN/Ziv37aEECZTQVmBU6ATvWymUFD6JxX2
H//H5YbzkUE/ev6ZAAnW7loKNuF8rpUQqNq9jwTqPZyuBJzv9zge3fXeT4Kt
RqWyKeiNTdXblCVIMHj4VNQNrA+bVCala1VIENCuk7mK9aNZwHltnwYJhh5I
W5rg+h+yslZ/T5sE+/nZXtWgOcp5Lmjok+DbaYUvnrgf4D6q4tFoRoK8vLlb
Q7gf+MD2VvWgNQkY+Aj3iV9xvzNpyBZsR8L89g0IQPNm2qbqupDg5EoEozDW
r093f5nn3yGBwpGoK7fQCab+Rzh8SPBj933TcvSO3Qkv2h6QQG++TkAV9xe9
y0KBEiEk0LaG5/fQKV35ZyIjSLDlsHVzLVogpnb4bCIJMk4c2yiH9XLQ/lTO
k1QSRPVJ77RHp5/udthGJkGT03dHGlpo8yxjZw4J/IUutzPh/mTiiMZ47GMS
nPpVdFUKnX82teFcCQmeaypEmqIdXBZyeCpIoCj8y+Qh+niSTmjHcxLUujk1
PUb/fU6+FfuKBBrHNBrb0a+Gf+udqydBnO3I+Tl0IJMekectCQyauVw3Y30/
KZbN2/GOBH6LZOF9aO6Ta0sxHSQYu+J7TQbddduw16CHBDy3Y45poVNj8p9v
G8T4HByKOoe+Vr4h/eMoxl/gzcOr6AN9l/xjJkggaCGzxwL9ba3YzOAbCQ7u
EjG0Rhfv26S5bR7jL+wsRbebpqnYx0US7FQcqjVHK90o3xzzhwTy6Zab6c9j
DOec0V8nwdKZSF76+xqKLd5tZUqD5LOjs5rosM7nxR9Y0+CRSk8Gvb0Gy9ti
oznSYK/Wk+PC6O0Ctq76W9PABb68YkcPqNRe2MqfBnU2G08vYDyo5jsUPuxK
A/E/6VOf0DZB9gLRe9PAV/RWVjn6aH7D+lnRNMgttoyOQy+82zPKLZ4GOsaB
L+3RlQsur98fTYPRuVZVbbQPf2tWFDENtEylDwmi1RREHp6VxfZ+Mwj9gePd
dvfDqfeQBjyio5uj0TFZB49FaaaBVVHX2avoi81+W8/qpsGpypPmYugxbomu
9nNp0CE/oFaG+bWcEWLabpUGPl8e3XqG+VnzelQ10i4NVoPqw9zR97/Kieo5
pEHYuf0EKfSWY18n33mkwRPBzXbZmP+iNepO78LS4CTji8t+OF+mR1MMI6LT
wOia6SUpdBHzwvEzCWnw8LozbQLnl8Jp8t+2jDQ8L8Ldk2i9gdWAtpI0qGAe
37sV56PnSllia08a/FOjyVJwfj8aVQXFwTSQ4je5Z4zubGqbzB1NA4k6Jy9e
tETiF/mg6TS4YGLwIgTrxZgU34DqahpkdSycv4fnAa7dlIBihnSwVq35qoZW
2nD06F7mdOC5l/VoIzrhvYbvKmc6zEeozofi/uDkLRehir3p4OT8gTsf69Ed
Q4bm/aLpwLD1cTy9PmUrhjnGHUyHpPC7xer0esWWWedISIf2PSbtY7h/OPrj
mN2ITDqYFLJ9LUUb9zzn0VNIh7OfGaofokuzOyyOqKeDVZh/rQx6NNyUM/VE
Onjm7mLgQm9x/Va2+VQ6fIy6umsa66PiFXeTO2fToa9s1/ZGtI06E+tXw3Tg
85VZy0LHH4osMrqUDnXVSR8D0XVbd198czUdnDfuSb2BFhgh5lKs0sEn5TSv
DFqnsUaf2y4daCZXWveg3Qp1V3zt00HjvFkgvT7T4ruos87pYFDso/EL6/d7
b7OTV+6kg0CRMus4es187udb73RQvHWsvRN96KQnSf5uOugy95Ea0ReJLJo5
D9KhZ1OzQzX6wc6YWf6QdMi+43fyKbqEQTDhQUQ6bPljdLgAPfI1V3kxJh20
w2s5H6E522W+miWmQ4Sc7Dx9/VAor438kJoO/OuH31PR1mmn5YCcDsyygvn0
63EBvSOFmekQWSbpm42utbMM3pObDuoz5zTy0XMGPwhhj9PhRP225Sfo3Qo+
fStP0qH20HLsM7T2vs33b5SnQxdL5LZ6tOum+MM9z9LhEov77Q9o6nehTq2X
6bCj6i5lGN3eVeBd9jodHL4/pX1Hr76Q2y/alA5btRduMmL8xLPetMW0pkP+
9X2/eNHnw866MX5Ih5m+/dKH0PedBwQdPqUD2/f1faroYmObxqHedLBx9yq7
hGYT999RPZYOKkLttEi0LDdH7aGv6fD4cs9UAdrid+KN5G/pkPp3Nr8F/bK+
6JnbIsarMd2DE/NnfoHVR+NPOqz1htpKoYWFrqlsW0+H6adsY/TzdIAn95vH
rBlQY2VyoBCte8yxbXxXBq47DgoWmM/eV5ojS/ZmAHPbRGIc+nHwPgN/0Qyw
1ti+VI/mHv/QtVsiA+J0ouwO43zpSiKOGKhmgNjjK7L/0JsaQqhCWhmQ782K
OxMCyP8cs5jTzQA1q0jLm2jS6dipYMMM2Jx3dLUPbbZhceGVdQb8S37G/Qzn
75xdGfOxiAwwfKf6xx7Xc6FkzqbVmAzgDFolZaL1GyxD3iZmgPMsZ2wPulSI
n8uKkgG65upyyrjee35y25FWiu+7NP16HV2wob3PtioD/PZ3GNN/rxs8JpYm
V5MBrLVjH+m/v0NI977Oxgz4vagkXYhmUZE7zN6fAUk3yqJ0sD7J3Yya7RnG
/pkM/r6JvpE8WZQ9ngHV8xOzEejWn0nSanMZ8PblgNU79LrQjyWunxlw56dH
3zf0sTM6VYO/M+BypPorVqyHOp2r6dUMZFiTt25TQI9NH/QXYSKDRKnCtD7a
k9HoeggzGfaw6Vpao3l23FX7wUoGP91/il7oAonHIhfZyGD9vMsuHK2p2bvx
JQcZJqmnFtLQQ5eZJ/ZzkWHnUH9rAdrNidAYtpUMKRqxK1VoruCrOT95yKAr
k+xVT78+81VPj58MbiV/97ejB/ScfuftIMN8sadUN1r96Wo6y24yaP3SzxxE
5/EHaZntIcMsu5PnGJrbc+vci71k6OyzrvyCdh9Mjd8pTIapE6+ufaW3Bw78
5ypKhvNRG93o1sgsHn9/gAxs5isr9PvzWRXDjoiT4fZr1kX687bZ1Us9PEwG
4cQ5S/r+6847vf7PR8lQ/9rBqAc9TOi7pyJJBiZt3cb3aK14i0OpRDIU1Wa+
aqTHZ3nuw5I0GTrOsGm/oMfvioeHgSwZhOaJFk/o8X3JtK9Qngza2V27M9Gj
whFNm5XIILU11zUerR24w8FSGdvz59edB+jCKer2WiDDw/htEi5ovtNHXwqo
k8GJYpV2He1dXGF1R5MMu3svtZ+mjyeP2pbOE2QYEjdslUMX952/GnqKDKlX
z51iR29XHt349QwZVpK/jC1gfvhS7ArU9HG8tSZse9Enbfz//jHC9vuyu9PQ
E79yk21MySBbPZ1/BH36krTqm+tkcLaUWeRAl1bXTO61IMPzINuAGczfu/c7
ZLttyKBGLsnLRQtsXfuk6USGsvxooz1o/SNnt4k8wOd3jIYu4vypjOyr8g3C
fBIK6n6HFvxpcb0vmAzMivliueiZKo/i6AgyNDitbzBBB56gnWFIwvEeVxlr
xvW32mwpZDCPDL+NmO4/xfnbJZYaz/2YDK6+Hafi0T9mVMjqRRh/9qUcd/QB
9+Cy3Kdk8L4cR1BGg5LEq4EyMlQfLLcVRl9m7HjLVYl+6aPHio4KFRhxrSaD
4L9dMh1YL/LO1k7n1JAhdGoUnqHr+ax+9b/C97tGb6GiVzKK2NTqMb+PWzK5
oPksDflcG8mQp+YibYKWPPRnb04zGZT+jCvooC1L1WS2vCMD147BT/vQ/h5f
VVTf43xKkXXkQqcoh+m6fCSDgNjT72tY38qYCEaPOsngK//GcBb9vumTaV8X
GfI3ptMG0dPhnracvTheWopD79DM5/a6Qj8Z5LfZs9SiFQZtQrKHyfA9eeIA
/fcIQypnfO8oGe7q9Qinoe2tSzI4xslgOJDEE4sOOXIhT2WCDNyPSX+C0Zk/
/pY6TZJBeUHw0110TTn5ZdY0GSwHjLM90b1emm97ZsjASQq95YJehOlO9u9k
+LMwf8ie/v2DJXJY+Qc+z+HVkC36YIvUtONPrC+DS0HWaPWonsXMX2Tw+KWx
3xJtYuTzr/s3GYhOl8vM0Xd2CbOxr5BhkPPbcbpjhht4lVfJ8N4hO4fux5l2
ex3XcX681t5M//umG9yHMhko4NDgeJ7+/DGJMunuDRQ4MGEWTn//6s9LKmzM
FJiLuJp/G729al3nP1YKCB+lPXZGE31phg6bKfApxDXaA31KXduUxk4BfuZD
hv5oq02zN7o4KcDbeHAhCH23LdplMzcFMpftrKPQpJjjfkrbKJBWO1uUjC6/
0B9sz0uBDp2cRhp9/AT846j8FBCsis8rRH8bFc34tIMCPEENhs/QQjdvlyru
oUBU/c9vHfTxI/C8vL2XAkKEF+9G0UZLFc2UfRRQaOy3mKePlz/jMOsBCpRc
aUig50+mZvaUwkEKhB3bdlAI/ZLt5OKtQxSQXhK/QEAvxsVt7pTA+xVX3YzQ
prli0mRZCiR1C/Jnor2jS1o2KFBAakawjJ7vSR7/mVsqUWBjC2PHB/RHnXMx
h1QpoJquYcuI80Vz2ne+VJcCG3x37bREHz7cVdB8lQKx06Mjx3G+avNc1zhy
jQKMsS22+miLv9/6I8woIL/p6rQdOr2Fkd3QmgJLFSy5ZPTWm0dvDDng9c3Z
/23C+f+7IGD/z/sYD6vf/M1o3niuF0aBFIjr49MfRkv6pBhWPqRA7d3LbL/Q
tqeL7/uEU+BCp+xnQVyPg2QUd49EUqBlLnKZiM7c01CiFkOBxfgSdy304Gz/
KGsiBaz2t6fboVc+WXnYJlPgvniEkg+av+YHd1sqBRyLNhMi0GcjWCGGTIGu
4DWuQvQtt5juRSr63qWf1fTfB0322F/IosAHRdm9LejXElLpAnkU2N9gqf4F
PcJfI+NXQAF1CkH2B3p1XbtttJACB7dcuEH/frDza4eFxhMKHP1e082C9fN4
u8lq9lPMlzR1f270uYqp2M3lFCA6x1/fiXbIcDl8sxLjE/fVcx86LOhf3btn
mB9Hb7UcROfahxgTXlBA8sYlg2Pohgt8C7EvKVAmMbhFBj2mQg5eqqXAOe1e
BgX0P7HD+y69ocB09vuDyvR6zl1e+byBAopHdIJU0fLLcFawmQKsz5oENNDn
R1q++rdQ4P2Gd1OaaKem836f2ygg8FPzuxY6sniUX+s9zhfuWYkT6GsrgVv9
P1LAe966in5dUuMIx7NOCkRPPUih/z1jxAeWxS4KWL6r6lBHf+x2Y5TopUDD
Ow8r+vup+wRWrfuxf1wLhvT2OdvVLlEGKbC27T6F3n6NMqsf/cMUOHM1/Mxx
NO8/9hm+MQrYOjqaENDj2k8m9MYp0AdBHYfRZTHnR4MnKPBc1KZ4Pzpw4G//
60kKHFs9vixI798BStfaNAUkXAQLt6MPOGh9kJ2lQLG8zicu9O+qby2O3ylw
Z3TUgRWddPp47ZefFDAhO237heNpk9j/fO8SBd7K9Oz9hpYf9S+/tIz5Pbi1
eATd59KS37ZKgdY6sHmL3kO6llDGTAVrgTM5Sei5L8zR31mpwMUfphSKrjmW
HyrORoXgkjIXen5ee/3LP20LFeZlWD9fQ1OnQ+webKeCjdy8vCjaSVrS6uVO
fN4WIXtetLrvp2t/dlOh81zxrY3o8a1C528JUaFK70zfZ5w/B+TLwEicCoZt
q8tkdH7QMN9+RSo4DLDe34H2/hDAbfofFYS6KyNZ0ad2H2JPVqGC2fFPT5Zw
/s4VujBwalDBpyJV+xP9e3nX5m+Lp6hwUfmpbByaQajoi4QeFTZ1iN8IQH+4
YThio0+F0cdrH1zQTmvpnwaMqPDOTPjSeXSpqPSrNyZUUEmIz6D/+3GD57J3
f16jQkV7igwX+oe+opqwORUYn37cvYF+PvdTe+NnTYXubK3Pk1iPWvm0HhTe
oMLJ9srmAbRdgY7WoB0VTD40s31A5/SebVJwoMKdp2ce0c8DWg6GwTecqPB+
1Ya1GP2F5aJukgsVxp4rtGShhaVNW3/docIZKf0HMfTvhW/NwkW9qFAiq+QX
jL523erMOR8qiFw4Pu6PTou49b74LhWUPV/+ckAr7XeMHr5PhZ9Fppk30H3P
XQy2BFKBPfpLnRnaw+AOz38PqbAWqmdwBb1jyqvTLoQKwEU6dx5d7ucXnxJG
BdP4wcazaCP+++ebI6ggRxsrOoleLAjcvhxFhUalXvYT6Bj1kJ4DsVQonJ3s
V0NL9oUnG8VTIVxVXkgF3e4QbRyQSAXWNz96FNG3WeN3P02mwnMGBRZ5NEd6
0sBoKvZf+nzOcXSeNCmNOx3zQYD/pTRapyXDRIVMxX1Rh44UevI6be9tKhWo
HBMniOjA5ewRUia2Z+ZRJQEtGplHacmmwi+KYyrdr/cXmq3kUIHAm/adbrPq
JyLi+fi+rdRS+t8znCsbv/CYCk+Yrk3Rn58+VZkVWESFmminMBn0f/7VVmVP
qCBh4UqSRQ/wvxIbf0oFYZGNOxTQno9fT24rp8JLt2drSvR4ajTmqlZSYdxJ
/hSgK/re2jo8o0LusMQGDfR5x3eHM6qx/dIle7Tp8WT9ONNWQ4W58WekU/R4
pn96vPqKCo/NwUcfTZDpvX34NRX+iii8oI/PbbOR+YeNmE+bnc/Rx5Pjz+cn
Fc1U4IzPz7JB50d+dZpooUJcQuMZe3q8qucW1d9jPl9xTfWh93/72vJ6DxW0
co260+j9L2R4drSfCswC35Ky0RkaG72uDOL8OPsfqYjeX0f2tapRKvCnmF+p
Q19o3cnoOo31wKzaYRq9/IBJr2OGCl53hDp/oZNUZkmE71QY7FO1YcT50lfy
Sm7uJxW8HQu27URfTbZ2sF6jgsa+tH86aHOrsuFL3DSw21KfV0j//i2UcbRy
Gw20fWJknqMzex968fPRoCh4obgRPXHqyvaOnTTwFaiwHUHfkGLSOyVCA/+a
S/e5sV6wzc6Q8vbToHer8REBdF521/SmgzRg2xWVK0bf/+/MC6w/QoMDF77z
KKPtGfRrlI/TwOqCyFkbNPczBY40ORrU9X9Xd0IXO4sa/1WgwaJ2xqIXemHi
968KFXz/x5Z7EehY8qg6vxoNlIX1LyeipY1bol00aGBCK53IQLu2pR8l6NCg
apyDqxjNH/TQK/IkDZwvluVUoMvBqXn2NA1C3/vM1aCXn2pa5hnQ4FzRB/dW
dPKtY083GeH9pu8rPqIVxHYyWl+ggQ45P43+vcArZYYkcoUGTvE9F+j1VcCw
a/quCQ1u56UcmkRXc76SG7lGgztbd5Fn0FcbcwOVzWkgVBpRMY9e94/tJFnS
QIlhmwP9/JSh4CP815oGR+r0mn+jYdHK4ZItDfaPaLxeQY88PltTcZMGxjB3
dQ1911qBg9+eBgzN2sn/0ML7RI1dHGlwMPasKyPW/7o+zpyPzjT4sTzzYwPa
PO73L0k3GlBXArno68PGM6PqkXdoMJle847uLNaW6FlPGjjMSEkyo7VqS4dP
+tDg61SgNN0TnulH8/wwHyLOD9DvD5J+6LXpHr7/lcZBugf0wo4oB9Dg2aPr
EkxoSbuoQedAGlgseE/Q2/MgMC4i9yEN9GKS9Rno6yMlSWU4hAZvPZ45rGP7
JV6Q5nnDsb+pYxqr6Ps9ZIpuJA2ietja/6B7fmYa+EfToP7lbW56fI5w5TKV
x9KgT+I+Gz1+/ocel36Lp4GAzIsaenw/aT6x3JdEg67RaIlZtK93VWMYiQaM
7T1aX9AfE1/cqUungeKM1MIIWuxprfgymQYp5LOmA+j3U82h5lk0yNzMFUgf
f1Hmd0rJj2jwov+sehvaQ+jj7LtcGgwUxjY30uN/oU9PoZAGN9Yt5arp+fdm
mmdrBfYn1q+Hin47PPdGq4oGG6N4+Ej08/HfBVfv59h/p95D8egmwt/ury9p
sMQ7PB2I3pXBTqpposHZWd6/9Plx+xnX6cW3NMh1CVS5jn79iWddvI0Gp624
7S+hb3IIXIv/gPFIjEzSQdd4HBG92UcD9dwtRuJoc8PTBTtnaCATMGM3ifO3
0l7/qt4cDT70yjvQ5zNHqNGWB/M0CPL8ca8HXV571WF+kQbxrfP9TaP0/z/1
tnTjGg20lPbF56Gv6Dp9Wf1Hg9L6YQ0a+omlWwJxQyYs/Ke6jYQ2Jvkup7Fk
Asv3Lo4IdMHmyGoXrkxwPFT9xBnNpO2x0rs1E24Ea6zcpN8faC6nwpsJgxQL
Fys0K5Nc6eadmaD8oZGJ/r3eRFV44fbuTDj2QU7AkL5/8OOQ7NyTCV+bKDfP
oM1WR/LThTNB5sjD5+roKoWWKab9mfByTqhaGc3tUSZ2QywTbPrd/8ijrSoy
LN+JZ8K55ocuMugXv4JpUkcyIStST4L++yCvtMtokkQmzBb3iR1F2zqZ7F2X
zISili1m4ugd34mpTTKZ4HfnZIow+v+O7TyeircLALioqFRCqH4oKZSlVAjl
iOy7RLYkpF5JqERlTUQqIi1S3W3ujBYhRSShlGQpO5Esyb4UFd45/fn96N47
c855znmeubdjSpKNShpMmOendUOadtn/+MWTNJmg94rdhPub/8iRPZPaTKi+
zLt/Je2A3uZEFx0mLLnxab0E7Xfry6qKdZngdXODqhjt1Z6Pl8jrM8EwuTcM
v584xbhpdsmACaviRoVFaFd2RF0cNWKC+VnF3mW0160+9tbelAnGR4N50Gdc
980vMGcCRFU4CdGuva2nL2PFhNzRn1O4v9rQrBRxwYYJ0QkuTejwFRJF/XuY
cH+5y190gz3vjLU9E2Z22+zH1yun9Gvl7mPCldYbvPj+5z/Vnf7PmQk/P1/p
QrcIv8oNd2VC/nsuP16fqjU10e3GBJ+gP4fw+mMvJ28xO8iE8JuH5+H9tX8I
PZ7pyQT/4fo2cdrqgkceiXnT16exYQznVYLJnoGQI0wo36yvi/Hritm5scOH
CcFiwm+laGu/kT9scIwJRYJh0WtoJ80T4VDH6b8HSoTg7zX79Ka/CQUyQT/J
kSlH+3pRtVtzEBNOCzYmKON+dib/DoTQ8RwVMVelrb+D3cI6y4RLzYs08Xw7
+jzYwS+CCVuOsm9g/RhPeqR8jmLCdZkcAayvu2qWnzQvMGHf+/h0Q9rmWWut
5sXT+Q7234HnYSKjwvBmMhM0lAz4sZ5d06XUSwgmZM4+l8T9srfO2gYeign2
Kq4vb2A9fJE7veMBHS/XJ97ptGOkN+c/zWRCe+DEe1xvWel6Otw8JmR4veW8
wvV419swoYIJB/vO2QzSFoajve8qmbDymWfmGG3J9uOx/NV0Pe21mJ3EfKwO
eR/2mQn1aeXufDiP7l6yDGij10d68npx2t6QOPyonQlyh8KaVtH2b0+52v+V
CZd5rwSsph2z+m6tZw8TpMkwK+wnT+4+sXcYpvOp2397O847yJ28NsqEqYUV
rjtov2nPv1E9zgTnnCMzQLtldWmzyRQd35rNtYa0e4rKz1z4Q9ePlBa/Kc53
t0rJkmkm6ES5iFnQ5r9Xv38HLwuOeg+8tqUtrNvCEzyXBVWVjgf24rztaL/3
dD4L4vrb6x2wf4d37RoTYMHKnOr1TrRV1/R1qixigadvhbkLbe1Xg1E+i1lw
VfGJ2X7ahgfG1nGXsuAtn8da7Kc2cybLupaxYLPA62p32s73/h6SEWXBmPlj
e4+v+HveOQv2i7FA7btgjift4x3zyFsSLJAZfP7dC89P4QtNG1ay4NTu4An8
/XD0mqX9opIsqLaQb8D+ffWVyCVraRZkb+BJxN8X3D4goZywhgVEv87aI7TZ
cyQ/vlvLAlViXTw6894aP/71LGjyG6pAv9Bdv0xfngXrHJu70GUdG56EbWDB
rVNy9ejqcBXbAkUWrArnvYduWbN1fEqZBee8Luqhu19pJKttZoFImsFL/PyR
AzvUArawIKblrSj675xd9Y+2seByy319vN759w2C+tVZ8HmPlyXeT1sC94uk
JguaP0dq4f3mhggaWmqzwK5MaB7G44r3sYdhO+nPy0rMOIj1ZFez/AmwYHLW
SxXjCbu2ne3cxYIf27Wvu9FeoZL6TXQ3HV/5lmZ8HvxOwDXrlDELcvQZ/Ji/
+xNFK7mmLODwuA5jfkO+ro1oMmeB9JWFLzD/ii++W+2wYUFnrMGsNe3Lx04M
8jqxwIinwxTry9u5wW6rCwu856kc1MfPN9Yq8NzPAut7IR66WG8yc+LfHqTj
taxXXov2nrp4hQQfFmz6nlCrRFtiB9NjxTkWMGLlb+H+dliBv8IkjAVwxO29
IO1ysSNbzkSwoG2l5E98nhU8rML7JZoFmQ9O6syh3crIT2deZoH9zt0vR+j1
d39hbZPKPRYsOvrOvpZ28K9tuw4w6HitCsn4SNv2Wyo3kUXXd2Dmogrcjxe6
Bk1wWRAxsWOgBOfV8b7l+U9YEH/tvl0u7Z2u5mf7s1mwXa1ZLJu2uOnjb5K5
dHwOrP/+mPZb2ZNZYfks8PlV+hr7x8aGOdYGJXQ8Fs96YH+Z32uym1NG15cY
/0Wc1+2/krYLlLMgtWZDOfajFPH1Mu8+0LbUTMV+dVzumNjGKhbIx7gpJNI2
U3+2ML6GBce/rq6/TJvX3mTMvJ4Ff4SqL8bRbvVK6nnYyAINf8+rsbjfONnS
vLSFBUzerU8v0E6MXlfl10bnFy5Onad9NMW3pLqdBRSZ44TPD4zYuc9UO1kg
9pKvNYK2zFOeB0ld9PpKqzsbTnu61PjeeA8LemNDdobhvPqcmGzXxwL9gBGp
UOyXXc2xT/tZkHFgm/Q5nCcTsufEh1ig66Kvcxb77zxf/6ARFqz3XRV6hrbe
8lyvxjEWBN/ObQuhLbWOx0nzJwt+Coq5oie3GlvemqTrQc5uOhjnqX6i3t/f
LKjkOrxAP9zTrO4yTfeXjTU30bEesoqFsyzg2x2QivYIPLpampcNOgkD2eid
UU9Fw+aywSV9dAi94tqsQMd8NgQJbTXGzxtnGE3rLmCDGe+hInRl1tWR+4vY
sDzczQ6vl/u6qYtvCRs03Al+vJ+o2rVNHkJssBl4WIfe3+lTWSrMhunD317h
/WuO5RSvX86GeunnbzE+onyzTy+IsyF4b1ofxm9I2IjqXcGGSLs5chjvdzJX
043/Y4Oswv6zkXgeVG1KIqXYcHIABjA/jjY+Z3zWsqGL57ZYDO1t7jl+H9ax
4Wv65UrMt5D/jIeyPBssI/jSsB7Krl4xH1Zkg3amWzDWy+bqbKlANTY0lPDK
pOL+s2Na+LMGGzR/uwbh77G6hw341bTYoKD+vA3r87ZQ49AvHTZITNXW4+85
BKymi0KM2XBkYt3BDNptlbsPRjqzgafq46LXtH2Am5fvyoZN9+KLS2n/yRQU
Hndjg+BZx2Dcz0ok1xZ5eLIh94xY3wdcf04HpAx82SDTbJCD+9+vFSUnzvmx
YeHlgv3NtP12yn946s+GDbGn57VhPa0ZCpE7xQYi8adOJ663njONAmFsGPWK
dRmgvXdf+ybdCDacWDBbOYT7l3d6Maej2FAxelFtFNfLw4XqfTFs2LWZ2YXP
13YEpl57f5UN625MZc3Sruj684PvGhvqxI3LsJ842u/X006hr6fH/R3O7yDN
9aMZN9lgUuXDxud1T3iyLRMYbLDSkWQswX7nL04vbzq/bSMa2L8+dgbPzHDY
0P5nf8EyPI+X6T44lsGG259Nr4pif9VgzSUessG6w7d9OZ7nSQHn9sdsqIkL
kMT9gdyljwutc9gw6eTjtgLPzzOq7rG5bJiqmue1kra+X8rzV8/ZcMav3AH3
D7UdU0K/89kQ/cpZA58HuNu6eKsWsmE2iTNXEvtpSdHLI0V0PJmZBehQNVlx
RjEbzB9GHJSivYS44NtcwoYHvjI/0bdX/CgVecOGK/dST0jT3hBnIWlWzgYt
voEO9PO/mYFR7+n4W8pp4X7FyHd5xYsPbPirZxmOrvsStHbiI53/CYdstKd1
S7BSDR1fJflP6PFinRrPT2wQ3TLcjo7YylC4U8cG1/nfm9DL2PPD6xrYYMo1
KUbfFT/SsKSZzq+k+XW0cuwHFcNWNhz3kHdEF/zedCH0C13foaKL0GY+19py
O9igd9yYxOttav21bbiTvn/xGXX0YUunS/LdbOgc18rG+50sKvzm1ssGRSsd
aXS0qoz2jT42nM86dBrjJf7mf6vnDLBhlbV4FsaXcMqZe3iIDW8iuxox/hrD
M71VI2wYbzcdxPyURxl90Bhnw+KZ18OYP8cViZl3f7LhnN+bDnz+2/egOVlg
iq7ntR9fYb4F631dG6bZcMrc2ArrIe1/z3YBDweCGj/OiuD98vDKEbwc+Lvb
4a4wbSuF5KFT/BzoC+h4upR2Ukh+mPgyDkw3vDFZgOdnepsQKsKBuweVkrBe
s5kWxj3L6e4f6lU9D/PzoWNZ7koO+EcsVeXF8+9qAcZeWQ54Czpf/4377ZI9
pcnqHHjE6xjdh/1j3x3u9HYOLPZsPYPn2eKBnkue2hyI0h8P6Kb9TSxk7zZd
DuScc/H6Slvu8L2eTyYciOgijzbhPJrue69tzoGwHXbBuN6NErc+ZlpywL7u
Rnwdnvfy3wQF7uFA3DWFkhrs74sHF4i6cuDGi6xL72nr3FcfDHHjgF13z2f8
/rpKLbym050DV+Nb5LC/jOwXvZV1iAMTqYo/cH5HjLuErjrCAak7Vi7Yn4Rj
OQcjfThQcfpHE+7ntz7RVLQ9zgErzdGpQtqlBlFC+QH06w+I3i7AftL8YVzm
JAfyu1aYvqAdNPdAwWgwB14W769+TnvBDfKe41kOnF9txX1G+6bS+PniUA5Y
eLtdxv1C/t4LFolRHEh/ez06h/ZKDZWpwWgOrLayvo37h6AV9QzTWA58q7Qv
yqJd//ucBRHHgUvX6kaf0FZrWT81N4EDAZ95tqKTCyoZB65wwOisVFQmzqs7
Jy0KEzmw8rt6J+4/bMOkplYmc+D0GTNr9JMDZYxT1znw86ZT5SPay/R8LT7d
oD+f8HBE+8mKTW26zYEL/Icm8Hlk5bxCxqU79P3+556OVurxtOi7ywFTUzsH
dPzbxVMGDA4MVRivRvdxcxgMFgdsDVx/PcDzWpyLBQ/BAekRv1Y04TNvypnk
wCdHhxo0v8UDxvMM+vVCPz6jvVTsLMQecWDk7mwPukRoetI/k66HVB8BfP+1
o0zGxywO3I8SUEdH1JpZKD6l8zXGDUC3Z49PxjzjwGCIaiFaJ+U2oyuPA0IP
rovh/d05pW+xq4ADoWVJZ9DTDv2Td15yoFeheQjtrHmN8ecVB8Y0ZPwwXnmr
tC0cSuj7tZOcRq+Y7pzMLuPAzfawFIx3UFscY1k5vX6052hjPupebrHwfc+B
0nc2A+hrEZEMuSoOvOgP8sf8jh3caBFVw4FTrQW7Mf82u2sn2z9x4ERi+tqn
tJcKrLW42cgB4RbONNbLxUvFk4KdHGgfbpbGevvue4RxuIsDA181dmA9GlkJ
W5T1cCDNdL071ut8EXdGaD8H+tP7iopoh6fOsRid4ICj0v1SnL/tp7mTFpMc
2CIkIoLPk3c6WTOo33Q+bO944Hr5K3lv0mOWAw2gLozrK4gBjHoBAu5MvL5Y
Rdv3Yejki1UEtCoEJ+A8DhvRnT8iSYCfm1V1C+2krXNF160m4L3102U4n5/l
xahckiVgtdz7WHy+xffmqpeLEgF7hRssumiLLdwTeFWFgG8fY09gv5A3F4so
3UzAnl0nr/fQtqi9maakRkC5yPf332mnfmF8mt5JQNxm3yGc76QMfQrSJcBV
WL8Xz98FnvLDnnoEmLwxa8J5//VHxqJKQwLWFZhzcf8/oXxsBa8JAcPnR87j
/Bfw3yynZka/n6q0E57XlSZzdt2xIqDX4NjgOG3QCrKqsSEgWm1HxgTm65ym
63w7AvZTPw78/Lf+X5723UdA05y2rF+YL8PwC/edCFAQHrTE837aRb3kOhcC
vtvv6UQXC719vNOdgLF9k0NTtD/ZXiz09yDAPnz1YeyvPSlmFWwv+v2zAxrR
vxuXNDV5E3BDvgf+4P5Msrpnyf8ISBTxS0dLuyVN7DpKQB3JN4FWZdjxnTpG
X291ki7+fxr9bvFl1HH6fjvGotD2Ck1SXwIIcGPJvkQf8bmtKHKSgO1m24bR
Zx65ahoG0fmdv01imvbl0dVGIcEEPJ63RR19f1un3aMzBIid3mmOzg5iHew8
R+f/qpcj+k3+oePi4QTIhOa5optmFEJNIwm47G/87+/9uv3xoecJkHUX+ff6
maiHN7MuEGBzSPrf+y9760f0xBKgHZ3w7/NlF215uiqegMq68BG8PjWLideW
CQT89FtZjDa+mlsdeYWAez6nL6KdP53+kptIQF7HSxO0r7j2wI9rBKj0LuFD
hzvO/Ja+TsDg9QtZGK9raUUCe24QsF7A0BnNbo8Qi7lFwIvFbtMY/+drd8u+
SCPgUT3Pv/lX4cWvOpxOAHuDkwK6jVuuI3ufAIP3d7MxnyP9ceYOTAK2nuPb
jhYLEDpcRBCQrNSjhPnf2PiMT5YiwE4qIBHrBXQO3LnwgICLgp+GsJ4OL3pS
a/GEAILTnIz19oJhu7M1n4CXAzLXsV6rF/xtgEICljveL8d67j7GDGAW0fF7
sPXXMG0h7Qnif6UEPNV4oI/1f/BTisjvSgLSFphn/sB61dR56FJNQPXdRyU4
v+Pv9hi9qiUg4tatz7i+nvponItpIKDQ124E19/CeU29Yl8JONjbIvGN9uNt
koVbJghQ7bb3xfVeeqvU4fovAhpsg0KxHzTN8R37PUXQcRhPxPk+t7JQvniG
gE2y/xXjfLf3ckuyEuBCzsK2f99f+1QIKGcv5MLjokuBn7CfqGa+FV/MhS6Z
DCaez8mZOTNty7jQUP5HGOf/TArD++gqLvQ92auE53WRaVO+akku5Db/CK/E
/nFwPG3rai5cbYtqwfOEtcru2j+yXEj7cZ2J53mv5IGj++W4cE9ilzA6+E+y
wGsFLkTmnojGfsd8073jojIXTth+iniH+Ve63DCwiQu1nxQXoSuT1AOst3CB
U3X4Ju43Oqe+LM7ZxgWJBfc3oSf3xxASGlwwg/4P2E8Xl23SO6PJheVrAv3R
MoqNrV+0uZDyx0MKrZYYHqSnwwVvsbxq7MemkwoiHF0ulA0ejUeLFvULfdXj
wtJuFxt0y4VHSyQNuKAqlCmFZln6CzoYcWHbiPtI2b9637YwyYQL/y0+9g6t
9uUXf6UZF370VHHRs+y8eQss6eufF3UZ/db3LJ++NRf29EWGoK+owZxQWy40
TXw+it43wzv73I4LMxrpXmiZstK/4/Zc4H9f6YnuuxTzW8WRC3K6Zv9DZ9mZ
Th5x5sKVTbMn0Wckl/xkuXIhQPljDFq/q2qs3Y0LvFWMu+jFD5JGVh3kwjHS
oxBdF7h3aK8nfb02Ux3oO9orBq4e4gLharwI7/fQ3Ja+isN0Pbhra6I3Vdzp
5ffhAjX+3Bc9mXSge5cvFyo7ygj0KyfZb2f96Hiud+9FX1zb0/HMn66Hdg8l
jP+qLJ9W5VNcCFww7w36W7BK8+HTXMhn7FmF+czYNdrADOHC0QV+geidNac+
rQyj6+eS71asB7eRiPfzY7mQ+CqoB+tH4fnuct04LvTmaLpifY2GCbw5c4kL
051PGtCRQgnFo1e58EZtYQPWJ1vlxvO2m1zIeKb6B+v5x9FHnKcZXGjMisnA
9XCyrznSq4oLY1oRkThPBWf/GqbU0PmImS/+hTZDREqw7BMX1PQrCHSVttu1
dY1c0FtwtQzn7cbL35jfOrggL5Tfg/vvYsa8w6Lf6PxvaDyM52WHZ+uV9Lu5
UBeu9x0d3eGdw+jjgvaT819wvbdvGSh1H+OC+pQjG+fzSaMlFxMnuFBok7YU
+8NiFxWL4l9cMPV3PoHWjD5et+YvF9yShdTwPFB9M/Gm9QwXmg90XUF7P8py
DechQS/6Zw86uWGiu30uCa+8L13E/qM4IEYJ8ZOg2j/6rx8Vz9E4BgtIyBfR
l8R+tU9s3xa/RSQcN/BxQw9vCP6VvpiEaukj6ehonVv5H5eSsEdLuwktuedF
6OwyEk5s7RDC/pft3aqnIkrCQ7a9Htrk7Az/fjESgpXuHEe3X5WuSJAgwdYj
6xb6FH3ULVxJQnZ38iv0kvwDewb/I0HCSr8TzfwYISElTcKkVgFPP22tb4wW
8zUk1GvPrEDXTJbcPbuWhJ7n/cpo78XdHg/WkSCaEq2Dnl3Dr9AqR0L7dL0p
OkVNfkBwA30/kgO2aEVT40xtRRK8ZWrs0a/3Hznho0zCBo2kf3YMjNt+exMJ
N+K0//374ZiM6feqJGgYN5mgL6R9ePVnKwnxaUE70VJPBs9vVCdBPGftv+vJ
Lltq4rSdBJcXPf+u16R505I4LRLs4cMcdMeQdU3eDhLyQkq6/s2PuQEpfTok
PHNvKf0XjxXXHFfuIoH4tPE+mqWUI2WiT0Lb4/JgtPauuq+nDUh4VFdhiT78
P4n/NZqQcPKM6xDmhydsu8oCcxLE8lfmoVOuOY5pWJLAKroeji4puB2SakvC
tzQVfrRjTYHOWzsSHhw7Xor1MdLdxjdpT8Lh/Y/D0FJCa+LtnUkYTUscxPrK
NZRvfepK18/80ptoq1AVZbEDJAgH/tRDhw/uqPrkSYKA5sAlrN9vFY6iNsdI
kHUwnIv1TsVeu20WQULgw62puH70X90aoKJIuBBjuA7dMnl/56ILdD09ysjs
wHh4Z7aXx5Hwq/jXW1x//gaVsobJJGy23jKB61eDT+CBLkFCefd9D5yX1ZpL
Z+6SJFCRh37hvDziL2bJ84CElGpWHPp2h+xIYSZdv9ZznzdivbzU3aadT0Lr
9eANOE9TfxlF3yogQdJzd0U99kMVq/rfL0n4ohzhh3a/43r6eQkJ5h1JRXie
LjsTUqBWScLC2qYwnL/7syOWpFTR8bj1Vx09+SN2/0QNCfy1y0ax/yg4pc7J
riehk9f+GLo4Md1GpImuV1WOKtrxHZvh30Jfr6ryFM7r+O05uzd3kFCk5nsF
ve74i5QrnSTEpascQBcSr3uGukj4ru60DW3f/k7DspcEpeEhQfSweE3swz4S
uM/6e3Dex1o2Ni0eICEz3KoMLXOhfePRIRJStVYS6LzCnjMVIyQ8rjO6hLb9
Ofhh4zh9v3rNJ9B3LwtFuP8k4UWM4EF0v7yq2o1Jen2xVWzR24tt+z7+JqGm
SM8AHe104s78aRIUJGy00TXjKTY7ZkkodTu+DS2d8Gx+4BwK/CRSN6N95Jry
SD4K+uryNqGfFf3x7ZhHwdiWSlX0PEfJtRICFJi+KVNH24ztrLdYSMFj+Rs6
6DvxbnHnBSnoHNpugv6xLkLnxRIKGNlp9miNl4yxUSEKHi15fggd5VDKURCh
4E1yWDC6eqTbyW05BfJ8Py6jpeIEhK6LU3Cri/dffI7Ibij5sIKCLxGFxejc
AtOguf9RUKuzuB091/6oopYUBXbhbbNoq+GE9uOrKTDIWCOD+UiLfXyNkKHg
/LoyA3SfTI3RF1kKRqzzj6Ij7ZZnmilQUG1vV4yuGlTzjNxIAd+fhiH0fzEO
K/KUKGjuOiKN9fI071a4nCoFIVPJUeheaRkbXi0KXBpEPLH+tj3Xm799BwVv
zffdQ0fYeOYd06FANl7qC3rVeUKmVY+CGpc6V6xniz7lsVwzCnqLv/pgvWdl
a1076krBFqI6E9cLj4WLEdONAko15S/arOfc3yZ3CkbVEg1xfXWvKPYwOkS/
/+TXVrREqNG2tX4UbFh4fwHub88Z29U1hFPwvYc0xfUbcOyzv3UUBTszfVLR
3sl2S99F0xYY60TbdNgZ5cdR0FM3chLnsSF/3bctCRR4XtQuRGsr7Q3PuEKB
mt4wH/YHudN789KSKTh1SPYi+r/0ur1iqRTsqPZ7hxYu3TuWcJN+/3cfBLC/
/BWyVwxLp6Cu52IoekSt/u3kPQrc3tfmorud7T2PMylY/GJmAF1F2N9x51KQ
tavCFvtVaWW9ZjNFwb3r9pHovHH7etuHFNw4lfIY/WhlQ0DFYwpEd51tRjPB
QWh3FgWX9vLMxf3BDa+GjIIcCs6Jim5AJ8Q7GKs9oyBAi2GOjnzS0PUwjwIb
q1RfdFCDQ4RcAQV/dk7Eo4/ONEjdfUmBlNcLAu0uuy9fopgCb9nhV2h7k0b7
qyUUxDQkNqDN/PaNL3hDgWIHux+tm9J4JaKcAt405Rm02ot9Sn/eU5B3RHEx
7lcUvzaWB1RSwMO9vwK9RsDRq7+KgqinSWvRYspNvJ61FIyPzNmIFtzjmN76
mYK9ri0q6DnBTVp7G+j1dUZEFf0z3bGhsomOf2XWZvSP0qZAw1Y6fr3lyv/2
Rz8clxV9oeDzAXcF9OdlzQ80vlJQ9DF2DfqdupNJ5jcKDN+aiaNfujR3K/RQ
YNmRuxCdHekUef87BYWP6//g/XC5zdKr+ikIqnjWh77z0elF0iAFHu8O1aOT
JpodBEcoUFUb+RevmFXOE1FjFLTutiLR/oeclU9O0uthgBOIPnSp5d3gbwom
/pTsRTtnOR86NE2BXOiwGtpg1vmuA28GWFXlj2C+tda1alfPzYAJkbAK9CZT
l0Zj/gxY8ewWC73quouwlmAGfL0i/K+ehApaH2YtyYBz86Pl0PM7XUwVl2WA
86q431h/w8quUZJiGbDvYuJtdNeettUpEhmQXF34P3RTsGvBklUZoKhevh39
8W7bvguSGeBzvng+uqTM9eesdAakR+fX4Hr4P2qJYgI=
      "]]}}, {{}, {}, 
    {Hue[
      NCache[
       Rational[1, 10], 0.1]], Thickness[Large], LineBox[CompressedData["
1:eJwU2nk81FsUAHBLliJLqCyVRKHCjCVLcawvIillKSpLkjWJkBDC2NexjjEj
e6iQbEUhokQpW4iEkIRU1Dv+ep/v+91+v3vPPffce6d227idtGdiYGBoYmVg
WP8vm6b/DQ8tPo09KYmLe3cchUn+sIv1Rd81Wi6T6faq/8HsHtpgShEjnLFK
MPzWqQeX6gPZXwdsAsfn2hop2XrgXiybHlzECxXnhG92R+vBgZWd5bsEtsJ1
6jiZP1wPpnS4WmoDhKCas0po8o4e5MWvDZhN74SUigqe/WF6QHBbXvEp2g0R
eX9j89FxAnPML4b3wFexjTPL6Lnaz1xbBfbCVZGvfcz4PkObIUE7A0nQ+ssn
9Q6fF7G/E38QIA37gSHiBpq9rEOWofIAfL04O/8bv+dw+rnq8WkZ4PLlI11C
j60Nib2KlYOddX9pTaF6sOWNheT1IgJcHw04wo/WzH13UKSZCOfoZ+9Zh+D4
vE3knw3LA5V+ZUdusB682qGvziugBL+UTDdL3NaDyCvKpvcCVIES9qeIK0AP
mG5zPPUo0oQfhiUjlBt6kO7UptVySAvSxVQYX3rjeE+HNQs2a8HdL+Kvl7z0
4IIk88unw9rQptPv9N91PWh49fsdl4AepD0r9Oi/qgd+wtNfiwIMwHWhbb7+
ih74Wo5HXi0yAdPL3B+dzupBVBnbNOdPE3glIThxylIPKBv2Hy3QPgllt/9y
q1rowbPSqxuGB0+COSmsnsFMDziZ/9005DaFlRMj+71P6kF2saDrPs8zIPl1
dzGLvh48Xz1+YujIWeDnLeZMVNCDXhOP0hukszDDfUNfRV4PJvOSOfnfn4X2
6VeaQwQ92Gwy+MLA/Rw0a6ub7ZTVgzN3HTWraVaQYSX+MERKDxb3aqW1MV+A
kqpg3uEdehD2+hwp97IN/v+mrPINenA8md/pcpQNnC40I+1h1gP+sx3HDpTb
gCrRQiCJUQ9oE2qbK37awMCe7F8uf3Whbk0o7tkdW0hd8M7esKIL8/v7kj/l
2sHHmV7vmmldMA8/nSM6egkuDDx2k3ulCzuPb749vsEBdpOLqSc6dOEzX7NN
gaQDOFd/ZXRt1wWPbAVxOXcH4Ex4qkdt0YWoKr58jX8OUPqc99qnBl1oHH9T
Yr3DEbJonVv7S3VBWvN4daaFE2R67F3xi9KFrp7pvyU3naD240tdPZIueF0K
063PdoJcF9srm8N1oSnyaffQZycQ0/ORSgjWBYte4uxOD2dYSbQQuO6rC+FO
28RySC5g1hpxPMtBF74kj0TerXUDOFBMPKeB/ZH076786AZmNxm+PT6sC2lD
UZxjDO5wZFCClV9VFzTcpU792OMODZIrCvUKuhCZbDPCd8Ud8pwXxMekdGHP
yNvfpsvuMPLRr92HTxdOXn8s+57LA1YaJL9UjulAVa9yzcBuD3gnVHT81IgO
CCtX64woeEBVUFHP10EdGP9dZTFl6QFCRKfdXL064BVYEfwnzwOeZwqqbXuh
AxmRZe93aVwDuebsT0rF2D7nbsBlN0+4oZMvHe6iA0eZJTa53PaE//hkjQMc
deCeXW7S1WRPMEnUnnO3x/ftoxf61nqC+yO7cG0rHdh4j9oTxXYdWkxL6HcN
dUCmOmPf/ezrYNxqp24hrQPer+Jf/3rtBXkjUjZWo9rge2Tc4/GoF7BXXFKY
GdSGWyVKW31+eMFK1dtH1z9oQwhp4NzKVm/w3Pfu+Y3X2pCgJzG9bOUNEePi
6er12lDSUL1h8as3zI4L2baQtWGkdFhljs0HDpEfUu4f1YaxHcShe4I+QP4g
QI3T1oaJqJBAl/0+YHlcftlRXRtmr0i1zhz3AeOJC2QOBW34vfea6ddkH0gW
J7pv2qUN/NmsbpN7fOGY556axR9aoB97MPeThh9cf7lLxz1NC6y33i/decoP
lFsu3d+eqAUeWQqPLS/5gesOkyM1UVqQWaz2qjvKDxInR+9NBmjBfKv+SlOf
H1RtU/+0YK8FqQyXDOnXboKkSIljnZwWTFylLNrm+8PoHC1lX6MmaBWF0TzY
AuGHySPv950AG3K0Gsd4AkF5x536n80ALeS1YVOhQFDL6mLe0gBwLPTajkMH
A8F7XrNYoRTA9ML51D8nA6GnyU5SPgbAYeuhmBBKINwpfKAibAQQdXvCJ0Ux
CF7ITdXcjdaAd5a6JjW2t4F1QCfktvkRUH9iJ2RPDoGHO77tlWJTgQ8vdv/6
Tg2Bn7nU6luLynCt++P7W0UhcPF72399o8pQ8Nk8ObU+BF5dmrKi1CnDFk4j
no6xEMiX3ebg5qEMn80VWeXlQuG5r7/epeFDELXAssDQFgr1931Zgp8qwd7V
pq7o7lColI+786tUCRpZAsuEBkOhJp05wj9LCZa3/3ZW+BYKUxE7ZMp8leCC
xtwXB4E7QBcffvRUUQkUonqHXl28A6NfQ9z6SxVhQCK/LfP3HeD6pxbdWqoA
OlWdCmHMYeA4pMxzg6oApXqL2Vc5w+DuvDtNLUEBbjtoeuntDIMDwy8qV68r
gHThgNi8Zhjkm7AVOqkrwI0DPDe1I8Kg7Pjp6T098vCpTunLwYQwGDpNyBdq
kQdDI6uT2zPCgMtVVXbfY3nY5VokOVsSBpKCahq3s+WhpUznXUpXGCzHRwTo
uMiDgLyPzPS2cCh+1CIjuFkebj3LTnsrGg57Mkq/+TPKw+Splg1PpNDLL6t/
LxGhzpNvIFEtHOJk2SYPDxPBrupe2JHz4cDiTrb+8oAID1Q+jcTlhYNLXvrW
BWsiiLSzG/qVhYPQ0kbRL6ZEuGMp+8i+OhxM/Vstlw2IYOF3M1q1PRyihy8y
2B0iAkP9VtXx2XAI/80cFchLBGM4lnhIMQKC7v5x+dJOgHnmr9uWjkSAq0yg
TkMTARJaSZkP9CLgr7iw3v0aAvQeb7970DwC1O7Yv5zBffmclX71Hr8IaL7b
E9wYRYC/olOHR4MjgH0s6mhQKAGo4+GNlKgI2P9DiHT+FgHGnF60C1IiYE/m
ts833Alwxfe/Ie7GCJAfyuuQOkMATvUvFzvbIoDsLb5t0pgA9xjDJkjdEXCR
VUz4hT72L7zlG8t4BPi4XDv+7Qj2z/CS57OZCFj0+Bl+SJkACjysvwKXIuDE
Um4snUgAb7Iu0yorCaLu6F+Y2keA7Wc/33nMTYITbPbWz8UIULMzlMN7Owny
vxinNe/A/t99zr8gRYJ7uQ+Cj/ATIKRCe9+kIQmir/jbbWMmwN4bY8V3T5Og
T+FHoPI/OWhVC5aztSbBYd3l76F/5ODyP7FKUQcSXJocTWZYkYNNz5pUPrqR
YC3U/EzhohyU3LFpyLhBglR+bvGg73Jw3IBJ2yKIBEEuod/D5+Qg/o2m4dsE
Eqyu7og6MCUHxOTRrvgMEqQIDNq0T8jBW/Og08a5JChm/nYqc1wOvER293Pe
I8EbGR5P+ic52D7y1Lq9kgRtTZkDIyNyUEO/MBbWQIIuzvmi08NycNaB4bJu
KwnUHMjMzB/lYFWaOsPURQJVwx7O6UE5oMxpXH36gQRncg9840DDg+El/1ES
sDXt7HUckIPR6wG+atMkMN6kPLcBfVtl17+VBRLcnTpo+7FfDsTXGoKr/pAg
ePHlxZ/olqfW7J4bIiF3XxGvCba/HPI3irA5Es64rqbNoDcdpfB+E4iEKxJc
Qi/xe8Uc6iklOyOBcJylZHZIDgxfDwld2RcJW4c6L673fy7BP3ufXCT4BQQC
86gcxJ3ZIf5ZORKemDbqruD4iUL1BTTNSJg+VGSh+BnjNXTu4AWDSODLVztX
+0UOrues3t9xKhJErzDxRk7LwVb7TKWBs5EwI/JK5u6sHFRLHq5NtYuEXy7M
RptwfmxueF7jd42EIO6cR1xLcrD5Rcn+OO9I4OT9FOD8C9tv+zzGERQJLWtB
C3v+YnuHHZlhJHzfgvBBRcwXzkenTZmTImEhuHALlZ0Aj1hjOAOyIkHkmM5J
Oy58nvf3pld5JBz1aNNbFiJA1ZKS4sLjSJD2N2Vr2k2Ai7pusy7PIiE5+Zzi
mCQ+Hx+2su+NhKVbZWU7Md8v7GlUN12NhJul4kZKlgTYdO3X8muWKKg8k1rm
ZEuAyiZC2THuKDBosG8bdsbnNrRd2mJRIDjLGuURSIAKajAD8WgUrO7uOvqo
kABsO/WauJOiwO7UkcqyfwR44HLLNzIrCgJoG9//twnP3fVVRLb8KOg44Xmz
iZ8I5ef20f8+joKLttPZ/0kRwbLk/FnfZ1HwjWmlRk+eCCyrZL7ljij4eCCi
kPcIPs9gD5kdjgILieGpZWMibPgKhx2noiDKwus7mwURylR9FscXooDLL/ZQ
90V83j9lN8gSjfXR5XqwBxFKpcR2mHNHQ4Bbaq2tL9Y3H8t3Pdujocv008S3
IHy+/aXuy/3R8MFK0pQpjgjml5n/6ilGw+PN14pCUojAXK1W1aQeDRaVyizF
mdiezdNV/Wg0/F5M0PakYXuzkr01JtHQOrkSNZxPBKb88Y+KZ6OBaSHOaqaE
CPeWRcj37aLheP4Jr/T72F7vtPFB12i46G8yOFWJ7VOi2Qq9o8F0pmyg/zER
Sj43PxEPigatisafLvVEMFP8600lRYOe58bv9KfYPlRJTiQpGmactOv9n2H7
t66T5Kxo4GpNDFjFe84Z8XwqX340/L1Fjtr9ggiMnsPmseXRsDThaD3Xhu2f
bePlqImG+JpPiXYvsT3fibY7z6LhF+Hxt9AOInRNfd98oSMajD6ObdLvJILB
08STKu+iIfVNtn8z+nmKInnLx2hQLS2aW0UfcXk/8HUiGsRahbZ9R1dp+4g2
f4sGYZELj+loOSFhe8pKNMyqXsjdii6aryv0ZowBrhS20mP4PfFW67kTm2Kg
Jt//oQ72h5LFIC/NFwNqd3NTmNuJsN2T5s0sEgP5kkaHSTieBAOdukHxGBiS
mI7sbyEC5+4JhqqDMfDD0sR5+TnuZz/DdGOVYuBq5Nrz4Sbcv15JkS5rxED7
N0HfVIzfD18XPmGTGCgmfQsIqCWCswm3+aJFDDx71xl+v5oIE/vuZ3baxECo
+n6rGpyf/reLEoGeMSCXHJtlVkaEJpmbyp/JMVCS99b+O5UIh1l2+jdQY2BG
ye7jpiwc/8CTRnJhDITXpnSwpxGhMJz5mEFtDMTcUNSuxvyK+0SyKvsYAxvJ
JAPuACJsenyAFv4F+/c89awX5mdI7KuJi/MxsF1b+lrndSJ4H97izs8UC9x/
OoZOOBPBOiXtto9ELGTynXz7ypwIBwwK8rWdY0HjS2hjthwR8kQNZkSux0LB
ydce8fuJIPrzq9yyfyyIFPmdDtlLBL5c2ZqC2FjIy3PguSpChN9rVR2bH8bC
M/tkQX92IrTdb/7+/lcsbBWo9GD9hPvXJobKR4xx0Dj0YX7DEAEc1HZcDWaN
g7InkbFbPhBgOstsSognDqZOaB63fkWAbzYdffp74sA3W3awo5YAcklTyQKS
cUAxDYi1eEQAj2bWk6MH4uDzHQnjPw8IsLhPs/2GUhw41ClUBOL54PdMZU2+
fhxEq8RtzksngNrOHq9rx+NAa3lhx1wKAW4azxM1TsVByAO/+BOJBPh3X7q4
91wcSP+JkXHA8wSM/edAuxgHUv8pp4pEEOA2v/0e10txoJmVMzmH54sN3tkZ
LO5xMOf0p2AmgAB6BXVmbzzjwGY80UjQnwBhfX18WT5xwKafdMTeF+vfYf4o
hWBsL617wuo6AY65EI4yhMdB7X2W5E3XCBBFOb6hIyoOWsuqHPrwfMLNGHHT
NiUOWoR6R4awfp4g5inLZsRBdvqmWH4nPH/YPlv8nR0HdX+2jbo6EqAnaaS8
JTcOgsM+m8w6EIC/Zc05oTAOmjqtzOIuEeDMTyEp69I4EHjOf8ncngBkSeXP
Ug/jYFJVe0rXjgAfLE7nLD2KAwMhLn0LrN9CkR5WjXVx8P0+12SCDQHO1sUK
RjfGQRIn564fFwmQOVvyzrwlDkzls3R80R93tseLv4yDjex+dEn0rhNfjOZf
x4FjwteAvxdwvwjasKnubRzo1G/bvoqmPdjdEtYXB3e62DJ2Y/uxMfXbpz7G
wWX+HAU3tLjAOfVdY3Eg1CrL9Bltr+fze/pLHDBU6QsEY3/yvFOqqmbiIJ48
46OP/Z0seOhx+3sc0Hcw7FPG8Uj1d8kcX46DafvHm41xvFc45qYF/8SBSPUG
nhiMR8lhjvzP/+Ig7QXv2iLGa9ZF0vb+hniQr5yhBGM8ZbJ1d/lvjIcjkQfy
VDDe7l02A0e54qFio+HjrS4EuM8YSObni4fU92nuQm54/rOr4S4RiQcFUcLT
RJzP68nvX3rvjgdv71FZdi/cP1sWw7T3xoNyw7Mv1BsEUJGSZRiQjYedCqo7
DuP5dOsiu36cQjyctxUMkgnCfG74FK+rEg9uo29JEEKAUtOUPeVa8TCV2xfw
hEQAscA1vdDT8ZCio75xYxrmr8H7WFXLeHCKlRbsyyTAoMD9D9+s46HwRB/H
EyrOd7HdFcvL8XDAZndSSwHu/+9fRsv6xYPJFg9d8mMCTOXc7R0PiIfu6dm5
qXoCtDgH7EoPiYcXDZG6ungeD2KSv78hJh7MVAqfcr0kwPLB9Ld91HjwiTCJ
eTxIgJGQy8IhLfHg6Sim8v4vAeqNtexUXsaDIVdYxwATEdKFRO7NvY6HsYnu
Px2sRDhd/lrdoi8eFhNF7d24iED0Kwzj+hgPgauhH3dsIQKPXnDXs0/xsPfj
jNdDASK0DyjZyMzEQ4M1u2Ys1pv8PJ7isfl4EN/adqRnF9a7q9M/UpfiIX7f
8o9fYkTQYKOEMv+LhyVP3rmvknhf6fZ+Vc2cAAuBtSmVWM9+Z5psc2VPgBdN
O59ZyxChgshS+IE3AXaz3FU3wvND/NrH79Fb8TlPVUy8IhFcX1SragsnAGOU
8MWHeJ8xTEwIXtmVANwqi7YPVIggZe3ccU88AYiMzeYxakRgldITsJVKgPfO
p/n+w/PH+I9d1ttlEqBzscxrUJ0IjQ2/8jqJCUDr4Pc9DrhfRfR8u30oAbKF
fESzNIngZ3pPWfkwfl9uOOiFFu73u8KCZiEBcjI9nnRpE0Fx+kI7TTcB9DdN
cVXpEGFLpSqfuUECaNW9vndDlwjfAvjPbTZOADNXq5ntekToMJjLbTqVADKE
LWJkdJHAi1lv8wToHlis+oEOG8lROmiVAD9ja4Vl/8P2ruW68RcTYO8TApM+
mmetwXTJPgFqdB3G9NCnIzttLa4kQEnaW1kpdLrgoEe9awI4sMVdnMf3DedP
B+2+lgBUjn8rmWhxpV9xod4JMFzE5iOLdnzORp3yS4Bp/hKXAuxv6cmtZUaB
CdCmvcOeHf1jRLzhfkgCTLzYsGCM41N2k+8UiEiA33/nSwJw/P5rmoM+0QnA
U2osm4rxaYo88XUoPgEmH7zZlo7xYxM6/1szJQGumiaw3cH4Gha4bMxLTwC1
LYw55zSI0PuctM+VngDvdl116jhMBOFTaUrd+Qnwg2w3cwnn78Jovq5SSQLM
blGtnsP5nV57bvu3IgH62UlDL5SIsKb0LzumJQESu8O1a2SJoNW8uWyhPQFy
JVgW3xzE88MpkYYzrxPgwZa6U4OYbzzuKoM7PyRAUiD/65f7MB6F17aXTSXA
jsy7RyUxfx0P3d7HN5cAM0wPN05ifpc2xyl5LyTArhSeumwhHP+ne6YafxLg
q369/y9cD8eEJ+NecybC009Kbx04ieARfW7jvGwinJXP/1qxgud9YaftpgqJ
cNju0Z7DywRYLfTZV62cCFJTh7Of/yDAnZYU3UDNRDikIOU2MEeA9H9dQTyn
EoF/g5O3zGcCNF7V/S3nlQi1ZXypPd24f+mJ7ln0TQT93CiibxcBTIX+HHsU
kAgDpEtL0rhfTzSVZx2JSAQfYaWlkjasL/wimgaZiRD5XJMfGglwenLZcXNO
ItA+3ziu+4QAlLo3CV13E2FBQf2COdYbgn3Y+JmyRDAK20ovxHp0pmohzLYp
EZwl+08wPyRANqmzfG9rIkx97PgZdB/rvXVB39TLROAwDrfmLSeAH5v1fvd3
iWBZ/Jpie48AzweUTeX7E+H9s07OfSUE4Crn81/+mAj9uufOreL5gGre9urm
ZCLc3HKaMoT1cPpA7k+N2US4/VRsw3Q+AeQZA0SZFxIh0Y4utxF9852Ffsty
IrjGBp1Wy8P6WKjgEfEnET5376IE3sX9+hZ3hiFDEmyscj7Yl0sA85PTz7hZ
ksBM9pmELpq2t3mme2MSeH2MzH9OJ8DX39kCKVxJ8Ih97wsztMJrX3ULviTw
kduW9pdGgFv00w4i25Pgknn1/sfoVm+5uGGRJChlZyWFoXkMOR7TdidBzjhj
hSPaUnRi1H5vEtz++rPgPJq++HST1P4k+HJvzX79+cyLDPkZ2SSYP3F54A5a
KcvrXJlCEjxe/bv4CB1w1STUQyUJtMTPUlbRL3QPlCqqJ8HWws81pti/LUJs
71e0kqC4IlXsKfrs3Oi/2v/wfUHkEnUcX25TnWSAYRL8U2862IWeSyGbaJkk
wSu5P86eGJ9DTh6+LGewv3W/9u/H+AVqGNFfWCaB5/zpA4voNj7JjsjzSSBH
NNj3GuO9ZZJp6bhdEkRtrGyrxfm5G1et984lCe7ve/LgBc7fnF2iW6pHEvh9
OagxWUwAZRXX1LPeSZD5WuXPNpz/9tE906OB2L9k+5N5ZXgeqvq75W4o2rD2
HzPmjxWpT+0yKQlUyHfY3fH8OE+MjZ5LTAKBr+f5r1YSQCDkt9yfvCTYs93T
gq0O51t4k6hLcRK4/KrnKcJ89XooyD1clgRXjj5TP435/OGT8mxTdRIovdDq
a8L9MlPTu5DUngTH79w2+IrrQfzfj91Cc0lw84Bh2iyed9+lMPNGLSTB+e+f
X3T343qU4WP4u4z58U6L4xHup5NWxI+j/5JAp9Pysu8Inlfq3NMLeZMh4paQ
1OAXzBff2S0qislwoOTV67glAnzmXWMsVkmGXVyNB8R/EiClkPO7iHoytJb6
ypdiPVj5sP81w3/JYC3xJDf3DwEK3dUaPI4l4/5Wb8CzhvnDfuzeuHEyUKxN
tl3F/bvu0JXIF+bJoPqTsZOHkQgur318Va2SoWvup4gx7uc7HSIcSy4mA2EL
k2UQMxECUwr+i7uSDCOtLpSnLEQgyFQrMbklw0QUq3wn7vefmlslPK8lQwDP
0qsONiLoLE0wm99MhhLFIc/cjURYilpeaAtMhgrH28SbeN/PE2f9pBaaDMEs
Cpf0OPD+Wifw5l5EMujGZiwxYb1jN5V4uismGdK2D3TcRz/+qlAWn5AMLtKD
wyc3E+FKsA6FmYzj2cGzZwItLGwafT0jGZgKB+Kc8LzR8cD25pfsZDgIsvvH
0P4G15wscpPB1SZs0ZCbCDKfblu+LEiGpFstiwXoYZ8E/SP3ksFf9I/qT3Qc
L0257H4yODI29h7iIYJm4f19u6swHrF3Bq+gF6Bxa2JNMrjlODnEoekfulhY
niQDSIskFqBN3UcWvZ4lw3FKWMBD9KbjdWv/vUgGq8bE6HL0k/2prIKdydD0
uNqJgvbc6Mk9/SYZsll+nPBHS38x3l7bmwx2vCd9jdDDz/fvjhpIhndrryS4
0Uk0NmmrkWTYFNdKbsL+GgSOEWU+J4OT2Kntl9H/rJ6o/ZtKhlpdz/l/OP4K
tQydrrlk6JzrdyOhrwh6G+X8SAYjT+YpNvSunyfPeKwkw2uRyNIbGM+3b2XO
a68lw8Y+yW1DGH/Sg02X+ZlSIGmX7S1FtEbchPtn1hRwcWSG2zh/Rccot8N4
UoCke8zgN873BSnfSHOBFNj4U8FsL1qA7UySlFAKcFhbaR3F+2Ng0+a8l3tS
YIHrgYEb5s8ZFf827kMpoJzwO+w05h/nNovuEbUUkN3wflgN87NxUWHgPqSA
DEestTAD3mfLZ2ZOGaSA+XZyUCvmN+O+czypVinw1SRUaQTXQ9UGZUFHmxRY
dubJysD14vyJT0zVIQUMmpMjT+F+2Zv1Un7QPQXOnj1dVIP7ZQm/mploSAo4
KR7yvYr7pTmTEKWgKAUayz4m94/h/jKylOdTlgJLHMfqY/C++6z+TZlBRQrM
3fhdqDuK9wmfiMaZ+hR41kBRrP9IAOb5lXG5NymQstxoPdhHgOrOt7OMvSmg
pXSdvRzrg2tx+XJ3fwr0tBVzRbzH+nLpMvv18RSI15k4ZfgO7wND7/c//pkC
D0/ku+16g+d/U/fGa6spINjlKi6N+/OJDnYzGUYy5CiHbjz8mgA/alRu0zeR
YXxGVdGrkwA6xO5t1txkOCs6PkbpWK8XV+5t5ycD45bM2Nd4vldOzfgQvYMM
t13mI/TbCUDiVnA9KkaGNbmHBxOxng3c6WBm3kcGkWdzXp9fEODAX7u0+v1k
iFz/Sw30retrMjfkyKCzKhWQ20qA1zPJz4mKZNCUEg/gRYvayVjOqpChZ/xs
XlgLxuvk+VAbbTLcLKl9EduM9br9p9COo2QIFor4tht9STOu/L0hGcysU1Pq
n+P5plpSL8GEDKd86B02aHa5xgHDM2TYPXchkxdtmW9xle0sGWgrN3janxGg
eOcCa9N5MgQ5OspHoVeTSZk37cjwsDBwkzn6+OY9xEOOZMh+L518EJ0dUtv6
3YUMGl2h3Zzo+T+nrEo8yCCof69xCeu71rWZhUveZKjYZ2w9iU6cDgnffZMM
qiMPM8fR4xd37BwMJMO1oyru02ilvsqHKaFkSOZQ7/iFDjtxXN+ERAbj2vO0
Lfj+D60THzliyXBU+uigAlpaI8CzJZEMe54lX7yA9qvatikoFedjfkIwGd1x
sDxbLQvHd0p+phu98+5RxeUcMkwYnqsWxPG7iYy2l+eRoUs8wtIR/TTR54JT
MRmIDoOljegtHFuWJcrJ8E/KOl4M42t7uyhypIIMd6NHPkSiK35p7c54TAbm
7Z1n1tCsVweqTjeQwVnj3KAXzlfBec5P7a1kGLrhrBGE8/m7N9c7tIMMbxw5
H/Li/B87fmQzvCFDzaFGq0L03GFX5cp+MmyIZ/CYxfzRqGB95TZMhgeml86n
YX7F7c+2lR4nw3mqbtwxzD95oa6Y7FkyWDFtfdCI+XnjJ+FzBEMqmHfxHpvF
fGZ+sBRvvTcVZNmvCTDg+qibaZptlU6Fma621SG05744fYJsKowZflOpx/U0
kSnNuEE5FY63fy26hftte9h590L9VAgaXpZgxfWYYNV2fNE5FZKnxGhz49j/
1JQiq6upcITkZPIMz8MbemxZW6+nYp3yPp88gfv/0b/1abdSQSKf9bHcJOab
vPxBjbhUkFo0DFX/SgA+V4aIgqRU6CT8O76C7ijoHOdNS4WQsXdD92YIoL7z
cuZ4TipI/uqhcGA9EduYxUF6mAphEud0oudxfWlfcfjxKBUUrWdfin4n4D50
6Nm5ulQYSTaaKUWzLr7xlW1OhS7WqpCaBQI8kcnuTW1LhTMZBS2HsF7dcHQm
Mr1KhcyTp1TK0NMfWaff9qaCdVDmuahFPB8KvtVVH0iF0uMxX76jz5nm5OQP
p8IDNtazJnieEIh1XeMZx+8/uFtYhH7VpmbhO5kKQqw2LWvosA0bK8dmUqHW
9luBAdZL0OjlMfqeCr5lV4/Fo3/50J2rllIhK4qz4A36QYX7i12/U0H8TMFj
Dqy3Tt+OiEf8TQU/c+FADbS4NEfgAlMaFPHlrzqjh+w+DJxlS4NqI5Jc0vp5
JvvuoWaONDi4ULCzEm3c75Eow5MGD46Yv3qNZheAb2T+NKiip/w3jm403nyM
UTANLMiOCQtoX1J/3pUdaTBz4fDj32j55nymt7vTYHBBuH0VPfPP0/rI3jTg
lj7Xs4K+q6pVkyedBt+kL43Noa2vc2/lkU2DeAdbjmH0tvLBqz7yaZD6WPd8
G7prurDz06E0ELYT/HEPHSHhLWV4GPu3S2wgCq11QSe0EtLgkHO0zCU0w+jQ
b3/dNOhekOJWQtdf9HbXM0iD4v2lWf8wXr6feCa4jNMgi3XPnya0sm3R2fen
0uBOz37DQPTSmPabbPM0EDojXHVoPb52Q3qXrdJAz8TTegrn5+AlHuKvS2nw
hJbNeRg9PVGY3+iUBqRNTpeGcL4LHLR3kNzTIGXe/64PWszRi13YNw2cNI5G
0DFftjsPfjwcnQYeH/f/a8R86525bsqSkAaPi7+na6ATXbjbO1PS4ENfR+pj
zFcuN61Ka2oaVJh5hdG/4XrxKIgMfJgGlEinLtNZAnzz9lR+3pcG9s9OPrXE
9VKysrk06iO2589rq8Lz7BWf/D2nx9JgteCnxxb0uG8/18RMGvjvvHi1Dddf
vz98ZmNIxzp1IUIN99vUv32WXRvSIWRvC0s67renA651pW5Mh36RsYJfuN92
BebVSvGlA+mVvlA9np9bgjkTju1NB6cYttsWuN5DNuSx8e9Ph1K+01wtQwTQ
DNXwH5RNhx21sYKK6Lo7HpddVNKhvu+7ljCex33YOD8qqqfDQ+rBkoQBrOfh
d0/91UoHlUkuqc3o+xEf1GMN02F7d+0IB9YX100eFWYm6cD+1/dcHO7vByI5
pEXPpIMp5wuX7ei8KHWB++fTYadRRqM81qfM2Nyv3R7p8K7fiy+9F/O3x2Of
gXc6GJeObNNBT2zTtG30S4dw+ScT33H/l6MO9ZeFpEPEr6Y9FujT48Vb90Vg
fO67Fm9B+0r6nqREpwMH+bl811u8D5dvbY9Kwf6FOVw3Q08tjrNsyEiHE5q3
NXejuVQeavplp8Oflgz5bz24PvyD/Bfo6fCI58TJRrR5o/Fjx4J0kPJSzyWj
/Vl2Lo2UpENNKV3GA03Tn5Ezv58OdyPlf5xAv4iucX5dmQ5G1/f9kEfPvgkv
0KtJB7631bLC6C1bzcbrG9Lh5tyOIla0sqWEqOKzdJA/b3NxuRvvZ5QfZ0ta
0+HwrQSTafTtT43kPR3p4HYjyusTOn9vXE96Vzrk+Mp0fER3XLHm3vIuHZQN
VI4Po7+XHjgW0ZcOigxJS2PorT9+32H4mA7lu+arZ9Bqh9qavD+lwxabpZhf
6At+5L9zE+nQHHjMdRP2J/SJveqlr+lAVdc32oUuYlbwGvqWDjL1jLuU0a//
Y3pgupgOP4nS70zRi5Fdsy9X0uFHh/fF62jBLoqU9lo6nDxHr0xDq/O72Ncw
ZsAxx9qm9XjamqvlEFgzIHc41WsWHZ65cahgUwb8jrVpEMH56BbPMyXzZYCG
3/mGUPTPy55xXNszYF6k3/gJWuSeVkeoSAaksm6VWEU7KA5re0pkgIKNjkYA
zn+Uz72Ar1IZ8FDd70wz+kG9X62NTAacmY8y5cJ8WtXdLm9yKAOMT57KLEDH
nTERk9HPgJWVvdf+4P5Zmb7L+q5RBgiVir47jfnZ/3E2TeRkBjRbyms9QIs7
kHg5zmaARN2NF+7r51fvZwyTzhlQlN8mzYjrYTRVcTgnLgNultmMnsL1RvN6
ms+UnAGyxLMWDWgb02PutmkZoPVJdFJyGNc790VGCVoG6B8efruGnrwTtafg
YQawtrXV0nE9F9ptm2GvzoBh/bp6DlzvV7RoFY51GeAZ++q7B3pm7ZHu/uYM
8ErRCVbH+jDvOeZQ2psBIY3zN1txP79/0lWOewDHJ8OmtBfriYfcrxW34Qzo
+DVvFoxe/MpFIkxmwJj/sJ8y7u8rNqolFb8yYO+n9LlIrEePodlT4G8GPI9t
IA+gfXeeOOLFlAlb4lNYpbCerfbZvzrEkQmXROuX69AMJvHzNSKZUKnSdaN1
CtezjMhj4d2ZIMIxUcI8jfnMmR90UyITopallI+gN7yo26Iukwm11/ZKFqCb
7/43QCFmAtubRr8+9J3gbvo/JXx/yhsmdjxPsGtMKjRqZIKYZUDMOXSbyLW1
3TqZkOWXd+c2mvR7rfn20UwYmg7OuIs+9iE8ZswwE/jGONqb0ZxVfGY6Jpng
kk3kHkN3JlJ23T2dCfeFpx3W0DFXpSZZLDNBi/92Dz+eV4yNK8ovWWeC6ofZ
k1JonoMaPq02meDBtueLKvrNpnZNSYdMmDqyLV4fnTBpuinCKRMiv30wOY0+
1TLcPeWWCUvX/h2wRvPnXskw8MwEVl3dfXbod0FLtsU3MiFj0E7XAZ1yPvAA
p38mcI9ujVq32RGOJeegTEgMsmSwR28XTqnvDM2Ee613C8+j+1ZE78iQMkEw
USLODJ3eW3w8NgbbP2OtM0SfrVDaNp+QCbwMHooaaJGExuET5EyYm+dikUUP
uRkW3M/IhKcV5YoiaIrRe/ct1Ezgf5rQzYo+v99G5VpuJviFzU/MYXxEN84y
vi3IBDd5xltv0RMHdMYT72WC9HASfyW6+ERGy6kHmfAtM2EwAe3uuVDA9ygT
OoQKv7iglVL1I3tqM6GHNew/PfSfWqpL4tNM8GJe3SyCfjr80/hUcyaYXAg+
/g3n/9i+PP6eV5kwfPJabAya59jackJPJtjpPay2RPe6mvad/JAJnu/Ol4qj
L1QxUbpHM8FI7pH5A8w/L93z+7oXMwFyRiQeYX4edqzamPArExq/PJXzRDNG
b54x+ZsJG7gGGmXRUW9ry9+wZcEn/fYPNMx3mu121TdCWdBUI5Hoh+ujM+iN
YRdkwXTFBsnNuL4S7krKxulmweezPdoNuP7M2wJ4TxhkwYv9/tfc0J94ZHpf
n8oC0UJtt25cryvZpPOvL2XBbhHz81m4vhuejWrGOmUBG89coQk6+IuyuLF7
FnSL2jxhRXPJfpl85ZMF430FlGu4n4s3aHu8isqC95t0XCyxXkyPppvGxGdB
gFf50W3oMpYFpeMpWbDaNRn5DuuNqhH1T2d2FrhsehR3Bv3P/edQdG4WZK5k
XxVEP086/tSoMAsGOYl/hnD/Nx5cDel8kAUz/1npOqP5GUwdoh9lQeV+nj1K
6P49xfpGdVmgvDd9lBFt52TB1dmcBYJCx+Sy8bwgHVs+H9WeBf/OsX9wR397
wNZj+DoLNMeUY3XQvr8ryR0fsiDhV6jRAtbL/FFNUBvKAnJH8cAr9NsXnZOF
oxjPSmGTe2jGcov47RNZcOXL1YpotAz5s0rYdBbwzZdvckefvXX109JcFiya
6ZiZosPt10h2P7LgVlhcliq60jBCvudnFoh9+TUihv4kLzCouYrj/T4uvn5+
4RbOCSlnoEB0ZYXzLzy/HGY6eHAXCwUqnHIff0E7TlW/i95IAc/ROY4P6JQu
nVurmymwMPbKth397FHXXqctFDgBAY0N6HnKudd9Wylw1lVTohK9886k91Fh
CiiWcsXe61//+29P0Ue7KGDtH7Oaj75hytAmIU4B8VMTV3LReWpRV5MkKfAh
T+09Dd0jtl2I+SAF2r49VKejGTblNl0l4Pcl7lDuog9+l3UaUaSA3LDCj0K0
5YdaPmNVCoQbEg+Vo8Oe/FdXr04Byat1dtXoirweuwPaFIATvF5N6NHo85sz
/qMA06yr/Ss01/WvlRsNKfDq8YGDg2i1c97WN05QgEM1uOUr+rI2M9sXUwo4
DotIraGTpWPLTltQoOc/siEPxrOJV9j8uRUFlHnjJCXQIiPEwpxLFJjqi548
hdZvbTDhcaKAKyW9xgXtVWrw+5YbBcqa94pGoLtu2hw7d4MCce7Sfs/Ra7Zz
P9pvUuBQ1tmz42jpY76ZKkEUCNockcuC+RQqmDC7lUSBysOWmoboBww7U0Jj
KOB8ku/m1fW/n/1SqL6YQIGnVPs5Mlq1qjH2TQYFAny2HJ1Ez538Toi6R4Fq
ljyLZMxnYVX//t/3KcBw1X+0CX1098ZgxyoK2NkHK35H076JvtV7QgH/d1vY
T+D6ORN1wovxDfbfIvgpP66/J81lNV6L+D39z5X3cL3OL7D56/yiwA+V136f
0WKiFzS2/MV4wfudO3B9h/jyPL/Hlg0KT9gqI9EGslc7x4Wy4eW9Oxp2WC9u
nmuLfbArG7Tu7mFPQ9+L2H0yUDwblHHD7ETzjL/pFZbJhkG1vXvlsd70phJH
Tmpmw/WQUzGLaPYWEk1ULxs+z6baimG9UvnxyW7OIBtuPdIXMUZnGiVORZhm
A4NHE+td9Cvfr8VmFtnwb/9PsVfof/narhLW2aBpELO0hLZhWlx46pANw8d5
EjXx/JAka1gZ45wNVyY6DezRzedyvc9dzYaVaqXEMLTkI9PVn77ZwPeorqoV
bTle0tAckA08Gpy3P6MjeVmCEkOywbKS4ykj1tc5p0oW2Zhs+Gr2JlARLZq2
+cVqQjaoZ638MkSbtNiT2snZoBfp0W2Dvv2j3jA1Mxsqu7hYvdEVolu5L+Vk
w6v2dwkR6Akj1zfyedkgvp3ROx29za8lkbE4GwzM2ssL0UcLdp55XZYNwmL2
6o/Qvu+8tmdVZMPIAvfOZ+gSptf9Vx5ng3fwqROd6CHZfVnKDTgfWy1736G5
rALOsz7LhpxZo/uDaCC93/22NRsWj1l8GkV7PJIdz+lARwdf+Yymj4flub3B
+a2yNfyCfss7cvlIbzZ8+z0cuW5WDeX9HAPZcDV85MAEWtk5bvbDcDY4RBvJ
j6Ed0ybL8sZxPqtXaB/R6S3g4TmVDdWGtoEf0B0/UhW05rJB41Hbm66J9X8f
/H2Z+0c2PJeJyGpFyx7Xfzz0Mxvip/5O1U2sn/9z/IpXsyFvc3B9OVr/7Sql
joEKjsyknXT0p2nJwD3MVKDwSQokrceH8fRFEgsV/P69LQxG820P0vrORgXl
cPbPV9fjJXNvj/kmKnC6qb62Ruvq9m14wkmFY2K97gboj2dZJiS4qWD47niP
Apo7wqrgBx8V7qoFMbOu/74088XYeCsV9lT6WM1ifgwae/ws2k4FlbD3RT3o
oq1hejY7qLAo5HE0C62TWz7etZcKs5MZ9RLoYja1qANSVCh4LjDIgt7i1Cwf
vp8K3PPMup8xf4cJ/bc15KjwxTxRnIb2fcK8u1QFn2e5XxRAj4rFvNh4mAqH
CU+FvuP6OXpnu7u9Ova38+nNDrSA0cEnItpUYNtAv3IbXd5/xirSkArhX3lV
Z3A9TiwVpl0+TwUzXo7eRlzPRhYKms8vUiG9nz9pfb+vqGuY3GVHhckTtHIf
dFBwz6H3l6nATD8lI48W4V17p+tBBdd90SYlWC9ue4b553hSYUeK7rYo9NR7
Xok1LyrUOM/ecUZXUfZ6VvhRQfCibJgs2uTAiS17Qqlg7lje34D1qDq2//Gt
MPxebHxbLnrnD7uL/RFUIKlfyYpEzzz2KY+PoUJ3jN/Gc+iTOzaYz8ZRQWrv
hhJd9OPAmH9HE6nA+9D5qBz6zn/04wypVIjwNL/Njp4tOrh8Np0Kay3G+5ax
HppyVWc9yqSCRu+h3nF0zVUtXb5sjK93SMJb9O53HTOuOVRQnyo834wOVzZL
aqdTYffpvfAIPZcxqrY3jwrfB7IVi9Cn/zmNBRVQof1btSYFXWezTBoqokIL
E/+lRHTvvoxknntUSOkM1Sahv89oULXLqFB1RXrbbTTng/Eir/tUUIz/PuKL
3usdUVn4kAr/dCqpnmg4LPN0sBIdYXzGDX2Wsaedu5oKu+zSGZ3QXi3e77Rq
qKCW4ENzQMdFioxcr6OC9djqIXt00YnG6YIGKjQVpDy1RTcLXFoaeIrrw7Na
dd0j/ZsYuJ9RIetDT+66f2eXbdJqpoKziPWaHVrA3lTgeisV6sxKtdbfLyf9
a1dBGxXmLXd4XEEbfMuSHnhJBY+nr8Nd0fYVWopcr6hQLDYdfA0d6PNFQ7OL
ChtE4i/4oNPVoww8u6kgarUgHIiuZCaczn+L8+fe/CAM3fXi3fn+XioMneTc
HYeejva9srkP43mi0SYNzXJq13UYoAJP5cdr9PXz49BlUt4wFXwuHVl8vD6/
tM3JfaNUKDRtsmxBuzk8yOYcx/wymbzVg879/qfCY5IKvlOMM9/QDVXUJ3en
qfDfzW/S/9B9frrtH2aowOp/jI8b84eLNXZY/TvmR+CRtvX8knwpP331BxV0
tshGaqG14z4s5i5RQanGfNgUfUNIbBPHb4zf4tBeP/QnmUqF90w5sDub93Yn
uspsIMKNPwfCFSMqg3E9nC/cp0A9lAN5gic+rv97zJvxD14yqeZAdcGYvCg6
1eeIrf3hHPjWLK6hgu7WP5UgrZkDF1jIllfQutO35isMcmB/2uXRVrRN98bw
bUY5sPLr1u6P6Fs1Sbt8jXPAtbp89Ae6mlR0XMM0B+7tcHu5A+vD/v29JW1W
OThfYflX1usJ30WdAxdy4Grh6PGbaLs/XwdibHLgyNIzo2g05SUjh6lDDrhN
tMA9dO3DKFqVYw68sOA8WIf+kLFNVdA5B6Y3MNq0o3mdDzp+dM+B7lKJjHG0
jGk1g+a1HKgPnkmbRxsc1k6lX8+Brdese/+gHcRfybLeyAHRq7bHWbHehXBa
tF72zYGGe58YeNA5i2PWL2/mgMq35pnt6IZB1+WDATkw9GeZZze6//mv6Lig
HFhIO+8sif5ZEiLxIzgHLLY0r8mg+ZO560/fyQHNXVbPFdBy/umm1eE58CqY
/FQFbWQvMSMUmQOCR38sHEFfMSoP9o/G73l+O6uJDlNUEx6JzYGjPByr2ujc
HS0PtBJyQLi9rEcX/ZTFxOBuUg5cN7Mf00MPzQ6MspFz4GbY2oH/0L/fXfK5
kpYDv3rdH6w/39rwnaczIwcqmh5dX//z8nk3C2QpOeDZ2n5j/f0nYtgggYrv
G06rB7SLV8L7RVoOvL6xprveP5L1DjezuzmgY7LMv97/PL0C1pr8HND4r/3g
+vieychTRIpyQFrlSeL6+Ee2NigGlGA+sAgbrMdn9e/RztFS/PMKYqbr8RP8
0mOncz8HCp59rRBEK722Xs17mANR3M7uvOhTj6YSN1blAEfTKokd7Z7tud+5
Gr8X+pP9H85foRvJklCfAwoT8TCNbjETWEh8gvkm/5xpeP2+qUGNWG7MAfoF
BtUetAhPVXVtSw78rFcXqUHHlo9u1evKgc0mNrC+f134fYc3sDsH4i371D3R
cjoHOGve5gC/3+ikPbr7vRejTB/On4vCyaNo/n8cMwKfcmDUVnR14/rv0UZK
jZ9/5ADFVHIkBPP/MnmgdtdyDpizne+6hlYZDayyWMH43kqttkH3e74s7lzN
gSJdhxBA78i8kFLJQoN/twYjVnH/o02TnEK30WD6ILOyL9pDQe7SE0EaRGVs
aL2C1r717sIvYRqkVqQlnkWP84qecRGlQYq/w9IR9F6VSjgtRYP9T98qrd+f
l29bqsXup4FT+zLfL6wHrR3/FNsO0vC8aqM/g758wWD/ESINxt4fautBF4cN
C0io0WDeqO98PvrmmxCe80docGEj99EstKGwNEeaBg0+S/JkJqLnSj0ZNuvQ
wDuiNDoI3bAi+EdPjwaWKw4yPuhYrSdLgUdpEFYmoXkVLde78euiIQ0Uuz42
2aAZRMs+yxjTYJyfTeEc+o2j6chlExrMnCoSPoOmPfzVTztFgwoWP98TaI81
yrvB0zTIpe03OYbW+k+na6s5vu+VG1UPzRc/1X7CkgZDShyOWujx/phm0jka
bGLfVqyOrhBXePrcGt8363xJDX2y9lDQjws0KPvUna+M/m6ipiVmS4ODbAFW
Sui4SXVmE3sa3NEwClNAywRoPQ9woMFZZSkJeXSHgF5oqSMNuM7UKxHRTiX6
ekNONGisl6oloDdpG7FxutLgsnTE/XUX9J14oepOg+Uzy9vX2+u5m0Y4etDg
3N/I+XV/ZjU3SPWkAeXBpUPr3wvJOsvR6kUD2+X7M4rr9yeF8x1LN2jgbsrO
vd7fxnabaHE/GnwNfZepir5w8dLxU/40WNIOTTqC/vvTkft2AA0e/he8COis
GJeu8iAa/GegVquDPixxNX44mAaHIvZ+OYrur/U8yXWHBgIccV5GaJ+TN/iO
hNNg4MhJh5Po7VN+b51INNjwVOuR2fr5KyAgOT2KBhvlDtlZoU9vDT7TFoP9
PcDibItO0CZ92JtIg4z7qcHu6/PfH512OpkGrW+bY7zRr93jLUPImG8Cjl9v
oTkpqYOjGTQoUCPFxKDvrOSNZObSgGNeg3h//fef2KKcl3k0CPF3uVWDfiZR
avO7AOM9x8j6fD2fTlWOm92jweGK4Nr3aN97zya3VNHgZ9WAEyOuB1ebkfnw
Vpz/+xpi6+uH89fY/UdtmL8B0g8voYtjv3hMvKTBcI23kQd6sm5uUbuLBl7j
z+Mj0Dbb1lb+fqDBNe0DTNVosw5BxuvTmK8F7cO8679vhTIb98zQYLUvNnjH
+v6qMZtJ+EaDZt7i35Lr6//BU+W5HzQwHxQ000BbpTm4O6zRIJto7uWI/nvS
pKH5Hw0ir6vZrNcPCqcapzgTHYj7ZTf5o0cCuApGWOlw/cit0Fi07aXKYQse
Ohw02j1Tjt4gmn2wegsdrlwn+VWjc/vC/bYK0MHa91nVk/XzueG5bT2CdHDe
1yq9fn8OY9WzJ4jQga2XdqEHLflU9mHsTjq0/Tl+uA/tKM9sbLiHDo98xEbH
0JtmZzKLJLD9z68Fk+iivN5pdkk6ZNtd5JtFH7vwVNlBmg6h73t2fV//fV6w
6E7zATr8q7rTuYiO7kl8u0eWDlc/tQuvoGWi/cVuE+hg1piz6Q/6lZ6D+4g8
HS427UpfQ7sxmDSoK9FB3dSi/d/6fb9GlTNLmQ7UzzYZjOv3j2viln9U6fDg
4YnNzGiTg1wFFkfooLYmLLoBvTDxc+mRBh0Ew/XerjuROqq9VYsO0ezZ0ixo
BcuX8Z46dOgjLu5Z91u+yuFuPfxeLX/jevvrnZSDBH3s/+nXTOveGhbuF3sM
v1c7PsWErgKPtlkjOuQZErzX+2P2++w2wxN0KOrfXbLe35WHuvZFJ+mgKCdD
Wh9PmovsQ/bTdHiy7dWW9fGq7hNkdDCjQ9NZn//W49E/wmTcbEGHE2/ypJbQ
fukzmXvO0aG9t6hmPZ4ipr3TQdZ0OOxgvLoe77rNT5VHLtDhJ4k8P7WeP4GJ
bzPt6ZB6b+evEXS2qr/YHwc6iNfb8g6iYfGSu8UVOux21h/vRQc5qHJudaND
bahd00u02G5xS8+rdBDrvdzdjG7q31zQfY0OKiP6eev5s+H4qHbsDTrcr9Sn
P1jPH4VwP/bbOJ+7zA+lfFq/r0YdUA+hwz4Wf5n1/JRzihu6docOX5iXmcLX
x5eTqjFMosNobIyhD/oAdyFzVSLG58WRHEt011RbpO1dOig4sR0XQouzvDqc
lk+HuXgpyS1oH9Hu2VeFmP+Pypk3rffXrN9YtZQOp5QDWtf//vf682k+3kc4
XrJwQx9aKJsjs+EFHTTZ8gjr90/XGm6jxXacz+hxwRT0s3d8f6U66fAw2HBP
LNqZU+RC8hsc37ar2UHop/tEeV/20KFnTFDADy2gLd7E0EsHiu/z+57rv1/7
HBB37sfx2P60v4zekiz3LmeQDr5B/oE2aIdyhTvvP9KBP4b9xTk0z5fDk1pj
dND2PPhp/fdueybNtBuf6aCX+rDKEF2zQ9eg9AsdPtiK1/2HtjU1KhGcoUPI
HYqVOrrazcTKeI4OHJJJf1TW61fkaa7QeTo4OTi8UkRfzLN4UrOAz3M+9hLQ
VY1W7vOLdHhx2UtABr1p6OLuvT/pIKJVTJJGn1+x7z77iw5B5b+U9qHZZV0V
WtfocMnyndJu9DkDj8+r/+igv/9a5E70fXuvFCJTLjCxsguKoFmDfP+7vCEX
RPPyhwXRlpm3VrJYc8Gh2X54G7r00e3CHvZcyNhxZvtWNHPPHcuNHLkQcDmK
xI82nyNxaGzOhdoLIkp86JKNsXWe3LlwaEVSeMt6+6M+v/t4c+FGuqwU7/r7
79gqa/DnQvwxKV8edPlzI6/crbmwuyNv87rZmJUrNgrmQtug8hg32lpTbMFV
OBek1d1/r7sigFPu7Y5c0GkbP7nenqNh2UVFNBfMivfMrNtmdaSYIpYL3r2G
zevfe6z6copZIhfOUq4NrfeHx6dyn+O+XHh8plh+vf+XHmXbv5LKBb1TbK0C
6PqlCLr8gVwQ2piRsj5+fgXP0VSZXFg6G52zHp8rHta7/srlQrdz5YQwurH8
qJWtfC40bqm1W4/v9m/EjBeKufBGXE9oPf5uB3f0HVTOBT7fvyzi6BYntv87
svN4qL4oAOAokSSp0GJJSCItlhJ1tCCiIrKTIkkqqRQKydKibCVSZObNvBkp
2YpCQvaobIX4RcpS1lK23z39+f0w894759xzz30jEa3NgDvfrylivk5/+xRl
v5UBvbe7eDC/FYqltUV6DDCwy8zB/Mu6PBFR2sEAPXenRKyPmo7gq0OGDJh4
cv8HzosKsifKDhgzYOl4k+U2Yj8H61kvTRhg98y8W59Y+ZNqUKgZA/5uyTu/
l/jKh4bzy+wYkP/HWM2FuEXsVU6gAwM8D6kwcT5dv487+tWJ/L12pfpJ4vbq
S6fSXRhwXdE1FtePzhulo/onGOBvX68STTz0/ILVySAGuK5P6H9NvGvs8O36
YAasfE7NrCBO0tzzQTuUAScUhBfV4vukjBV7+a8zIKdBb0kLMTu1yiA+luTn
a3fgMPF0T/aV6TsM4BzsVsN+YLkq+fXheAa8OSdcPoX1RJ3ZqvaAAbtr1bNn
k/7h8EBaq5jNgO4unT3SOL9vXdHEw2XApuPqzXLEpz+vPK/7iAES+f36K4nD
ZNblZacz4KvT7XI14ugCDbvhDAbM5b/YsgH3a0ftSbVsBoQU/qzRIs54sH0r
ncsAdvGoKe73+VsN27teMEBxhtGnbcRln3cHyhUwoPTs/h36xG0ylq8TXjNg
eIUwZzfxtwKbw00lDCg5eZ65h3jY0ZF/URkDjssv9TUjFkxyM4ioYkDqboGn
B4jF4Pi3ihpS/4dSxbCfSrWfCheoY8DjplpjO9zfA84q73jPgA1PdOwdiNfL
+lYG1DNgzc8cfSdi3cJLHi8bGXAmXkgQzyuGTsFz/zYzoD17IukQsRlPeJpm
CwMyTPbMd8H5JenGntNt5PMPKStXjB9EDTxuJ/VjJnLuCLFX++3Ivv8YULaA
5eFG7B+QsH5VFwMmEyI34bwTJpv03qWbxCvpRys6qpDh/fA7A342tFnj+4dE
J3rR514GxHpfeoRm86RlL/3BgOrFHU3op0lPD1gNMKDqoVUL+gXkjMUMMcBv
9a5n6DfteXfrRkg83i46jn4XUKgt8psBidzl43i9FtmST0Z/GOSc8NYZ3V1Y
7hc6zoCjPEEMvN8hpxqp4kny+brEQnyeCZ73+Tw8TLgkVJiDzyuQ3Oioy8eE
eJ+bVzEeYnotPBdmMmFVz9NN+PvFso725OxZTNisWleC8VwZ2LVtWJAJ/82L
VDuI8V/e80VtDhNSrtw550is8+pHsMdcJhx7G3jfntjg4LACPY8J94rkmLbE
dskTR+QWMsFLWsAC8+2qxzvbUZwJOa9n81gQn+rg5yRIMuHhNb0IrI+Q5fP6
FkoxYYlRzgET4vTk5ScFFJlQsm/1cz2Ml57i/B1KTDAcbL2zhbi0Q/lpgDIT
DBquH9yM8VmuPvJnDRMkBNueqxPPeqjv06fFhMPBqomKWK8R9GcpbSbcqdg2
cwVxjq+wwR4dJizQ8neUwXqweLfoKTCh1z3plwRxhaBDxrldTOj/+ahEkPjm
iTM/+GyZ4G+8tf47WZ9udk0W6vbkfuSUp7qIYdfmly6OTNjpukjlP+wXcrzX
yw4xoe7is/iPxPsbrq+K8GDCGmf11kpildc/bxV4MuFD737DMmL+J2ZjAyeZ
8BqGCopxPwyXfGN+hgnOlS2NL7Hf6jIOL77IBJGsjoInxAOrBKqMAphA8+cy
HhGXi7tv8Asi+WQY3eMQXxhQ4/scwgTWabFSBrF5a9RR0XAmmNS7/UnG61eM
1updY8LUZIXeA+LWlLwHjJtMqOYfXBCP178lLdAQyQSZ8x/u3yGO8A/0FIhh
QtphCb1YfN4DBrrucSReIa7Vt/D+dnAYCfFMqB1b9iyCeHDtXOHqe0wQVGLk
Xcf3BULvP6olM6Fd/bwInk8u/NbYdjCFCZZxpxxC8f464+goJhMmF7DKruD9
1Y2LFrPI/THMTYKJZ+Y7+IzSTPhy9VZfEPZzzqvPiqlM0OQ/R+H8k3VH3sAq
jdS7uaxvAN5vcGha+BOSnyym+yXc/071LMp7yoSl7rJnLhJvcTDx78tkwkgb
He9PLGH8pFMqhwmbNLw++WF8tRbs3vOcCcnKF7TQZfJnMwLymMD7OikN94fk
+c1Lnr5kggpfCaAvTG0O+lLAhN+9Jf34PsSs9/73hUVM0AgOykKvbuLdp1/M
hLya5jvoWd+MdrJKmRCVdC8W3f47epNgORNeOJ19is4TaFU9WsmEcnrJD/Rt
CUW5imoS7/Clhni9UytPiK+uJfGbN6cQvVvrmdD1d0zYauhrgfe70oB3uu8D
E5q3TQng8/EdMBo2aWSC9VzFRnSra3R3WjMT7q6LKsJ4PDvb8mleC/Hnj+UY
r6gQhdqTbUxYx7Xtw3gev+1ZXNfOhI0vj6/C+BtSOc/Wf2HC5S3uAZeJ5bJ5
HkV3MeHbAc4A5qupPirWoocJVIPdkjDijK5P4dl9TKh4nPAO8x8xKn9R4icT
vPUDkvH31O2Lclybh5nwSnf0Es63afs/adlPMkG5Jlspjjj8sLxK/jQT5Dps
L2F9HvY+LivDR8Fun/lf7xEvjpkW7JhFQU7p9Ges7+D3Kz4eFqWg+/Fmj1Sc
H7941JSIUXBOP3/VY2Lt4awixUUUhGiM/kwn/ilmyP22mIJ1q1KjcnB+M/Pw
81hBPl8WKY77/bq6TGlvTQrKg7MNcD0Ld0yK1W+koLp+UKaV+OuAvoDmZgpK
NTWGPhPfE23++XsrBapuZwKxPwjunSz03UWcbL5hgPiLo35WizEFFa9Ki4eI
80/cpHVNKWjjEzEaxXnp5vKoaTMKhI86qf4lbqvZeeiyHQWVblXbZ5B+5AF0
bp4DBf2N+3X5icfThcVGnCiYfeDHSgFiydj3hYddKMju7a7B8wdrlpZk4hEK
bmZGXhUm1vSJP1F/lHx++LOGCLG57UFpfU8KphZNWuP7gf+qis9cPElBfFd/
HZ5nTm5Rqs72oiCU/UtrIfH042vyP70psA8ZubaIOGL5T9+V5yjIoIqrxXE/
iTZ773ieArl1Oyaxn3JnZivH+VKgZ7J3yWKcJ7r9mgUDKBhuClq2lNjSun2t
XhBF1vEh3mXEXRXbw84HUxAWsvM92luH9Tk9hILCuG+R+L6CL01IqyeMAscE
FV2chyJlPCPkrpHnWSBTj5aNrOuyuUEBX1i1Nfb3ND4N3eibFGzy31mJ1vWO
i6mMpED5fMwq/H2hqmu8d0YMBZ68Zd5omwOO23VuU/AgoT8V/b2sKN47jgKL
vfzv0D7aikOp8RQcv7SwEz0rNXxX1z0KhO7u/oKOlepPknpAQYNq+1u0/M29
YxbJFJyv4eWgn/Jk7olIoSBxTucpNHhJkHZAQe+Z5yvRb79cmJpikfzfz/x3
vw4WbRZaHAoUHPkc0H2leo9OpFIQSFW14fP6bmTOZKdR4DbsYooW4gjatT+h
YL6F/KN/73eWemRIZpD8fLQfx3iuvPFWaF8WBcHRbpvQ2VPrncNzKMiLiD+C
+dhx8vbzV88piPi0KwTPt87m9m7r88l6EXO6LUk8UFxY4F5IQQKcDcP8XtKU
l0gposB81N8D839vcW/JgjcUOJkoCWO9KF8zldpdTsE86bQyrKfnE+newZUU
iNf2+mC9NXz2WTH6lgL5qW3ZWI/zqVmBDU0UpCSrpuP+myTh3iTyiYJTC/Qk
sb7XhFerGbRSMMei8yzW/26PmLacDgq2dbQs48N5Yr2czt0eCl4vylw8jv39
zTFZ3n6SX6cn8jhvs22zZh79SQF1I0f5N+6fwYbVG0co2HX2vjLO58KNng5N
kxQIGFsJ9xJH++YFSMxnwUq+pX24/uVF+V0uLWBBY7XM7yY8rzFMd3UvYsFa
az+BRuKG6o75OUtY4G2SqP2eeImsYIqlPAseSCT+xf2fm7kvNF+RBfEvNADP
Dzq7Eo4prmLBfivnmzgP2HutUf+lSr7P3Wp3CZ4viveXxGqxIG1umUkB9iPr
+/TkJhbwjcf24XxQ1N99w0WHBdOy6+NeEHeK+1pq6LFgk89CiVziM9xi7cTt
LFhs87cH3wfOAhEZfn0W6AZNVmG/W3k0ufuDEQtSps6+yML9YLKnUseEBSPN
Gyoysd9HqT9h7GFBwu/yrxnEzYoXY4TNWFChbSeGds974+O9nwUZIXNNnhKP
75lv32LJgtB8njvYX6932ujtsGZBq6ntAM4vUucZCqm2LDi12cEanTb3x+yF
DizY4yP2Dvvz1odaP3ydWCAwfdwGXasZ+O6LMwuUy12H0oidKiuyjV1YYFA7
dBc96LgwIeMICwbmCu5DB43YX1rqzoIs33sSaLFw1qHLHiR/C6h+nJdSpAYN
ej3J9UeV36PVn2qrmJ9iQctFjTJ0iX6waN5pFsyxjK1CW36qHpE7y4JutkQ7
uvuERPNVHxbYMMP58Pt9Zh58OXSBBSbnn21Az77LSbbxZwHH7NRpdLzqyJWi
Syywdgx8hVYu0nVXDmLBi5ZsKXy+PMtQ06hgFmQunQpFL9mo9udHCAuWFFdM
on0WN6YYh5P64EsMwHg1/r1oyr7GgjN7FUQxvpotin9mRrDgptLCVHTsy5qU
g7fI981csh/zMXL/rGl+FAvGHLoFMF9PD5amnLvDgpA1SZGY3/nbPU0/3CXx
G5hzBPN/Ul78z9p7LCgzFzXIJlbtdjHtSWJBweguBawftgf/HzsOC+6F7tuD
9SZg+ijleSoLiqfsPbEeXdUsTMUfs2DcrC8mn3jFECPlbQYLBrXf/Cokvn9u
h+m2lyy4P3uQp5Q4JuhyyspaFqhNDlXh+Xn40GrT4Hcs+CCzQO0dzlM734+1
f2CBfFRiJK6neYIrTOObWfCfuIFlA/HVG0Vjwl9YsEXP8t0n4u+e7ilHu1hw
WHK1Cu7PhnvFTEu7WbDvteTlNqz/Bc4pl/pYEKYQqNhBHBjHazo0yoITclab
vuI8dp4eMx1jAdQan+rGedF2Xwr3Lwte9/qmfCOekEoeOzzNgonlW0d7iG2n
DVNe8bLhlcSqhX3Eue0DJtIz2SAu+Hd1P+YvBVIaBdnQXVS/4yfmL/ibifoc
NjQuPr0T5wFN11tjt+ayYeHZH7qD+PxK7SZGYmzYa5u7CPuRmVDYGLWQDble
7BH0k161lBkSbDBOfVwxQuyZdmnsxVI2ZD/cYfuLOGBQb9agFBt6Pm6ejf0t
Wn3mQgVZNig8zU5DU+dKl1vLke/Lv2E8hus9N0zthjwbln7K+oyunDTSfaXI
hpyOFcewX7bBXONRJTZMp1b1o2e8iXS1V2XD/vHkJpxPxIX2e0eqsWHbhmeA
/VbJRDyoZB0bEu+2PEBvvtV0888GNvzUnvELbfo+PlFVkw0F7wS24++JTuL2
3IMb2WBzqDMEfdpa5nmsNhv8ZZmv0CH3OkrLddjwVddyGB33OeXD5BZy/Z8z
lk0Sc+TIKVePDZfdcjejX7ooDbhsZ8O61itm6Fp2z+TdnWxYFujlhP6vN3VO
jQEbeMOuu6BH15xYzGfEhijz1oNoQa91KzV3s6GZa2GBXpI1rO5uyoZnIsKA
Vh3L2nZ/LxvcAuXk0LDZZ+87MzbIzs4bx/szu6jtMMuCDYu5v6vQLq8mjmkf
YMM1j7+xE//6RcF5T2s2pJl1WaKvGgSGPrQl+XD+OA+deHV7bIM9G74ljxdi
vJ5U86cIOZH8lrm4o4tEy55scWbDG3M5YfQH86v5XodJvuvtKcxH9+3dVZQr
G76fNtqEFpaq6xY5xoZHt6d3Yf5knKJHtx1ng5CLShnme32KxYxzJ9jg/d+7
regDqz5Kfz7Nhvv+FsuwXtw97qksOMuG+qmbgVhffo8dtA182HB3cqwd59WH
Gl8sHvuReC3feRPrsU+v7/qlK2w4Eub5BOt5KjgtPiOUDX825vZjvc8vO8nu
DifxqFq88l/9m46+3hPBhpCI7xE/cD3aTP2VucMG57NXNuH+K35a9Gghmw33
2I83dBKvbn42Q57LhpXjvZu/YPy3Hrwf+ogN1sMrd+D5++icp+9Nn7IhJu4/
i3biFynmW1rzSL1sEA7F93F1syeaIJ/U9+PmO9gvvp5gnGYUssHg8jQH93dR
nVH2sRI2JF12a8b9/dCH2wv+1rAhIU7foR7zp701zb6ODVlhTuEfcH9L6jZ8
9Z4N1U/anmF/yvbYeDGsidTf6noF7F+V79ol+z6S+9+SeagO+8vG8Iw9rWzQ
Ey6hsN8J8X/8Jv4fGzYpmui+xfwcC7p8oZMNV7X1Imtwf6pTlm77ygZfDe3e
amL7RF9zZi8bVrDS0quIvWbI/xD8Qa7Pe1gaHXK0KsxjgA2TQlGROG880ZDK
3zBK+s1A5TWcN0oSSqzu/GbD6fT5C9AfeT2H//5hA8joJ5cT/zwiHuEwQdZL
e5ImemZNvlLRFBvCv6x/j/PJYvUjrxV4aRi/OH0WvSZ+nkP4DBq+CAjJobfx
PBvr46ch873FhzdYT65O0XsFafis9fUG2qNKcE2mEA3N4fmm6ID16WUSc2kQ
k/lPHB0bZ33Idx4Nk7v3f8X9gTPFO9U2n4aTE5Iv0QWHOXHbFtLAVdiXgP5Q
YbaBEqehLG46AP197Xj17MU0yKbN80RP3U5xO76Uhjn5Hs7oBZPGM+qkyP3K
8jmglQ6NJKrL0sCrlueE1im/tzFOjoYCuOyO3qe28/24PA3eaTt90a6x/ccd
V9JwobY/Cn1hPFbw9SoaVk+7pqNvHtySoqhCQ/vDrAY0481X3atraPjG954P
n++56s2m/rU05Gbc1kDXRGud3reBBg+DJk/0lz+f52Zp0CC+90QaeswxjC25
kYY6xw0j6Lmla7f7aZP4Ck5sxXjLqTS3ftahobElKRJtPLZqAUuPhs17Wndi
/hYW9on+t50GvYLAf/ltCX0sIqVPg7RcCy/m31NCQyjaiIZQOYFa9C1N4L1k
ToP/Va9ErCfrKb7p5xY03JSevQTrT660ZGLkAA0xC//eRWdYGI+525H7dTRO
wXpt8Lb8aelC7m9WYyPW932dxf2RR2jQUJ1wx/o/MrOlp+ooDYbflXhwfYxF
H/y6zZMGp+xmNVw/SzM8Wteco2He69AHuN6cBoMqZ4XTwByU+Pc+bdXzneV6
12hY1u23EdfvUIDgG78bNKiWSzSgL4tGFA1F0mAbaCGC+z+ldvd5WzyJX0uG
J57PPX/b5ixOpGGnUAQf9getAums/Q9o8LvpFoMuM2U8qUih4Yfe5XScD3qP
P2Zlp9Ig+XJrNfabTA0v5mAaDQ0XlU2wH/lNqqeopNOQ3zSvAi1yI/f+wywa
Htyzy8Xzf8N+/3utOeT5lG+o4nzxYBnES+bS0HbHKBG9NrUkNiKfhiGh7//m
jT+nw6LLC2kwqL/egC7abBw58zUNE/KWWjh/mFfWXr/whoY1eYr96GXR0Vez
ymngyVq4Dd9PdtpYhg1U0tASPxqFPtvz6bJrLQ12kfZKOK8IT08Y3H5Hg8xh
/2PolAXSwqUfaFgoE8ZBayttrR1toCGWdaILXavjFKPQTOqFV3QZ9uMj+wKt
LD7RcLTI2RQ95fJw2ZVWGhxCj/mhYy68bs/8TENXryqFXn2zk9HZQXztUSW6
KIX/6MJOkv8ZP/rQVs8UVXd8pWGkf2g2zk8/qwwGT38j+eoukEOHdLhlpfTQ
8Oa6lRZ62a/w8+/7yPr0KTRAZwhxdWf8pCHJYNwcbSRTxbthkIZwF2E7dPuG
/hLnYZKfna2O6LOGIlejRmnodHX757n2aqZFv2l43Jtvg2ac2is29IeGd78G
96G1Q041LJ+gYZojthNdFx8Vv2+Khh7l9epot8cZDoE8HNh596AMeur1B7l0
Pg6USD6dhY5tGv3aPpMDy6rUe/B5VfrFuaICHJio/1v+Lx68G0/AbA4ssV70
L17W4tYbTs7hgJJP7EX0gPKF3w/mcmDNKV9zdMjWhLy38zgQShfIo6X2v7g0
PZ8DIZZ+Q5gvI/8pAUdxDvx3uuIyuj1SpipCkgO/b0caoM9RcCt/CQdkY3QE
0Yy3QZLSMhxYHkQHYL1MLxdY1bqSA2eT3+zF+rqtqdQvrMwBq81eU1iPKsa7
0nVUOODXm0mjbbyvbbq3lgPMLwF/sJ4zS+cZ2W7iwKZQ1r/3X0af1opc28yB
74qhMuiOn/ve5epyQCx0PO/felkcY7NkGwci1WQGcX0dPSZ5rNmIAwvUKk1x
P5cWXX79gB0H5DJaB3F+zzFQas124EDpFnV/9N5LamvED3LALG1CEB34Q7f2
gwsHHlYclcP131lls9DsBAdSh5ydsD/4z3R2ST/FAYm4X0PYT8R1jmaLenPA
Y8fsULQh95zVWx8O9DZsyMTf57nhMfd2B5Hn6ahXwHlgx6uEfm4wB/64przB
837L2MMtc0I5oHXrzTG0iFt6e/k1DtTvOJmH5xPWg2frVkVwQEB4xRE0NBYE
hd3igMOPsEVoL/0aeYNYDtzVa7uA/W7Oxfoz1B0OFLyZWIdmZLWU8sdz4BNr
eR/OG/XyvW7F9zkw9IU6iva0G3q+IpkD/WeXqqJnxfwRupzCgc91+cPYTzfO
EHykxyb5Mcm9iq7TnjeVxOHAeaaiLdrdS3wPzyMOKCv3rkHP4EglOT4m9Zyp
MAt9r0N+MD+dPK9MWzv2a43FKtukMzlwXXZ+Abpm74Zo/2wO6B/NS0K7hml3
tjzjwIlHzVfQ0wV6Gjp5HDBNcvNEx/02DEl4yYHVo4dt0GvV9jb+LeCAiWPl
LnS56wElmyKyPiLjdNDO9x3OPy/mQACUr0eP17tUSL4h9Stto4KOmXt8qU85
B8pYVqvQqju9PRorOTC9v+afS/18X2rWcMBbLlUV7ZgZJHK7ltQHzxf1f/tP
b7jj6DsOzGo/tBV9a0Xkk/31ZL2my5igV9nG8WY2knwdFnBAF0U9MFvwkQOG
PXO80DYVVIpXC1kfG6TD0cO8aSN1bSTfa9VS0Nc3Ze1c18GBulq1QrTCqRe3
b33hgJPv4n/xzGe/7v7ZxYHCdyN8GO8D7RUb93zjQOXdVCX0gMS78LQeEg/9
VfvQ4XuaP87t50D1XnM/tFxo++rjPznwTHUBB23+60f16hESD+1fwlgPSTdF
g5x/cWBLg8kWdJ/Ses27Y2Q9Lok9hQ6xPXN/1iQHEi2oVvSzwnHPDn4usJ+H
VWD98dtIrZAU5EKQLWs21qvZ8JZGUyEuzJVUMkL3KgRtfSHChSX0aA1a+pqg
6B0JLtSn7OrC9eAur1xcvZgLx9hzVHH95Lw09pm5jAuSuRFn0HsHItpPyXJB
KumiIK63yxaL0nev4sLV7OgNuB6/yciZ8W0m/3/m4DWc3zWeb5+1SZd8X8Lk
B3SQmUvuia1caC+fK43rfekVtlzrdi4cebUlDW3as2Y4ZzcXnDnvirE/xF/e
y/phyoUiiwkBnAe6l3nZKuzjguIeHiN0wJ6s11EWXIjc7FqBzsjcHHPcgQvB
4xZ5OB/wmNobMpy4ULx5chi9u/vixEdnLmwMkVqN88LXxUWHDY9w4QorLga9
PuOL5KWjXNih8akUfWk3f3XWMS7wbXb9jZa8ZKix4iQX9On55tjvXCTdv1t7
caErWeQi+mn6tcRb3lxIXyHLQht31vBP+XAhPPjMMDrOf+C5ui8XThZniGP/
7BQX8zzmzwXtPeNa6Iu7LBqaArmgJpDgjT59ot5rXzAXRl7+iUK7xVrMqwjh
wve7jWlo+7x67rZwLog/XVuGNuuwMMy7xoVQKd7PaAOBhs4NEVxw7IFhtI6q
ZWDqLS5MOlXPxH6+3rxBSiGaC9MR1AL0yvOWuYmxXNB1qpdBL3vQYCkeR+Jb
6LwKLVZiORwRz4UPCQfWogV6G24KJHKho/WFOnpC9IBKwAPy/14JmuhBzcay
sWQuvNw5oYH+anfA5RSDC1u3f1uP/hTUyNtDcWHQ0k0VXcs+cN+Z5kKqxxUF
dElNo/YnLheMThouReeOHGg0T+OCWEuWCPrxkqbTVU+4cHEgZxqfjwFWojsz
uGATbfUDfde1KfVlFhf6+emP6IjrVrs0n5H/D88tRl9+2tSVlsuFA473U9E+
TVZBK19yoaDM5V+8j081SScVcGFqltxZtLO8dZ5kERdsbTsPoHeftB6Z/YYL
scaFi9B6t5tvBZVzYcv+kUHMt+YLa9XxSi48WGRThV4uaOPaV0vq/9hsP7T4
mo98Lu9JvsN996GF99s8aK3nwreHJxTQvx7YNNV85IJ3y5pyrL8KLVuj9E5y
v6lafGivI3Zrzo6RetQ7+W89HLnRUvHjLxesgmXno+0y7I4cmeRC76uoRlxP
+tN2SVZ8qfD97cQh9NI79mKbhVNB5Sy/P64/0ZetaRkiqeBRXLIdPeuLvbHK
/FT4+LFdCD2wxiFYSjwVDtcfj8f13LW/Tfa2ZCrMOcx7CP3xgsNLkaWpwFqi
roJ+m9RmHSqVCn414r9wPy8udfg1LZMKdftzC9H/A1ETXjQ=
      "]]}}, {{}, {}, 
    {Hue[
      NCache[
       Rational[3, 20], 0.15]], Thickness[Large], LineBox[CompressedData["
1:eJwc23c81e8XAHBCZJfRIGSmMu4lO45ZlIwvhRQZIQ0hMpLsvfe895JsKoRI
MiorCRWVkSSRskLid/z++r7e3/u5n8/zec55znMedMDmurH9NioqqpHtVFRb
/6VXv33LVYND7cqDRuUOhQMwxRl6sbH4t1peV9dSnwsBZoUoH1OKqeGBxIUT
WlKKcKnRn+H1HUaQ0VRx5wpRA5cSqYzA4p3Qq9XJuMaiAUdW+Cr5ubhhG4v0
3aAsTfiuxdr+5M4+aJd4DxIULSiI/zd8dpoPmJxidtfpaQPh+vKKV/EB8J7/
2k9fow1xXD9pXo4IwYQHzd/OVW34+eQrKzeXKDze/FR7SlgHTtl82mundxBa
SprUWlR1oJhhQPjhnUNwX+HdJqeBDjBUdElRVR8BzthedypzHXAwbVU6PS0J
HrwsDBMXdODLv0+CPbHSUD/or6ZqowO73pgfvFlMgK/Pbi5v2uqAev6ABG8b
Eaas40uf2emAi6eRTMuIDPgLf40aQefqdStcXpOFotz7Zmnonv26qju55CCE
LzeaHf3vV6tmrZQ8KJ41fmCF9zvSCrpWegpwT+lqYBI+L/KygknZHSUo6TlW
12utA/XHqsxNMpRhUro8fMxKB6bZpa3+VqlA1dHFlRkc74nHYpd1p1XheTbf
xxVLHdgWwPTMtVgdHg+WSy2a6UCG8yuNdnkNcO89Yv3zrA4QTEPb9rZpwNWP
7R8nz+iA9UGazmcjmqDLZt7bZ6IDT3vWBli5dMBboPdZiqEO+PBM/yi+owdz
9alXuo/j/7eYiLxRbASu/aq8X2V1IKqCfpr5jxFAysfxSBkdyKE9fKJQ0xgM
BgbspYk60FJ+g3bkozH4/6BLdJXSAWaaTd9TbCbgsnHr4LA4zlfJ3mti7mdA
R21TUIlPB1rXTxt+OnYOiEJvErjodGDQyLX8VsQ58Lm8bfQKjQ5MFSQzc747
B+dWql2bqXWAxejjSz0XSxDZUWFms6ENZ+45qddSzkNStnRNwB9tWBTVSH9F
Yw3fLOeElL5rQ+hry4h8RxswizcwvtShDaeTOZ0do2xAiLa63/+lNnCe6zp5
pNIGhn6x+Ke1awNlUpml6o8N6OX80mh6rg0N//bFtYTYwmwd+67pem34dfhD
8ni+HXQd2xf/oFgbzMJMyQJjlyAxg99sNlQb+E6zBEzQOsBpr08F94K14StH
m03hQQcYPVqfZxGoDa65ssLSLg7wdepTar2fNkTVcNxX23SAzxlfV4xuakPz
xJvSC/ud4OQKHfvwRW04pH66NsvcGRwLFKsVFbSh9+30RqmvM7B9O5gUfVQb
PC6FajfmOsN/z0VbPhG14Xnks75PX53htIIRtZuENpgPEmf5XK/g+LViXAS1
Icx5tyA54iqUpWXaVTFpw7fk0ch7T67D2R7hhxrDWhB18HZf9efrcKWk/fme
91qQ/imK+QuVC8S3clGm+7VAzUX8vwUhFxjoD2m426MFkck2oxyXXSBuzWjO
t1kLhEb710yWXUBxoaElr0ALjG/WSb1jdYVNfVqB1KtaUDOoUD98wBWiypjN
Y5y0gEehVmtU1hU+fXvE7G+vBRNrNebfLVyhql+61/i8Fnj4VwX+LXCFMwcZ
1KpPaUFmZMU7fjU3ONN2NMjpEF5PvnfH8bo7BDwWZ7w+pgknaEQYrwa4wzFO
yWulHzWhzC4/6UayOzy2/VL35Z0meIjlFXk/cYdk1e9/1Ho0YUcZ6W0U/U3w
qE/MLK/XBMnaTLEHuTdhLv3QzosJmuDZE/969bUHfJiRvUp9TBO8j0241o15
APWVobC38prgVyrH7bXgAWm06wu5RE0Iihi2XOH2BGc6m0qxg5qQoCMyvXze
E7xplkPmd2lC6dNa2sUfnkB3X43a/ZsGjJaPKP6k94J7DgtxPFEaoBsrkT+u
5gNOekTJDy3qcIH7QTnffz5wHXzMChvUwTVbts7ikg+YRAXXulSrQ1aJck9f
lA8Ylx8Vni1Qh18vdFeef/AB7+rji0nh6pBGdelUnpsv0Pl06uTpq8PkjZxF
2/u3wWKwafJdL4BGcSjFld4fqpyERGgi1GDAQtuo3jYAoryTHdy2K8Ol907r
YVcCoHKRPMC+pAQrpjH3z94MgI4hbquyL0rAa/Tu32JIAGgw0dhOPFMCm+NO
xVLFAZAweCbitI8S/JKJprn3KwAaeqvn5X8pAiPLQHXs7UBo0fHUSR5WgKyI
VesLIYFgG8R616lDASQY+JglYgPhVUOhu0adAhjSONh0kAIhp5PDgCZVAVJX
V1jpWgOhKF7nXLuxAghP8jp6MwZBMhW15Z1OeVBtsttnnxoEBkmd/2Ra5OD9
ywOrv0lBsBQl6Fb4QA7c+j6/8ysOgnB/NatDJDko/GqWnNYYBH26SzVnb8vB
LmZ99q4vQSBbmyNsrSAHX82ObpeRDoaS8uMk+wdHIWqebp7qVTDsTpCIF3wg
C6Lrz3uj+4LhRtvuuk6yLDTT+Vfs+xgMOo+06yMSZGF5z9oV2blgIF36T+6k
uyxYq/385sAVApa05ac+KsiCbNTgp56LIRBO9/P1tXYZGBa5/yprLQS8hNVq
yxaJoFXTLRtKEwoZjy5f1v5OhHKdxdwbzKHgVRt3eekTEQIc1D10+ELBiOb7
cM4LIhwqGhb8pR4KcjZ7BXmyiHDrCLuvZngohF+SkX6nS4TxBrlvEgmh0Pgi
ooUGiHBK/7zxnsxQCFBKHNKTIwL/teKDs6WhUL8rUEVciAjtFVoDKb2h4Lyk
kXp4gwBcMl6S07vDgCV/Kdy1jgB+Lbnp/QJh0GH+gfrCAwJM/ddO2yQeBnRj
Ty0digjQ4M4xnKgcBs4rYd/70wlgV1MWeswqDNgWdx8T9iVAj07/vJhjGLQt
Psinv0kAhXdr53fdCIPSuB/5TNcIwLRyXPZbQBiM/PXk8rQmwEPF8dG4gjAQ
XCnWntIhAG8HwymfijBIm6ua+ggECLGQemxfGwarg5XLS0oEMPfxjVbqCIMs
fqmcVCkCPGfKWxF+GwZuSxXOBw4R4EjWK1u2j2Ggesqdq0+YAFSN3EoTs2Eg
FLNQUryPAJf1j93rWQ4DuQC3bf1cBOj/ZMtetxkGJeRz7GI7CVC4UTkZvTMc
hszKruszEGBX7DujW/vCoVs97JIgLQF8+TcabITCQbeH1VqYigAGcDJR/mg4
/LjSPf9wRRp+0fzYvXQsHBpVfxsZL0lDwouIrIc64RBgmRQuMC8NspGHDrgY
hMPdF4/j+eakYfB0xz0Js3AI8xqy15+Rhlu7Lh/6YR0OE8QZ2vLv0rB3cEdF
oVM4kM7v8VL/hn1NepHMJddw3I8EXjN8lQbL87q1Qj7hoFUuzEP3RRo2BL6r
jAWGQ3S+vIf8mDSQJsKac6LC4YUT1z/SiDRoFB7UsUwOh/0Xzr/V+CwNX5xf
duzNCQdPkuR+vk/SECTlaPCuIBzqjE1pZT9Kg+gCfX9SRTisfJ54FDwsDS9r
7psZ14bD6tPFM5zoy97HP7E1h0NQwADP2JA0MKt+u9j9KhxmmqKPzKLLqEMn
I/rCIfbx60eKeP3pNlHnE8PhUKpn+f4F+ldY+xzdRDjwmLPUp+HzEk5dcm+Z
CYfzR2k8y3A8suzbV/2XwuEs/Xt+ehz/4Nt7t1U3wuHMzPemglFp8EzV3ra+
PQLOvVA3jh6Xhj3nvobUsUXA7gumL59M4HzxBTN57omAfBfXDSLOn+W4cJzs
gQjgGxhqWcD53bjXyjkvHgFHwoy6NnD+SU526RXECNC8rfLE5Jc0qEvQ8l1V
jgA3f5udyws4P1WaYlOnIuDEv2Bf3nWcn1tfSu6ZRoDSP55NMubDC+VAadsL
EdDomNDgRkcAxpbnip+vR8Cq5l3hv2wEKA2xeZp5KwK8/er/VGD+ndbbpml+
NwKoC28bVvAQIP6N+qn+hAggP0h/HX6QAMTksd74zAhgTDsdZIP53m9219Qg
H30tcNBfjgB7Rp9d6KiOgKjnu6lCtQmQ81PtxrP3EXC194/6rUsEgIcjS7fH
ImDl485U1esEGLt5x1t5OgIM1QOTjt4igPC/p4E1fyOA0zDkYUEEAUqYVFNK
+SLhM1OQjyCu/9qDKk/S7CKh8MARUTcqItjccnfjvBYJ1c2253cwEYHlZenh
OM9IEPmsUnKXCz932J8VGhEJwtMxw1SHiMD82NSEJikSbnPkXlqXIcLj7THM
d7IjYZ+dmE3LMfy8YMPXozISOCPiHucaEqFmSe7ofF0kMA7rdpeYE+Gi9vXZ
qy2RUBAWO+Rig59PjJy3H4yEX5z0o9xuRLCW3cM9NhIJGs9+yP72JgJTkGGP
5Xd8fi+nqmcAfi7UrGqyjvffEJnzjSMCo9vq8mu6KPB62Vq7kkKE6ueEipNs
USDtZnltTzZev+uyw4s9UXDYfXZhiILX21D4NQWjIEgpxUetkAhVD4bePT0c
BQpdX/y1y4hgRc0Rp3Q0Cv5dNOyaeYDXG508UaMaBS8vBF8+WoPXkwKpiCei
wOXvqwL+eiJc+PWktswoCqjuHmcubSTCDlh0ET8XBbUJZtbDz/D62CPi9+yi
MM+bU8tb8PoRuzGBa1Hg9td+RLSdCAxS2elZnlGQftgkXPslER76DRjtuRsF
f3myuZg7iGDZw8KYFBEF92Luifh2EoGeT+c5W1IUvGD08Entwuuv+nlHZkfB
mROrf6y68frGGiL9/SjIOz0Z/w69nWVuOqAyCnbwnzKn6iFCpaVY3kZdFOzW
Er72ET+3KLU6590SBdMN4tTX0HTrqRzLXVGwduO1wWO8f+XJ3s4bg1Hwudeb
VI/Pt8hkCJodiQKLzSsa3jg+2h+g4vQ9Cp6HUYev4PgrlLwWJ+ajIHqeu1Me
9zuLiAel1utR4HmX6qISntNoh77bfaSLhu2LOeRtOB/l4oL7zdiiIWx7wngC
zpe5l8XA2z3RoMwjc3MW57N8T6d25+FocN73+wljLRHMHGk2dI5GQ+m+j0tv
qohAU6tc81w1GsSjZiOvYLzMzpaK1htFg1k+/23hYiJsS4mmL/KMhhznLyJD
6UQo/drWJHw3Gs7uopbwTCbC2aMbnqSIaIgva/76B/OptP/aVGp2NOyRa24v
CSXCGQ7DVyEt0XD8009RVnci9H7/zWLdFQ2st5hcjK4TQe9ZorHiQDTsviPc
GnqZCMeuvhv+MRkNuo9YLvVZE0H4xYWfhowxYL90v2bzFBEWvK9y8BjFQMo5
hl35wkS4YsRmtmgeA/2Opavp/ESYFHuQ1W0TA+9CH7Im7iPCUP+iiL97DPS+
H9uIZyfCc0lfha+pMaDrl+X0fp0AceMR5ys+x4Cxm95h0XdYn+qOUMK+xUB+
YkBvQR8BgmJ7Ji/+igEhSam6oz0E8FTZ5cK5LRYEvzQ/8m8jwIWU9AAvkVj4
drfy3HAVAd5fUX5hLBkLf6NENT9XEsBY8xPTEflYqNvUWFooJYD2L4Hkzydi
gd9CYcj8Hu7PeoX3Na/Ewn4/ZRO+VAIUCOjN8N6MhWi1Z+rtiQQQ+PNDevl2
LBw+IrI/OI4AHPlS9YWxsUCjaJShi/UpyvvNxt20WGi/QZQzDCXAdiM3zXPk
WJAZflx1PYgAa/9qulgexcK7x/Maf/0I4N5vtvPbk1hwWJVSd8T+5Gfxmumz
1liIHMnZ9suLAONnVUdcB2PBNSEoywj7FUvJUaFTI7Ggq1Zy9ogbAQZpAxxF
pmLB2NIvS+gGAV49aPv9bjUWWDQ/XXW6SgBRRqrqx9RxEH371YdkZwI4KO+/
Ebg9Ds6TeVu+OmE/cUVJwoApDj5RtArMHQkwnX32+z72OPDLD974jfX58Gv3
e5OccVAkZnWswp4AV6gSLj7cGwceTq974+0IUE6o2O/HFwdWs9EiGbYEmLPp
+qArFAdNpq5ZL20IIJ30PZnrYBz03z8Yvx/t2rbdeOxIHOSVrp5Pv0iAR8tC
rGWEOLAvWDmtgl4UU++4JYf3v7VQuB0tZ34hREs5DsZZFCtWsB/zjPDRYIc4
mKhxSNqFn9c+SdsY1oqDy4P6d03QazPV9fd142Cvg3j2U7Qy31sPt9NxMG9y
cN0Qn+9r8Iuo9l8cBEuk32PC8T71Z5ljNMP3DRXO/YnefHCoZNAyDpQvHPyw
iu8HX447UC7GgebxLhkJnI8ATnuha5fi4MjM3egwBwK0aAeMKDrHwfKfuDIm
nE9az9xMOpc4+OFw5XjNZQLoFDacfeOO83fwBXPYFQKEfvjAke2F10sspPhj
v/mS8c9rR784+P620iHXBfNdhTNKNjAOuMTVN764EuDkVcIJqrA4OMWb/kwf
4x+Vc5q2KyoO+KjPUX30JAAbdbivbUocqG7ar9jcJoAhsUBBKjMOXhnqbpj7
EyDBtmVxLTcOVswIfK6BBOBs/3cloSgO/hP5dYca83VfpOv55oY4SDd1d/FJ
I8C5hti90c34PJmAOxZZBMiaLR0wa48DU6N4d0MSAfgNv+n/eh0H9ysNm7wL
cX/mslTl/xIHupf73dKxP7fX8Vqb/hYHL8MYBqie4vrxTKmpmYmDM+ZsUjee
E0B8qFfy9HIcxDs8O2DfSQDJXG3+2zviwa2wuc72EwEUxaWohqXiQU1p/AkL
7ufciwy6cbLx0PAtqoCZlgiLT8fjtRXjISXsfv0feqynJilClRrx8NW6uiiK
jQiR/C5X7I/Hw12nkU4ZDiI4TutW7zsVD0PyhAfN3EQQ9P+nE2waD8tFTxij
9xNhU+9drJJFPLS2tZq9FCDCR64H7+cuxMNDIHNO4nkktcTusoVjPCjs5bFs
EyeCu4fqI7ar8SDW4GsWfIQIxup71ltvxMMI9Ys8YSnsF951Rkv5xEMbt/LX
DewnvpPvDU7ciQeZEL0JBTzvtF+5w58RFA/aLS/1DRWIkC9v7mgQHg8Em8e9
WkpEuLtN5gFtTDzMDLEocKvg/trNvFaXEA9pgf4WrdiPqKRNalxPjYfk0TAB
AzUi7LV9FimcFQ8srJmhNXi+WpbI6P9Aioenf3ST19SJ8HbFbX/svXhgt15z
4NHE/a9F/5JWcTwcSf4ivFeLCDExYhWr5fg8CwfaRbSzOfVK+aN46KqJPFmq
TYQTwsNgVxsPti6XdDV0iCA6VxW+tzEe4s/NXahB09TH9PU0x4NGNOs8w3Ei
jAY58gS1x4PI/gIvJXSjgYadYmc85Bz47noSnbGPt+zn63hYUuy3V0Hf+rq0
lNcfD0mrzydY0KaVr1XNP8QDg3Z5yDO8P9GnKJT1czyIx/jOmaDZdQJ7W8Yx
H2ha2zpxfLPs5/d6fYuHoq/uj0XQHcNyNpIz8TBfttPHFt/nfgF7yZdf8fCo
2OBlML5/0I3phbSleHiuUHkhWgP7QZVWldNr8UD9N5LaB+dLjT4nmGYzHqbk
vtw0wPnk7fPsqaVJgGIb1lAmnO+1LKPd1xgSgO0EI3UlxqOKSFf0fmcCfF50
vlqN8Yv/9/l3NHcCvGnVp9mjSIRrL2uVNHkSQGidfOKSPBHEL1zpKhNOgDJ7
PtlXmB854W/nAuQTYMrU4EvTYSL4mJQpKKgkgMyJJ2qpmG9m/KF3ZyEBdPbc
+mUtRoRd1UocZnoJkBrsk9AjSITQUbKcxPkEuHVf1EF8LxG6rlVqx19MgKq/
gacGMN/Z/z01WbJPAAZP1i5vTpz/vR9dG68lgKjiEHs1rpdyY+4Kff8EsJuf
jflDR4TB1gixa3kJUG4lLXx0ngA8/6XL9d1PAO57nzqfzRHAeuy+tlxpAii4
7mU3mMX94l+r7UZVAlg6b9jfnCLAP7nN3Jj2BKBvM25Y/oz1ochtT8X3BBAR
O/hBupsATvIBYhw/E0Dud/fd/bj+y9vi5DznE0DCyqCD4xWex8fLTNT+JoDT
pexyPtzPT/JMxb1mToQqvnOFjxuxPyhazpXZmQjfXjdK/X2C5w15uopUrkTo
e07kOFmP+7+JYLcVH37+9xTfzse430Rb7vgllQj2WYWyqnheeMzjvMdEFq93
HY+bqSDAepGXWK1CIizr+LsWleN5vj1F2189EWZlByoMsD/oNLlnMqGdCFKR
vz0VSwjA/uWR7Qm9RFAav5JLLCZAxmbvXfb/EmGbT8WL/7AejkSPxLmfTYT6
RBE+3/v4/rw/c9+fS4T7i8/vVBXg+xevl6tYJwI1tSLbP+w3yhWYnpLsEuE/
Ca2fpuiF9r3dtE6JwE6vr9CUj/NhevCj41W8f3oIvSLa94vcj64bifB7bZtb
Sx4Bmm9or0l7JEK+ZVfkBTSjjoDQonciNFTw7qBFm+z7e/LxnUQ4cz5Tp5FC
gOyfA+7eQYkw/134VAR68nll9rHwRFBteiXgjJZOjWynikmEnjTz51ZoL+dL
cy0JiRBR73nQEf1cTX1PaGoiNLG/0w1CM3PyqutlJQLjvZMcVWjTqWUnFnIi
UKX0O/9B5zS8Sei9lwjDOl8UTuN4puJKnyQWJ0KKFYtpLZpgHzpxpiIRFpJ2
ph7F9/NWtGHZV4Xv+6ruTRu6leWY3KfaRHAKYe12xPlhGd9tRWrE5wUTDPhw
Ps/UzIfaPk+EK3OHdk+icyO6K0VfJALzzydDTTj/UxcKP3zvxHj1t50uwfj4
0F847DKQCNIV7LPVGL/WYQUTmaFEGDnMc64f48tayXF7+XMi8P+XQ0dTRgCS
2ase36lE+KVUpRuL+TJ9JP+P2mwiXGs1+/sD+0kZ6jsCNPOJoOfnwX72IQHa
i2Rdw/8mwhCnm+GZagL8WMvlSmFNAnO7UbfvmK+yr71VzTmSwN3cq7oI89kv
z9SBd08SnLx0s8KtCfPrFFMd5UAS2Kh3CAi2YP+T7WFZIZsEhtOvswc6COCv
pp/30iIJlHLOkheHsN/jONgVaZUEGc7/Gfz9SIBdU9uWTtslwcgUnQjVCAHu
xdXqDFxNgl37z9hRfyFAx5jQ9Jh/EhwXlbnSM439QM3GrnvBSUArH5nwcIYA
5yM+KDtGJMHNB5YXY38S4BcxNvpnYhLsHNzvJY31gCtoTfpvAV7vwHidahXf
l4dR4GpJEgy/u5Dht0YAj0d72UYqkuARZS56/i/23+MKs89rk4Bf6qJt/QYB
wr1PfJRtTIKE5KTErf1daZdZZ0FzEiiPj8iYUhMhS92zKKIjCRSeGeY+oyGC
/oeQtPWeJLj2murLF9z/N1xSQq+9TYIV3eDoNaxX1qRqe+OPSdBTt6JMzUCE
nQptJq2jSbBgvfj1F/r5635Nua9JUM8UeeztDjy/bC4c2PczCU6d/Xj1OhMR
BlJodkbNJ8EPdevd4sxECJHkoNpYToIbju20A2j5dsG563+T4EiMgrgbCxGm
zhM/j20mQav8Az8aViKkL6l3/0ebDNu0tTeD0XrRRg1tDMkQ/V9l0Rr6r/DF
EnmWZBB7Lh1yEettaYNLRtHOZFBjYsipR5838Q/n4U4GK5rNv3R4HmKdib0V
vS8Z4rlkqzTRTYG5Dpt8yZBza+CTG9qFp+LMDaFk4Pl4Pi4FfeDRU+0vYsmQ
Yvfgewm6T69H1vRIMrh+PsdShQ4c/yT0QjoZCse4+SvQst6zuxSPJsPJ0Fbt
bPTXnf+oSxSTwbtPs8IPnVLE/JtXNRnU1S0i/kMfV+cdjdFIBvHO99t50Svv
D7+mOp4MNmwdFu9x/EUuyk9dT+L4W3yfhqEtGE6WTRgkw5CS52UJNBPJIuuM
STJc/GCQ2Y7z0SB/OfKlWTIsrh6LN0Fffe3lrXQ+GdjssqLe4fzyOYQ7lV5M
hstdda8N0P4phcfjLidD982zxw9gPAiStXLbrieDUoQqow/Gb7zthYi7WzL2
zU9lOxmJoLU0SWPmmwwHswXmDTDeS1HL86/8cTw7FviCMR8KhLePKwcnA239
nukH2D8ymIg8449JhgytF9kLmE9dD219v+Umg2VKpYfANiLc1nNzNs9PhgPd
A5E8mJ+S4wEWnYXJMOAXMciO+Ru3k6JQ8SAZHodZWf34h/XWZXTRoyUZhDYP
JDjh+mA83fDv+Mtk+JfJmSy6QoCmw2nb93Ynw6OBpd8jywQ49M1gz5PBZKAc
tbXXXcTzx/km5c3vyaCbJt62Dffb4pM5AaHsKSDqLPPXcQL3X3HvSDOuFKje
84CNF9czF/2ZJPF9KaCWSG55M4b14TlLQadQChyTGHXWwfV/RvH2Kzb5FOjj
jTtwAesF827zvlHlFEj+wJ4h9QH3j0XZ4QeQAt050qe3v8fzb+XMzH96KWD0
ujCudYAA1GKW7GnnUyCxiVk36g0BamgV9jrZ4PVX71yK7cXz4DiHoJJDCgi1
L4ykv8bzaHanzEeXFNh8tdTRhvt9lM99lbKbOJ4ywbJvXQRQNw/U9vNOAeWX
Fu070aWcymcFglKAL6rX8g7WN5t5buvfYSmw7Oot34L9wO7eecfn0SlAivH8
x4buKuu5kZiQAmxzaf32L/E8FlnsbZeaAin85eOtL3C/dAoJPJqVApkl7/Uk
0LM6NlHbyXj/117iue0EMNu2L6ewOAWOC8U8zsX+gnV0qcCrIgVo1hIzJdEt
jW8q9KpS4G6d/pkXrQS4lVlWy1OXAnqOfstOaEmv8OaZxhT4xvw9ghv95Yx9
R+PzFDjz00CwG+t1mqz625gXKSCg4vciGn161/6PVl0pUCff7mOGpvm1MiH9
JgVcYsXUJNC13f2z1IMpkPabvJMZfa2kcrlvKAUKzUUXFvG8JBQetZk3gvP7
aOrzN/T7S44MNydSIOa26MsJdIyW1k6d7ymQ72hN/oHWFBTYt/tnCqhQ7z2/
jl7Z/Cs4NZ8CqT2z09x4//JP7w7X/UmBFcMqojJ608Sl2W09BQJ+E6Qc0YZd
DGclqVPhsKDJuRw0RZM8M0WXCrKkJ1mf0Av1igF5jKmwLpH+RgTfX4vYt/sC
Wypcou8Y9ECnFF0u28OZCq8XJcJ70d8EaDTf7kkFlw2uViLOr0Ja5vvo/alw
PznsXDY6gk322gnBVGA2bjvAjvEZDumioRFLhUknnGC0381/krek0edd6lIx
nq9nkluJR1NB+naJqTjGX8BO0mJWMRXEBD/zP0e3GFsF22ji83DnZsB84uz4
s2//iVSQ8dXXrUZfUo+rfHcqFY6Kj95wxP6TQbp5+NSZVOD/sGg7ivl4mkWI
KO+UCo5pQxxsmN/vX0x+ZopNBXhZ9lTkHa5XtTvu7YmpsJCsOsOB68WnZjfj
3bRU8I7li6PB9cR378TRZXIqcNBsn/+K6802oDhytCoV/NR3EcqxH65a1TiQ
WZcKMe9GBHNxfW6/MVxj+jQV6GnlaGJHCVBoxTze8SIV9rM+Mr08ToCfKtcU
qodSgfpVIg39JAHUqrb3XB9JhXRryf3f0HGHc20PTaTCte/jgy3fsB/Z1xuT
O5sKTWtG/K7fMX//EL6GU6XBnJisYibu7x3XOry16NLgbaa2mzn27zyTNuyb
O9KAyBlwbRfu90/7E5XdOdLgQ8j0VzesPzQPl+IviKaBoT2Z7tdvAjTMPJ99
cSgNoux//7uJ/YC7WJwuQSoNaIaLTyyjJ7MOUdMqpIGGxR3frwvYj737Y3lV
JQ0uZHGqmGB9M9vVVjsIaaA2GrragO4ItXIp0k2Do7aZsr5LBAh8fqRr1+k0
iNw/ldaHVvm3KuZrnAYSHv7tglgvl+RfBH49kwZVfwRqrqDLXZNGTp9LA/+s
HbaVaIeyi8q1VmlgfsTn5SxaYEoy9YBdGozcWRsT/kOAD4Lr8xGOaXC+pqjC
FJ1w/tXpxStp0Mh1RtYffTItpfj8DZyvfb2u+Wjat7bbX9xMgzsJfNeeoxtZ
CDbS3mmg991WYgjtcWKjMd0vDS5ze9f/QEsFdu6lCUyDVz/U+f+gpxrTbl4J
xev/vLBfR5NX7N8MRKbBF6PSzL9oCxkZCbW4NCgrVniziOa4RhVemJQGJ9ua
uafQXYXdEzvT06DkXZPvADr4Swb4ZKdBkeJj7ka0Kp9j1gQZv59UsZaD/mN2
dEW/IA16iptUfdCVidtMHhenYX7yrBqhnXpeVwhUpIFpR6CGEFpwRzZTxKM0
8C3ePDqH8zWsedlh4XEa9F4u/FmNTvKTb7FsSAOFl2Whnmj9Olr+9mdpQHvB
kE8WvX3xjbdUWxpIT79+8wPj1SSZO5j2Kg1in95pzkHfcrpC3NaD8ZNrZ9ZH
T3/ePt0/mAb1+X+UszD+eXv7tVWH08DR6Iz9MbSlCZl8fyQN6tpJbkOYPz2v
lM29p9Ig6FtNLwP6YZXLS/61NPjucLlICfPRee6YcPhGGngQ7+9s+oXnrUNM
/vPb0uFV6rY4QKfk3pNvY0qHMXmTa8qYz94RQwWX96eDifN+US7Mfw1rreBq
SIc9p/fY+eL5lWrs09pt7XR48Dcn9D2up8aLni46eunAzPYJZNEKtsXn3v2X
DhOTzOo/vhJA4hI7cfVSOig+Hh+zxP14erLofrNzOljFPBJ7guu30EFzf4RL
Oryz94jYhxZ08mDg8U4H8Z4S60+43vdc+fhZJTodDB67idzC+jA4c9OELiEd
ptUuyk58IkDiVbaO7pR00OFMqDNGs17XqL5ASgcfQZUmeez3u+aGD4ndSwev
X/OR5cPYX7vcJM0VpUMV/LA7iKZ1LYz0f5QOYnJRTSJYj57Pq1Pr1qaDgDhT
YBHWqztuwx47G9PB7c/uQWn0mjurDaU9HQrEijP1sL49Xrr/7nJnOijreGl9
wvrn7qGuL9ObDho730+7oec83RVaP+DnSrPxZYO4n6+wlEd9ToeDbj8bDNGX
ve4LmX5Jh3O7+FVXsJ8QW4P0/VPpcD3jxKF89IT3EOvkTDrEG3YkmKApf92C
yn+ng8syfcgOtJUvy5rHcjoYHzbe1dJPgKHb8JWeKgOG/mZIaqHTNj5Y9NJm
wPUhwgAT2vSOW2/ajgz4+11F/f1bPA9RsehcZM0AunIl7yJ0r3/BE3GODLjq
XB56Bx1DDYT53RngLsNx3QJ9MuBDQT1vBhQLeBOU0Aw0bryBBzKgjtnzNR+6
PZA54aRoBpx8k63LgA6iLaDnPJwBhy/YkZb7sL8JVrv9USoD6O+W9H5Hb9B9
mM+XzYAq92P9Y+iGEFfHq4oZ0LCrL/8z2oue+fNR1QwIqDmgMoqWC7v334ZG
Bgiz6CZOohcZ1F61H8+A84Xvc36jH4S/V409lQGMpRNG1Pj8a4yuVWeNMoBZ
5W4uF/pIJNMhgTMZkFfd5S2J/s50L3fKIgNEXxEHTqILolS5HlhlQHU2ddZV
tB3L+wgvuwzgFWFrSEQfiLlBpeGUAWJGBMGn6M+sTB6M1zJAdrvykxl0Vmz+
jz7XDEhrF7jBj/Pd/NZVTM8zAyR5HS4boyd3q9s2++D7qZS+DkNLkz4NVQRl
QHbL2ejNrfhMlHCLhWeAaQjVEzWMr/dBb+Oc6AzYGefzLwDdWsndEZWCzx/4
Z7UL8+f74gQdbWYGNB/KNbiAZlV8pO6TmwHUY/a/S9FmzQZ1ToUZ4Pbe6ZMR
5uPsm7BCnfoM8GSKM3iM+buL++xE49MMmAwqaOHC/FawEBE42pKB69iJzgMd
MN6cKtSVARN1417KuD64F9ZCqD5nwMpQX8Mgrh9Vzqv29dSZ8Gtjg0oG92tb
M2UyYXsmnG7wL9zav8OydnwqZMyE58r3RZlxPfcJF5ikcmQCz/HdEhNoh6Mj
mu4imSC+Xr87Gtd/lFfZnR/imcCgV3xoCf2w0eeJjWQmWO27f3Crfqxr75Ex
ks+Ec8ePeohivx93xkhQUjcT5vfS+xZhvanO4L9wTz8TNv15tm3H/X/o82w6
r3EmHKCY37dGCztE7GQ6lwkzSk5rbFivdEvM9AOs8Ptv22/boa/NiYav2maC
sPH5zhp0rWcL1dSVTCB57PE1wfr36Um8itWNTHgzz9KYi95GZX1r8GYm/Fet
GzCFPhW2PtfqlwmylZ1nt/qLG10dh1UCM2Ejjkv/ETqFPd3hUWgmEPVGo3+j
x9KOjpDjMuGEm3mT/TSub49n97clZ8Lo5Eh8BtrG5KSLbTre39Kf3IUWIg4q
tGZnghsUTv5FT7BdpBahZMJuqjbzgz8IcG/2x6vggkz4Znt9wQh9qdMjYbI4
Ewak75ffQosVUZ87XpEJjc+aQ7PQUyFRQoWPMuHjOpdPI7rIbvcMQ20mlHKs
BQ2jL2tQqpwaMqE1UC9vGX1YQOJ2x7NMqCc+GmDFfmnm32Ptw22ZcLt9nkcY
XTaswRr1CsfT/eKmHPpaXffgTHcmeCQyTWijpVLNcvX7MqGMvdDJGP3L/YtD
+WAmnHet32GJfmB8TZptGN/31YUXNmhX6dWV6yOZYBIhX3AJLcMa1Nz7JRNe
t+wudUAv/mCNIExlQpWX/og9uvpVunHCDMazQlTnItrjvjDPwq9M6EzY980c
LR9c8eW/pUzgC/LsMECv2CiVVq1mgsTe66sa6Dpoc+fawPjqy9yWQXvzGR7z
2JYFv05SWR1AK68P0b3bngVCZueLmNHrH+x75Jmy4EYKteMSzk/j418paWxZ
YHS/tGBr/vySfaxWObLgiKbAjSY0lVH8r3reLOi9Qv3pDrpZkreO50AWuGdr
ZViiA5jv3/UVyQL+qEd75dG0Lxt2qUpmgX7Hn/SvGO+2e8eHc4hZUEzRra9D
hwT25W3KZcHnhuChSDSD2pRss1oWHPcYPXcI/YrX7d8BrSwA1Ysjy5hvEWv/
2gJOZMGe2biCZjRzDcdZLaMsECzl1TFGs0uoeb2wyYJdq5vdFzGf3zB2qB90
yIJV0Z1XBNEJUyaM4c5ZcLCEaXwM1wdn/uVMPfcs2Hbwbt559B6elMbu4CwI
7yvL0cP1JrBjlrq/MAtc9V7eZ8L1OnlEayKxLAtMyZdaG3A9lxhmtv/3MAvs
wm2XrqLl0nQj3z7JAt908YVeXP8nxQo43/ZkwdTb9Z+ZeH5nP/lvOeFtFqiv
OqoYogevmXwwfp8FIoXWpnRo65ptOX1jWfCMP07NFeuLh7aVWN9iFlRy3hQ2
x3qk4lSzI2E1C5ozUui50dTRLDNGG1mQ8NXauB/7i6j+J5Vv6LNBNkrHzhRt
vLIrMZ45G5ZDL+rvQe/mvXzTaGc2/BVkH/2I/QbFdo/Sm33ZsLAvWdkZ7Rh6
nTeePxscxY4cOIqWKGnfMBTOhhKr6SkqdO28e0uvRDaoGc2ezMH+5DZ31704
YjbkxDv/u47WUBIKM5TPhqiVZ42a6O67b071QjY0dz+I+431NuHeQak47WzI
8u942Ik2e3Vnp6FeNhycH6ItRO+fHVxgM8gG87jkmBD0OLvk4Ov/sqGGw/yM
A7pQNrg21iwbYp5aWeuhr5p9zDA4nw3bA5orpdBEX5nbbDbZoGWQcnI3eiU3
wur1pWwQ2flPlhr9tGVMPdY5GxQeZV2fxf0g8JuCsIFLNrwr3LU+jD7BFLed
7WY21N8dH+pCs0p9m+rxyobM7ljmZ+h+Y9XOGL9siPyXH1+NTvdILjsdmA3C
owJOZegLGTOxrGHZMC+zN+4+WvippmtPVDbsi4yjyUdPj2WYxMRnw1PP8GcU
dAXdvNzplGyQE2VqzUO7i+vuZc3Mhid2oTu2vq+kT/rbnZsN347VR5SiN13+
fIrOz4a218bqVejWpNPP9Iuy4YICldhTdETtPQpLeTYoNXkc7UAbfFwP6n6Y
DSSJEbv3aE4qE4fox9ngxTxWMoUeEirR1W/IBtVoHuq/6Nzj246wNGeDw5jE
OTacLztnc9butmyI5X1SKYI+FFv5K6ojG5SH5pePoece0r899Tob1m+3HjBD
e69Vp3a9z4bLhqOL8ej7Y+qg/AnzQy34XAW6/2X3VNEYPv/i0LEetGTqV8XQ
6Www3ZjTYcd8GZfh+qi+ng2p00MH8tFsPOSgSqocuG6gta8LrbJNQoKfLgf4
d9w6soRO6dXyW2fJgea9r530Pm39Pt1d4DF/DmS6/G3fRN8yoXolIpwDVyXz
2aUw/wuUo24kHcwBHT0CnRWaijH/+Q1CDsykX616tnV+L3hrd0QzB74cHogP
x/XFO0osIl/KAc/xN77CuD51Xzw1YnfOAb2AV1ln0R7lemt+1/Hz1Z3+Eehe
X5uTlrdygP79G4s5dPDehFnuiBwwP27549FWP0DFlxIckwMx/xU+/IIe/Vak
upiQA3JlPwd2Yf1QqmmOfZOZA8kGnZvX0D+NfxOiynLgsCJ7yX6sPzxKt4fW
HuQAwbyG8zj6xIEdgU41OfCPLTHwOpoyJ9Cv05QDrUOt+o3o14OlvtUtOSCt
HJQ6jl5vVBARfpkDNTJqLdux3zgTZehB/SYHFFkMKCfRgW4f+VwGcP7W9524
gq60cHzx+UMOdFU2PIpEM4r772kYzwFl1/bmdrQ8O3PzoW85wJ66z3wcbfcn
1Sn9Rw7s5X2Zu45uaquo91jMgc3DrQclsJ7+mqe/rbWaAzI0TyW10YIC1mq7
NnJAfuVW8jn0f/q11KPbcqG7e8LcBR3kzd5aRp8LDTq/bwWia+47hvgw5wKD
c9hcEvpb/7MTujtzwTV4qD4fvWfbXqbd3LngeFxs6CFaT+pG98S+XKDQCug3
oX0tX8U+5M+FAXYPjg50WfgBY3/hXIiteXPkLfpzjRfnafFcMPyunz6EZp94
M8gjmQstjAsWo2iNnYfSvxNzYb8gp/sE2k014Nxj+VyIkaP9NonOdx7aH6yS
CzvtmWq2fn4zmEYcNVbPhfZdbBNbnzO0R1AEdHIhKyn/5tb3FRfG7X7q5YL+
w+jrW/e/LKAs1mCQC0kyUYNbz8/ST/webpILtyPOVmyNr8f7R8lZ81zQM7Xf
3Br/5n3NayIXciGoL7L7GVp6IFN6wSYX3sbUClSjbbYtzj9zyIVR7g+b99FJ
UqeqY67kwtX9/TfS0W2W+Z6WN3Khis7KLxy9HL6ueMgjF0SOKUreQh98bLL+
xzsXlG2ORNijLSZKn7bdyYXrHNsyjdCRO+nuJgblwpBooJMK+qdzNZ1UTC48
ioq4xLq1f6azvFxPyIWvXwqKljAfjNrtIzpSc2EycqJvGF0lwM12iZwLz443
U99Dew947MmuygW1nDmWI+jSba+HLtflwrL1w1om9CcpsWyFp7lgqvkzfxrz
GSLeHeh/kQun1bJcC9Db1RQOMw3j88N9VXajFa7Ezb4fyYWNkx6n5nE9OaVP
VRRM5MLuHm/qbnTXQpqsxk+M77WlqLto3f71nAYqEqS4T4RN4fpkCz9fuMBB
At3ez+9qt9b7zDcDA24S3DTtK0lCfzRw/VO8hwRR7F2jLuhi7lAdm/0k6Avt
TzmE1sqvnOgV3frc8Hg+7ucl9MpRR8RJcC7t29Eg9C7nNpmwwySIbk/utUOP
EIYC1KRJ4GdNJ3EQ7d1Ec6BckQTXnIf1a7EejQnGvNyhQgKtWg33HPSJkD0u
9qokiCzddzcYzaUv0cSrSYK780K2Z9C+lY8v3dImAePJVA28OYxzaLD2HyfB
myaJ/YfRlUNnzkeeIkHNdNQgDXq36hjtt9MkGBCObfiN9dCP7FyqYUSC6k77
slH0BO3yfzn/keDGXEhpL/qko//fVVMSZMrrNTajH3Yy5pmakaArrWvsEXqP
VLLeAwsSeEvX8NxH30ngn2c+T4J9vBVXMtGTS0XpjlYkEPKyGoxD65vLqrde
xPl6dd0idKseNzyd4rcjQUiu36ofep+AbpzPJRJc3nbpkSf6buBb+XeOJNCx
3Ai9gZ6aPD9CdCbB4d0Cnlc+b/1981RIzFV8H9ZKf0d0dZmr5PR1EqwLjObZ
o3l3/hvQdiXBsuHwZ1t0gHvobbI7CTjonktt+fu7nSL/PEhQkFeVtGVD5awu
My8SMCV9ZNr6fk2OqHuVDwnGotYSHND7tz3gYfcjgatilagzOsheucXZnwQZ
aUkt19HTL9suvwgggXyR6KWbaKMjhruEgkngc3SV0RddGztU5xdKAqPz9uWB
aL4Fu4tD4SQImHx8MgodfGaOQS6KBBqdrJ+T0TN1XpXxMSRoowuzJm31e/tp
zWbjSFBioNFTgq7zj9k8kUgCCe5TgrXokON5p6nSSNCpU2b/Fj1bLLF8LoME
/GavToyjTVhrsx9nkeCXH93aVvwPDHTNXCOTgCGir4wD86PBZjniUzEJNKtK
UqzQg2KZyexlJPgsZN3miv49o0bSrMD1ce6hRwha1DO8uugRCZRcmo5XoOMi
eUdvNuD8U0v+osP8tq/SOMraQ4Jb0mJBzWh/r29q6r0koDwPfPkBnaEapefe
RwJbeCU8j+59OWA1NEiCzfWDjEK4vpQ+OUYUjJBA7A51VxCadXvsiOpvEjx7
z39XA9fvwU6Z6RsLOF8/tsuaozXj3i/mL5EgNZs94zr61j5BRqY1ErQSjjtl
osclq2XfbSMD93OJOz/R6wvmaox0ZIiNOyS/DevD7roN3WP0ZAhaFfbmQp/S
PGGVx0SGPA6/GCV0zdnh8OucZBDjiAnyQ/fy+idRuMlApyQkFIP+MSacO7CH
DN3hIJmNFrhyrUp5PxkyPYX96rb2fwJH0zV+MrAPnn/ajjZdfvyKfIAMNFR7
L75FR/hTj9CL4v0PMLVNo/O1C74rHSRD+/bwu0voJsaTi1cPkcFIfCN1Ez30
em6DdATHy3yFfgfWw8WkpB39kmTYK9vfsxPNZqHISU8gQ5eQwuxe9CH+z3xK
MmQwt0q/eACtNREgfvUoGch1Pw8dRFsVicmS5MmQy7X/hCTaN/5h5zYlMjDT
/RKVRad5HbO1VyHDTGGBsiK6+uLLtReqZFDiTgw5hu7T/S/hkDoZFi7SM6ij
5wifxaM1ydA7afJME828z6l5TpsM9GzJFdrog9sWzYxPkIHDn+qdDlp72u9X
lR4ZwukuKWz1PzZ9O8J265Nhm3PSwNbnfvVJ/N4GZNjta1G59f1MCv/jj0Zk
OE8b2rF1/9qI4tNqJmSwuF4nsvX8Adejk+QzZPg4dKp1a3zzFs9u05qTQW/X
xaKt8bNqnuRyOEeGsXru91vvd/jwYOmr83i9V8x/Ulv9F8dFrSPWZLi1OMUn
jrb7+2M4xoYMEVfFjgmi737xcPttR4ZLVqUP9qFzOqmZTBwwntMl/rvQTx5F
UWqcyFDw2rp8Kz7vM3cr7b1ChoQ+OjUq9M4rEk6fXcjw02Mt/QfGU9Kklkrd
jQwphKYro2g9Fc20vJtk8P54sKofHcRs/sLRmwxR2crVT9B/SoNEFgLJsNHS
zRqE5kxmazQNIcNZEx3um2jp2xkmtWFkWE1Ia7D/svXvkyoDb0eTIZ3Ofl0b
/Wl2eIw+FeOd+3BqK/9bJGVyeIvJAHWlZLet/pX76dE7pWR44vXQ6OLWetk4
0T1WToY9GxEbp9Fyry+sFzzC/O49bX8IXXQ9woLQSIblr5foxnG9xlaOcev0
kiH/wG09863z71rITv8+MnwVYrbVQ0trHWGu7ycDyWfimTK6750HteQHMtR6
vTDnR1MO8K47DJOBcPx25k60m3PzMvkT5m9tnxQtmnOTaYZrnAwjjJHnp7F+
TJx4MGkwQQZ90+vrWz+fr044MxY+SQbdzourb9BnRMmD/6ZxPThF7H6CFnXR
eSM/S4aHNwaOVaL/1P3ovDGH43mo03UPnaYv1/x1AfMpoPtgAtoxdfgJ/zIZ
tueZr4WhFcf8a8xXyOCzxKbsj2Y8LPogcY0Mpm9KZjzRQ+6dJd3rWG/+rrG7
bPUHT10K6DdxfewlFjmifRm4yerUFMhbk665iN6fZZ1STUeBM7J0RFP0z690
8XP0FGgXzaAYoJ9KlUSKM1Lg/ZPASD10rJdhiC0zBZaNPWe10dYtS/7ZrBSg
cgx6qY6WZsn0ecdOgZi+Cl5VNPVZ8NjJQQGFyxvflbZ+3kn66nKSiwLJ229K
K6Ap0xHOwbspwBe979dRtKus9KWmvRT4Vk0rLovW9BuwXuWhgH5r9hARzfnS
+5wMHwWiVfbSbnlip8CZqwIU+Eopziegq861Gd4XpECsT/CTLQffu3xyTJgC
HXqfjm9df2aOTYdHjALbx/+ckNmKh2I1mIpToLe3o3HrecsBFsqxhykwxtqd
L4d+0bV59JUEBS41uK5vjTeN+540jTQFIlalWpS34mOtd/gYkQLek7f+bL2v
YvGciKcsBX7SvkjV2IrPYpLAAzkKUNySKDpb8TmmxPNDgQLiRzu4Tm7FJ3SE
S0SZAldIcnNb8+37Jojd6hgFTJkLj2zF4xTPIaZ0NRzf65lOi634lLtTsWhR
wG5QRcxhKz4re//q6FBAOrPu89Wt+Gg0LfmfoAA/T8JP9614DO74sXiKAo/3
3GLe6g+pBCq+ShpQINyXmysK/cbJZNTRiAIqtorOSVvz/y9n4KMpBU5H9Cxu
5WOVsOyz1gsUGGV4ItqFNn4if3fBmgJlgTScg+jfRsoagrYUcLlmJjuKlryj
0XrHgQJLxtnUS1u/n/5g+FLJhQIDX4Y9BHD9ZMdc7a28i/F7WUPvi1YRuRE/
EkiBlBfOJaHooSfuxqwh6IIyg0T0nu8+/c4RFCgs1I8uRidoRrwXTaTAYc0D
oe/RISsFo1n5FAiL/fpLCuuBcGwxubOAAibv+5WV0C0i5TZrhRQoNw610EJT
/Vc9cbaMAoq8tTvM0N5lLVO7aigQucj90xe9R+tFkXotBXQpMqnB6MdDHZdd
6nF+UnhoYtCL9H0z3U8pcMOEnzcHfc1m9FfYCwqspkQLbf3+jnn1y4PHryjA
GVtX1Ywuif3mOtlJgQM9besv0FMNPxc1eymgbe1T+hYd8t98tWsfBTT0enZ+
QItML3mQ+ymQyTsg/hlts/vfysZ7Ctjyxlz/tjX+cqp6iWEKvNnHkPUDnatF
62P5iQJZeW235tCqw/QqkSMU8CtgpVtAf7zB9K9ujALrVB6wjPZhYHs69YUC
NE0rh1bR+3J33dk9SYEnvUmtf9G1R7lBZ4oCBqInWDbQZ7v2Ut+cpsBkBTsd
FdbrlWAag7czFIjadaRr6+8D09RmswhzFCCeGJehQSuuDk7H/qZAk1SgCu1W
v/DwmcLPBYzX45eTW/a5UhxyapkCjSJXZejQvKJJ/cUrFKh/fkhoyw0jtwV3
/KXA5YEnNVvXn093cHH4h/kAfT+37r9hbPS0bZMCu2v5u7b2jxxmZWbhbXmg
Ib1gsDUetXZhiwDaPLhJfuSzubWf3GEtHN2eB8y0Lw3/oe8qriyp7sgDW8PU
3rWt368ujGlmM+XBe7+w9T/o56Wd8X9Z8sDn0JeBRbTtpeoRc/Y8uPBB7cJv
NK1ArkTtrjwozkxKnUXnfwjz4ebKA5Wmd4Hf0ZOnLHe/3ZsHRRe33R5Fh27X
sSfw5oHey57o4a3+8ZnUo1i+PLD01DYfRDvJ0BicEsqDcvcA8U404+xMVrFI
Hmx+YJJpQxcXDE4zHMwDz6lHVE3omb3FIW1H8uBQ+ODvB+jrVEZPVeXyYIeQ
/Y1kNHu9EnO2Qh7Ql90Z2/r9UaWbsMVfJRyvusyhEPT85J+lx2p5EPOWx9AD
fbM7R4KgmwcFWloqplv5kTGTJWSZB1QKnAzsaF6Twem7F/Lgy/Kj0/ToBpZn
CqPWeRB0WzpjA9ffhn9if5Z9HrC8stSbRd91UGLmvp4HBO8s8050qGyYD0NA
Htzt0zKK+v/5NuqIalAeXLn5KjJ4az92jvvkFpIH3sVL035b65+cpjYSgfc7
KrPfFS3ZmPWLMzoPMpqUF5zRge9JZL3YPOBZGluwRx9hK6KpScyDJkM+H4ut
v2c7VFb1IzkPSiY7aEzRA9oP7A+k5cFw++snBmg/37oXUVl5kO3e06i9tf+n
Nt56npMHvrpPd6ijxR41i6+Q8kDecz5MZevnb99fRdreywNRAxURWbQwXY9K
+v08+CzfoymN9hLom+0pwngylKYdQfcoD+bQluZBCPmMsDha8OyQgVJ5HqhP
nP4mgvZ0/UzlUpkH7g+4xgXRXdHjD+49zIP064pcW/VRoGjSZrgqDy7Hy97d
j77ZOs2x83EeTPMLi/KgO0Z+turU5UGAlADtXjTf3/mbvk/yILMfeHZv9Svc
f0QfNuYBWSjHmQv9kvD33bemPPgnbbjEgebV3wzb/xzvP36rdhf6hiON0n+t
eVBBx1O91e+0B9L/CGvPg+1Dk9Ps/+vQvuOp+t8AgMuupEFCmckoI32RpDyS
iCKrZKbIqFRSiQaSkbJJsnLHOfdeFdlkNJSMykxCRClJCnVV8jvP78/3yzif
83ye8Tn3nkHsDwszaxpokN4avR/tX7l491QjlT9ud3jQjzvF/qm10EBskmdg
Mfbr7yvuub+kgc289b/QR0VWHUhtpdb35rsp/n6divzSpnYq3ouGmtDLTZQe
8XRR+5W0Jxqv7+emekqvmwbvOi4H4/pqzqkrHe2hQZPR09u4/mWp6ztv99Jg
jZHHrDhl7wKdyNf9NKBvzb4mQflBk/7GRYM0aD3daiWJ34+MGH7aNkTVr/4m
E2nKXrzGN4M+0ODC52afVZQrZUwt7o7QgO9zaI0s5UP2u/Olxqj12q78ic+D
5cdtXK3HabD//GinMmWRWAfRKxM0UBotHcT9LX3oemJiigbCCW1BmA8L+jwU
lH/RIF4/ah7mizvXq815hgaO9tsKN1IW1vLXeTZLg50piaFGlF0sAj78naMB
wzIpy4RyodeZtA28dFibdaTXjLJT5kVuliAdXlyqqcDvd/Lnxz8IXEwHqSCP
54co85mf+/1mKR0SRqL1ffH3Iw/pG4nTQY6weuhPWYhPv3i+FB2Oad5ZEUz5
4N8BTrYiHfQ9UnMScb++bbjVoEuHLsF1To8oH9eQeaOhTwebnyUBDZgPR4RW
JBvQoXhkxZUXmF+f3ia5GtGhybkivgfzfTDi6g9zOsjItQr9oLxG/njDPks6
9PUIVv2ifN5tv2D1bmr9Gi/2z1Je+1YjPMqWDrJ3TtsJU/3kSkfXuVUudPh+
TmaBDM6rZQ/Lwtzo8Fel/KsC5Q02nOmPB+hwklAvVMZ+3nLpZKEXdb2o9Dac
9xtF/O5J+NAhzUxAU4dynIX91xA/OoRaCnnqUzZ8puq74zgdBN5ruADlZAEx
gnOSDkkxdavwPDBqMju8JJAOZiqZxWaUb9S1HngbRAex4wu88Xlj/F9VNoTQ
4ci/+aE2lLdvYfYyLtAhw/bHUXvspxXBjifC6fBBIbIOPw/YyfVM64ygw5lf
WcoulHP1rDsMouhgMavt7kb5Z+CmZbkx1N8f4PoeoLy7aPUegWt0oFsROw7i
PPm+KM4vjg63p6amDlH+rcVteplAhye+pwK9KNv4v5+vm0yHa/HTTw7j+0L5
zWYZqXSISM7+6E15brT0ytwNOmSVJL7xobxX7fZjzwxqv3R/ZPlSzveOndeY
SQce+6H/8H1BPuZpI60cOug+vHwL7TTsfiHlNhWPmJEOdIGiRdUMjQ7Z8qcH
0EIeOjNuTDooq+XVoN1yZDc+IenwfPvwcbSP0epuHg4d5jw2/sPrnXqncm7L
HTrsu6Z8GH3xkrp08D06tDsuInF90XLaVaWFVD68dHuC60+u1XWZLKKDatuD
Kry/bHeDWa1SOoTYNsXh/ZNzW7OPltMhBzS3elIuyjExYlXSQf56TCPGr8bI
fODDAzpEqYbp4PNjw7tdYYq1dNh79f55d8r9cnsf33pMB5NPKWxnPI/VOnl2
19NhY+JsIu7fpLu7wPIG6n7/9jrtoyyc62MW10ytx/90ii3lZXDsU+MLKh+G
BgX3UJYZOBkj1EqHZ8FqbrsxX+VDmkI76RCZ6lCL+eSae936VD8dtLUrfDZj
fCBp4t4AHeIC/WUxPwMG0hLH3tNBUFrjIeZvtHxuu9cIHUpbN7Zp4Pc7uff3
OU5Q8XFOMJbD+Qtl3JQfdHhnmH1xJeVnA1U3W6foMFaUVbgC60e+/q3FDB24
G3j+Lcb9uv3afQsvA3jy9PbwUHa5/ddbUZwBBrV+HQOD+H7rvPnuEgx4Qdv8
qxfnwaAA+5YkA/R2JSi8wfO1wuIxcRkGPLhWnYDvixfeVjghpMwAsamJKewX
D4yVl25XZcB0i9fxWuwXg2vvh65lwGDECLcK572CztSMJgMmUp0NSygL5u0I
GtvIgMybYpkk5f441jsZA8r5lsUMymUhImbWhgzomm0ayKPs49C2/D4woO/s
t6AsyrBN98LQNgasvFf2IYOylFb6sLgpA3ouivmm43wUdis6u5MBGQs+l+Dz
Q950nTTLkgF5Pmqh2O9C3q8O79nNgHi/xwfj8fzw4POeLbYMOLv8cEAsZQHW
rnJ/ewYoZsrlxuD6Uu/J5e5lwK+u1BF8Pok/fnqc15kBNjZb6vHzQR+Xbgcd
VwZ8qq91vozr27m52sudAYd+94qE4/r0spVueDBgJq+wO5TyD8V51xoOMeDd
KafaS7jexZ6TM14M2K0wVYfnH9rfp07rfBjAy8zsu4D987PaIxc/BijoRS9H
23ddU4s7yoDUlgIffH5Sf/wtodafAfkt3K4QXH+BLXfiBANKbmw7gO7PLHFX
PMWA2Wsn+NGlMZLP7E4zoF3U6zHOg7gzIZpXzjLgykXeLLT3of7U0nMMGPJX
T0TDHuPZkRAGBFzrzUFLbqF7Sl1kgMjhrgb0hJpQs0UoA+qGny7E//9cwu+/
8+EMyP7u5IPO42vJuBNBree0UT86eEKL910kA5Y7KRzD9dv1JfkuiaHyL+qO
ON6feuP0K+NYaj2ziR1o/jJH/VPXGZCWl5SP8emjVeXQ4xnAUdyeifErTZAV
6kpkgIqVMg3jG3chzF8ohQFHp8vrwvB+/IY79dOo/PkUMoX7AfvMtvilM+At
d3wL7p/kdjb9VgYDnk8nZuJ59Pv6RSItmQy4n/5hMe533oL2Hq3bDPj2snkD
fh8b/Et3mweNAYF5GoOYL3bD6awkBgMezv27fR3XW+MWNM1iwPbrfo6Yb4dP
ji6vus8AN+muyJuUt7rtvjBWTNXXnkVl+P7GCsuCYZkyBozxhE9hfjconSkK
rWKAtq9pCub/uu55NjueMODjp+12+Vg/nyxMiadUfthHLLlHeeBX8ibh5wzo
eHCxq5By2gplxcYWBlgvbw0qo8y7z2Jy92sGzAvY+xfrtbszKdVhlAGv6i01
cX4XfXgbUzrGgNhXzwX7MH7TShdXfGPApOS+N+8omywvO/xmkgGqS/R9P1C+
a/92o+ssdb2n0asmKMd4KqnXzDFASST4Ls5/z8Bj8nK8TJASMNeZxvxPmRMe
FGRCSE+J5G/KEe2rezyXMKH9m4E2H9WP3IeOvqhfxoSdDWNWApQNJkseKS9n
wp3Gi874vPFtmTnnkxQTetrPGC2k3KiYmLNzFRMmsn4uX4TzckNPMluWCfGS
V9+I4vyyPXr+6GomvLOZWbOMsu7BkhMta5jwZPTpHTF8Pgr456mpygTfkBn5
5ZS/hJntj1/LBKc7hy5JUH6amLB7Qp0Jymu7G7Cf3r79xthGiwnOt9RmJSmf
L1TUu6/NhCvstavw/dy9D4+sFdNhwn/z7q7BfqzdWiwbqMeEH+aRUqvw84DB
2WWd+kw4KHHhF/rjxA4hvc1MSF5uXIvnnYc8CX/StjBBdKT9hCzlzCVvvv0y
YsLYiu0i2O/PyisOO25jwnbd3ES07foj3RXbmaDV/JNHnrIGFDdLmzGh3nev
E1p4z2xdyE4myN1qyUIPue8o6bVkgu6kUxO65ng8a4sVExRuCA2h0y91Z2Xv
YcLdRtEP6FPxCklztkxgt+W3oq1y/CIPOFDxnJRhoVXvFQU/3McE6VPZR9B8
tX/9FZ2oeKX6SaH7X5geuuzChFiJmvu43qPAqqxyY8Lp7huA/lMosmzqABNe
qQlU4/1eXX3CV/0QEyJ/OamiJVPb6zy9qPhqjodjfAjBjZJZ3kwoqxJrwfjp
BWUc7/RlwsJr8kJoO2cP2R3+THjMMtmF+/G++cnpiyeY8Enq5z4pyie2qraU
BjBB1ue1Pe5fnMK3EJWzTAh9+Hk17veqZNt293NUfhz5+1OcMoe/dG16CBNW
q82rxnxpGDn/RjiUCR4r6auX4n7vH1hvHE5d7+/KepyvHxpNos9FMOFYrJ4z
5h/v3QUbR6OZMHzYyRvzdUtgekpTIhNavGiLML/v8xRbx9GYcNRhBT+ejyFg
BVXOTHhRs1wD6+XlUPC/fwSVL2JztpOUx54a3zmez4RJV/IGvv+hcv3lApsS
ar9+LBX7RDlT6ku92DMmzN7fvAPn9dpYK5ldz5kwvvJVyGvKFX8LAyOamPDo
kUNpJ+Wud0Grp18yoc9Y2rCN8lKmYFhXN5X/MnfS8Hk9d4Vft+hbJmzo+jf3
nLJmTIuWWR8T0gaiTuLzwK6jKf1lg0woqan2r8fzwQZFw5ujTFA8J9WL83/F
syPy875S+bt89HQNZdK5hN/3GxPWtnuvqsb5EGHeoj/FBIFlBQmV+LwilVSY
+5MJSqYy7hWUR++8TRWeYUJzbsxm/H5c5LW/W/csExZtSZYrpZx1pHwb8BAQ
EByigucJTR5eFZKXAPnF6luLKdemWC5cIkDAWMTzQ0WU96ilfjsrRADbKyj9
PuXB6v72d/MJ0Nzs2ov9MsBWtdxMhIDooSwtNO/Iycx7ogQMpZ9PKqCcHFIV
umIpAfotwgJopSUCXpfECNitaBCF/beYbrVzZDkBnzYJS6FNN6VrWEsS8KrE
r/IuxrtlcGmZNAFNG/cfQXsfXPdTVoaAHI+mdWjuz8CeSDkCxDvL/9zBfhpb
UzOuQIBygvJbtLS8MG2vEgG1ekqNaE6xTVSNMgFfgiIa0IY7bx1RViPgJr9E
F7q5b9g6bh0BpVHED7RrgKbOTw0CNhQIyeL1xgWDJN3WE/B7nYAj+uKth3/r
NxDwl/TPRS9ev3BQQ5cAx31iv9C5T+zrUzcS4Jn/zhnvT3t/Nmt2EwHTHbde
oB99HbnuZUjAwMyUFcbHLlw7oGUrAX9M0nvRwxIhe3WNCVjVu+Esxvc054lB
lgkBkl9OyuJ+CIKonMAOAupv8rahVXxvj3RYEHDhZqcL7mf57GiT4W4CzDOT
/sP9Nk/SKaBbU/E6cnA55oNf1bOgQHsC1rte5+K8u7tofL64GwEqOg7aDygb
5W0cDzlAAO9hHgfMv1d6YW1DBwkIa7wQivn53V38VpE3AW+yRb7WUda5b6Bu
d5KAxVnmi59SrtobZZUUQcAjz/EleP6V1teaGY8kwMBN/RTWT5DUa5plDAF9
FXWd7ZT1epVn+OMIWPbGLKOL8n2Pp7SzNwiw+S6/HM/XS038rTpuEvDvYIA/
ztsTShIz6zMJSFpV/6SfssaIl9VoLgEdAQWHB7F+jgrMuLAJCCnnnv5IWcjq
Dq0in4BsmaH8ETxfaDlYSdwj4KMHtw/7weofdNrLIgIO6+3S+EI5vH2XlXop
AVID/RZjeF4onuJGlxOwTVXbAz+vyz673WpbNeV3vGexv8w6jnGzawnYeHHl
GZzvLgYptD8PCdjst/jYd5zns0Pc4qcEkDFVxtifgvpjaUufE6D9VURuCvO9
9j8r/yYCBP4dmUSnhF+mqbwioCXqSuhPypOH1llFtBFA06/Xx/5na9rOHeig
6nWr1gi6QDmEtuU1Ac2uRbFczEfh1VYZbwjY72usPEPZ/3Mj9+dbAli6z0vR
zY0BNLt+Kl5pBlvwfLEuX9qqYICAiQNXKtBXrz/iigxR++Fzc90fyp/9/Wi+
HwiwCz2cjDbfs8zq6QiVv8SLCTShXclVHCWg/dA9k7+Yn2IHaZfGCMgUEL+G
9pqab9U7TvWb2/Mb0U86C7n63wkwsciaRSuW7aelThIwKt6rjJ93hKXPs/ox
TdWXeLspeuAci2vFJcDZLd4JvdXZhsb5TcA4v6wXOstwZrfwLAEfpi7/339l
bnM95wgQkb7vjHaeM6c9nEfC2YeNZujKgYndsvwkGG39qYaWepTODRYk4fyQ
Cy86iAa018IkmPGrtOL6Xkd82q2zkISKyfNpaL3DCdyERSSM8kfZolPM9Glf
F5MwefWYAHpSdWC3xTISrhc43MP42C6I5jLFSdiaa7EHXfBFi8a3ggS35guf
MN7+dy9xH6wkQel94hzuT+h3Y8HvMiRcy3wZhU7W4RdfI0+Cc/TW+ejyymit
60okrN18mov73zRrseWhMglsRs5hdD8sspxWJUHsUtkLzB++Z4mHXTVIWN3q
ch3npcQC+8BELRKcag4OY76p7pYIr9cmoaBzvR7aqj0jS0OPhKqgFU14Pk1/
R+uY3UqCcFNeHeY7W/Hwe21jEk5+PDo1TrnaS3XCy4QE/rkuJfT7L/kLX5iR
QJomncf60eCWbMveQ0Lt7y7Rz9j/ljQUbD1IxefFwp9Yrx12V2sCPElYFvRj
KXokbVcz8zAJjrRATXzeFpFpHRE9QgK82e6H9b5PrUf23Skq3hnqk3ge9zua
qS52hoSXTUbS6PP33AzMgkgIWVdogvM9T3fI4d55EpI6YrJxvo8Zj127dIWE
q2b8wR2U/0XczSiKIuHgjvYK7EdLG06QIzEkFO6KnsV+pWc1/dg6joRIzZ2J
2M92Jpa1Xk4g4YwvMfgK673j3LuyJCp+fgl66DCnf7/lbpBgHf9oHD//S8mq
E7a/SYJKvrstmjkQLhF9i4R7xvJVLViPh4U2TOSQsFjeL7MZ94/13Egpj4To
64rL0d/HYnc70kn4/sAlGc8bEqeW+NaRJHSzi3MbsX7flPMpcUgob6hXRoOR
R3bUHRI+n2kowvOIPWP+pi/3qHzjmzRD+y683251nwT6JushPJ9cPOnkf7+Y
BKltg1fQSa9550uUkSBhekcLTWzh0M5VkPDLr2zgGeUHNLutfVUkSPby3US3
zv/bDTUkdNalOaI/HqefoteREGUcKIf+07lLVPgxlc+RuV9xPiwxnCaP1JOw
MljxMXpNXpbJy2ckpJyVy0UbCO/o39BIwrHwpAi0lf94UFozCV8DvU+gD3Wk
if1+QYKr2tVD6CADo7uurSQIBH90RV/LHTF/2E6ChrGPO/q2YMKQUhcJq/b/
8UaXHtW/GN1NOTP2LLqpbUByrIeEU8P8cegB/Zgi6z6q/rfYcdDT2dpWRe9I
WPcj9CV6gUDPJ4n3JCyaDfuNljsSfjl4mARPNU11vF+d1rWy/R9JoG1z9USb
b2wvN/5M5a/4SB7aNSvEjvGFyhdf2gg6gE9pXHicBB9Rvw0Y70jf5uijEyT0
tSy7jC7Qlan5b5qEtkZfXdy/+lv1jjd+Ufsn2pOG7pnnP/l7hoT4kdJZNP+L
GtVH/0hgWLzvwXzYd/hA8h5hFjjeWtOC+XS0WVizeAEL+keV7DH/QjcUNqxY
xII47w/9aPa/ef/6l7LgWrjgHObrvzSaz7GVLFAIDfXE/BebteRrlWGBTtFO
fqwP1UNTWTryLIjR1GSibbRM2/8osUDJy/Ub1hP92cctVzVZIOBxNhHnuyVX
TYwwZkHXNeUPbymL140teW/CgtaWyjCc971R90RldrDATERHBue9/wrdBckW
LBDMMdiD9Z+gB/Mu2bEg67NzHvaH/f945yocWLBh+K029g/Fp/V/p/ZR6ytb
UIsucrDk+rmw4MSzjlZ836UrcO+3vV4s4LHl6RrGeW4o9TXRmwWnvM5Y4/O6
N3/vaLMvC2Jz79SjuckeH7f5s+BB+A8CzxMPnZWGL5xgwZvMBjE8T1xdPTJY
HsCCcr6PIeiVRUf7NM+y4M+6u4Dni+Fgrbe+56j/77Q1C52/7Uc3PYSKl37P
NHpr29kO6VAWlPXNZWB/FMwwaHMIZ8HQ0uMj6Jcesy8TIljQ+bJYa5Tyge/h
TYIxLNAdulaEVqswfW4cywL3VRPj6B+hws/OX2eBwauPa/A8U2ne9KQsngXT
OgGO6MtL4h79SGTBw9DkSPSu7j11GiksaPlsWYAWzxWr8UljwU5mZie6z7ur
ipbOAq+xyJ9optbNiv4MFtj8WCiG/d3/l3OZVBYLDMfV16E31sqW2OewYK/E
l61onqjB+/G3WfBJzNQK3WBFL2ikseBOtvJ+dKKE910BJgseXU9zRzv1q+UD
yYL0/2geaEXmGCuEzQLae6f///zLsXtEaT4L7L82OaKLdQMY3++yYBWT////
//ysDk29kAXH3cWM0Kb1v3K9i1hQfURQHS16vTI7r4QFwTJj4ugu+wuZfWUs
kHjWNoP3l7MKMiQrWWB6r74H7TPMm273gKoHmeoy9Pr8+tS4Gha0BTYloGdO
RSc/r2OBx7H5h9GPNlsm8j9mQVht/Eb0VT7ReKN6FoSsPiuAtmt6dS34GXV/
Nt0vcb9WJSdfLXnOAnne5jT0sNPe6IkmFrh+9XNCnxl9e/nwKxascFjUjfkg
MvfXLK2NBUvHGMlompisyNMOFqTN2O5CvzI8kLLmDbV/r2xKML/WxQ/ThwdZ
8HVS0hfz8xFNwFd8mAUHH/gtQTuWK2ts/0jVi2lZCeZ35KBPCW2UBTvsSn5j
/g/897X+4CQVP8eOE1gvZ8xFryZNs2BicGABepGrltWjXyx4G/SMNoT9O/Jk
l8JfFiz4kNOG9ZbaPf1xgJ8Nmxzeq2A9Wlz4J+QuwQbRq77Psb4HEuWa4yTZ
UFAx6YY+y4SEGmk2qD1ZN439gP4yXFJWjg11OWJK6DkFIbU+FTYIq3jE4bxP
01P9KrKWDeonJdXR6pY7Cw3VqeuFQRPOf6fA2E2Z69mQ62Ysii5+utjCeRN1
vWY6C88DFm/Xi8ZuZsMl02MO6MFvNm2VW9iw97I1H1pUKsVJeht1/cYcL+xf
DI0SWYvtbGAs05BGG27ren9uBxt0M5e14ucFvkckj7yxYAN3QmkHmid0k9b8
3WxQVArkR6elOE3qW7PBc6NvPZ4/nlRnhqTbsaH+xEFrtFNbtVGDAxtOHj8p
if7+sZ+Pu48Nyqlbh7Gfyi5RuLbPhQ0PBdUi0GVmqn2lbmzYzl9hj95zSUtT
woMNIzeyVNGfSvUunT7EBtrdvjnsz2HjW151eFH/Xze0By2tbKqg48OGKJ7r
5ej7rrsCkv3YIDCukIG2TLV7/OMoG1Z6mF5CDzc7idseZwNHeMIbfYH/oFfh
STbcSJa2R0sY+pYuCWRDdUG1CfreqRNCJ86wgWdxmx7anHPW8WUQG4xd92ig
B99fZGmGsMHdQlsFHSwd+fv6BTZsuXJMCb3M9rrl10tsqHww+39zYlIyd4Wz
oTynRxW9/eGtr5wINgyL8q5H93Lzti6Mov5ePtYAfXo9O94vhg1dvb7maFGf
woHnsWzw94rdjyZyyrXV4qj49/QeQ8Pr2vDoBDbcdLW8gn4j+qx9JIkNLNEn
OeiAHS+UzFLZUCKqU41eeLHzNPMGG0IuRveh6SW9TwUy2FB18S4Pxt/w69AK
r0w2bFifrIzuVPri8ySbDbeLVluj/V1+VKy+zYaDcvuD0YIpMwsu09igcHMz
idbnE75jTLIh4zRtIeZDq8Hif7lsNhDbpgDtFyBhzXOHDY2pV4PQmYNK32sK
2TCbJzuOnqs11jWsYkOiGv8E5l/6L/PIW9VUvMLu62D+rtfa8/p3LRv2108H
ow9mu52reMIGs8UNCzH/n54PqdZ7wYb5FWc24/tj7sXhommvqHoIJGLQ3C8x
7tNtbAiWjepGqzmnzyt+TdXXt4GzWG/XNpWYag+yqefpgkqsT7uf4y3rptiw
dWGmAdZ7bvyS8IM/qXi2fw1Hj6lu0LvJZcPFn2GN6Ejn09mCs2wAlfX7cP6X
1/3xHxTggPTmXk/8vF3ASWa1pDAHyt4GMdC2k1tfWy3gwMr4zmH0lzXhRg9E
OeC/IM4dzwuyscJLbqzgQM4iDRPsR35Ka5+0SHGgMnNVELqs2jKIfxUHWrIP
cdB7JuIGTspzIKqrXQT7WVZMQQqpyIErM6MG6FHFNvN3ShxQ9tP1Rl92WF64
S40DfIuhEv1qXM/r8joOROaNDaBXRTtKVWpwYE9ShgD2S1+F4JYJLQ5sJ7er
oksrb4WpbOBAfN9nczSvfbWumw4HXNbFeKOtv/Z/TtHjwOurChHoT3KKtryb
ORB+aFMZWrfCRHDTFg7Mf1nagg639ao8bsSBL+vV3qNffIn0ZxpzwD48fgq9
8gqp2GdCxefBJ37s5z6yjV1iOzjg1f2fGLq47MtVC3MOeHp6y6Hn2SwyCrPg
gMWr02poq1HNybJdHEgV8tJGZ1zeQ4xbceBDwOaN6JFVAc5rbDjQFzxngNYp
TV7sYseh4lBmiA61Lnmc5MABUz6//7vlU9fZ5/s4wLWX+f/vS4dz1/E4Uff7
4bUu+vBK6QE9F+p+ZXO10EXFm1OOuXHglvd5FTSPlas5/QAHnqidkkHvGrn4
t+cgB2qFry5F3wzNLVjqxQHrxBI+9EepR57m3hwIm+ZOYjw2FA1JXvLlAI/T
gf/H69IugZaSIxw4M/TrBVrykrnu6hMcGP01kof2kvT7vD+AA4bNjlfR9wtj
sxICObDOce0JtOXwC4F/QdT+q8lvRKdfmKjQCaHut9xFEj0sscz/yAUOmCeu
5WJ+XNzp0NUdxoHjV64WoU8d7wywiaDup6DjKton1WFxYySVL58uHUDbDjqY
V8VS6/ezFkKrnNtbmZXKASETdVPM31fkvuyDLA4kuM4kYT3Uv3ht8JbDAU2N
rv3oyql9r+3uciBffL88mg6OS0yLOHCAh52P9RbU7RiuUk3lqzjzCdajgrDT
4bFXHFDpezcP57GEZg+vVzsHitIMmvE8L2LvlNPXyYG4Y0dvoH/mOHW/6OGA
fm7senTjRmeLwmEOBPBqH8d+UOv69qPaCAdSHGqM0cWXnS/nfabqMyluOTr7
pfOD5HEOiLlpPsR+kjz91lHkO5VvcrI30dErXaYjJqn60IoKQAd4u2ie4XKA
Pf1ODe19vbdx/DcHVBf0CaFdily8vWc50K3qP4L9yuZNL9/AHNU/eDIa0Dvm
XHIdefOhDrw56M1r+gxb+fNh/EZvPHq9peubnULUz5/wnEGvvOG6bLNIPpRm
njBDL6nuu1skmg+mDx9tQAsOuVqqL82Hr0c65NB/hPtH6GL5kK5MiqInNN0i
ZCTy4dEgzGG//WDfL58mmQ+HtHO/o3uC3apFV+aD5JenH9Avc/v3R8nkw8Xh
krfoJ0/dfs7J5cP6yWPt6P8BLr0hVw==
      "]]}}, {{}, {}, 
    {Hue[
      NCache[
       Rational[1, 5], 0.2]], Thickness[Large], LineBox[CompressedData["
1:eJwl1nc8Vf8fB3CSkiiFe+xEEQoVoaSXtESS7KQyGrJnRvae194JmdkhKZlp
ULSoaEmKSlYS+fY75/7+uffxfJx7z/vzfr8/78856y0c9KyXMDExsZMf1Pdy
9cuXnPdy70lwcXumJs+JrzxhZ5pKJ/e8NHuuHRa4Fj/E8wZTSplxU3CF7Npm
Xpxt8mfr8WPH3QRO8Xvn+OB4XS4jqHQN3jcepLUmCGDznEjVOl4a2P7N5jMd
F8LovlWdt/0EEFd1oedzgzAK4xcHjMZEEG7flpf9TARbHWbnPEvX49KuvgWr
snWg846zPHgvjgDuox0nN4li/PbnVTReCdjkaPActBKFtsVbfqvDm/BceKGl
KkYUpWwvN9T4SaMnKWWkqUgUbJXdckx1m2HRwBOxvE4U5ww6duqMyeKS+2BX
9U1RfFp8K/YkTh7ejxJe+laLYu1Tk01upVvBUdSa/CFfFOrXXm4RurcNZr3H
vy+ni8LR49j29vfbccRFw2HSXRQ5hx8r28wroOl4urajiSieCGuqreHdgQ2f
lo/sUBbF4kSHRoOcEvYU1VS95RbF5g5onjqsjGkrpbSnr9chykZZv9xvJ0pf
eD8f3LoOjbtrTfQzdsFDN1XM+LUIxrjkTy3UqiKYVZO52lcEh25K2miOqUF7
XXnWkXvCWBK4ssW5VB3CG13vPD4qhIyLD/d2Ku2F+v7WAqUZQWw1CLvHf28v
5jjl9ZkzBHF6E0tXy3sNaLEXCTSPCWBuTesRHrt92LaxxW5DCtmXBd/ec/P7
YC4j2NCtIYC7T+ZfruI9gN9BP6M8Cvlh2NBgbJF3AJtPSHvWnODHj1z3gTq5
g1B+p8Wex80PIbepD2aHD4Ftj9PU0yg+1JpXWVb1H0IWgZl12nzQPmQ/wmKt
CVFC86naaj54C459K/U7jPcdR7g/ZBNYy1ps/x+HFvQ09M4dv0CgdNx68liG
FmqertzqpUTgTevH2blabXxT/U0vHaDB+XqOp/beIxh/FrEtqZqGFckn/+b0
HEHibtOfkxE0KJ9/zXxwTAfswwa7m9Rp6D2WGpzhcRQqx6v7lqynoTa7lMVj
iS5azlxjtVtCg3/CinuimroYdOf8OPKZF1ph50MfxenCgVfU9UQXL2g+9w+6
9uliXFGlq66GF0OOEitEhI9hhdgE38dMXniZDkc5lR5DJu13nrELL6Irl49x
/D6GI6Zyi5yneXFlqcyhYg09bOvSuxWiw4sqE51CDboeniiuv1ekxov2Cqel
7wf1UOjb1WUmz4s+lmQLL6nj2JLDvDlWnBdfjRtaeN2PI75bVEGCjxfz5QMi
1W3HUTNJ/Fi9ihccLP98tFfro2xqSFyJlRcixmIDX07oI3VLSUv4Ig+2lu9X
CSrWx78JDZGpWR7sW3IhVeSXPpYvi/p4ZpIHhkbRv26pG4BuOErc/86D82WV
xw1iDeCq4jK+ZpQHXszPqyfeGGB/f77i9hEeRBvOro6WNMT2uWA/oWEe5Fzn
t5d0NcTDJ3JHWoZ4UMO0u7utxRA7tqyJXkO6w+C0tDmnEVia16ouJd1XGhT+
x8QIX4xqK6JJf/1XOJJUaASx3oMbr37iwbz+o33y00YwYcsxUPjMA87SH3ld
e4xhdj8uZc8XHoj+42I+F20M7ZL+0QZyfdv0FU4teW0MeuRIRSq5/n0lRk3Z
G01gdz9w+vlPMr//vARVnE3QpDgjfXaaB97Frf0OK02R+3mm0XGBB7GLw4or
jU3hz3tXY/AfD67qsSUVXjOF1COP9cFLedHxV0f37e4T6Hk54u1C1rvvmHPF
pcgTSG0/tqWam+xPYTIHT/8JXJ3PTCT4ecF5bPDBYUcz2HHa7tbZwAvDggvq
DXknwWT4wIJJlRczEnvTH7KcRuVvo1bCnhdhPWaR185bYNX506nPn/JCJ5nn
4vloC8g7x3+07ucFz4lurc1VFkiuSr46PsiLvJFdnLW/LXBb7kL00Bde3FkU
oLeHWsKw58Hao4u8mJB5nTx0zQrqrBYKohI01E/S3QsfWOHt2iN6bDI0XL55
yMjmuxWMpUpVPsvRwK7RwDe13RqdDqvOX1ahYYNpaiZzuzVYHlVkSGrTYBxu
kCv68SyCVnqG2TjQIKLDGTi89BzGm6vl8lxo+Mx9z6J40zm8YO3Z0eNBzmeO
wgZ5x3PQ3Hq+YIU/DdH13EV7/p0D1DInmek0tA4/LTMXvoDHJn9auSpokFbX
acgyuQj7db0c2z+R8/p87L8yn4voUPcI3DxCg/vZsP1NORcRcyZZQGSUhrao
lmdvP1+E7428hdFxGkz6tv0QcbYFZrMDJOZpCL9IiOVG2qFCyGzX3tUEZP+7
cb663A6r85MPdK4h8IKuW9naawfDgC1xGjwEROsjVIdo9ojfNSggzU+ggemv
oXi+PULbjwwXixH4kvwhquC2Ay6evbndW4FA9KbLz+reOaBG1S0rYweB9LfR
HJ+YHLEu8+PuWmUCexyljk+LO+LvllbrPlUCUckWH7htHEHcuzPYv4+A+IcX
8/qzjvgmw5kycJyAu5S4yNvlTrCcEZcsMCDwwNlJ3ZrfCTujnB5fMCJgz7oq
3E3VCU/DS6OGTQk0Sh/kTQkkf880sin3DAE9t1ty/aucYRIrEqxuT6C+T7lx
YL0zQjcaBA85EBBUbtj3QcEZ9z/5ZPk6ERierzcZNXWG+UK6VrErGd+/Nmih
0Bk2wx3r270IZEZV9q/b44JqPklNsVACTD9kLTboueDn2s4V3mEErHQqvm+y
doHVCcGannCyvmvKmbdFuYBdxuOrbRSBlpRSmX39LnAuFd96iU7Gyy3wO+/g
itZPZvMD6QQOsWxktwt0hcwNt8C5DALlVteSnJJdIfucO28N+dBwl8wv8brt
ii4e5l6VKwRWlF99Hr3cDb89pf9Y5JHxGjIlq3Pc0HXxVKNoKYEEfsGauho3
tLm9V1x5ncBvrwzVxntuYDbjejtFumV3+rH2b27oPXqr51Y5Wa/2FO+XSu4o
traTlawm4PEkvudPjzsmad1NoTcJeO0edr710R0Ryq6jOxsI+JbtoHlOu+OT
rxz7D9LBkQNmczQPfKy8ra7VSMY/sHFs9qQHUjc+3zRxh0DZ3YalM988cOXZ
UOyHVgKVW1YW31j0gIy8ZY57G4GarJNaLqsv4bPytnn2dgK3vJYkTG27BEf1
3FzZDgKdO7TXTXpegmVziKpFJ4EPFe9Vxpd7IjDfoMT3EYFPwtvelvN7gues
XcQC6ZHoYH87GU+Mid1ZcO8i8MNG6v53HU+sT/tUeKGbwLyEi/63ZE/oOc6H
qj0hwJOzzOGruBcuHOLoLXlKgFhlsrZY0QviSpMFa54RELh8ve7cQS9k6/sd
vkR6/QndvyM2XhB0nubY+5ysP5ER8bnaC9cyhF/ef0FAM27LtaE93nB5XKuZ
00/AnFZdIXLcGztVXZv/knbOVrhletYbd4UC2E1eEci6vuvJs2hvsMX1yq56
TWDivuZc22tv8DdZ8lx8QyCN6ax2vosPaAm5x6cGyf0RNmr4PtQHtsxmd9Xe
EmhbZXdGMMMHjhx7FCJJfxdydU9s8SGfz5PaIu/I+VMJvBrEeRk5DnLBu96T
9XG6MmNZdBn7eKvCtD8SWJhb/y+n8TKqVTfNR5Lm8i9YMfj4MoZfLr32gPTO
2DIR/ZnLsHOfKVIfIhBb2nhon7ovnC+U1Uh/IqD4qS9rw4AvHBy8Bt4MEzhs
Y1p0etwXvq16bzk/k/lPvq3OYvaDcOWjnSAd/m+4k2eTH5oVF7nySQ8KTk8s
dfODWly+5ZkRAntLw/Kcl/vjgIPN/rYvBJbm7m39xOUPybwJqW+kO1MX3+sL
+KPRaTqa+ysBrRAXYaUt/njPFPfCgrT+6VNpC3r+KEz6L2mB9DmaUmzwFX+8
vZsoQ4wRkOacKvtV5I/8ps7ryqS/s5R3na32h6LN1VYT0o6TYis0O/zxo/3K
jQzSXt2rgjnH/FH2qfwl8Y087wJHPFMUA+Cvki3C9J2Ajmdu2vI9Aaj68jVW
kDSXo9nNS4cCUP9CongH6eSTz2ZMTwRgZXvY64ukryjfdVgXEIDwv7b6z0hX
jSdbF3cHgEWUiKH/IPfHZ91g/r4AKAywsRaRVhhcmR/5PgCSrh6KTaRvPQz4
YDsVgLnIY+1fSbddszuxlS8QwycLrquOE3hpuv9Yo2UgrvctsXlF+uyrC3/D
bQNhZa+fNEp6ziC2yMgtELrK+VHzpIWO9S/OhAZC+l3RJ8GfBCwOXiiVKw3E
nsMHD5uRntgew1IwEQhm3QCbF6QDq6srXP4E4tMfo+Ih0txyfSZ7lwThAfvg
7QnSO6TXVb3nDsKynL/WHBMELotWmwkoBaH/c8gLddLsnC/r4i4Hwcpl1qeA
dFbkn9PmoUHoOxJ/pJr0FjYRji1xQRgI5lm4Q1qX5ZzFo6tBKK6OH39OOvXP
3CrWjiB8VeTfyzRJYMOI0Hkv9mBsjPT4oUe63lKdW5M7GKf0vBvNSB/8aH2X
EAqGSOMFm7OkbQYreOq2BINH3sjVk3T1M7T+1A3Gd41/yldIqzVbCVinBkN4
q0/XEOlXD9b/mbwajOkahcxvpF2evev3LQ3GtvJonRnSxZ+Nk9OaguGkYnuG
dYp8f+c4wtX9KRhWf7XUJUh/NlZctl0+BD9/ZShYkva3mBpuVgnBu8w9Z21I
C9hWtmtrhOCueaW/E2kdP6mAs4YhcGrjdPIj3VAg/DfdJwTpN5IOZpCOnmKd
YnoYAn/nNezdpCX+tvXGPAuB6Uzk6FPSraz+lQKDIWge56zvJz3LN2+r8DME
7VLCxCfSp/eMfznHG4r7LW/+zZFWiO57++RMKFbob8pZP03gSXLinRMXQzHP
528jQfpCjm7mV9dQlMebSsiQvlLzyHhJeCiU6SccFUizvb77XLEiFOPmo3oH
SA9sLHqYNR8Ky8qdPudI76t/rBDGEoYLPj/EL5KuODCT48QRhrqy1BZ70oHn
1N0PiIRBWt7wtRtp6ZIBsQn1MAzFE9FBpC9t5vLRiAiD4GzP2mzSQ3d2fNmS
EIaIvXN8V0lrHzmpx5cZBlnxf7z5pNfZl276URaGfCnar2LSnZX7Xqb0kvdb
dv5wLWne7Z6yY0Q4uuZHzj8k7duek/5CNBzfvC1Hu0h/Pd65tFkqHMNfdS2e
kL7jyj2QuCscvcGvdj8nbVVfHrb7VDhu3uK6Mki6RmXoA70wHF/KKmnjpIUe
sWl7V4aD70TKpgnSoaZyN60bwrH0uKrCFGkTb5+YnY/CUYDVKrOkmZpoO4d/
hGPr7975RdJHoZWopBgBz6k2e44Zcv5YvhG/dkeAxpcutIp0wv3IrJoDEXgj
dOneatJ9Oo8KthhHYI1zGBs3abOTmg3i3hEwyHEw4Cdt43Xw7erWCIgXhtM2
kuZQ+3Lm8cMIJLJd8JYgXc4cNhL5LALqP+QGJal44Z0/WYcjcILzWrw0aY/U
/Uv+LouEzsyGx3Kkg2s1JL9qR2I8SoiuQlri0qfrBQaRWH7TuWEn6fu7guQt
zSPRUnLy7S7S7O1tKu8cIrFeTURYjXT8U3XtFwmRGD5g77aX9JXxPU4tryLh
+6GZfpg0at7/uvwxEo9d+0K1SH908/PaNRYJOX8eL23SGxbvBtUvREI1UNpY
h/T1lWopZSJRGHlbP32MdMMm1dtpVlGQuSJcaUza4pKrC499FE4H3Yk2Ic35
oEyG7hEFGnfiOVPq+jnhrLDIKGT1ruQ1o+pT+J+Pe1UU9gts1j1F+rR4q5r+
3yjUVZXoWFP5uPyZ7WGNhm7EY5azpOvatlZqrY5GiU5pPWV2i7x1GmLR+P74
Ou950rVXg5i2HYrGwlDGLRvSy0UOtK1OigaHaFSOA+kaO1+vqOxoXGzJ3e5I
9a+pftvyomiM+g7co1xlJpn/361oKOr0DDuRNs1kC/7xPhoNi8acrqQr+Lr2
d8nEoPLtPOcl0sbnWf47oBiDcPuZUMosDbvq29RicGTR9j/GdaMyicZjMUjk
mPrqSXpJSszyEo8YDFxrKvMmbcit+zC0PQY+Pp5TvqR7Ryc5T3fH4P6Xezp+
pA+3JOqpvIyBcsxiCeXddv0D30ZiwNynetKf6s9983Fd9lioR526GUB62suO
W/BYLJRy/qoGk7Y9ttp4xiQWqQ6+EZRHJKuzHlvEwmqTwEvKb17MbPR3jcUF
4dILIaTbZH2UP6fGQiHLIzyUNH0o8mTlu1jobNyYE07V+9bmvPAvsWDZEvGO
cnDck5EzE7Fo6dkqHEHtX9W1jjxL4sBmoZdG2TwlPdBzYxxeGCwPjSS9+XBx
kYZtHLxlOdSjSReKHv4u5BaHRf0oN8qiv7/Jz16Ow20nuxLK3NfkGovj4mDb
brE6hvT8Yn035404SKtpvaD8sPreZP+fOFjctNWIo+aDnanuJjMd7VYxzpTP
7RJ2ClpGx+tgnlzKY9lGowJcdIztMP9L+adF92tNcTp+0vjK6NT9v9c1FmnS
YXxwaDKe9C6R5+4uOnTkB+jxJZD2OTqxbc9xOm683adG+V+19PU+MzqeyteH
U17qkZPJ6kjHi8ZZIpH0auYIH8sUOi4Jaa1PIq27rVBZLpOO8qZUUE6wbJ+Z
z6HjvJHfKco8nYu2CSV0CJZuzKIsEOV8svUOHVr75rmSqX7zmqmt+0RH2pzf
KGXrA57zY1/oEGNhZUmh6umRUl//nQ5+rh1ClKXe9MrqzJLrH796hLJszv51
l1fEw+BbYxllFSk5pgG5eHRqrziZSpo2w6ZJV4hHe6e3E+WZu0Px+1XiYRFb
GUK5Qj9FvGpvPA7JmJdTFvNfPBBiEA/TiPt/KHP0d8XIecdj54J1WBrp0dyC
vmG/eFQ1CqVR7rT1W5cRHA/D6exiygFLtlcvjY2HOhfLQ8qzWzJevL4aj2cN
9svTSX8IPi8Y3BmPdFZfb8pNR/daqXTF44OAUgTlDAGh8vGeeNTMtqdQNqjq
UTN5HQ+5HSeqKT8a2GEh+z0e4nvjhinXbmMtebUmAenz4RoZ1Pm4+G4yhpaA
o6ktOpTtHzTs1BBMgHvXCxPKUua23eUbEqAvm+xA+UrE85+BSgn4oBWSTjns
Q+6OLScTMHPa7Qvlbvuq/fFnEvBr+8oJylyLd/V/WSegVStsjnIG/6Bzk30C
mgO2r8ik6qlHqzzin4CzcVZSlPs6IiXt8xOw1NnOmrLg8fQdz4oSQBOLtqV8
+mPR/h1lCfg3m+xCeWyxw/K/2gScOGgbQHlxx7+c2M4E1E9LZ1HeUOLCVzma
gAPG7E8oX1AKlOQeT0CoxfRzRvx79B0eUwlIa370mrLyULn+noUEbDbc/5my
luBXeg9HIni2Oi5Qdo4xWzEhl4ibl59syCJ9U/Ain75CIr7Z3pSi/LfEU7JB
ORHf1RJkKYd2puz3V0/EFgMRZcoZ/3oDuI4noqs24jDlVqf98/LuiVgwuW9L
mf2AqPiMVyLkdWScKOsLLGjd9EtETKK/G+WRtqrs3RGJcPvz7zJlDh4h9cNZ
iRgLM46lbFg/FWbZlogJ8/wyyjmRj6sk7ifiZbRSFeWv5sWvR7sSUVvacoOy
93JzGceXieC7UtNI+arxwyc+XxNx9pbgA8rf5nN4U1YlIeko8ZGyQo+Xmgl3
Erwzlw1T9s03OCfElwRJ428jlLm0V97KW58E9U/J3ynvyHY3q1RIQraP62/K
/nuO5D8wTcKK7ICV2dT5xb2pO+pUEiqs3nFSXvt1yS8dqyQMZWznolxAbzjw
0i4JF9c+4KH86KP42Ef/JKy3uSJMmTd4Xn6hMAlbsqVlKXcKsovaXU/CPSkW
ecruN/hXv69MwmB9/1bKr4aUf7Q1JEGixVmRcpa6R0nkoyT8/HZKlfKGf9Pr
BcaTMHZTSpPyyxSWNdFTSZg2un6YcqgsN9N/s0l4tWqTNuWvJ7e9+/gvCTck
uY9SLrvjmFGyJhlrn9foU1bw+rFWRTEZd71lT1H+vGaR+bpKMtZH252mnFLC
MSmklgz9IyVnKM+9kulhOpiM3EOEFeU7SjZRD4yTcWCi5zzlfb9GWIx9kvH1
abMT5V/Rs1MP/ZNhqdvjTLlww7KhXSHJ+Gw94EKZTX9jy7rYZCwNHXWj3F1j
6fMlJxmvxt55UtZ3/DDj3p6MnQ+UAyiz69xZPPggGUHPpAIpN8ukLeN/nIzI
u0QQZekvR/lu9yVj7NJYMOV/J5t3/RtNRrGYXTjlUq0rgWFcKSgvmomlfFrK
K8qYNwU9s41xjH4tN0ySEkgBr5AfnbJ/G2dhl3gKNkowJ1A2VLn8cLVSCiTE
x5IoM0uacaWdTIFso3YG5fqlyvwXLFKQuOknw7ZD3GI7z6XA2icuk3Jfdtf2
QccUGE8+zGL0g2eXkWhwCtoGJHIoGy8RuFJcmoJmjrB8yu1NTysP16bgz92Y
a5RlPSNavzelIGompoAyy8TcsPzTFLA+8y6iXPG2X+bW7xTMVKy+Tlm3m81I
ljkVdYYfGZ5uVAnMZ0/FvmPlZZSV0zJfxQin4gSrYgUjnt6pEAuNVOj3s1VT
PqtOr+rXToV9UA3DbPKtA9qGqXBZbVxDWYdTfJvShVT0xKTeYOzf+yPvVsal
4lb8jzrKIgWHFGdzU6F4hvUmZcvA0qgPtan49oatgXLxKY6hR/dToRwxx/C4
qr1y3ZtUPFTpu0V5u0BvbM6PVGg15jdSvvR76+cIpjRcfGVxm5F/za94c4k0
qG1ousOYv7BTjiWaadgU/b6JcsLJhzoztmnYajd+l7Lp9u1b9tDTwOf7q5my
2IrslZE30hDiytRKeezdsrEXfWl4YzPNcE2t44N182m4squ2jbJX5JtCG+F0
KPfptFPee3pfSB3SwS3dwzCf7eA71Zh0pIh1dFD+6eGq3PE6HXpy3+8x5j+I
I0FLIgOP3Gc6GfMdd+3bM+cMVISV3aesxmNn3ciciRMVIw8of0xTfJ9Lz0Sv
B+cjykzH4icahbIwvPkxw6IrfjC/KM6Cna5hF+XHAU+1e5GNaLEahr3m61K7
X2VjKrqTYaEP20pyz15BZN0gw833KhvdZ66gciKB4fGLdaxysTnQ/yDJ8OqI
k8XT3FdRp6fJ8MivkvTzp67ifMERhu9YzEa+Lb2KkoWNDK9aFvdebfIqkt/p
MnyqRFLhqlIuBAyuM/y7LHjjdFAuFLh+MRxX9ZF2oDcXyQ7C3ZTzxiIvhhB5
eDV9kOHaDQotHeZ5eHTDl+HQucIPWdfycM4zmWGjbn5mt7E8sEX4MezAdOyu
2o58pO07z3CYQrg3W2A+EpaaMiyQszLr7oN8HGrWYbhsRdwd19XXYCMkz3DI
iz5PIbNrGDvCz7B5johSR/E1PCkTYrjmao2R8cQ1jLiPM9a/LO/Ape9KBfh1
J5Nhvt3XrPh9C6BK7GFY5hXzsQMdBbALG2f0K/i5+BsrrkKUzzYz/O7Jfssg
s0Kojr5iuIap9mhsfiGeV+xi/D90m5hq+lgh3MI9GL7aoX8vWakIr638Gb5t
GKaTEFwElafnGE4KDMqX7C1C2f2DDNtX+M3dESzGUwllhtu4HlSpWRSDP+P/
/aO5cF1oKS5Gt3Eiw1WKwne3/ypGeckbhrXmpLiL1Esw5LyKkf/pycCuZREl
+NIlx7D72EDQ2d4SzIrvZ/jw5f+Wn6KV4n2zLsMiXOujjcxKsd/LgOHjs+OP
ZWZKwXzKhuGv68T0luy6jpE6N4Z9NQ36XgVch+0+b4bXs5me/d57HdoZrgx3
dJrP/ltXhqetJgz/DywkPCA=
      "]]}}, {{}, {}, 
    {Hue[
      NCache[
       Rational[1, 4], 0.25]], Thickness[Large], LineBox[CompressedData["
1:eJwU23k4VVsUAHASEiJTEiEiynBvylQs45NkSkqZIhQyJSKiyDzPszsgRCik
ElEkU5ShDBmSEBKKFL3lr/f9vnvuOXuvvfba69wnYRtXY7stNDQ0lQw0NJv/
ZVTzv+Ghzqn60lfv865d8jDFFXrxefEP1daGEH6lUhWYE6EMpRTTQpNvU0gQ
vTrYPw/c9jZgO9z4VX/W75UGuN2XyQgq3gmEiPMZusOacGh1b7kgNw+Qo+8p
jkZowbTmjuZnAXxwprXLUfenFhTErw+endkL9uHp87JHtYHg+mvVp1gYRuP1
aDIstCGOe56uZUQEKlJStjhe14b5Z1928HCLgVjSi86HQdqgZzO8+5LuAaja
yrAoGaUNxdt6RR8GSILohbMDPPHasK2sXYam6hD87H9O+pCoDQ5nXinpz0hD
1EK8jE6yNnxeH97XGSsLYuoPhafRHN1mB64XE+BdqctD5hRtUMvrleJvIkJl
CkPLKH7u5m10+OXIYagMtCOGoHN1OxQc1+RARshOYAe6U+CEyk7uo+ApNEQK
StKG9YVXGjUy8vD02WO/OXz+oVdwwkpXAcjSzt0G6EhHBZPSACVwPlf5iyFB
G54erzQzyVCG3KU8FUsc/wy7rNWfymPwqI8r8lGcNug8Fnc8MaMC3TJermax
2rDlDvMLj2I16H184ksyzj/D6Y16s7w68AxFco1HYjzPhDbtblKHxUPFAlJo
6wN0bS9GNMDn2dHa+nBtqOtc693BrQ01/G9Z+kO04eaemW/FAbqwasKf1B6o
Db7nJyLdi41g8UDU2eZr2hBVxjjDsmIEN0jcch88tCFn60GdQg1jcK1zvj7l
rg0vH7hvHRkyhu48Lv6tbtrAQvfPT4/NBJ7y15WJO2O87u92Efc0heBsYqrA
JW149VffcPj4BWDdSO4vN9aGPiOPBzciLsDAj23r4UbaMFWQzMLVfwFsvMcO
XTTUBlajoRZdN3M4sXw1l0lfG0zzr6jVUCwgJOrrDfUT2rAspp7+hs4afKU9
5I1UtSH0rXlE3mUbEHaeHWqT0Ab9ZC6ny1E2oP98VfHGAW3gutB+8lC5DXic
OHp3n7g2UCaVWStXbED0ROKAm6g21K7zxb0MsYWSYFXp5b3asHDwY/J43iV4
T+IYSODUhnNhZ8hCY/ZQyUPN5fujBXv1We9MbHWAuYcXB2/91oIvnE02hQcc
wKg+mTy6ogUeuXKism4OcOUF84usZS2Iqua8p/rPAcxV9L/+mtOChonuEkuB
K1ATk/tFZlQLJNX0a7LMnED9ZqRMVqMWdL2f2Sjxc4LZ1uV3lS+0wMs+VOt5
rhNQdymUttZpQWPki3fDX5xgG+2p1bmnWmDWR5zb6+EM9MlsIRyPtCDMadc+
csRVePPspE0XRQu+Jo9G5j9zhYtfDxfRB+J4Dvi/q/rkCpTj/NJ1/lqQPhzF
8pnGDVhd5j2v3dQCVTeJ00siblD3UkKxx0sLIpNtRjkd3aCl9a2sy1UtEBnt
WTP55Qbbnmn705zXAuPrT2T6d3hA3I/HMkGyWlDdp/B0UNgD/lu/bRkvpQV7
FGo0R+U8oHcg70CmpBZMrFWbTZ/3AF2BMF+yKM4vsDLoT4EH7BlLDr7BqwWZ
kWX9gqrXgNFBvvzkP02YIOcHXHb1BC8xeRmbN5qgQ7d/+9U7nsD1hLX1Y5Mm
lF7KS3JP9oQxsS/n9Ro1wUucWuT7zBN0H2/T3fdME5hKSe+jGK8D/aORjrgS
TZCuyRSvyL0OBsanF67FaIJ3Z/zb32+9QGmbxXEZfU3wPT7h8WTMCwK/BT/S
0NWEWyVHeXyWvGAhKVDptLYmBEcMmq/yeEPjfxecbFU0IUF7/8wvC29IcTSe
/U9aE0rqarYuf/OGX7ppvHtZNWH0wYjiPKMPdIXoBn9p1oDPAsTh0t0+UGPh
NGbSqAGTUcGBVw/6QGO89lDdcw2Yc5R4PavvA54vY3PuVGrAmtg1k2/JPnDZ
0/RPC1kDuHIZXKdEfCHU86Sb/k0NOBErlTeuehNCOT5+PiCpAZY8FQ/2nr4J
Ea/1L14X1QCPbLkn5+1vQsw4n/izvRqQdV+5813UTfj2ieM2kVMDFl6fWG38
eBNau8sPdv1RhzQaez3qNT+IWDTwa2pTh0n3nGXbe/5wk8V3NMpeHdSLQyke
jIGQ84fxiH+oGmwlqzd8Zg+Ef+u6fPKBatCcuj5iwhcIlfp8kTM31ODk3WsC
8lKBwLVwkl/FUQ1MrK3S/hgHwrqHnV2anho48MjHBOcEQmj92Z0C7GoQdWfS
J+XIbfj0RKwoPAGg97yW0VPbO2DZcV/xF4sqqNRf4rNLDYY65tGl4LdK8KFF
+PcPUjCYE987FdYqwbV3n/pvFQeD1uIzl7YiJSj8ci457XkwTOxmmWQPVgIO
llPs7Z+DobZvxC5XQQm+nDvCcFj2LviLrJetkRUhapF+kebNXZg8V3RQw1sB
xP42dkW/uwsf/ySPN11SgAb6wDK+obuwxao/wsBYAX7xrjnLfb8LMdsOVt+Q
UgBr1fmvDtwhMF70X7/EhDzIRfUNd14MAeOL3z+qn5aHwf333mSthYBbpkyk
gtJR0KzukAulCwWdY1KyapJH4YH2cq47SyhcOdF+7SzfUbjjoOalvTcUth3w
flK6dgQkiwb3LaiFQsxZE2/G2iNw4xC7n0Z4KAQcNyghqR0B7sM+0jO7wuDN
ttPho2ZycOtlbnqPUBg0R1KcGfTkYOp089Z6iTDYlWPrDSpyUOvJOZioHAY3
8i8++rFPDi5Vl4YetwoDgYkDEafmDsNDxfHRuIIwqGLof70j5DAYwMlE+SPh
kJBj9uN5CxEW6L7t+nk8HFb8/G7MPidCwuuIrIfa4XCdla2f+IgIffqt+VLn
wmHtc0Y6Yw4RzC1O1IjcDIfP1o+e9HgSwdH3v2G2hnCopn/CukecCCwqXy92
vAkH/u0aDX0CRCilDZ2MeBcORz17g0q48Hlhzd/pJ8IhLKhntGALEbxTtbb8
ZYiAt+fpOIZGCBBcqSE+pRcBHd/v/uedSwCxG5/v55+JAHdvo3/fUgnwWjlI
1tYyAlyOGV+6FUeA7S8bFT+5RkAFQ/K19dsEiO9W0+tJiICdhBMXXOwJQEwe
64rPjIAT/doMA1YE6Dl3+4xBXgRk7Eo7YW9GAN7RF5atVREweP+F2bgeAXLm
Vd1ffIgAnT9Tql5HCAAPR376j0XAVEs1x7IMAcauB/gqz0RAulRpTIokAUTX
64Kq/0TAHUsbWj0hAjS/sNzmuTUSvv9+oW69hwCXgzeiCKyRIOVp+SKThwD3
mVVSSvZGQmhqxIVIVgLovR3mcxSPhJ12rUvARID5BP9ccVm0VUyzED2On+95
IUUtEnwlTK7YrMtCz7C5lLVuJLQmnfrW9FsWrpP/VgicjoSrB4q5zv6ShZoD
x56lXYqEwqnHTAwLsmBzw/Mal0skaAWHekzPygJrS8nBOO9IKGndfZRxBq/f
9eUz8+1IWL2VnW/9Fa93EMgKjYgEfuUfvCsTssDy+IwJXVIkSPi/+N42LguP
GWJYArIj4dNF2oTRUbzetPnVWkEkNMRZOR8dwesLNvy8yiMhqEJmuXNYFqp/
Hj2y+CQSHt7jI90fkoWLWq5zV19GAo+gzHzHIF6ffC9/uh3vb7fTXB5dPTFi
YdeH8ds1cWV6QBas5Xh5xkYiwdT9c+oXNHOwYaf5dCSwkdQvSm1e/z4s5MNi
JBBlb6o1oq1FGlRM/kZCH7W2MB+ft/3a719v6aMgtyJmy0ccT1UjoewkWxTY
UeC+BY7XmsPR4TVvFAQ7PF2WG8PrbSiCGvui4B0HK7/1Z1morBjorzsYBZGS
F06NfpEFK1rOOKUjUSDNKJ1RPYXXG53UqVaJAqlQy7XP3/B6UhANUScKBHu0
tK98lwXLhWc1pUZROB5twn9LssAEy24SF6Lg10Xbk7dW8PrYQxL5l6LAMcR/
ccdfvH7k0piQSxTcfp1u8ZuGANtkstOzvKPgpO3B4OMMBHh4q9eI93YU3Cnm
Jg4yE4Bxr3YjW1IUJIHzTyFe/PzqLd/I7Cg4f/bGmdd7CWD+vJrIeC8K9l9V
bH65nwDl5uLUjSdRIPStRblGjgDnM7cFz43gfKc9YgxMCbD1Gxy7Mh0F0+rn
Ey7jfilT8lmeWMTxMXKwN17GzwemLw3RR0Oj4Plr+/0I8IC3TavtYDTc8Hso
LZZPgHOX6Ta0j0SDpKnuy+dlBKCrUa5uVImGc1wa952f4udnS8SeGkXD7h1f
v668JcCWlGjGIu9o8LeqC+D8Q4CSL031orejgXGc16+anghnj2x4kyKiobsj
NEeFnQglPS5TqdnRoLJf5eykKBFMOQ3fhLyMBi2Fr8G/ThKha/oHq3V7NPgZ
Mj8MNyGC7otEY8VevL/3OdYxcyIcv9o/+G0yGpz9Tvi8dSZCtYaPUNP3aIgO
OfzCGuuZLN8eu5zVaCiU6LxXfJMIoq8t5w23x0Db3HK+VTgRcrJpDktyxsBK
fzzL61gi8HpSvOn4Y4BBM6JsJBnrp65m7ZBoDNyR+GhWmIn1UHiSploqBlwP
de0SIhMhZCVUK/ZoDPgYKUlpFxCBplMi4rJqDHALkwT47hNhyfcq5x6jGODS
YrvfivXX2Yjt3LJZDFhTw87fe0yESfGKrA4bvJ5/agvxGRGsN4zHCpxiYLJ2
l4hTHREGepb3B3rGwAbkXD7dQAST+ymOZv4xoLz1C+nbSyJ03lYoI4bEQNkq
V7NcMxF0zg0sMcfGwHuRh99k8DxolPZT+JIaA+Ml3Cc/vSHCMfq9/nWkGJCT
2XVYrQ3jNVjfkFoUA0a0Juzn2zFeDy8yuD+MATYLHRvJDiIUhdGd1H0WAzpz
CnWP0Pus8mNFXsXAgzszb1bQWUf+6/nbHgM7mCYUV9E8LNO8fb0xULnPvasa
HTceYVH2KQZM9m41O4Le/uQQJexrDIT7xxVdx+cFx3ZOXlyIgZdzXNk+OJ4N
O7eDyr9joNrLnFujFc+TYxxuXFtiwb/e/9f7zfONo7JybnssfKR3EZd+jefV
9JnfzZyx8C2rIvY0vjdO1K8cJ/HHwonkOW5tjI9lSvodn/2xEJhPR2LE+H1w
Vn5tLB0Lj4Zo2DMwvsYaw8yH5PH79c+1/mH8tRaEkj/pxILQ3Dv7E9VEqGtu
/PjYKBbSX9WsEHD9FLIv7Y0/HwtmWQWpy2VEOKRbeE/DORZm76QyshURoUBI
d5b/eizQZV/UdswngtDKN9lf/rHwYeqoewHmC2eezNPC2Fgor/nD1pJOhLX1
6nbWR7Ew+N1NfiiMCG8qmn70/46F/G/b34TbEkFsO03VY9o4uJ1xZUnZkggO
ygLuQQxxkCcQ3Pz5HBFmss9O87HHgZDOEQY+fSJ8t2n/eEIkDmi/j2/VVsD7
z1Y9vXciDmy36D65x0IE5b3vva7px0HUu3tfTjASwc9ggah6Og6SjCSOL9MS
4V+F5P0+8zg489qJ224F64N3bia9WxzwgNTS23ECsNGG+9mmxMHu29nlgbUE
MCQWKMhkxkFKRa/k9hoCJNi+XF7LjYO7LQLJhY8IwNW87pxQFAeS3lzrYvcJ
wBfpYdFQGwcRtj58xzMJcKE2dnd0Qxx8/mTDdxv7gay5kt5zzXHAYCh5aSSR
AIKGX08tvI0Dc26di3NReD5zm6sIfo6D16KXPa0DCWCn7bM28zUO3A5KaYT5
E6DAO6W6ejYODhzO0HrrSwCJgS5p/V9xIJVsr/j8OgEcmedndv+JA5qxUD27
a1ifjjHf+/IvDvR1T3+QdieAdK6WoD9TPMjzlQUduEoAty6bQZ0d8XCRxaPE
zIkAFbSBqVyc8aB49qfdgysEWCRmnx7dFQ8HnX5IiGM9lbv0lK2EPx5i3Jjc
XmG/cj25v81bOB4OaFx+EGJHgOrm5VANsXgwVawydLlEgNWVnZpsB+OhmetJ
/U1bAihKyNAMysTDrt2xVmU2BOBZ3nYiTi4evrV+U2BBL9eNx2spxoPMof7w
mIsE6A6vHVg7Hg+H6PZnHkU/MEkRKVePBxvtLQ+2oiMF3Zzt/ouH9EMP/q1a
Y/8yc6KKTy8e1pmG6jjxc60qkY23hvFQyRLAcwa9L3Bd++6ZeOA6kCf2HP1P
tz9W6Xw8/KfTQ6uHzx/irvjw3TIeJp8KPqbF8T4djRDOt40HJtph9U/o1PuX
HM9fjofXx06mj+H8PL1UHrFdjQepcu58ZoyHsRrv31fu8fBId0PZ3IEAMiyL
mr5e8XCm64HMe4wfS39btMzNeLhi9vO4myMBpsn5fRMB8fA4+zz3YWfsx5wD
BDOC4+FdipPFHhcC5MmbXTYIj4eBfyuUA24EuL3lcMXWmHhQiatwOu9BwPcU
lrUnCfEQFVp7sNyTAMfSJtVdU+PheAkXSHgT4JdURs9HUjy8UeIruoPn3/vV
awKx+fHgR8m4fDEAz9eXp+w1i+Mhx7D7ovUdAjiZ0a4+eBQPW233cT4LI8Bo
8OU9wc3xoCzdXPoqhQDPDdQvKbbFw+fTKs0hGQTI4OMvnX+L8c/tJVnlEOBM
+VsVs4/xEHaq47lBAQFaB4/aSM9iPkkZea1XE6CSSF/0YWcCFAElinUA+9/1
Tz+ieRLgt5fJkeufCODSUqOksScBTtnspvmA+1HC0rm9VDQB8rq5mkK/Yb8b
/v77HfkEiP5YvGz5lwA3TUoVFI4lQHyZfbgLDRHOCYbenoME8DgYXuC0lQgc
VUqc53QTwKXW7+4BrA+ho+SjUhYJUOJ+vSCEjwjtLuVa8RcToIl5RZeK/T/7
ep3JT7sEKK/8w3JPiAgZu4c8nrskwG3mkiZrMSKM3Ju5LXwtAepPHTHjlsDz
9ujvuLveCRB8Vlr+wUEiPDDmKTsVmAABAv89jJDF83FUtK4iOAF2sAdd6CBi
fXU93MGNL5rK+0TcF+WI4L+uNuQTnQBVL7+m/z6K51mk4bfh+ARozaFJHsf6
xshntaaWkgDn5QvESpWIoFd4lakgIwGeXeYSNTuG7zuvIsRdqBgP3ZB1E1Ui
7DmdfvTdvQTYsrD/VR7geTt2T+toSQLID1h19KoRId+12iSjPAFCBxwPTqlj
fV1/ZbtRmQB21rS0QxpEkIl672HzJAFsBNQ8KzSJ4Mk3frv5eQLUaDPVXtYi
Qk3hQpxkYwLkvu/k2aJNhPWj/3JjmhOAMY6v1R+t3sRattiK69m/LjGEDjnN
X2f6NgH83utHC/xHhLYxyY6n7xNA8kCQqTqa3U1xaO+HBCgVSPmuiz6z8d+3
O0MJIFR7q1kenRFlujY5mgBbZW+aMKFH+OyYTn5JANvx/dwv8P6iRdd4y6Zx
ftMGkeboK/J3xDnnE0Ai+B+M4HgfNMUd9V5MgAKRgw066KXTuVqDvxLA5I1s
TjrOT2G81ET1D66X4VeXdzh/f7daW+q/BGiJX2pdwvg0brR6MG5NhOE/0oYb
GL+Te6bi3rIkgpHb2NlujHdc0a/cwzsTweLWWeFMFSL0yNOXpXInQsanTrLh
cTyfTfZ1WO1NBMHjZ67cxvWjjssOvdyXCDmlffQbuL5TbqrfxMUTwV/iPe0V
eSJ4RJszLcgkwr7ksnYWzI/He5x4TeQSoS31z7I25s/fIh/xGoVEMLNRJXhg
foU0p2gFqiVC8Vf11JxDGK9/XbfZTyfCKb+KLxex32xw11qT9UoE7l/7ivdz
YH+iLSSy7JsITNsFCFFs2G/x/Tn5OCARWOjP2M3h/phsLM8+Hp4IJWG6IxQ8
P1m4+NV0sxJh7yHnhnncb6bVi6G2jYlwryy8oOArAXIjOsrFXieCqRO7L+sX
AkxZFn6cbksEez3yuA/u35uMlgfdehPBlWWqw26YAKRzbzr9phKhoUTnU/p7
AswcyltRnUsE5nvsmse7CXCYNkCIbjER/pT0Fc10Yj0skvMI/5MIExyubnat
BPi2lsudsiMJWsq4T0014Hn01lfFjDMJuBkD+afrCXCLesaBnzcJxikNOSvP
CcCux/yEIpwEAakfLVWxnz8vNDlmJ5YEb5l1HHzwPKcuv9gucTAJRJnJlY1Y
n45me5mXySVBYphYUjCe7wHuRnc9FJNA+Ulvz3oFAVq0Dj04opIEN/YL1YaW
4/k+P/bv2X9JMPtwrrKzFOt1Y+2BAL0kfB8IuxBVgu/HKalG6kZJEHfgXecF
7A8CVU9RW86jCdsECEUEeMN5oD3SKglO5px2li8kAMfUlp/6l5IgXuS+p+E9
fB+qHRbguJIEJg+s7fywnubH1Wj3Xk2C4Mu/rzzD95f5S4muaR5JcLfUqoQV
raDoknbBOwkmqpVPXcvD84L1RMNevyTICiU4z1KxHo+JzIwFJkGx4k8RHzRX
9QZH/t0kmM6iCd2Ntoj4qHw5IgkyLKvudVCw37CsvHQwNgkWtJ/EJqMXiLHR
84lJQJIga7ijFRkdqyvSkmAsu7bZGn1nUHPEMzsJPD3sdl5Ct5cJblOgJEGM
XinvTTR38Jrsn4IkqA21eZuPbt6zXejq/SSg/9p8fgTt9Wg320hZEnSajI1I
4HjET0psGFYmAfN8qPZd9IdxhbnGmiS46qtz9Qc63FdnSO45rucYi4wLzleJ
41xbQUMSvO/usPuD/lbk8JS3OQk+p8eMp2F8stS8iyJak0Agt9pDG+N56mNI
2t/OJDDjZh+nw3hvuKWEurxPAjL7haUutDWpys54CPOjhuV3Gq7XToUmk1ej
SRDkfNcqsZgAjW97NI5+SYLzNm0ns3B9Rf8tCfPNJ8EDItPVD5gPvSl0O6MW
kyBEondmO75fhkhz0mz8SgL2b0YRupg/UxbET2P/kuD3bv3U7w+xX6t1yyja
mQyDciZdrzA/LUwCw/fwJEN8UpyTCebvjtnYG9F8yRDRcDxu7hn2b3vKTN1F
kmHYaZeDEua/nO8ch+KRZBB4lXRQppkAX3au095XTAZF2RMcf18TIKWI5Qe/
SjKkyTjxdb7B/uzDwbc0/yUDx4FGmYAOAtTKO0a2nEuGBSHxe1t7CaD5c5Lu
nF8ykCIF73BPEOBn1K/FN4HJ8PVHd+ws7vcCUYZx5bvJQOFSUqnHerDNZP8L
wZhkIK/f0TyD53X7Q1u/r7nJUFjgcurIIgH8da85meUlwwHxhtiBJexHx++c
bytMBmnOQivvnwSI20lRKKtIhhuiTPPJqwQwcRtd9nqZDPVp084XNgiwXb92
/b+WZIDp5Z6OfwSoP5jGsLsjGeyj3jwlYn8v+dWA91lfMmjz/gp6R4fnxauD
wlGDyZBqm1DPgu/nSRRGSYtRfN4In4gCA74PWNQr/5tOBpGXV2wvbiNCpXKm
Ztd8MhBDH7VbMuH7127vU+SlZPiwr/mW3nYiCK4Ym3qsJsNhvpsGksxY73uk
rTTWkyFOwFVoFR3xcPtlri0pQDtj9LEK66lq3KTbF4YUuHgg/pItKxGWrzb6
VDOnQL3Qcg3NDiIUn8y5E8qeAjv0b3VFo60lfCPPcadA+Rau4u1Yn7kZTZMk
+FKAb1eMgTe6dYKQvbY3BR4tWrW/Rwc2sha0iaSAXvcfohA7EY6Sph9kHUiB
XoJUjjn6m3/T46tSKVAtNyURjiZdIL9QIabATghby0ebKvq/YZNPATaXbsVH
aJZdZu9GlVOgKVqOswLdsCw3WAEpsNbZ9DQX7fWOfeKOVgqsNHs7BKAPlc/O
ntZNgeELu04boseiW36KGqTAmNlCHQc6xSlv4+fpFHjrkjXXjOPVOxHI+Ppc
Ctx3rN9/FU0rbs6eZpECDOI3H9Gjq7cq7L5ikwKXmPw+x2E8nMc59yk5pIBk
NBcjG1r4xXdJZucUEPS08AzEePZltx0eckuB/b25t79gvKNu3jtWej0FYpRv
h6ig1cyCtG75pkBqZeRoJK5PCZfyWaHgFKi9ocBOj+tps8hj/SMsBUTU7QoI
uN67uhYvN0angG+HLY8J5sOdyGLfS6kp4MXMvdsP8+XcFr6cwuIUOLDqv+3S
FiLsGP1Z4FOWAuRo8XpdzL+Xz7vLdCtTIKRTN1US+1Fpn/CG2ecp4MS0cL5/
nQB0C6sTst0pkL89YMcPzO8Hw/0Hn6ykQCvvLo2geXwfMXFruPYX19MjqFRu
Dt8/27edlaZNhSbTwqEvuJ+WnireoW5PBTkBX/oT01jv0zI/RAukwnPFwSh+
3J8RbHIuOvtSQSS8VrEPz9/BkHY6OvFUGJf8FJAwhufj9XXpG7KpIHn9iTjX
CAFeGlvdtdFIBfVfg880sR/nal3hE9BJhbQqGi7+jwSwV4sr79dLBQH7eb/V
ftzfsg2DeqapwL4rLLUB64M+qwhR/koq6JpVaGfh+Z0b/Oz1j6up0EKpuUnt
wvPiz2mLEo9U2MX/oKniLQESZ4LDhP1SQfvQL6cJrDcfXk9+Yo5NhTMX41Pu
4fkuqRrg2ZyYCgvyo79nsT7drN61/XZaKuwIU/quhG6XKs9Vzk6FcxThrPgW
AuzN1znyi5wKVpb5Qj+wvrnyj7WWF6QCi3JUlhn6RaKPtdP9VBh6lyXThvXQ
9k5x5GhlKmg6KzK3NuH7yG914cwnqXD6dvyts2gG98HqM3Wp0M6kbD//igBn
p67psb9MhRuK1n0x6EIrlvHW1zh+D8lhBfRaX5733fZUeNdkGzT7kgAn9Y+z
QncqfIi7112Ezmrqpaz1poIhS0KXG3r+mItC1UAqCO7WDlFDq1YydLqOpMIq
4enCHnTcwVxbyQmM72NtFhr0OEX+98QUrsc2zd65RuyP+LpicudSgZ5c8N8X
dHD8ZdHzi6nwdbrk3CS6bxvtU66VVCDXmK0uoMUD0w3e/kmFkj3xPPR4vxsr
hC/hNGkgq3yMug/d6tLqq0mfBq9j4iJPoPdM2rD/Y0qDLkafSh+0s8Wf/Cc7
0iC1xYf2EbquJ1HZkzMN7JZ4TH+i2fQOdUvzpkHYDoZkwHhYv3xlP82fBt7b
TDOS0A+VLP5ShdNghuadyg803cOf8ZZiaUCqUrtgivGunW2cey2ZBhSHYqla
tKd43AmCDI4nXJlbAtdrMkuSdqtCGjy3PR66C9czt3/F/OqxNLhudrchDX2O
o6mmD9LgwAtpZyHMh9ZQK7eiE2lwisftvDrmS1DjoXYOfbzf7TnVIfSx9d/i
fsZpICRd33sT8+2BR9KI/oU0uBZzUa2tjQAJFm/0l53ToGZyH18+9p8n01KK
LdwxXgPRkfaYv1vf2zK8vp4GZRNHpg9ifnvpbDxPv5UGE7+DPBow/88fPiyl
GpcGu7/wdLPj/tjHlM0c8SgNfkh4BjMO4X7UcHRYepwGf017oqbRSbfkX5rX
psF96SiXNuyPGZa7fWWa0qBW6tXjaNyfM58YZnr60iDtMv0l+s/Yr+7u0VIZ
TINAAXPiCNrchEy+N5IG3FbPx6tx/3e+UTbznUqDd4xify0nMf6Vbi2Ca2mw
VT99ORLrhdP346LhG2kQF8aSpz+D/Yokc+DilnSQc+q8w4r1JSU3X76JOR2q
KREsAbMEMBjwSJRmT4dbvC8tCViPtnHD91SudLizS/7gCNo3YqDAUSAd9r5O
iTr0HfOz6d6WHuF0eK1k39+Gnv3naXlcLB1cVJvp7BcIYHmdjYddJh22j7H5
RPwgwK7yIXefw+kgv+4QyoX9QddMUce4fDqMNLKup6HVrTXvVkE6DBdxVMdh
v0AzNrzmr5UOigNVSqzLBHh+0dtNWzcddqcG1d1B+46zT+4wSIdMnz2SP9AK
tsUX+k+nw+O/5s7nsL/4+VmjO/dcOiQfavOsQT+8NKx92SIdnj46cXjnL+yn
vnjVytqkQ2ODb7YNWsqenfjbPh2m3waWlKBnJovuNTilg5FHgNl3dKGDhkCE
Wzp8OUnOlVwhgN3UUILx9XTg22IcaIned8Vr2x7fdKiHLRsR6NFptlufb6XD
m7qTe8rR2Y5FS/eD0kGt/vhIB/r8N/UrnmHpEJg5ZjKB5nUe+nQsGtdn24XQ
JXTf7HUT+oR0+PNq484fdOJVttaOlHSo2pNq9hdtOF+ompKZDjvbdPb+Qu9w
Va+yJKXDxGvdiSl0+/dBSfH8dNjSuNLQgw53u076XpQOae5e3U/Q2j928NQ8
SAeLD8JSaZu/j3oURgY+SofoKvoFV3TjohrtiZp0eLVgqaiGDrg26LXzeTrE
rU9IsKCPLXvOfmxIB8lU0/EujM+a5w4bSnM6KOl53I1FP/55r9+xLR2oZUKK
Or82fz9TO3W4C9drIVbkD67Hd29PhVcf0+FmQaWiIbpklfVB1Kd0ELwc/GQR
19PR557Imc94P5lr3HHoCd+BHZOz6RDQ9JOjFvNjwB++MNJkQMjEInzC/Erb
+Hi+a2sGsB/xKDNHnwm41pXGlAEJ/EnX+zEfuwILnklwZsCD/NruRszX5iCW
hJNiGTBVpXrVC/M7eGsBI9fBDFivqCcO435Qu6vqPySTAfGHZOfU0LUhHpev
KmaA4GdrDgbcPxXhH1Ri9TLg8lrYh1tTWP9j876988iAuYiTela4Xxvee4jr
emeAkPND1RY8nyd3qdk23MyAg1b/SRDRsqThgbLgDLCT3e3BhOf1q3Ke1qiU
DNjB19Dz5hMB294J+q2ZGXCKfMlFBb1D8ZHazdwMsOpP463C+nGuweDJlcIM
8K0vFyzC+jLXHVao/TQD3p19plaG5zsHz9mJ53UZ0M1+qVoerXB+v9CRlxnA
cHZY9CWe93fGG1JF2jNAW4Bq+vkDAe6Jxb3P6MqA0D0HdG+g2x0t2Th6M+Dt
JYFUdjTP0loIzacMGHh+PPEk9gfK8m8avcczYH5sv/N8H54HN1M35iczgJHj
3XwSuphOzmv4O8bf54jcHNbHt/9teWiynAGRnxR5c9HLkV1zbasZ8K9SatIE
rcJ11e4pbSY4Cje5tPfg+X1OmUxgyAT3mccQgw7LYhou3J4Jze6jkibo0tF+
XiG2TPiaz35kL/qdaIFJKmcmvBCtt5t9T4CVy55xO3gzocrR5mUdmr9Uvf0u
fyY8fHrNJBmt/oN927pQJmifEN7rhnY4MqLhuT8TpGME9xmgo3xKA75JZELs
MPkiEf3w+c1nNtKZEB05OLwb3U+ru/KRmAmVAoup9Oi/WryHjeQzwd8hI+bn
OwIIR0y6tChnwnatyefTaO3OymJVyASiQbvwONqJI2iyWjMT2vZqVH9Cx5ka
7ZM+kQlqydNeI+iqDEHL/FOZ4Jq703wCPfBpLp3fOBPY7VPN59D/9tX2Jppm
gvNjU9c1tKhDxE7mC5lgQpGJZMbxnLh/7tQdK7TyRr4Q2uW7WPhv20zotjJ4
qIhOPPzzldvlTFCQFaWYomu8X9JMOWfCr3Z/B2/08LP4Y1bumaD022I5E72F
xvpG3/VMsMn/pPAKLa4pXXnKNxPev6buW0Drhf39/upWJpi7EHMFcT3c21sP
HgvC+RWwZRmjU9jTHR6FZgJTfiZDOHos7cgIOS4TDHf3dv5DU7xe3NuSnAlO
0jJVKpgPNiYn3WzTM4FG0yYhED3BdpF2PyUTjko9/MCC+TUVEiVS+CgTel75
z2liPhZd2jW7rSYT+4i3i2loR3VK5ZXaTEi9lyPxHT27/ljrYFMmkGUX6smY
zwuenx0e9GXCqd72IH7cHxXGLrJsg5nwhjLDEoD2kP296jqSCWwjKV/G0cvf
dkQQpjLh3QnlHQ8G8X3aRqmk8jeuhzLPb33cjzRG8QtP+bOgSSqMkTyK+1+a
/8ke4SyQjWKP2Y77+w7Lvdt++7PAIs008hp6a0sth4p0FqSXPvHRwHqwTXVK
rkE1C24O1Ut+wPrxhv/aurBmFsyf5HNW2uz319ab7uhkQUzgWYNMNEs151lN
oyw47iSSdQ7fz9mlVH1e22SBcUvxUB32A93bW9UOOGTBPpudFZz4vp4wZbI9
3CkL1LOjfOzRXHmOmbqeWXDwg1omPdav3ts/be/fyAJBYcMuI3SKVeAhFv8s
sDf/8TATzbsn5XnH3Sww6lbTOID9xcdVoRDpiCx8z41+54jO6LuvHxuTBVub
DHuL0fwJDSOGqVkQqh3FIIL9x7CrXmFFZhbsUS0QuIDOOdXvxkHKgt+tijfj
0EJMc7Q9hVmQ9053ZhE9eUhzIrEU53PZNEsE6+19w8zm0w+zwETJe9kQ7ea5
WMj5OAtUqKOzvuijaSci3z/LAjXzO4Fk9J9npKuJL7Kgo+1k8Sv0i5EVg9NN
WVCrEGw3gQ6hMyBytmZB8Y26chqs7yfFC7jed2aBI9RE7kazn1z/lfA+C95r
yvySRve5mHw0/pAFlCG6BUBnJtx/xjGcBV0LQzcN0NbVW3LejWXBkdsMOefR
YgNmgQmTWUAI7zxvg/62Xm5j/A3nwxRTbY8uF96mxbGQBWH9zY8d0F5aVuLv
ljF/Un/a26GPXalmSvidBdrO1HYrNG0066zRRhZkN1z4YYpuLr/UuZMuG3YE
q47ooqN6npV3M2bD1bvxFGW08SpHYjxLNgSXPPpPAr2L3/G60c5sGA1hGORE
D6k2nN3Jkw00MStX/mA8KLa8St182QAVu7aOoi+HuvLHC2aDpSvhSQNa6n7z
hqFoNgyvsaaT0IudAmPsEtlwxX1HpR+6ZtHzZZcU3o8lgt8U7c/Tnh9HzAY3
ceKXQ2h1JZEwQ/lsWKCvEaJFd9zu1uuCbOBt+nWcguudkH9AJk4rGzJFTE64
os+9CdhpqJsNXKawWwk9zi7d9/Z0NrA9KjV/g/m1mhth9dY+G7LPWS10YX7W
vRxTi3XKhs/6yskx6KCvCqIGbtnw+DT7Y130DpmvU50+OD+Pf+/qMP9F6zQ8
OqMwPkauwum4X2bGMkxi4rOh5/yei6fQZfSLR/VTssEns2yCBq10ivSnIzcb
jpv377HH/WYw9De44yGOnzLFcAj3o+9aVWr7h2yIqn8n/Qz3970xNVAezob/
jqUc80T3tHRMFY1lg/T8uUUptHTqF8XQmWwIHKjKomK9GD/MPaT2NxvGaedq
0/F9gG0PObicJgfsOmzGzdDHtkhJCdLnQKR4O2EPOqVL89Zf1hz42LM1lIz9
wcmrnkKPBXMgv+N0ZB3WoxsmNG/2i+aA1efD/uHoAuUo96QDOSBG309julmv
tuc1uhNygC47cmoJ+wepHzJOo0dy4PW+Mqsm9PkPzzgNlHLg9OLJuDR0ZcH7
S4c0cqBH+Ze6Jnos2oo1878cuK2Y3MOP3nH9WxWTXg6c5ElVXcH6qGzubXnD
MAdUFT5GvEdf1qBj/GqSAyM3jz2vQCdLxpadMcsBFpOsoXh04849515Z5IBt
scrcNTT/KLGIbJ8DT7f8WTyOPvG6zojdCb+f7bqwH+31QHftlmsOlIvXzbOh
qcl9lLlrOfDV1OX7H6zXXX42J81v5ID+kaWlafS67fxSq18OPGivX/+Iljzp
m6V4G+ejr7OjHX2OyKBVeDcHznzo3v8CfXd3whxPRA6UdUhrVKMf0uxNuRuT
A35NwnYP0KNfi1SWEzA+plcjCtGsb498tUnNga6K9xV5aKXqhtjuzByYJY58
oKAdsk8pACkHjk41/dl0UvDH0Qd5OTBl+ZAnH93gZBcuUJQDiqJv9xeh541/
EKJKc+DeIa39m/3cHiX/gbWKHJB1ZGR/jNYRZgq6Uo3jTfkwsjne69uSD354
mgNcXtdiNudD+S7Uo12fA5c7E7gH0G/7SvyqXubAPtnvLpvx+PtcYb9oSw64
GvImrqEl8l91JLTnQN+BFB9WjKdplKEXbXcOdEd/270PHXRtaK9bL35+OtNJ
AV1+/vLrTx9zQOnXfntD9HaJQN7a8RzwtS+TvouWZ2dpkPyaA9ud338loy+t
pF5J/5YDL9xXhV6g65vKnnot50AONXGKBvNnYZHRX/N3Dvgz5xmLofcJWaty
bORA8uN7OqfQwb7sr0oZc2HPH8bMXLSujHvHBF8uEFlesZpgPvuZv4l9KJgL
4s90OYLRpeHCxoGiufA2UEZgs19mn+ju2yOdC77Cg+u7cb/0pRFHjdVyoelj
zuwseltzBEVIOxc8OGL2i+D+UlwavzSvmwuZubXdm/sv61TidLhJLgTb71Zs
QdtsWV584ZCL+zpB8R7u33mnKnqZmFygfy0sYInnuVA6a8vfhFw4ok6/loA2
araLaE3NBS7PPKnX6EohHjZ7ci4oWTBbSOF579vrxZtdmQu9U++VvqNLtrwd
cHySC+7XDGQFsL4My4hnK9TlgkXOXWZdNET0C/e8zgU2/sdAQjOoKhxkHswF
2+9GTsexPik4x819GMmFFu9f+hfRV9KnygomcuFwGP3LIHT7Upqc+nwuzKjS
q75Cbwj9+MW2lAuCDbMK42gZ/RNPhldywexMWcEG+kTP35xaGhIMnJ5oJmI9
HJ85EChCR4LQJU03XbQv7ZmLEfQk2L+718cazcl7W/0HIwlYS9RGPNEl0qUi
57aTYGQ/TU4oWkvr49Z6FhIYlEtWpqE/XaCf3M9GwjoyKFiI9vIgvI7aSYK+
OrGRKjRbuEXhEicJWASnFxo2P5/9amDAQwL5wNkD7eghA4+VYl4SuH7lftWD
1nj0N4dhDwn8ZJheDqKLeUK1bQRIEO18RWwMze67c/65IAlOdwosTKC9hzOT
d+8jwaPjnCJfN8cDYsevi6I/KDZuWjOvfKJLjARfTQK7JtH3GZWjDkmQ4EHN
uuHm9zmcmg6HHSTBjbsndUbRNzoNBj9LkaDb2v3ZAHqEMHBHVZYEWgteZe/R
2smXJDOJJFjPtpRo24zP6nz3LzkSRM49ld6cH6e5j4+xPAncHxk3b87ft55O
+IEiCUq8t61sxmdsX0wL0zESKDfWvc5A64TwutmpkGDXVmvVSPSDacquBiBB
UtdzO1809ympen4NEjAcNda4jPYrf2x/Q4sEIibpoyab68mpvqPnPxKYD+7Q
BnT5gKlFpB4JJA5xRHOid6mMbf2qT4LtFNo7fzAfbpGdStSNSPBbaPXSZr6c
vBz45/cZEkSQPfhL0ZM/i9IvW5GgtZX/pjz6lJmc2quLJBh8d2wrL7qytm5K
8BIJ3jcf7V7B/L0d9F6+/zIJDEvF7KrQ/DvXe7U8SBCupvhMAm10yJBD5C4J
FicuBtHi/qiJHXhyK5QEFvULnYO4n/YuXbo4EI7jb2HaU42efeJTHh9DgmX/
9HFHdMh/VH2aNBKI0ik69+H5W2vzK2K4mATV7t9r6nD/9olnJrOXkqDzE68+
Cf1jVpWkUUaC/6KvedxBi3mHVxU9IkFaYFeQDhqOSb8YqiJBqvOlW4fQF2jf
t7LVkOD4z5/7dqLjIvlHr9eSwDfdJ3Dz78eLDRtmCuswH4KCNV+im7jtfw6+
IMHbh10txei13LLt6k0kuN+TJu6H5rYz4b7+mgQ6oluY7dGykr8FC9+QgKRk
1WCItqtUP7KjkwSv81ofH0AH+nxVVevCeKuz0fCgM1SidD3f4fqskSW3oqvo
CGfu9ZDAVFRXaQnrXVdLr9VAHwnGud8SPqNnon0dWT+SIFdslbMHTX9a8DoM
ksDmavLnJrTS8OWIghHM1311xiVoEwpr8scxnJ/pwjIJ7erwMJdlAp9/jBqR
go44dLZYdZIETX6S3NHovB9/Kj2mSCATW58cjK6rJtXnz5Dgtkcoiz/6402t
1g+z6AhrHy/0Msz0MH8nwS8liSG3zd8/GGJHVH6QoPBrvZwz+kDb4Rn3JRLQ
LjAHXUZrxH1YzvuJ389ya7ZDW57x/9e/QgINPY91W/QNvn3bmddIMJUdLrbp
hJFmLpW/JGCXlYFNl+Y5CbpvkODgs0GdS+iWK+ySeTRkKDdkVLVHj0tXyfVv
IcOHFXWhK+i/S2aq2+nJICDxdHpzPLuebJw4zkiGVfO0NHc08RbVxI2JDOPM
TJLeaD0NHSsqMxmu7lfJ3Jyv/ba5K32sZMjaJTa9GY/bHfGeTOxk6Ob4yLYZ
r6yEowHHOMhgtP8c82Y8q88OhrtykcHSIq8/d3P9+AOTKDxkOP6mzq0Y/W1M
NLeXlwyFT8veVaGFnF0qlQXwehafT52b60fgrHcRJIPn3JlbQ+gzvx6/IQuT
oevG3fczm+sVSDvCKEYGqd6BcCbMlzytgmmlA2QYY9Aa3Y2u335y+aokGXYW
BvRJopeTkph6pMnwplsxUh9tVSQuR5Inw/vrB9yy0H7xD9u2KJHhqdWP8Yfo
NJ/jtnbHyLDtWWL/G/S7E6cTJNXIwKLquP83Wmvm1kKlLhkmP1FszXH/HDzY
V/LGggySL7g/bvbLOpwXNQ9ZkyHGVMReB33pz7fBGBsylIzEfLNB57TRMps4
4PN/3Hqeit7pLHXlkxs+f0dR5j/0Sknw/qUgMlRe6fNvwHrAlcz2/EwIGW4z
nR3v3/w9zj/DpCaMDLuqSlvm0I6nyoP8o8nQmeNHx4v1JvSI8p7RWDL8lJTX
O4TOE2h+qJ6A91N1+KeKHp4bHGNMJcNw9XqCHXqt197HMZ0MHHoJjt5onrof
7B2ZZIiebssIQxvGMEICiQwEobNLheirXgn9yxQyyLj+5KxBR1gKuJ7NJwOv
hPKtZvRL6cM5/MVkqLAxFR1Dj/LUHQkoIcO8o9f5OfTfDZ2OsQdk+HKf3LmK
3v31/SXNCjJ4+XIG0GH9PPrW8m/BIzLcpEY7sqJPP55OZKrG9VvqjuVBu+V6
HnSuIYOSAmVuLzoq9F9j51MyUI+/uCOGLnKNOE94jvHmfnxKCt18lnsxsZ4M
f6z36h9Gj6uSwn81kOGMml6wAvqf+EFhs1dkyPmQsnBss56zV9c8ayZDrY5J
IqAVV8Fw7xsyJD4acNZAm462fQ1sI8OOIGN/LbRHi2nA5w4yRFlkN2mjY8vH
eLS7yDDkG/7ff2jrtZCdge/IsMTlwLZpWc1DLE97yHDyp7fU5vW0Md0My31k
2KJwlKqJftfvRSv9kQwPNpg91NEUYf6/DoNkoN3lmqmKvubU8Is8TIZ0i3bh
zfFqVtn/GBwhQ+RUGePmfLj+Mc9yj5NhpiPfYHO+EzoVkwYTGD8Rpb+b8ahK
MB0LnyTDMZrfbAfQIUN/Bl9OkcHny4lo4c35iZH71mdwf4qyevOhxdy0u+Xn
yPC6+2EXB3rlybc29+9kMPhwP3s7Ou3U0YYvS7hfcy/kbq7n5dTBZ4K/yKDy
fX5gHq04Flhttor7sc8vdQI94Nl2v+MvGfwCM6idaIEs65QqegqoulrfzEbP
f6GP/85IAQ8NfUIcuk7mfqTEdgpE+yaG3/m8+f/zfgZm76CAiHDwYXs0ZSbC
6e4uChSYZMxJoD3kZO3rd1Ng67CGPB9a41av9e89FLhwOVVnO3pip5DpVSEK
2A/H9k7j/hFTrIIzEhRInPooeA99P3SEe78yBaSYeB/sRft1B7NbHaeA0+7M
R6xovT2SzOmqFAiSmmz/i/t1/oEnDasmBWgaz50aRMv2MX1b1qMAw+CP9XR0
pajci1eWFPjHwVYgjDZ+Jn97yZoCkzXFe7nQP4yU1ffZUuDH7X2TDJvv2wHq
rwIcKBA5HOsyh/WlnVv77oMrFFgebZQbQzuVnNAedqLAFfpKk1504UfDFiU3
CugI7Ly/2R9ou5mEX/GgQJa2wOQj9BeGc7ppnhRYZTkQXITeJ2fV/vMGBa4v
HVtM3vz9r9UmWvQmPm8lpSkKbX3RXv+0PwXEJvfRBaOzY652ld+mQJfQ68Zr
6GP73eNHgihwPGT6P2f0wDNP4x0hFJBx2H7cDu1jfIPzeBgFOoy/UyzRvNM3
e5wiKODbZuZ7Dl0dEJCcEUWB9NPMr4zRZ3iCTN/E4PpebQo8hV4uCdm1Gofx
u65fsdm/JGhEfBBLpAB7sI6pJlp2IDr9TDIF3sa+cAX0W7f488GpFFgxq1g/
hnZhTN7zKJ0CynncNEpolpy0obFMChjITnnJo4vlsrLZcyhQliRqcwR9oi3X
UpVEgaJPHQ2H0VMXqYIuFLzf5OlkIjpktWA0K48C5mk/Bglo0dhiclsBBUjD
Y0mbfrn/gc1aIQXCyFb1m7aprRCRuE+Bj5355ze/T3O6auJsKQVuVfyz27x/
znRNfkgZBZRobUbl0McDa+2rKjB/Rs+3HEUP8bwQn3hEgRhFb35FtG/pyymO
agrc+60xqLwZT83XRWo1FGBi0adTRT8eaHV0e0oBm70HE9XRpu6dB3NrKSAo
fjZcezOejO9mO+ooENj6/rPuZjxzekv/vqAAsTmVZIAmHPnocvAlBSb605+b
bMbPZnQh7DUFHDiOsFtvxu/354rHbygwZdukZo++H/vVY7KNAlW8u9s213+q
dn5Zo4sCp+nXBnw3579rfXXjA443XaAoY3P+D2ieSg1S4FLaE6PN349yNbfe
NB+mgFwQ3/GSzfm6M68/GaPAxcnCrs38Pdu+m/b6DAVM/gakT6JX79IZvJ+l
gP+I+7cf6DTVuSzCd8ynB4Gu65v59/CFwvwSBYKX9m5s7ieLdAc3h3UK2JHX
X2qhbe2rRszYqbARZWRbvPl7tlCuVA0HFW7ueLFYjc77GHaTh5sKyt+Jni/R
k3rmu97vpoJp//DxIfSVw3QGeiJUuMQ1GsSC+3/73GxW8X4qFGY8VeZFFxf0
zWw7QAWZH3MtIpv9/O7ikKZDVFCLLz+jhHalMapTOUqFqoDRsUto9qdKLNkK
VMgNLJp1QZdfEz3/R4kKclfYq26gFydXfj5WpcK/gNRrkehE0pgGjzoVDsyy
2iWh5c63xXtqUuHY5ert2ejrHTlShBNUGKv66FiK5gkNuxl7kgqGGR7CVehq
8Hgzd4oKfUrXgmvRq4+07IqNqbB+00GnFZ1+VebRtjNUYOIYL+hCK4nvpnU4
S4WJ3n0lm3+vczNjNkvEnArjzeoFY2h+k76Z25b4PP2WtEl0LesLhVFrKvg0
rkp9Q1u8LgpRsaXCNdczdt/RG4GJPVl2VEilWqksoXOV/Pf9caBCWUlazS80
LNu7mTlSYZuk//vf6NFSw7rHzlRQDSmK+Yu+7aDEwuNKhQVlrZkN9D5h0fOe
7lR4uyV8kgbreeMAa+G7a1RISigN2oK2TVr5KetFhUXKtwY69Fb9MY3YG1TY
OuFJ3orOZ2yLn/OlQudqwr7Nv1/QbqgcOelPhS7mPdqbnvTNkSoOoIKxyyLL
pkPlwm5uu0OFHPcN783vDxlEHVIJpsLUDGPm5v1lneKGr4VgvKzyXTeffzck
KaYojAojvZG/Nsc3QE5THYmgwkrhJ9l/OH7p51kLXNFU4GZ6L7iODvpAIuvG
UkFULOfVGvrDUp5xYDwVWGSvC62iD7EV0VUnUkHJOFruJzpQsrTyWzIVbn1i
3rKI7tWqsBNOo8J3K4uIefQtvyevo7Ko0Pb0a/fm+rxLfX6jMYcKLl1nk8bR
4o8aJFZJGP/TTLyf0F3TbyJt83H8vBlXetCi9J3H0u9Rwb1yu/Lmvz/yEXo3
11mE60N92/NmM/5nBwyUHlDhVA/DlbrN/Hs1w7nzMRX7/XjdfHTryPwr7SdU
KL8SkZyz+b77Z/G63zMqEEIYn6SiWwh/+r/WU8FtL39COJovlzmrroUK+1Ul
Wp3QLk/ZTi23UuHPUjzP5n552cu5IdFBhV1j6qfM0c4s/NbJ3VQInrl9Rw9d
53NI1HmACiFtqnqH0LYmp0p2z1JBc8sV02+4f2tcjSwM5qnQ7VJw5jOaJfLM
jrsLVOD912KzeV5XN1i4LSxToeVd6oO2sc1/L+oi93qdCjXq9uqlaHNdjy9/
/1Hhh4HM13x0hZ1XCnFLHtTfNS7KQZ/PurWazZAHCmZMUXHoEqbYWk+2PHAi
Fq1cR9Pp+Kx93JkHRrar0q6b14fYKqhy5cF9zqLUy2hGOoVKpt154JIkRmeO
tlTbt+iyJw8qjnzfZrrZPwSwyPYI5AH/Kru2Idrm7+j9nH15IMLg77xZ354o
tU3T7c+D5zfizwGa3adK/Ip4HmzUy9xWRts/zrXrlMiDB2OqX4+in/8Mpx4+
lAfpn4siiWguOc+xNOk8CG074yqNdvSwFNyQzQNdnUOJkmje78TMliN50PKJ
N1cE7Sol8FFKIQ+kT7GGCaGbnRh3JSrlQd9f+0cCaP7iHyarx/JAsMNDeA/6
2tRggoVqHlzO9n/Hi24Va+5qVMuDtqX/O7bzuJqeKADgSiuV9oSSZG2jCBWO
JEqKRAvaFCGV6kcoadFCotVa4m33vVtIKa2SytJCi3YqpUgoFRXVb44/v5/X
u/fOmTPnzFxPfbk8sYrbQ4mlxkxg6377V79PMW6aXzZhgv6ip2dkiKs7wy7+
3MYEq9KpddLEi1S8XtpsZ0KRmKuhFHGAg51Q4Q4mbBtPDZYkrru92Vh1J/k8
8pgoenmrZkiEFRMC7E7XzSIOVpxd3G/NhCDgtqObbPgnd9kwQTzxkCb+vVZS
v0GOHRMML7bkoy/UN5yet58JC3ZrXcT7tUk/ywl2YEKt6qVr+Dw6u+iRHicm
HNSY04XPG3UlUdf8IBMsDAQ95Ig7qoJOZLgxYZN9ykoF4jViRx/IuzMh/VGd
jiJxjJn1t7NHSTwTbTwxXp8iN6h3ejDBwartI8bT8MXSIyZeTGjVl72C8Y4X
lOHQJ8j17mScwPno2zzRLenHhFDLw1GLia8V1zi1+jMhvk9tN55Hv0/mp8BZ
8vcJovwriY3Xs9tYgUy4KDerYxXxz9wztt4hTDh8vE51PbHpqGvSuzAyX2Ib
wjYRp+pZ1utHMMm6Xi9hQrwjc+FOwWgmzJz2MsGSmEqr3HozkQkDDTF6rpi/
d5TXlFJMEH7Mp4S/73TfuLBpGs0Etc9V+Xje9W1fcnp9OhMqqT6XZOLI+Svz
szOYoLM17DlFnHln80ZuHhO2HtuR+hTXY6r71phKJhySMzncTywNxz+/rmZC
b+ujikFipY4TUcI1TDj9tGL+b5wPlbMV598x4dmqklg+7Eeply19PzDBt7b3
lByxO8QNPOhggm1u06o5xD4dSbH9H5nQlmHeiPv9SJXUOrdeJjw69/HlEuJH
qY9sbAeYIDC7fPNa7HeQM5rwk1wv9qmUIfGLjvwbNcNM+CEYULiRuE2lrNVs
jAmX7lTSJsS9xa8CIv4w4YGJxjdT7O9O1UqlE0xwUe8S3UEsfLfRcT0/C2Tp
/lorYulNbdPOCLBg743vgXuw33Z23M0WYkHXjhE+W6zfwZ+MhkRYcN2nwMGe
WGdBX5f2TBbszpiKx/po+Ox7mIc4C35knrmL7/e3Og8t4s5iwXa1L+FOxFZ8
o+WfpFiwOU3I2IV4/92/h1VlWfDFOqzp4Ef8fS2fqKM8C4KbZI3diE90CvJu
zWYBM7gs/BCeh4JnbG+awwKVZDr1ML6vXDCrX1aJBaWn2mLdiWOfyVzeNZ8F
Tg7H7Y8Q33aerRWzgAUlyb7jaDaf0pvXC1mQHyLgg+87M+4u8BZezIK7SxSf
oQs2LZYyXsoCm9WdvejyzuWPzi9nwdyx5z3ommDt3YUaLNAsXlqEbluwanhM
iwWVjSc90T3P1ibqrWTB2styo3i/Qef1er66LHio6bEP/ZfPqPHBahbMPNh2
HZ9X6J6Jf/8aFtQdz3qI4/kQw21X0mfBGXtdLo4356zYVktDFjwZrziH8bjq
7nX//AYWrFFU1cH+5L6nVu4RsODe+ebnGE8wWh3YZUTG8ydxlTOxovb1btkt
LGi3/hPmiP1RxCHzlCkL1B+ovdhHfG+keA53OwvKB+zz7HC/9XFhSMsOFowo
K121wf5f8GXneisWdDCoHsyPK17/feffR+bf+7DNNrz//qY9qw6wYFPGo5Nb
8P6mBoVujiw4d+FKkBHmmypf9MuDLBiKH9mF+WrdEL0sxoMFondnyGkTz17P
dFU8x4KKKsdxKeKBZcKVZudZcIG+pSFB/Er+qG5ACAu0i0ZsZxCfGdDmbw9n
gSvDkslP/J6Rf4d5hYzvQvTCIbL+7s2oa9G+y4JEoSBuPfGZ36uNnBksiNtw
Yvwt8e7u69w4FgvalBl7qnA/XuTgP8Jlgd331Vrl2K9O9MnlPyLzm699/gnx
Bocdgf1ZZD47jQweEytsf9itlMMC7pCF8CPil2onM8/ns0DsS089TazexLfL
pJQFMm7LbFOJhT6bbeGUs0Dkppkf1puO3/HrRF6xgKdI8W4SJyksVn1dxYJG
/pXuicQnlnjJq79lgeCtfQNYv8zXPJkRXUue7+mrBOzv/DZmQzsaST6Ieq2K
Jn5/KL73fjMLMt9xVlzE/cbJttZZbSwQWrF3eyRxXPiit94fyPWtKsLCiY8n
eZbWdLDA5avW+zB8X8jOeaLTxYJuNmUdSqyaPS09/hMLbuk4fQ0mnigzvTvc
y4Iyg8C757FfvYtL3NPHghSvJaeCsF5+ao3K7meB29lwj3PYT0bUzin8YEFE
W3dwINZfQU8f/0Gy3n7/lxNAvFku51DzEMmfz+LiaOVF0/bp/2LB2yNBIWeJ
R1eZWt4aZYG0XrICus44bvPfcRZIiehXnunE/+/cuubABIucC5amoqNc1TSK
plgwnTKIR7v6HVeZz88GcW0rFnpDWLbseQE2zC/wbkArJkyJdAqxwXmD9mK8
/jBj28QmUTbwM2UT0NWZsYP3ZrJBp5UzH5+P+7zl03QJ8v1ar5fosLqFLa6S
bBg7OXQZx+fY5VFdJs2GgZxcLxy//tDjksVybDhqbHYc4yM7fSo7QoEN82Ye
CMf4/ZDeRn9WZMO+3qN5GN/XqrF3TOexYVF4oQjGn6nTEs9TZoN/Qoo3zo+9
lUeAx0I2ZGXqXIwgXu3y2LtqERtuKp/Wj8L9ls+kq9ZS8vzpfnyXcD8Ue3XH
gAYbPltK18QQr6zJUvbTYwPz2BMn7H9inRPS79ay4Z7srQx8P9QzYCKsZ8CG
ptJc6dvEtyWbf/zeyIZi5wP8d7H/7ZwoPmvKhll/np7D/P5QveVg6H42tJhF
KZQQewA3L9+BDX8f5FSVEv/JEJMedmJD3541F17g/i2xrtjVjQ2txlIjlbj+
9jkrm3iyofLrreeNxB8rS/87580GC74orxZi7w1Lq7J92GCQ8Uv+PebTgh9n
l5wi8fkZtOcjrrfegGaR82xIrowIxH68165jxaYQNpQd1Pj5HfcvrzdHng5j
w7rvqgewP/Pfn7GmL5LEP7lE5hfxer/rCRWxbJBLHBiaJK789Ofr9ARyfWW9
mdiv7W0cNxsmseGC2AHZ6cT++ot/pt1kg2FU1bgQ9uNpWZYxDDZUSd8Xx/oE
PgpkebPhI3hzZxG/6TozOclhw+N3w7pYz/rLN6V7pbHhebW9rCzW17UsAeo+
Gzrl247gfmAGT2R/x0M2sM/tSpfH/nr5zYxdj8n8+dlO4Pk+e1LHJSqHDaa9
UaK4XzD2Tsp9lssGSf1v/HOJ6zrHJMfz2ZC/esUXtMvuA+46RWw4fml9wTys
p6XFT48Ws0GxYXaAEnGQnpoCo4QNGQ/LluJ+Q4KK8GwtZcPy7K0l6NuKX8tk
XrDhv+B72+YTL79koWT+isQjvTkfnfs3wy+sgg2W7wbmqhBv85SrLKhig6bA
V3d0Q7v/wpE3JP8bmffQbrvazmjWsuH2fPVX6OGSjbVu9SQ/5B62oUNWMZal
NLAhaMjtPVqKLRTc0MSG0MFzFehUhaNNEq1sWGCqyUFrRVVpb33PhmBdhje6
cHxFRFA7mY8v0kvR5h4JH3I6yfOw7lfh87a8/716oIus15ooZ/QRy32Xl/aw
YXXe2y4c72hxUbfTZ7I+tNqs0eE6qoY3+sj6nCb4GOOl8OKYCt83NrioLhrB
eFL7Hgsc+cGGg65mqui1A5Of3w6yYXHVJ0OM/6uwbVVrh9lw4qD7Fpwve8W4
jNRfbFAoBkNF4r701kSRMTYsWZi3AOdXrNHToWmC5F8EKw/zIfnYEyOYxgHF
WiMvzBetafxLKH4OZImWyMoQ71yW+OOUMAf6awtWSRLHn80/ryDFgbXNp5pE
8fwsKegWJMOBl74maiLEWUwL0145DnhbP3PD/G2o6pTKmcMBw9Ijldg/56iI
MPaqcSB6xxf9P7jfLrUuS1zDAS0//5V4fl1pl8KdWMeBld09S74Ql3zrvexm
yIHE12zlXuJu+bN7V2/iwJqzj2fh+XbJkbu99WbkeeMtpPF8+2Sir8JwBwcK
tnopNWO/iVv1kGnJgYqobk1c/0fzX/j7WZPnl/nrVIf1Xfy7qKwDB5pyl8/H
erHx3prvZ504cP7SVtfXxG/1gmu7XEh8dJdlviQedJS9lXmYA8t1y7zKiEOG
DwTNPcoBzxCjD/g+TTqKczDUgwMHp4nZYr1a9UhfY/cJDvz+T9QL9/dlJmGS
+b4ccHadJl6E9aS1alj1JAfkvF7lFBD7CzgX/jzDgW8LUlfnEYve4N21D+TA
6bP6ornENzWHL5QEkfHYt/XlEOfvjbCIC+OAyvIfTbhfmLNWe+x7OImHh2hf
Fl5PsZGxPYoD+cH2oujG8XMW1CUOzJ8lsSaTWK9t8ZhADAcyuy19cX+RWFjN
cL7KgXCTY0UZ2K9STloUxXHgjtyF2ejd55XH5iRyoIQ/Ofgh8SPncsapaxx4
XPRo7AGx1GZPi/obHNAfLzuP9laTH1txmwMKhxrk0dWCRYzLKRyQzOzKv0+s
2etm0ZfKgS+x37zQ0S/Fx0wYZPxd03XRfdzHDAaLA3oi6oJo00sHLKZRHPj8
bVMPvq+gPATH9vM40LVqSQNa2CKdkZvGgemBufXoQ9p7LOQfcGDxocZOdKnk
xKhPBpm/q44T6IU/mYw3mSS/b65YgtcPqTO30MjmwFT7Ckd0R9bwaOQTDiTr
GLPQG5NuMz7lcUC6btkYOuWUsYVRIYmHxR17HN+Ebf9oylMyPl2XV+j9+gmM
P8844Ci+YgvGK2+uoYVtKQekjpVXoRUnukazyjkQ1fzRBePr/+ESQ+oVB8oG
tgrgfDQ81bXwrOBAOjzPQCeEhDKWvOWAMn1dG+dz6KC6RVgtB36Vr5tCW22p
G+2o58Cz2tBmzIdZIgstbjZzoL4gNQ3z5eLlklGxLg4ERm54jr+H/OJ5lHHk
EwcuvpL7gPm3bae0RXkvB1S9Lk/D/BSScWEE9ZN8luDZFxMHX+ez+DlC1le+
gC3mf8dp7qjFKAf6rqkwcT+7Yd8uBj3OgXh5n2Hsx3+V7o66TnHg3fLPd3A9
+TOA0ShCwbKGp3K4P/a8HzRaMJeCTz4v5uL6PT+4SWhQiQJhuwOO+D46fpWA
7CIVCoLM2anYn5/kRWpfVqNgLSU5t4N4+ovYQwc0KXgYEtzTTSw/w9ovVpuC
u2OfJHqIl+6QDylbSYGmc7gO1g+LupvJmnoUyJmGHsX6cr2dUT+xgYIRD07S
N2KeKjkFbaIgxW5RHPb3QrelA26bKZCa7Av/gfuHr2kzq7dS0FGwdx/2+xEt
L0V+MwqmB6Xr/8T9i8/KJXrmFDy2jJXG84Hm6GOjlJ0U/A1xo4eJwcB/Z60V
BbzrIh4jOF/n9B2E9lCgvDBF7de/9f/0tKcdBX4mowF4vr+4NTji3j4KFnMc
5o0SJ1/cnNhwgIJJ8UWZ6BLJlw83uFCgvu52+Rhx/e6LRT6uFAgs1Nk8Ttyb
ZF7JPkSBmMPPbPR4s0RLizsFQoFvFmD9FVOq6ZU4RkGmdEEoer5T/IjRcXL9
Gm4bWoexZ/opLwoUxPw08N//jHsUpOgTFJQIyvmibZa1KLf7knhWXXuIPupx
W0PmJJlfb+FP6IAHDvpb/cnnE56SE8RXfqpsO3uGgsHgZh30vdVdex4EUPBO
zMocneXPOth1joImums/+kX+4RMKwST+x2+4olsmlwVtD6Ug8srpg+j+Tf3R
QRcoWMg9ZYeeDLt/MzOCgpMv0k3QUi+9qd4oCt4nG6qj1WbqZs+NpiCr3VgY
rWcx8twyhgJb6G3B5zWNzakJvUqBmq8xG72//nR7ThwF/6kHHkF7Khh++5pA
AWveIzV0sP3k+PxrFMiMT2/CeCUkF4tY36DA8XPkv3iyO0LkI29REHBy1xJ0
7sItagXJFKiuinmO81F5SFhn4A4F/F+8bdEfuK82qt2joGq/eg/O52D/pR22
TAp0bX54oOV9JY8UUxQkTNofwvlXb34yXY2m4IWWQRXmC2x0TolIp6BAsEUD
fWTmozqLRxTYnJ3ViPlWwNi94X0++b7x4XbM1xrRv01QRMHHGUdk0D1eTF9m
MQVOoa5GmN+ShiPUsTIK5H8di8P8P1ifJDNeTUF2bDU/7of99TfeP1BDwaKK
Vnns39Gpvdue1VHgq2a7tI8422PtucgmCtz8vxp/Jp4h2PJZ/iMFxT4jHrhe
H65WKtIdoSDn4P4iXO9lt8psr/2mYHRXXDXWgxY+z6HxMQomLGZ14n5doLpo
ackkBaWzR8Wxv9sccorfKcKF6a7OV94Re1SKaGXN4IJYflQunsfP62S8VBDn
wieG6Gfs97xJvskPUly48LvVqhbzJYnhfnwuF+rXH3B7QywzsX16jRIXnubV
51Rj/Tg4nLxKhQsWKlsk0bu0t9T9UeNC4+WJOtwvHEr8dtxxCRfUrvttRJ/5
kyjyfBkX1k33zsD368wXPesvanFh4uR2Lta/XM0rTd9WcGHnehttdHX8Gt9d
ulx40L6h4BVx11i7+OPVXPhmOHsnetQxkpq9lgutumN9uP8QL1+xOUCfC6aM
39FoVY3m9+2GXFg8vlEPrRcX7L95I/n+1x89WH+3jy6T4WziQnsP/x20bHG/
5MfNXOhyDHVBt0U8kFAy4YKgrYcGmmXpI2a7jQuOMnl/y//l++oZ8WZcmNHg
XofWa/8tXG3OBZVuv4foKXaeoKglFwqCW+LRLz0Dpxvv4kLyVGIg+qoe8AXt
5kL4iZzjaLtJ/qncPVzwiwRXtGp52d9hGy70v1ZyRvddjhzXtiefPzX493nm
nu2jR/dzIbY//N/3A5QkfrEcuPCi6WsA2vjT26EOJ3K/GTZxaPH0+MG5B7lw
TeRxOrrBb++PvW5cMLD7WY1OMVT8FnuYCxKhf0bQhwXa+iqPcEGu77Uqjn9F
ZcpnYQ8uvO2y2YMejXfuMfLkQoxq8GX0s31q3YHeXNDTXVSBvriwt/OJDxcy
7qlKYPznZnq81zrFhaIaBgPdfUa79chpLiygu0fQaUY/m5hnufBLfswc53dD
7an6Oee5oPt6vijmg9BN/do9IVx4c1TYE/3GeeLN1TAubPxq3oh2GgypEIri
gkz71mzMr2W5W15tusQFnQBKHfPv53mRFwGXuXDTvJCJDpWMKfkZS56nxe4u
vn9ia9/I/XCTC1VjP55ivn89/oCTncaFELMeD1wvJ/taQw+95UKv86dtH7A/
TP3dmlTLBScFy/dohoyyWHk9F077yHm3E781dEpY1MyF594LrmI/Vr/Szezu
5AK/1vxsPD+XMASPyHZz4TrDcx3u122fLNY07uGCwrRZeejwTvfHjD4uzF3Z
8gjrQYfutzKXIS7seF0chP375DaJi3EjXDCsLuxDix/Qtij5zYVR1TVW2M/1
w080LPjLhbU3Fsljfam5GXdz1yQXzIxCfNDuDzIdgqfxQOeGTAU6sWmkp0OA
B5rnON7Y/zW+ydOSwjyQYsQX/jtv8K31AlEeeDMihLB+2cnb6XrP5EGmmf92
9MDyM7/viPPAyNU+Gh2+8Vb+m1k8iMxXfYVWsi4ImpLigadPIR/Wwyz395u1
ZXmw2mKGHtoscFLYUZ4HV9/OOITuiJ1fGTObB0q9JbHoU2y4WjSHB6eD9HLR
EvnO1t/nkftFHGlDM9+EzFaezwOFfsc/aINuRtuOBTxIuKUkj/W4drQ0NXAh
D2xD2Rpod/Ee1/RFPOCLndyAnlogvOz9Eh6oP1q2A52kt/Sb2HIenKxXt0Fr
bDfNMNTggT/1dz/6uePR/zy0eKA/dsEBbe93ad3tFTxgJTbsQw9Epk1U6PBg
bNWUNToiuerZn1U88IuRNEMrP/p+QX0ND3bbzTVAZ5XPMtu3jgcN5iuWos1a
V0hcMiDXV3GSQnf+2FWbt54HTy/m/8Lx+Qv4JvVt5MG9zbub/sVDMcF+jhEP
VPnXZqNZmo+VzYx5EBh45ira0Kjh42kTcn9D5cPoI8dmH2s248FgQbQoetr5
ddqiO3jQo3rxHc5XUoL90FpLHkTN00pBlxbePnt9Nw+C9GsWoe1rCze+3MOD
VHmBT5gfgz0fpo/akHz5ZXwXrSy5INpmPw/Oa9lKoXO2Ln2f7cCDgoyKIsy3
nUHaWvLOPAj/qnMEHfx9/dt6NzJfS1c8/neerbSXtfIin1/V0cL8pqMSbpuH
8CAkcLgM14/xs1vf6DAeqGho7Ua3jd7bMDOCBx7/3WnvxHi4Z3S8ukTiYfvy
F64/H5Nqta2JJH8+Rqni+lw7XSR9E8UDujE0Bvtpjf6syVQeD8p+RKugj/rI
W05L58GJvzOzsL/e7lQbLMrgwdC80Xbsr1NPN602zCf5Mexi0UR8/fe28FuF
ZL6ebfiB5+kV2jsbx5/yoG2aWxzaJcXhdG4pD5TTBtvx99zlAWcL9ap5kLW3
4ib2Z8esEImktzzIqMrfiR79GuU4UkuuH/pAFL1s33W+rEYeTB19EYb1qCTu
jpVMCw9u/J00Qdu/ZjN82njAjHYSQ0eve7xlZScP8g+/TMX+vuhEQdLVLh7c
lP7ohS6invf++MSDpLPmRmibjtdrLT+T8V+Wno0eUKiNut9Hxm9rO4j7gSjL
5hbxbzyI+7q4Gq0a0aF+/AcPZLv876PzinoDKgd58LFlWxx696/vVerDPHKO
ij2NTr0iGeLyiweVzclu6P6lOno3Rsn6/c62Rq8r2d33ZpwHE2aUCTp8338p
QhM8SI9JNkDXDidZrZ/iwTTbEF30/JgnQn58NFBbrLTQHkta8njTabD+JaKB
flL8x7NTkIbxB6x/FrRXWjhbhAY7N+MVaKuhDY0WM2gI6W3XQ6dEO126IEbD
V6sjgP66KGRjgQQNIqU15ui1TxlDPyVpMLeZsR8dZlvGWSZDg+YyAU90zWDP
Pic5GubvfRiCVr4kInlNgYak8akb6KNqy0urFGkQ0u3OROcUbvcXmEfDp7kW
b9ECNsc1DJRp4NRo/UDvHIjpOKFCQ7H3KUmcj+SohwmUKg0aLxRXoftUa7e1
q9Hg7r7IHh26Ry7DfBkNApG26ei33/XcQtVpMC2wbkHPi7RVzNOk4WTjf6KY
H9l5t4KX6NCwS+vtcfTn+apW/AY03NgZYY75tjp3s9C69TSw7ptHokOs3PK8
NpLxVkSVoedeoFTfb6ahcaeTMeazRZ/WUI45DQvlUndhvmdmGSQcd6ChOZ2V
iOtlmsWBbUwnGgTl7TrQ5r3n/ra4kOc7ZamO66tHscR122EaNrg9eIaeHbRt
9UJvGuofdH3D9XjOdE9DUzANk9IpK7Hf+nq989kVRoOweNo5tHvinlmvw2k4
MRT2Gm3VuWdb/iXy94LggOt9q3BDt24MDcd9frHQhpp7g9OukutvV+lHLzm9
Ny85kQaV8pO+WC/m3WnYK3+dBguhU1lo6bK9QzE3aVgld2kI/VfSRuP8HRqu
JWYdw3ozqNf4cvQuDbp/M5nonv02bieYNKj/l9SKfkvZpLhwaTgS2WSE9aqs
ulG/laahWkHVF503bNO4+z4NFQzVu+gHc5p8Kx/S8GPxm0o0E2wlt2TS8PrW
vF/oG4ea0gofk+cXmpiH+4WYaFtTvSck/4x3b0L7N9mGLCmkgVdoHYI+Ptmk
nPqUhrYAvjtoFzW7/NklNOzoW5CLtjFrtoktpcHvRfZbtLm33bDoC/I874o/
oTclNV8NeUXDqwYYResV2Gn+qaDhy6U1Irg/0fjY/Mq3moZ72Sw59AIR+0P9
b0m8Z0er/Hv/oNXC71ZHQ4RH91K0mLX9nffvaAjYek0LzXemxWBvE5l/XtpK
9K879k3VLSR+P7V10F/LWvy2vqfhdoDGin/7oa/2UsXtNHxnp6uj30m1pq/9
SK5XXaSGfr1mn1lGNw13dx6bi356oLVnWS8NeReLZqGzQveF3vtCw4KW53xo
Lrd1/tx+Mn+3wwdxfClv9hXEf6dhu5Z0Ozp+pNVWbJAG+/vur9GRc/ePhA3R
sDQjJBMduKktdmKEhtkj3jfRPof3a50cpSHacEsQ+vDlttffx0m8TKVc0Psz
9x8+PEFDfHuPEdpkan+qLX8aOKaPTOL8Gix6b1gjkAamR61a0Cu2H2g2FU4D
ydypTPTcawekDcTSoFnO1wUtWfj+fqZEGoj5Wa9BC3Ud2K4hlQa7ZYpnoAe0
HMKU5NPgQfKFdMzHT9YfVJJmp4H4DuFAdMsZh0KJuWkgXe6yHf0m9YNdhFIa
dPTRs9Gl5Q6/puanQUryr27M//8BQkXq6w==
      "]]}}, {{}, {}, 
    {Hue[
      NCache[
       Rational[3, 10], 0.3]], Thickness[Large], LineBox[CompressedData["
1:eJwU23c81V0YAHAjlKyQURISKutekige80VoqURFMlOyUiklsve+tnuvFVmF
hDTsRAhlZWaFCiFF73P/ej/fz+/c3++c8zznOefo84pa3Thlw0BHR1fCTEdH
+y+LhtdtV00e9QQXlx26tpthijfg8su8n+oSYOGdmawAc3soA/F59PAq6OSN
E5ePgu1L780fHrCCV39MDWuBBjjnyyX55m2D64mtJXd9tEB6Vbh493Y+2Pk8
MOceVRumtTkaqh7sADdNI+XEMzqQHbXef25GGIyF41YsanWAcGN59U6eKEze
YB5dYdaFyO3zjE1De0B50U/2vrwuzFd95eDbLgFJ2qVHx/V1wdBqUNDaQAqk
nnRlGp/XhbzN3eJPH+yHq46l7UFWurC56L0cXZk0iIietf9upwt2Z+pUjGdk
Yd582/TiVV0YWx8Ua4uQh8GxbIH713SBu+O81M08ArDnCv4Ruq4LGpndMkL1
RAgV6FLbh3a+dVKhdkgBrjwPmejF9ukGrcpX1xTB5792vpPotl36atu2K8FH
9VaGTEddWP9Rp1Uhdwi0wezjEH5Pug70LQyUITT6VAUbOuSqsknBAxVQcjyy
19BeFyqPlp43SVKFZmXO91ewvzNc8hZ/So/Aq+aShVu2uqD3XPKq/owaHKh5
70my1gUGn62vXfM04PkhUuBbS11IcmzWbDikCSd4v040WegC4UxAvWC9Joxz
tBS2XtIFSynGltdDWqAiudu384Iu1LStdXNs1wV1QrRMs6ku3N058y3vgQH0
s6pP2J/QBU+z8RCXvJPAovLA7LKaLoQWscywrZyEd1Ld/AJHdSFt0wG9XK1T
cM6QJe+9qi7UFrpsGho4BS3uFHW5w7rAxvjvniGnCVh6inX0KuB85Qs6Sbqf
BSMngZA3UrpQ99f4xOBRcxj02Lj2lksXek66Ft4ONgfl1Mk/0py6MJUdx8b7
yRw2CWTPxrLrAvvJgSYD5wuQQtwzfoFVF85mOWhUUC7C5ZvNL98z6sKShGZi
M6MlcHJxUKWWdSDgw4XgTHsr8KhPiCr9rAPGcbyO9qFWwHHqUMx4jw7wmr8/
Jl1sBVVmtb3bunWAMqHKXrpiBZUlxyStO3Sgen1HZK3/FajNP2Ex2awDPw70
xo1mWoPezQJum0odMA08QxYZsYVLWXZ2exJ1QNiY3Wd8kx28O/VhaCleB77y
1FvlStnBPk7uvbWxOuCarigu72wHC19OMp+N1IHQcp4c9X92oDgvWmYSoANv
xjueXNrlAE1LPTpP3XVgv4ZxRcp5R9i3fK25w1AH2j/ObDy55wg9H94oaRro
gIdtgM7LdEe4ERXBU/SfDrwNed05+NURHgY2bL2vqQPne4hzwq7XQLt6R8CP
QzoQ6MgvRg6+Ds5t3w+Ii+nAZNxwSFbVDbDJG2bOW9SGUCmvzrIvN6BRICgj
44c2JA6Gso3ROYOH75xUzJw2qDvvO724xxm4mJJ+OU5qQ0ic1TDPVWdQVfrJ
NtunDXuGu9ZMlp3hunN1ttgbbTh184XcJw5XeCS9pmkUrA3lPcqV/aKuQH1t
xH3NXxt2KldoDyu6woeu+95+PtowvlZ+ftrMFYQtbPfmemqDh3ep759sVzC+
5cH05Ko2JIcUfdqt7gYh38pbHutje3LWA/sb7iAoOPzGnFEb9Bj3sl73cYdz
rP7/6ja0oMA6M9Ylzh2WzHdoSa1pgYck9bFnlTs8zGBqG/ihBVsKMj6GstyE
Z/O9t9YHtUC2IlmyJP0mhDTROQk+14JbbVEffn/wgIs9GV4Z1lrgeXTc9cWI
B7ivrWemWWjB/SdKfHcWPeB2o4xsgpkWPAruv7DKdwuyul0v3DqhBdG6e2eW
L96Cki9ME4uqWvCkpmLT0rdbsGBEX9y/TQuGC4cOz7PcATlR21bTF5qgHyGT
Oap+F8SLCJYtyxpwia+kUPj0XRBsU6W0fNcA11TFF2a2d+HlmWdb66c0ICVf
ta0z9C5U2+SaU/s04Eej/urb3rtAdHQW5ajRABKdrSHV7R58V2I4l+arARMu
aUtXcryg5KTxgddbNEAzL4DiyuIN80NRZ+QZAbrNdE5WXvGBA6+fbe0OVwW1
V9Y7bBIe4ftvpjRqHYLPTaK/f2Y8grSzC22jhEPg1vnl0/28R9DVS/bYInII
cr+axpFePgKr/nzw/KsE3GxGXO/HHkGhE8/9n2VK8NX0ILOCvB+YB/HmuR9Q
gtAFpgW6Zj84xe1h9ELsIEj8fdse1ukHLS2bjFu4D8IbJu+iHQN+sFvC3P4n
w0FYFli7pvjdD4S13016jimCpfr8pN12fwjYsu1bUJYiKIb2DLZd9oeH5x4Y
vpdRhP69Oc0pa/7AFEX0tDihANrlrYoBjAHw5H3APzVtBSjUXUp3YQuAhdnL
bQeVFcDHTsNDVzgA6KVM2h1EFGD/436xHxoBEDQlIPj9JxFuS3Pd0woKgIsT
+rMhiUQYrVaalIkOAFFgbPoeTgRDo4unBJIDIDRviPn6IyLsdsqTmnsSAAUa
yodLbxChoUi7O749ADIWR5zv/EeE7Qp3ZGf4AyFS1KCK/i8B7temJ3aJBIID
y9Fp9kUCTJ1u2PRqXyD0ZnfzK80QoNqdpz9GNRCaiFdP9H8mgHV5QcBRC/x9
986CB88J0KbbtSBpHwjRimHHXIsIoPxp7SK3SyBofoEBnxwCbF39T3HSJxCK
jnew/ksgwNPDo8OR2YEwHFSSfM2TAELvNhveLQqEd7x178+5EcDfTO65TUUg
1FU3PrlyjQDn794LU3kXCA3CZjJDlwhA95JPZXwuEN7SCfa66BDgqtHRrLbl
QAh4te3ADXUCdA1e4XrxLxDOXFzfEnWYALkbxRNh24JgQuLMG21ZAhyHYzGH
DgbB1+yUDi9BAvxg/Mb/62gQSHk6DTbxEiC6MTjlqW4QxDMI7j/CRYAe43dZ
MqZB4DLFeTuNhQC3ua/u/2YZBD7nbrJFMBJAsGdLUa5DEAh7nqLL/ycPFy7q
V+y5i+8La3K2X5WHDZHpIyO+QZDy1eP51l/ykDEe+CYtNAh+R8h9G/wpD5q5
UroX4oJg99beTcPz8jDm2PROMC0ICAe6Nrhn5eGRnP3xT9lBYOz9qffWtDxI
LLJ0xRYFQeBaUgbnpDw0leeYnqoIgu+ddRb94/Jw1fO/Qc43OL6kcemBUXlg
U5u83NqMzzWaRHhG5KGAPmAiuBP7o8h7/uGQPBjXSzjq9eP3ttz7LflFHn4E
NnxnGg+CwgKQ2DwoD9GGtu61s0HQol6wZc+APChyMf/2/hUERiOWbXf65aHn
Y5aX2kYQfKMyZbCjbyXoMPxlDoas5sInQ33yIGD+1f8FZzAEVO4Q/omuFPbb
eksgGIa8TuzWwvYXRsUjFUWDgcX7YU8PeiOrjndhXzCEzhOtC/B7GQ7WiUXE
YHC2qh5rxP5oyGwSvq4aDNWkY7aS2P/RH1TKfu1gWKmX+fV+GOerVEtyyjAY
OgKMQl7g+CVuj+VnnQkGy48t/PM4P42qvvJXLgUD5fyEhyPOn/0/sTIRu2AQ
my11J87IA2vt28NfbgTD7pO/67Tm5OGJv1VN8u1g0FObZc74gfNlwKB1/mEw
hLgdq/pvSR6iOjQMu6KD4YpX25LnX3kgxo20RyUHw1tV1RFmesxH04dnjmcG
wzuRwM1DTAQQGH596V0Z9u+xrqwb5lcl1XIsoCYYRH3FjWX5CGBuR2ev0xgM
rOZ9IwpCBEibV3d5/Rn76yQdvWMfAeDp0C+vEexfdbX8bzkCjNx84Kk6EwwZ
Vp2Guw4RQHy9xrf8TzDkmGr5yeoSIH+rWvwT4RAYP0BnomBHAMMPgzuuSoZA
++LRsfUbBJiP9kqXlA+Bs+7BHau3CUDc8TKXohECZCaVLucQAlRIHakiWYcA
8cxHvuUSAljddnfjdQqByC/dgo+r8dza9ORA5K0QoI/13HytEZ/b7UoJCA6B
6WuE5M2DBGDL3rjnURwCLU9HR2ZYiFD+S+ngwosQoLC0Z1/jJsJlnRtz12tD
4Kla/LH3Qvh8fOiiTU8IvIjfy8JBIILlnjdqJn9DYKWzSI75HBFY3X4vf2AK
hf+spHOGLYhQ9pZQdIwzFP5UlZ93scfnVpTdWmKhEFMlei3nNhFKS/o+1RwI
BY7XwVRdbyJY0PNEqhwMBd94rtaIAHye4UtH1AuFkbMT1/jjiHDpR1VFwclQ
YBy6eP9UMhG2wJLzPvNQCCwuzpUnY/sI6X1Z1qFgcXHn1pJsbD9kPSLiFApv
PNi3fswnwma51MSUW6FwfOb0+fhiIjy9331S4GEoZN2S+LlWSoQLbeysscGh
MJ+TvZn+BRFYhHXfcsaGApVdSOhxNba/ft8zJDUUPP5TGFx8he1flhNZckLh
kNEuxdG3RGBm/z7jUxwK9TJqajfxnlB8QZK68SIUrr5y0yhsJILZEwtzz9pQ
qGhjfxreTASmvwk8y+9DwVJYV1KgBdsfa29x6QmF8Kzy84bvsX3y5kdzQ6FA
Lj8iJtNKhE3f4IjDdCiINPQ7V6OLVO4sjS+EAmdci/FftFlwyRPLv6EQpd7+
aZ7Wvm/aeoApDIIcbx6KRxfuE9tlyhkGzYsKuUv4/vN3zLo/CoSBK0xeZ0Nv
ao4OOy4WBm7tut1D77C9QItOy4EweHZ4M8EF+2tqz7ihezAMXmnM9rzF8TBW
qJa/VQuD5QDm3Z9wvIUs7k5qemFQVn3wcnEttj/3RKLyZBhsdRBaPPGGCAw5
418OmocB38VeyaoaIhQsCyWUWIfB4VOpRj+r8Hl8GMvjW2Hwy67P/10ZEZ58
rX8l/jAMHOMTt7s+JcK5gxu3MoLDIFzfKGS+EJ93OU0lpOLve9deOeUQ4SzP
iWb/2jAQWCw52BBPhPbpn+yW78Mgx7nYIyWaCAavY04d7g4DUt3aDnPcn49e
/9T/bSIM1g+TnBL8iCDeeGn+BGs4jGoOeiu4EWHR8zrPzpPh4Fu0+QG/IRGu
neQ0XTofDj+Hj1Rw4349IVmS0moVDgqfnXhYNYnQ17W019s9HGp33eT+eYgI
b2XvKX9NCIcrnbxKlXuIEDkafLHoSzjUNHFkLf8hAOsLaUrgZDhYTjfArhUC
PIpom7j8IxxkO30kjBYIcOsItzMvQwRY8r70aZkiwKX4RJ87eyPA71J+ukkP
AT5fU208JRsB+8hv2z51EOCU1uBW6UPYnmXlokMrAXR+iMR90YsAL+mnSy/q
CCBtkJujdS0CGPS2c4uWEiBbxGBW6GYE2CmInZMsJoDIyjf5Za8III1R7sMT
AvBkylXmRkTAFGxNKsgkwNp6+Xv2ZxHw+vGWjIfxBHDvMt02WRUBbmfS8mRi
sF7lrZ15XRcBsQGeVT8iCDB6Tm3ItScCJLWOTrwMIkBzSf3PT78j4Hul0PLD
+wSQYKUre04fCad/t3LU3CWAneouF1/mSEjkMqkWvEOAmdRz0zu4ImFqh6U4
0Z0ABz64Z03wRkJv17717y4EuEYXffmpYCRIvoHHH7Befrd636u/JxK+LEql
LjsSQD52Om67VCTULZtPq10lgGs986kR6UiIezzBn29PgGfLezgKCJGg9PtH
uirW3yVJjXe3lSLhwuYXyz9sCKB0/pK/tmokbOu7EdZijfEIvqvJBfj9m8ff
t1zB+ltF2ujXjgSenUuCC1Y4P7NllTn6kVCQ3fdRDa0q/NHDzTgSmlRaTjy9
TIB7x38Q1U9HglVG0Jghusab/TuraSR4PUjt4ED/K9mf33MhEkq8bS+uWuJ+
MvafHeUyfn/Pxsst+NyH12aPk20kXHbZulsLXavjM3TYMRKqNaRzM9GbbqUn
MzlHwg7hTCdZ/L5ubvW5DvdIOMJb8HAYHdDby5N6JxLyqEnjldj/JtaVD/b3
cTxFgYEvcXysR3hDFX0joXjM3mwKx3/sOkGPLjASFDi5CLT5CU0z3vQ+NBKy
E5Q/l+H8tX1wfJ0QFQkWy41cpji/nPRB967ER8KAvo2PKJ4PTxCzleWSI4Fk
5vlhmxOe367ULq2lR4LAk0UfKWcC8DasX4t+jBZhXGvA+J5d2bHvUmEkDPXy
ehvdIkCClPLXfc8i4e4BhsUVzIcdIa4X31RHQmB+o1nZA9yPqyMEw95EQmF2
o0+DDwFS5p50mzZEQuVumeUVPwLsPjFp9ONDJKi7a5s9D8X9d/sFtd1jkUD1
d1HwSyaAje6dtZlJjL+xqq1HOq6HW/Hl5bOR8Hh6QdeLSoB9fe2yxsuRoOjd
41+fTwDZdJ3dXluioEX4dQLnSwIc3idH1y8XBdwh4izTwwTgW9qsH6kYBRmN
B0/ofcV8qhmN0jkcBU0Ky9/SpwlQaBK/p1gzChr8nZgJuL7FvNd1/c5EwZHc
KeV8BiL8M/gUoWIWBc0gcTGVmQgD20s+f78UBZRypheerERIyLe+amYfBZa6
8b4/txGB7VNLmNzdKDi704bjyW4iTJOzesYfRMEXq1+yXWJ4v7j2YHfSoyjQ
i2bZ+2UvER4yKJRsCo8C3flTRrEHcH9sZVt7ER0Fn70Zt6jLEuEIaULzRkIU
1Jf5FjXJE2FZJqmrNyMKNt97ledxkAgfV912RWRFwfgJ1j1JWN+Ka41stfOi
4KircnvSYSKEh0sW/S6MgsG3zC63VYngeJ5+tfBZFLxtluwjHiWCnng/WFdE
gfnmk7PNakSQ+F4aJPgyCsjMxPSjgPtJZXhn25soILXvXArTIMLwI/udjxqi
4BlHD0MV1teXxzWtD7dEwc6q6m91WkRI2iFUMP8hCjLPkMbytfE+9vXXL2pX
FFQ0jko66xDhTPEHtfO9UTCn6MDCrUsE4t3HARxfosDhw96+KDSXrm977WgU
OAfJMP9Az3FdFLwzGQVPX6isS2N9f9evZCU7GwV3H+gd0kfnZHPlj/2IAtNp
/yM66EcuM4ukX1HAe76GJIq2OlJ3xHgtCjhz9o59wfeps6T5Mf6LgomXu6u8
0EKdt9oqGKNhv9SNug3s31rKSX6nzdHgyJtaYIX+ZHfAcg97NLx1CZTMw/GU
Epkef94WDfeU+2e6cbxR619+hvFFg/CFT6UTOB9OTRUqWjujYTuxSWcQ58sw
Jtp3dXc0/H5ibF2J87nv0rX3BeLR0ObB/vm+Op5P9uluv7IvGv52WFw/gPM/
vrj7koBsNAxev73w+ggR0oI+fvc5FA0tvrEceRjPuyYFyspHoiHg69Zj/zDe
prsDHs5BNPBnl7wBJSJwl6nwmBpEwxlPxpIQIhEChslKMhejwWTvplnT/UR4
71SsE3U5Gr5NzgYbSeF8r9eY/LLB8ZUFFitJYPwEB1xfOkVD5tSkwrQonh9O
8RUZeUdDYvOdcyMCROipC5Z0okZDRmUSbz4TEXaeTlTqzIkGFtfFO4qMeP4c
ydFRehINBrpkg2o6Isys113ZKI0GnQoTm2bcX9eV/qWHN+Dvl3wLp37i+n/s
JlA0je+341Qv/EIAh0M+kjzz0VAel05/cQDXZ32k0q2FaBiKjZHn7sP78miB
ifqfaAhNOBAY1Y31cOdU5Ae2GCjSI7V8f0+AyMfL6QrbYkBDVzF58B3eJw4x
FSVsjwHew8u83U24X5uItVoIx4CQyQOvUdx/XcMubPkhFwNztS8ZH2L9eL7T
UcBEMQZ0RGe3NFQR4O/jO5IVyjHwd+WqG38l3rcb4nW8NWKg/cX1rOFyArSY
ZJmM68RAxZVMxvNlBOAae3ZFzyAGvo7VzX55RoCkf+0PuU7HAIP2L2devA8M
hQ1Fup+LgT6vrrA6vP+LC82nfzaPAeK3j0q+hThe5a01GdYx8O5MAL8M7veL
DYKtmxzwfcqXqgSw3imfkRqwvx4DDZs23vLkEeCNi86avEcMCMQbvFTOxf1C
V2TPkmcMHPe8lX8yhwAmO/4ce/4Ax/vXxNsrmwCp893uno9iQFZAyLE6iwAT
b4tTjwZh+3qNGA60fEJIA114DLSsDwq44/nijqPt99roGBgIf7NzDuvvW3UN
gYCEGNDSma24g2bjFdIwSImB3/kT9DvQZ6aWHdjJMXBH5gxTGwXvY9Ud0e1Z
MWDrE9wRh56KfFIVkxcDovXHr7mgCTYB42eLYuDAM5lOS7TnYSv2HaUx4Fas
9O8Kuo79qNJgRQzo3aia9USzj/JbZLxELw76Z6HPli8EXHkbA/VXO8vG0OnB
rcUSjTHgYBx1+SD2Z+pSbu90C85/kppDEpqo4MtQ0B4DjzPbM7hxfHdZLh1w
7o6Bzo7A/lR0Xb+yiUJfDEyt686o4nxwFPN4LX+Jga0ahRGz6HOP5rNejMXA
5MfTQUU4nxmmzW33pmJgT8Sz2Ec43zPSmSvqczGwkL/ZzhHjoUD/QIRxIQZe
6SznXnlMgIbHiq5Bf2LghmQ1fwDGk/M+Z7IhXSycTV55WILxNj01U8vJFAuE
oJ9d3woI8G0tfXs8Ryxs6Nx2CcfzoOIHT7XzPLEQ6DRT9wvz6T71jJ2QQCyw
3zDY5Yj5xmW49QVFNBaqu5uLvTA/lVI9LhQpxsJDs6hTRMzvBy4n/VwPx0K6
nXnL7xo8b+hIFx5UiwXDVykP3r3G/Xt+5F/Vf7HAEvJq8hGuD291I2qTGX7f
0onXANdXM4/U+xCLWCir4P72XxsBuKcYfhlbx8L2+WYj/XYCZEVW6HZfj4Wd
Tpdene4iwLuRPTMj3rEwPnze3RXX8/ZHa/J/smPh3h/jywqzOB87WUWu58eC
8LP//BfmCODxTJBzqCgWLnZLTeR9x/P0qPLc24pYYEw1sWZaxPOExq3Hwe9i
gatMxtzkNwGMev1Jf9tw/M9dzravEWDDOT7A6WMsSLPOsWj+JYBlRpnNqYFY
0D7zkJ/pH663f4uiO+ZjoXHXX0b6TUTojmfcFroQC8fUH0SKYj3zl+Wh21jG
eEQOuB/E/X7qIvHLyL9Y0Lledk9pMxESf2m0nt4UB6TgQK09W/D+Enayun5z
HLz99LGYAc8DT6qdkx5viwPRXYZ/SVuJcNHEO2gnXxyI/R3OO85GBI7ZiNth
O+IgYFdk8ir6lW+63T/hOBgowpsQOxGcdxadddkTB3NRcryiHEQQfVajMyYZ
B/+VnInJQHcatCmekcb2mmeOcnMSwXd0cE+jfBwslvTs8EAres5xHz4YB+fM
eg6+R3/dtk6ffzgO1hW/JPFyESH+MdtPIbU4+CPJZXEc/Z+G0HC4ZhzY8EHi
PfTq5wMf6P6LAx/7rVYp6MfOqjWux+JAhGu8txBttvlYwfjxODhco7unFL01
wyzlrEkcnF6avvwEXX3oakiTaRx4Kl96nYC+/uGOp8rFODDt9Hf0QAvbBTk8
uRwHXCAQpYf+sEEyFbaNg0arGGsOtHd87n+RV+OgsmBlZxP2nyBbocRwIw7q
RtPnbqJH6xv3urvFQfWBSl4BdMzFT7wTt+Lg9+FXHwpxfrR/TTCa3ouDlciD
F1XQv0KXF5q944D7wNH1SpzfbHHmUVW/ONAJWlmSR2822ft6d3gcsFUvMW5g
vF58UyyKio6DsHChvDPoq77aaYwJcWBBKW2iYnzfP71ybzI9Dl7fPpwujvH3
MnBzPJ8ZBw48SQvnMD9kR33MWnLjoGz7/C8fFrxfbqMoF5XEwdDWfqM3mF8m
zsNLHrVxoG9moDdFTwRW4+r1/5riYKfG3YkW3C9fHSAxC7bGwWTw0+5czNf9
k8cFqnrwe1kspifW8T5y8ZXqv+k44Dzr33R5lQB5x9J8ArjiIeXRvVOzuH4s
93mGmG6PB/dyzcsJuL62s5yN3bcjHsLeSVzW/Ibr+S17dsueeHhVTn2diPfX
s4e9mjkPxcPTlLexpmMEoJe8wEW6GA/Vn70tbHsJUL5JWdDBKh6E/RUFjnzG
+90oj5iKXTzobd5+jP8TAXpSWxQGnONBYuWn2hCu99C7OUcKbsaDja9U2PuP
BNA476tz3zMeZtXuOL/uJMATXtVzIo/iQa772mI11gurBT7Ln4HxcLNMnrPh
AwH42xfs34bFw2SEb0UP1hefkDxP64R48POxCOXE+7Oyg7/vwZR4mKsvE1HG
ejSnaxXKTI4HMw19PocWrJ8MO9Jy8+KB61Jmz3gz1u/hX9l3iuJhMTtzRQ5d
+7KjyKA0HkSzjkk8wvPA7eSCip0v4qErh81vpBHvE3eC3sy+jAcNsRRFPfTY
WZt3L9/Gg1Zk4ZmKBgKQFDU+hjfGw1KxDAsRbcy9a8DifTzcbyuyLKsnAOOP
1XH5jnj4Zfrzlia6orVrjr4nHkZZiqx6sZ465Rcvd/bFQxtn2kFP9J6g0H/U
oXjgaO3/K47+bGu/+eZ4PKj6ur/prSVAuLb2Nt3pePh20z2UhNYSE9nBPx+P
95tp28vo1X9/xKYW4uHk4dyziujCwU8HXqzEw+P3/85tQ/8zcX7j9jce9m2a
ebv6Fu9/7zefk6VPAFPbg5+n0RQt8uwUUwL866yKHkcvVh72obImwKfy4Kkp
tDaxk/8SJ7bfU9a0jI5/fLVAgDcBROTqRDnw/ZMijFofBRIg96bGqCxamZT8
OWxXAhwrfPDLFB3MqeikJ5YAyu0L6qHofv/3jIySCZBYrJ7VhJbesE58eSAB
hHxYt3Dg+O/fXJe9LY/94c47dgH9YTaujngwAXzCO3WfoUWsZc3mDifArP39
j9w4v7WnLPystBKge0OT4Rua993Kjl16CeBMbNW/gvGx1Ygs/mSYAPOH9jiP
oTfLv+k3PJsARXkc0WsYX7Oc8y4s5gmQ48ojEoX5kC+8wPzWIgHkuz48k8V8
MWbfQzzkkAAbKd109/E8mf6oqvHn9QQI/kZWlcN8+/Hn9MUnrgkwNNvnPYGO
mXkUKHovATwqNHbbYr5+bpz4sjUiAVreBXwmY77vV3/g3hCTAKski+K7HXj+
KOdnfUhKgNATFsfO4/oQztI7uExOgKkGq2hhXE9XfPJChksTgPe7eHITrrf5
I07KZX0JwMw6ffj0EAHUS5nbbgwlgNKH9ttaeN+NPJB+Zf84/v5DnTNxBM8f
O9rD0+cS4GvlFpOtuL5vrxC+BtGRgPphsDZjAvdnp3ee2kwkaPd7G3t/kgA7
J6y4/m0hQUp4w2dTrA81XTGq7jwkYLU7V0w/g/n99FfUJQkSTAfv/bsL6031
7Nu5xv0kEOs9pvce7S4ZqU+QI4HB3uqZm/N4vkzZT79JmQTbyXRRlbifp39a
uXD9CAlwEzU68wPXK3d9RQ+QIGQmqXUG/S7AwvmxPgmMv3QkMuF93Pet9Htu
YxIUtLfmB6OPrP+WvHeKBBzi2pyseB4odI0dMjYngUj3SYcVtF3BZdUKCxIc
ybp60GYJ82VKNkHUmgQOdtL/3qOjLzYbL13D8TslGwT/wvsDKT7vogsJwpRP
PhtCb/p4hbnxJgn0Hn39KrtMgJfsBCt5TxJskR/+fAvtobfxMvE+CW6IiQVU
ouV8WwQZfUnALeI7t4yeekm6eS2ABO9JA5tlVghAXrXp6A4hgZAh5+cLaDMF
BRn1SBJY/hG65I/mcaILyo0lwYGue2mP0e9zW8e3JZLg4YkfKQ1ov7EkuJtK
gsbPY5aDaDVh+5RxMglivZYX59ArpgdXjbJJEK/WYrGKLo5hMHmeR4KygFtF
f9EObR+KRIpwPn3f/lxDi21J3Rr8jAQJt/8cXET3a121W3xOwvzNC/mKjr1/
qPZCNQl8d+kzdaKNXmza3fCaBAwFWs8r0MxLHZ5y9SS4comrPBH9Sja9h9RM
gh5FHf6b6NsO14gMbSRwCri9aIAmZB4Od+wkgbV+9ZWd6JkvzDNdPSSoFTv2
cALniyrYpaPWT4K/XIl2T9AXTMjknCES8JRVKFxHb49wWucax/xbqGPYh25r
Vj3vOUWCMxHmC7R4BWzaUjY2S4Jmz1di0WhQ7+Ey+kmCiOzRUnX001Lnpt1r
JLChXvIJw/g7fj8qHrRBAuWWFXpZtPj+rd4LDImwfazj2jvMn/j0rEP1WxNh
ZSwxbgXzzTO4L/vqrkRQV3tuKIn3VYX6HIYu0UQYel6nmo/5OvvP/dJRiURI
KRL9Txp96SYnH5dcIvC295yWwHzXtNT2K4NEcOYJK93A/ZhuZHDNSycRPibf
GbiCfnn5lrOuAfrtFbFG3J+Vr+SZfzqdCA8/8PUF4nqTseUi/rZNhKD88YIN
XJ8C1wa+HAlLhOJwvtzhUdx/Z2+aMEUngn5CR606OuY657vW+ET4r2heJAPX
P8cNzbJLGYkwslR12gbrwybX3BDvZ4mwf/DrRWa8b79d0KDXr0iExliPY+6D
eD9w6/fY9jIR2neUt47jeX3NncOK0pAIz6h7JNv6CfD9lrtyXW8iaK7+YmvA
88GTVfbC0C+JwNC3K9AQffVOzp4zY4ng9DkwtwfPC+OefRwTs4lwp9z62DLW
L8oft0eFPxNhkiuJPhRtcY99zWM5EdYWZhr3ovu84CsLXRJ4PSgatenB/Xaj
16x9UxJ0LdFZsqHPPHBrJ21JAoacds3neP/npmPXvcyRBDvW96fZotu9s6v2
8SRBRoziwx3ocHogLPAnQcLf/9Y6sZ4e8+nNrhRKAu19r/kj0Q2+bNHHJJIg
3r/RRQD9aFM2C++BJBAt2v96jHZ+8VP3GpBLAvnDWX3P0BtMvQuZikkgZ73U
FIiu9ne1v344CdyY2sOt0HdY2L4cVEuCNc8QWQ20UmDW6Q3NJMjc7Zknjl7a
rN7c8F8SOLF6bWJHlwR9VoswTAJv1zSVNaz/TqyupedOJsF9Nyn9WbR0yNb9
ImeTYJreWnoMPb01K33KLAmYi08Of0Fnh6ptL7FIApOP1y8Ooa3ZPwffsU4C
M/LOpHG0aLgLnaZDErw4/iJ0Hv2FY6sHq1MStPF6HVhHp0Rkfut0xfmLDnLg
wv68+egqaXArCez87j2QQE/wa1x5czcJlP8c8AX01guc6creOJ8iYvaX0PIZ
g31Fj5Iga9BcxBt9ZjyfTzII4yehmZyF9pTyPJUWlgRb7m1pakPXFfO9C41P
grwLKYsHcL6nl8aZNiUnwT5JhVYLNMfhZxp305OgYdccewLa9M3xFw65SRA7
0OjCifH0YhL+NfwkCazF4hxOoCn6s/KmJUkgfkHPORY91xGYq1uZBMPtofp7
MV+4+c6Nv6xJAlm6bd9c0Mpme0UO1ibBQSurQ2/QPqNvEva8T4KcfStX7DD/
+BbX/Om+JIHwvXCGD5i/arzXbSrpk6G0Vt3sJ+b/FVNVMoE5Gfg3C283x/UR
mLJlMJc1GXzKx5Lr0Z3i2SYJPMlQ//R3WAquJ7uDQ1rue5PhnqBEkDHu15Fn
T4rJ6idD/56w+Bxcr2VJuy9lGSWDmLiCLSfuz31f5hKFTiVDSoehoAda3C54
21bzZGgInqxRH8fz5K1auqlrycB2il/izVcCDFZFHbFwSQaFIAGlXbifM9BZ
3u65mQwP2HdZ3kIbBv79Xnc/GTqmn+buxfoxQjo4RI5MhpP/RgbscH+neLzO
YYhLBu5xMfYStJXJMecrickg0ST+aQU9znmZfi8lGZqOavz1msb7/dy3Zr/s
ZLjkKXbkJdq2xSN6Ii8ZJp21hn+jp/xD9+Q+SwY+BicpR6xfj635ZzdXJENJ
a2t5OvqqJqXUoToZTv9Z8O5AHxCR8Xr3Gj2b+4AO69/s+nOdA/XJwMJQlS+N
LujX5AhtToYQzun1M2inF609s63JMHCj0vkeWi7BNN2oE8cvM0yXgf7hPmZX
2JMMh/8J579Gl5xykufsT4YzCarXvqBd5X+v3hjC+S0U0viNVuB49KZ9LBke
8sG+bViPl75xBBOmkuEoVXOvBLqsOfFU9GwysO57c1AZ7ZEjvnPxRzJ8Hj9h
/h/6kF/R2OlfyXB12CDhNHrVSuVJ6e9kkNaKnLuAfgH17ts3kuHpgIUVrd57
Cp846sGQAuH3Vn/bolX/9jF9Yk6B9UOkCjv0316btkNbU8DwH3umDW1/eP4j
nsSJ7bvGai3R9+PuWvzmSYH4d093n0eruzFLmQmkQNACzytj2v5yMupHpVAK
yMl3PtZAv5EVerFTNAWm26qnCWgftpyH9/amwBbVG0G70VozBIPBfSkwMvwo
hhW9qamaW00W368Vz72I81Of9V9/GjEF1H6NbutF+/t2Uv8ppcDCFvu0avRm
9SnFN+op8PLv3xhaPJqF3NZFtVPAc8yP/zw6eG293kcvBcyqj19SQLOV85zT
PpkC197tdxvB+LfGpO3OOpMCT41ZLcvQ4S77ppjMcD5u/jAKQHPJqN9ptEoB
egsl573oDtZ3GlJ2KWDxfKDhJ+Zb9JQJa5BjCiT4lFnhCIE382qygXsKyFC4
SgzRAjvjX7b6pYC7nO4Tc8xnkS1z9F25KVDCwfNKC9fHhLT2eExBCkxoBUuv
4HrKP5HccPppClgLHll7jFYi6Yd8rEoBhmiJnRzoY5LZvB/bUkCQxVbqI65P
Dx0Lyc6lFFjsImTb4H57xKF8S/TvFAh+Xea7A00fxj57ciMFvrmYq7bj/hva
VVXcwZIKqu1y4WpoyhUBlY4dqeA3/+W7FNYH+4AbQlG7U+G3ZEfnBO7PMvkN
GyfEUyFdJ25/Nrpiwb22XSYVPswdubMP3fqww7AdUoEi/uCYNtab6CwpuUid
VND7xBjIiTZtfrDthEEqcJQPFg5gfRrlku35cDoVLtK5fruHzlX0q4gwTYXB
V9rbT6Cvmw4kHb+YCqxu06f3olfTgy0+2KZC80FlpR6sfzW1IxoRjqkQP+I2
XYL2nVQWP+6cCkd/XeiIQOttjWTmvJkKZL4LSzfQHHKTU213UqE0YsT0FLrr
lFpL+P1UcBzcYDyETvSIKzD2TYVs4arVXehLSbMRHIGp4HaZToUFLV6j5doW
mgpfn1W8W+jD8+NIkkl4VCpUib4rGEYXMS0oGcenQh/p5Hg72n2fviBHMrZv
b7xei1YxyvjTmp4KY8QU/Qr0P+eVwbDMVOiXVLtVhK6LNX5t9DgVVMw2Leei
gyuyKOyFqTCTJ1+biT4+8PdR69NUiJj70EdB89KZ2IU9TwW75jllKrpvT76+
UXUq1B6I781Cp//HIM3+JhXELmdV5KGtHc9ztNanwl3d2g8l6P0RxT9C36UC
abmJvwr9/SnLR8MPqaAZGhHUgC7tuVTG1oXjOb64qwvtuVaW8P5zKhBf324d
Q+eMaIDqYCo0LqUYL6G7mlqnHo+kgqB1TSwzzhd98fkogQm0UXHCDrRswtfD
ATOpYJSte1webX7fZfTXfCo81z/07D90oM16sPViKjzMqXlhiR5V2D6g8TcV
rn+P9ktAc+4kPyqmSwOZQEulMvQRBhmZ3Uxp4JJSb9mFjm/Xvv+XPQ0eFV5b
4hug/fu0u8jz3Wmgp3moMR9924Suea94GpRxZ658RGerhrrESqXBtaPG6uto
OtbMty6ENKjYu3PoFOZrafZHa2mtNCik2o9sxvwWGiY+JtumgT5JyDkG14d+
Y81JLsc00B0e9WlAexQarN2/kQb7RiKafqPb71kdu3A7Dcq3b5RY4vryE4ye
4wtOA/eusKuyuB6f0gnH+4WnQYDlfu/L6OHJx2pL0WlgHmN2NhatUv4moiM5
DcRif3P8Rs+f+kkILUiDv5kHj77E/XqnilffWkkavGD//HUWrSe6xdehHJ83
iU3txHpA+S7SpfsqDY60mDbfQp8NPeFB35EGXS/mmvfi/u3rNiDs3J0GQ3d+
MB5HF5vZN37pTYNXTdc0bqFZ93kLVI+mwS69PGod+lV9UaXHUhrWZY7tp7D+
/Fhg8dL+nQb8Z79J3kSLiViqc2+kwZyue2M8+pEnV10BSzrUeJWHdKPLc+z9
77KlgyFEUhfQk12v9fS3pYPbKEmaA+ufgZxL6/iOdNgtctsT0PcuNEc83Z0O
Gg41B8+hC4JET3mLp0Ori8Pxa+gv5Xd4jfelw8cc1boHaK7xjp6dsulAfT0X
GYXW3LY/cZqYDkxxDU/JaDc1H/Pnh9LBifuPVDE607Fvl9+RdGhgpF+sRveQ
iMOnNNJhScGYqwm9uSGYIqKbDr6bDL070IcXR63nDdJBj9Fcqxd9VURVsvp4
OixQXMyH0ClGMdNBJumwrTvl3Ri6zfNb/rnz6aAQMh09gf6Xo+W091I6sORY
lE+i5buT5Ret0mGwyESZZiuGpYXXdumgIquy6ys6Vs6wLPxaOnQ6+TmMoOsv
ZN664JIOAyX5ogPo5aC/h/d7pOO+SDToRks9N/m74omOEph+jzYbf1JT/yAd
Ht74u6kWHbKN6WHMo3TIUPbKfI6uVruodTkoHdIsD7Xloecdy5jkwvH9oUxB
KWiRRPamv9Hp8HW30GAo+mSDTfC7hHToGFrtvIv2WXxpSEpJh7JoQTcHdKkI
H6ctGX+/f7X+DG0/M3LqUMhOB3XuB120ePLfbYihz0+HL5MpufvRnt0eAqml
OP+vXjevYT48YfjQd/VFOhz1/bx/hHaelJNMVa5JB3sZJc8GNAR/Eu1qTIdS
oUSucDSzuvKBrf3pYFb/x5QbrXwtcu7zUDp4F+Rf/Yn56pA4VZQ9ng7vcm43
fkC/XyQpas6nw8bpIzHBaP2uv2nVdBngKK7R8RvXB2fQxdxFngwoUiRONuN6
8pidPH6cLwOeEhIOZaIHjruu5AlkwP7Fy4n30Xl8AbpWuzLg8y3NVwpo7czi
8XaJDBhZLmyi3XfzWVRDpfdlQISmQv89NLdjvULggQx4nax/9jx6iNDnoy6f
Af9Rewt40J6vGEULD2dAZKjxRDjWixGx8KYtRzJAkvpD9wZaz1/A2UYtA+o/
2p4/gd5uJPNKSCsD9D4oPuVF3yt+bntbB98Hr1hWsf6M8mhydP2XAS1KETID
6OK+sxdDDDOgu+ATcw6aX21k06RxBjTE/a4PQ98nOz7RPJkBH8+bON1EH7P3
/vP7TAbwx1pH/Yd+2sJKPWOaAac8LfiJaAG5OIMSswy4It2YvAs98etxor1F
Btx0ECtawXppdF5Ro+5yBsgVVejQzg+l1TVTu60zQIOOfqYbvUNEP/KubQaM
zTxNa0A/9P146JN9BvyOm7GpQE9NXBwiOuL4uOs08tHGBlP+4dczgORsrpiO
LitwlZ25kQFu6w3qsbT6vG29W8c1A3TPCdkEo33cA7zI7hlA9CvOfIie/rRt
77pHBrSp92zcQZ9QTXlvegfjqz7s5oYuT5NwL72bAeqPJDc5oXcxlOzkup8B
92S0ixzQj2xUax29M6CS1Olmi55pqr/a6IPxkLA5YY0+KX2Ce49fBlgrh2td
oZ2PIvpe3A/A+J+dPkaz8KL15b6gDJjST7Wjtfc7+32zUmgG7J54FkN73+yL
O8VR4Rkw4yHcSvveqV2bTOciM+Dff21ctP688A7/pxeTAdrylea0/oqMC+Rk
xmVA/4mUPNp4/P+jGtORMsBWSvC3N3ouT2bZPCkDrnHmawahTTgqUp+nZID7
pfc+0ehKF00dnnSM3+nfpSlo0e73s07kDHgYHNOVgw5UPhf7jpoB3jasA8/Q
88kjqhLZ+Jw3uv41utpqOXgwLwMSP2dKDqJ7JJPjuApw/o56PvqG/jmrnqFV
lEGLQ9QaWuJWUNnjZ9i/FbbsHbT7Z4jQ8M3qDJCYFhSyQuedeDOTW4PzRS27
QMu/+u22v/pfZ4DQww3hIPRaehGrZn0GQE8d51O0TanmQY62DBA2vDS3GfPf
+86kukY7rmdYCdiNTlILNXDvxPw6JOGshG5v6rbo68kA1qfr7LS/P6kM2gdn
D2XAOa0Tr+vQHMwRQ2o/cX1YTbEF4nqUalGYcVnMAEv+kZO09awV+Xkp8xfO
37eN2xXo2zvEWLeuZUDS7cenp9CjsmWKnxjI8DI1LFIH68HfxfPqrExkmDwq
qnIBzf9iQ/8oCxnSc/rjXNGGWnoW1K1kmGLNMUxDl5/rD7rBS4auDnHpn+h2
Ie9YCh8ZNgp4uzdhffo2Ip7eLUAGuesMmwXQItecSlV3keHX47NrR9AqBJ5X
TrvJsCXnyFNj9Jnl581kUTI07zk7boEO9qYfYpEgg+CKSq43OlMne1pFigwJ
woXESPQr1mNL1/eTYb+V37509FJs7JYuWTJIVb04WUWrj2aHeVkIZLCMqPVq
Qu/f/UVYRYEMrU+8t3ajLR5LKmYcIoNH6qzmLPpe1NMWBhUyHOeUalpBk+4c
vWJzhAxjLcnBDFh/yy43rTWqkQHiTALZ0J36p6P3a5Ch/NuxV9vR3wlf9oVp
kcE2hE9WGM22w+HNdx0ybCVJd9HOL1IMS6an9MhwfTt7iTRaZ+b+j1ID/B7L
oToi2qpzSyC/ERluHJFkV0bfr4zd7XmcDKVDpiFH0MmU3c8HTpLhwY4L6kD7
e0ZwnrG6CRkOHuDbr4Xudj04QT5LhqMnrhnqoBfMXnttOk+GP41aObpoDq1j
2+3MyXB1xUX1P/SBAz1Pmi+SIWVBgZVmPZ7L2tKWZMjdKNhOa2/951t/uBUZ
uhO2WWqjH455uP20JoO9SuQ3DXRaC/1WEzsyNDCZV6qhq56FUsodyNDkEt2m
gv6czK8ieI0MzDLSB5TQS76UjrtOZDiycP+jPHrbNRmHL85kkLg38m4/Wtak
gk7DjQzefnm84miDI1ok6k0y6NlIlgqh7cTb5Jhvk+Halr4nvOhHbOcb7T1x
/l+uM9DiQV4au9Ryjwxf2IcqafGqGXBalnlAhlS/d59XMZ4rTx7tXfQlw7f6
qXNjaN44zpdn/Mmw+HTX209oea8kk4pAMry5+CKzZYz2//sU+3qFkWGu8MJk
CXpwrn+EJYEMTHvFF26j17pt71xNJINu5oViBzRfzU+u1mQysBpFbTNDnwhn
gegMMu7D9h8Po2tlFdKE8shQd42y+gvXyzBfzcEHT8jQvyXHeZy2/jb0WkcK
yeATYV/ZiVb6cOlv9jMyECfp+gvRj28EmxFekuEjd8CKDTqieIRPt50Mz19f
Ku/C9Wy55r/NuxOf37ugWIeW15Zmq+wiw1c6zd5n6M5PHvSyvWRIrB3KjUHz
/ts6u32UDCx2yx1n0ON6JRPHx8kQdUHsty66LPrsSNAEGcre6Nkqo89KkHvW
Z8hwkZlHVAhNMlJ683WRDB3ppe6TWI/sE/qrdi+TYYbthFQ/+vCId/n5VTKY
BwaofED3ubfkt/4lQ+fqrF8FOr/GOZvlHxnWebnrCmjngc18ZA16CsTSe16l
onelWMaXMVHASLdqJQI9/5Up6jsLPt/pMOqPrpHLD9nHSoFDwnxH76Mj7pzw
v8JGAZtF7S0eaMvaX96pHBQI2syn54SWZ0+++4mLAs/Ij9ds0fTnwGMbDwVW
GETEaPcdykywox8/BaiZ0HUa7aoob/tKkAJTl6ctjdFa97stf++kQO3xURt9
NG+Tp7mCMAVU426OaaPHt4mcvS5CAZPzc72ALjWvP5EjRgHe2hj9o7T7VNbV
YyPiFBAdriSqoM9+59TdKUkBwYqouENoicNlcGYfBU7YUl0Oopd9zFQjDlDg
nLBDgwK68f2/g80yFHjFcyGGiCbxZckzylOA3/PXJwJt/i0NDhwlUmCbTUkM
zYfzvu+9pUiBWyPbGmhmXYoVKVGigKH/6nXa7/uOquz8pkwBZctdwbT35wcM
bd+rSoHhu8qCtO/f63jEZXGUAjNf6XfQ+me4c//WRHUKJJQSQg7T4mPzgemj
BgXXdbTjEVp8Ct3p2LUpML/39gt1WnxWBf/o6lLg064frrR/X43QfPXLW48C
jN9Z4v+jxSfU+kelAQXeCrWKGNLi07Pl25IhBez3G207iaYTKfoqe5wC7Pco
NmfRHQ4mw/YnKZCzKXfnBVp81tO6B85QYE/FW4o9WvM/7XY+UwrQV3Q50c6f
PFHT706YUUDPIjqalg+l4oqv6y5RQGCd65Mf+lTVoYeLlhSQYKxsCkP/PKmq
KXaFAtYCKpvi0bIPNOse2FHg4458oxx0bu+JJhVnCnA07Rp4j04Nv95e/JAC
q2ce/idK+/vVXpeoIV8KREnU3pJG91W5n+Lwp0DLrow3h9AC03e7HIMpkDLm
G2eMjtYK/iwRQ4G8rvpx2nnbfzV7OCWTAhNxBla9aPGIPHJLNgXuPTz7bBxd
u7fQai2XAju39Mx+R9OdLhs/V0CBpFvyHMxYDzwLaqe4yylwuFP+pTxaQLvx
sUYFBXwPEZlU0c/73l11rqSAOh9JhLbfL7F0zrbWYLzYkptM0U5Wwz8CGyng
zRmR5oVm+z1W8rwZ4y8hreWPzo+YdJ1owfF6aOeFo6eq55e02imw6ar3C9p5
wP/0QplrJwV8RpwvZaP3zvzyIHdhvFQ8XhWgrfjXVzc+U8CRV7moCk1XSFcp
00+B/74zq75Fp2tvunthkALSHjZeTbT7i8vW9RcjFHBrGRTtQt/dzFkzNUaB
4Kr1h73oHencD/gnKJAaWhT7BX3uvSD9zRkKmBvlt02iV/0Yj3+cxXx9XHWM
9vcGkvpcCuE7BYxvDl39gT78u2cm4icFutO8Diyh+56+Vp5fpECr1mroCu17
1/L8DZexflQNhK+hhSRiu/JWKfCTR52wjq4e8hLb8ocCnP3g/g99MdHO2W6d
At/SGE3psd5vnDpZU/+PAhFzuQMM6DQ2VTZxBirMz+kz0M5H6g3iZj6bqDD2
RKiZ5uEHHLnDzFRQZhwnMKEfHl79pbaFCgntzkdpFlsc0UrdSoW8pZhZWvu3
T1qi/rBTYedxYaD5im3Z0HkuKhQX9CgzojeJpMtUcFPhUWziJ1p/MnsD7/Jt
p8Jtcv0uOrROjGuzOz8V4q7Ws21g/ycML/B/FMT++DFm/0EHMOvaEISocD1o
ZmYVLfVa7lmEMBVunh0YoO1fTXcE6edFqCA5ccprAe2gwHjccA8VPJ8S2ubR
rHOzKXl7qXA0xLpjhnb/zO6Z2SyFhk+BE+hZwTz/emkqbF0RFxpEh32M6doj
R4Wa2bE/n9CyYV5iPgQqHNlDR6LthzfoTtaoKVEhtyqZoxHNVanClqpMhR2d
r+deo4vdxM3+qFChyS8ouhK9MLHy67k6FeS76pVo+XezNU2GoE8FxtZ5YiQt
vkmzKXsuUIFXnevkcdp4FQPvbvahQs5QjV/9CO3+HCqt9ogKQdJXel/S9lPH
yEE3fyowNxtol9PWN5mkPhRMBTXzd3Y5aGnOx4zlMVQ4dpufLwTtvb+g9Fsc
FQgeu84+QnfrlNiIkqhwSUWxygt9/96LxtAUKig9V/rjjG6fbg65kkWFJ7sb
PWj3bXGmtiOJORifWTKzCfqOSOdc22N831liA61+iJ3rO65SSIUBhl292uhb
rl/onIupMPWRXxbQ78NGS7KeUuEEwbNcFX2zboZn23MqdAPZWgH9bmi+TvcF
xnfT3xA5tPCfhZv3qqhAFWSdOYB241uRePqSCvy6Zg+k0E2EP58mX1EhfFXd
cC9ayOhf4K63VOhM5zgphnaxZ1Q5XYfxyRMM3z1C+/dhlm+BDVT4FFDKuGuE
tl63ptQ0Yb5kE5/S/r7vVMlptPSOCm4bi4kCtPrWzbOxr5UKH9RNqvho9fIn
f5HFBypYPFXh246+xiZkGddBBZWfvnm0vz+8lhTZ1vKRCrcS2G5zo7drib+l
66GCDJTc34a+eknKTekzvt/fuIYLXXNHWvxaHxXeGLxRopk7Tr6bPID9CWeZ
4kTbFSv6f/pCBfupxg6aq1uUD7GPUOHfyo1Fmrkmj0xpjlHhivl1Q9rvbRg0
Em9/pQJbicwAzZW7dAwKJ6ngniBMoX2f47D+n7FpzK+CglRa/66YGD0RnKVC
HeFMG63/FTdOXjw+TwWf0WgF2vjYQs5w+P2gQlqQ13va+C9nn39VuYDxthIj
0ean/M1F5x9LGM+c8Dja/LEOXhaVWKECT+yHWtp5zGLVptP8NxUiryyI0uZ/
s5yTYuM6FcRViVfF0RcMXL/+/UeF+zvsT0miS2w84okMmTCRZGu7H22Wcn81
lTkT5oVesRHQhc99Hn/cnAlxc4kpimjGj/5mW7Zmwrl1tdO08+CTLRHV7pyZ
QH6xXZ6Wb4x6d9Z6t2XChSSdQlo+mvlfUVbnzQSG2MLT+mgWRuXSLYKZQDSp
YjuNtvo7nJ8mlgmJvjOM9rR4fycmNx3MhPjf3Kfj0TdkdvXKKGcChHBbpNDy
yZHl/w7tO66mNwwAOG1UIloUKtGvlJEiyUMaSkPRXqJSEipKRUNGKGlJaN59
knZIoa0poZKmlJFEIlq/9/Hn93PPPZ3zjPd5z7mJx2nSgL6T3zcD6/NjZ6zD
Dhp5vM7jZBM39UVc+WFAg5O6I6tqiC+8enNmuT0N4itKw39hPy9+VhzmSIPD
hzwUpog37qPGB51pwDNrWTAX9+ONISdzXWkQY7n6siCxVs1aD73jNDD85jCw
Ev8/hFeUSZ2kwYP4nuzVxJ91pgdE/Giwo1jb+j/im09bnDsDyPfTo3bh+7Uf
DwOtT4TTQEKuwkKHeM/E4cTXESS+URk/9YjT1E1faV6iwctSWS9DYuN8OTPe
azSQjqjuNCOmfReK9oymQe+AxksL4r+qE/XNMTSI7XO8Y0nMymrQT04g8Zij
x7Ejnv1cdGH2Jg1+Ge366kBsqZhecTiZ/P0LXlzOxFnuV+fW3aHB61X2nw4S
czNO7VBNpYE1Myb9UD++f3U6G59Og1bd2f/w+SJH1rDkD9kM128svOBGzH9Q
7Y8jgwYVmU9y3YkdU2U0KlkkP01K948QH9kh1z6HosER9cqTHsS+PWvObL9H
A5eahgWexOdClKUC79OgzET1LPryig0lRbk0yNaWqEbHPdlsP5ZPA/WugUF0
ipPmtGoRqbcTP3rQrFntFK8HNBDVTslF56fq7GA/ooHXNV17dNkOg94Pj0l+
03V78e/X9uwNk31Crtfz93Z0a8g+WadnNDjWmXEKr7d7hWXF7QoasOW7L+H9
fHxie7i9igZ8/aan8H7HnJx4l9bSYMn9FG2Mx8zsIca+OnL+NScHMF4CaUf0
oxtocGHwmLsL8WI49rGuiQYCl7fVYryle09G8rfQQLfQj9+JeOPKoPrQ1zQI
Xjooh/na/jTEq7SN9I9NH5cN/h7iHCH0t4MGqW5RFZhfh7QoU99u0g9CF77u
w/hC7Oj9XhrUwU1rnFc+vYk3hvtJ/AKaWXsxnivTWl2HaJD1+sQU1ldeWp6V
9SgNdPp7ozRxvwLFE/E/aJATEqitQVzTW3Kr5ScNbFqc32G9vltZ1Wn4hwZ5
s34Dypjv9Dan7Vx00F5+UFeG2D59yl12CR3O22nozfbh/4fOneckRgf/7/rm
k7j+9/FybkvQIdSVcviN+9lVC4eXSNOhujDnNO5Xc9NXneBXoJN1+U5zDzFf
hl7AsAYdrmya4Ssn7o5m90hr0kH5enJiGXFxkKC+qRYdLiz7qFZCfOTAy6V5
QIf/XkimF+D8EnDM999Dh9iY9XtZxBnjT6XYRnSgGqLc6MRB/XLhb43p0Civ
kYDrhfLjT2bbzenQcWVsw13i68dPjXDZ0cHULDQQn4eP2LcfUHOgwykZpv4N
YtizrdTViQ7vsleuu078Q3butdpDdNgQGrQL53vdwsNjf1zpwHV6iW8kceZU
ta3SETr01AaUXiLe/+aaYrQXHdqHVqbj/Feu+BbzxJsOY3/pmueJeXPMJ0ZP
0MHer3okDO//TqGTrC8dph1TSkNxvY+UqLE4RYdnVXuYIcTRp4NULvjTIS5/
gDqH8+pQd0LRGTq4pd+sx/0EmO2cHgqiw4uNl/nQEttphyXP0SEqPM0eny9G
FfkbDEPpYFRR0xhE/FzMc1NwOB0ervlgg87gbky+F0Hi3d8zBx04qsrVc5EO
Dgqp5YHEFl2xHiKRdBhdPT8VrVw3/mLnVTqsviKaiOYptt7iG0UHu6EEJror
sySVdp183293K7ooRob/zQ06BAu+lMDzR58N8+aPp8OCq9/90e6eA6+3JJLv
1x8YRYOV/nbPJDqUsXLD8PoldnNot5PpYLnggRLe3/f1QoKNd+gweFppBF0n
fcJ3JoUOixqpWoxPxvzWt6rpJP5TpY8wfoG/N+86mEkHrfHBCoyvxUASO5ZO
hx106j3GX7llUqSSSYf+yRhJzA9PmWPAOJsOaz4uc8X8veM861HIokOv8cuq
C/h+5Ka8vnU2HdoMjLZhvt1Ofl5akkeH7BZNlyvE2o7GZ4cL6PD9jN/ia8Ti
RjkD0sV0yK3nex2F+yn50/mhJXQ4nlYSjfWm1D53n14lHSoFjStuYX98NNRl
VtPBUYB7Nc6/3t9xWwWek36plk5MIU4UV5Cta6RDRcb7jExiLivDMeM2OtwK
zzbGedj+OjbhwGdSDw61S3E/m/+hM7JomFzPb+VZnI/R4/LnxL+RfnET/VRH
rLO02K1jjHz/E/3RC5z/+zs1HKbpcLqMV+sdcUSr3NvDIgx4piv4+zvuN957
NVUtZkDjXrPQn8SaY4XlCksZkJ07OIXz9ttiA+qjJIPERbwR14c62Rupe5Yz
QD9TccUMMW3j2ziODAOKi+sOzsH5Y+4V7CXHgNPfyot4iDe7FJ5oXM0A+2qZ
Wny+FfGZOayylgFcQ4trBYirb8QYjyozoMSr8QbO6/T0jp37VBnQsTDJVpg4
OFdWPW8DA9R73iwUId7QUiDjp06un6WlLYrPt33Ti19vYcCSH+NFS/D5Z1SP
X30bAy4JLF0mRvxsTsxk4nYG3BM95ClOfEek49vvHQwQ38amSRD7r5QdsN7F
ACtGznNJYvP1R9sf7mbAbPCuDinidVDQIKXPAI8b0q3LcF6YTT8N2sOAd6c+
Fi0nfu+kV/jOiAGHh+9GSOP8On6dvd2EAZLLd2vhepsU0n43xYwBi5X7utC+
11fFzpoz4IhOkMcKYpNUz4vOBxiwIVKiB732fn7gMysGXJB/oo37Fe4nU96y
tgw4dsjlMrq7SffQeXsGDGpxP0Z7AftRiSMDTl2PaEdP5gou/unMgIet6/vR
V+ROeCgfYsC01sYOtERC69PDrgyInMkrRTP5NCTuujOAYdR1Ha0ekHz8tQcD
Uqw6TdGVn6arhbwYMGdr0zRen4XdQRk9bwacWNB7C93fUHnq3AkGzHd3lEef
0F7bWOTDANWmm3fxfmfvX5X/5seAnRVvedHRq74FrfFnQEbtKQeM1/I481an
MwzIcy6mYTwpnqL/koIY8EpopBPjXTsU3CEQygCZ/2yXYT4sbXrX7wxnQP37
bfKYrw91OpfPRDBASNxPBvPJlT1f4/NlBqw+e/PjUuIbK7yjZa+S/JyxfYj1
sfJGywfbKAYIh8udxfrZ7pcUX3+DAeYTLj1YXw0fJr9wxzPg3Lmccwuxnq2c
dLQSGbBIoGox1mOApsKPrGQG/Nyis2wBzuc5BabRmQwIXnCxBOsdfMRJuzPA
rHVUmJu4+X3gzAyTAZ+OrbDD/elw9c57x7NI/tnfeqZJ/6yJap6/r5DEy9aD
g/12R/JLlWgNA/xNwx4MEf931UR673MGbLz1ve0D8cOpXL+IegZMucZNvCd+
0xMgN97MgCCxgzt6iRcx+MLetJPzZXeNtuP83iirdeszuV7TYqN6XL9qjq6c
+5UBVwvXJTwnZtkV8nh8Y4CE0+WPuJ48jzBo3PKTAaLCIdn4/tlWMjY37RcD
Qu0+rKog/nyvM0HgDwP6givTnuHzTpu3Y/s0A8Lqw8px3t89+mAXzGECNark
hs/bKnO41rC4mNC4fErsMbGZYsI3f34mXO1bkf6QuK+0u7VnHhPSGL2B+PuW
j/naB/qCTAhdWeBSTBwXVBIqvogJt64ecygklhfhdQ0RZYIR++kJ3D8U0Ez2
DC1lQsf43Dh8P667NWmdqQQTrilfqczD+DT2LSqWYsIq7mBetLuL0i8ZaSbE
/Xl3IJd44pff24srmNB5Pa8whzjyalnZyComjOtyrUZLrRTItJRnQtftlsz7
xFTBvktlCuT8ixQ2orX23D6qoMiEaQXeF7heN3QNmEYrMeHtc7+zaAcfFbVf
65gwVp+hiR7hC5BwXM8EZmc0P/rc7WdTVRuZ8OGqyMA94oXrF/St28yE1OOz
zei0yv1VCRpMKJfcVI/eYJPCnt7KhB3S51+jy78ORblqMYFfqGYEbRG+wadR
mzj4jRief0AsyHLzTia844r8N09OUZWad3WYwFPTGYvmA+EVvHpMGG3IHkQn
vrLiPmbAhEusfAO8vzUe6UOvDJmQ9/X2A/SD6c/1WsZMsFkvqY7xMYhVy6GZ
MuEwT9dTdIfCuXhBcyY8nk6yxvh6ltQE+O1ngkHOzBR60nSRwztLJny//+Qe
5uPagO3O3TZM8FvN8cT8ZQuNzFviyISfgl38mO8dGRojQc7k+hXNh9Av1MNe
vndhwpOj/i34/ua705Lb+e5MWBqkVIn1o5anqWxxknyuMiGO9VelFyFS4ssE
5VMFO7E+LTsbf8qeZoJeWLfPE+IAnoOlPwKZkPAl6RPWc4nlJZPYCHJ/9sHL
sB+ktqj+GbnIhF/P9x6rxeMl2zKNIplwV6W8HPtH/Z3CH55oJgjU1Z1uIM47
WJ3pf5MJKypv/2rB/vLi/WPPYcK6sQtjOH/5Te5lPswi9XauzLAb9xuqB0zE
7pPjzxWm4H5a7gctszmfCSWi67f1E6f47zbZVUrqZe57LVwPpq2HJ1KeMMHz
ZPdx/P3XXjM+c/IZE1Z/a77ziVhy+v1EQTUTarfuev+FOD78fOaaF0xYJjJX
cpR47JCSScRLJrz0rFiM899ct3Wi9xXJb/MOnh9YfwJyJskdTJhRSm4cI/b+
VDfxq5MJPl2L6Lg/aKjzybToZsJKIX/fceIrUeUTgu+ZsClkw09cvz55e2Z6
fGDChMpPOj4/GJgtNqkeYkKgeoPxBDFzw6MJ2c/k71279wXNJ+qSGTLMhOS1
10Lw/81cf84zeTfCBKW59vP+Ele+zp3Y8p0JzkKLItGyxTaZCWNM2LA7dQYd
ljTX5Mc4+f6dvx64P+k9w54wmWBCrJB4PVrbbl8m9ZcJYtEfV+H7grtaf4wF
pkm+Pph5o6ek0ycOz5J88ivkoO1mDTKfzWUBpRMwhH7UO2osw8MCneO2S3C9
lixPmgjkY4G/c486OiATMtsEWGD7VdIU3Rbx0VhtAQumvyx3QKu7xUzECLHA
Z+OkMzpef0vm14UsaFOosUWPre01NlzMgoC2EEO0+fzLE4wlLDj9Ztt6dM4X
1UxucRY48MkKohc2thk7S7LgyR6bbrw+7+yQicfLWKB4XoCJDv2+k++7NAv6
Pf54ouPUeJasXsmCqJO9/96XMPyrV9nIsiDlv663GJ8Hjy6rRsmTz1WEL6Hr
pw23P1NgAT0rUgndDUJG42tZkCEeWIvx5q654eawjgVW1UHDmC+x+fv9bqiy
QEx0xBe91lgsvGoDC6odb/7E/Jq0Jt9dp86C+bz7+rEenMUcqINbWNCjX26K
9rVZ8TBBkwV5EyuKsX6SejJfTWuzwM7F2w/riyNLnuJ3skAiva0O66/Ude2o
qw45X8Li5ej+L1kLmvTJ8ayR+1i/6yYKd6WYsUDGuDATn1fLRWpztF1YMC+Q
bxT75ZXFlTKfwyxY8Kl3IXoocW8Dw40FLp9dVLC/BKVbhoSPsuB4uf0RnLdW
im9lenxZUHFnVVsf8fDO4WshF1igsenP67fEMxHZyfmXWNB748A0/t6zqPYE
ayiSBa6SEmvQ6ibjFabRLPj8X254G9ar7czfFTdZEHlTzhl/742/+1Rg/y0W
mJmcSWvF/PSGi12+zYJ6l4cDL7Hf3Pg3jqaS43NSz+B6IuYr4vGUxQI1IWZH
E7FSxwNueYrkR1B0Axp2HEy5dI8FniYJ0Y3EHgvyWk3ySD4j99nj+nTupK13
XgH5fLKqAfcDsW1c88SKSf2kVemgH2daaHeVsGCLb6cuPk+0zJtqJw9v0C6p
3ILr3eBxmi/tKQtaz0cfQk++3issUMECtzdrp3F9FNEaZx2tYsFtrZm76NUZ
d3Waa1jQyFmkh9YU0OveWMeC/UvdxnF9NfEeCUhsYMHVEzMU+tCrRNG/TeT4
nC4PdIDmjmyHFhb41vGpoq+lDRk8ayX9kxs8WU2czhfzXv4NOZ/drmZ0kdeW
c5fbWZC+1Z2Drn/ZKzH8lgXDAoJR6N4tkfmmXSx4/EvGHz2essEkv4cFgeev
HEHP5337UayfBdGqWw+iVxwNPx84QOojaOk/q7X8J9M9yAKnoXn/jjfQaH2w
8xMLvo7NOY12uBtkQf9C+nfVhytoH275EYERFhwcTWOgL3o0XPYaZcG2tfLP
0beb/eRe/GDBBUbID3TOZumyTeMsCK5MkMX7rbpdZX3zN4n3pe026Ldzvcf+
/mHB9l/Giehv7mLRjlMsOLo0pQPN01S2tnyGBSJfeOQw3pJq7hWr57KhJ9jG
B62SvNAxkpsNkS98atBWbs5xZgJsEEkzC8d8ejUIqBTMZ8N3x/dD6NCNubXi
QmywWFdmjvXAmZk7072IDVFSpzSwXmYSM48cW8YGZ3kBDaw30Wkj7hZpNrzb
O/kUvfbQz7tqK9nwsPayCdbnPlXd1kl5Njj0dvs2E9NqBrdfUWHDzcflfVjf
RhOKosydbHg//6o49suSp8Mi/Tps0GhbU4x+d+m+sLQeG3JG/1ri/tZbfPP8
OEM2DKldS8R+i1GHuSEWbLi0xEoE563NDNfswwNsuHX6XhZatrpq6qcVG5xW
dul3EecfMJrwtGdDL00lEOfxGz/Lb5aubMgbdKvD/XSKluTXG+5ssJ20sMH+
d+d597nBg036augDeiLu4OAubzYo8zj8xnm9LN+rS8WfDYmh9hP4e+9AoGqn
xxk2eT7/dgLXk6xdP9ppQWxIGNYcRGu/9H8lFcoG3sU3qgdxffweXs8XyYaR
m6vtcH1SfKj7fOdVcv99SUXoH6ECNcFRbNAUXySM8/68SHT5jxtsOK/fnYPe
2272dF08G1pBagq9JE207Egiyae8os5nXF9Ubz3sTibxTY+qRHv/tiuWvMuG
uZsezaA1nsgU7k9lw/FYPzXcP8y51Jd3PZ0NBT/KXNG1JrScukw2WF+8HYu+
Ieaezctgw0CIYAnatlsxC1hs6F60pActyxhmB3HY0OxdMIP+cuw+syiLDTue
f5McJi7Y7EP/ns2GQova9ejgabVM5VxSLwA6aN2q32nu+SR/LJt9aOGoRykZ
hWxI8eW2Q7/Zf/ZOVzEbMr00ndGpyyFZ4hEbtHOEDqKPDHAlWTxmA7/dNQf0
+qyqhOgyEv/IqgPoP76X454/ZcM569o96PJtRjd4Kki+BzK3oq9wC1/fUcUm
89Z9Ndqi/sW1wBo26NFXCaGXx8VdKXzOhgjR/lG8vwFby8uj9Wxwiyh+gb4n
K3lRqYl8LpWShT79ufO82ws2GK5IjUALzk7pJ75kQ9CehzboTFEZwepXbNgf
vFsJ/ULLOX51BxuexQj+y5f7vjDrA50kXo8DrqJnXDOWX+hiw+KLBaZopesD
tIE+NjRd+NOE+S/P5PVYMkD6lW/jFbT1A4V1uwfZ8Lv02i70xb4jhZmf2eAl
P8zB+urd9LXKZYzU86prDjgPTxsIX4kdZ8Om4ls8aCEHVZPy32zgOk9jY71q
Xjz5ZtUUG9qy14xgPSe0jw/28nDAP//OIax/w7Mz/E5iHJhZOSSJ/dJ7Y0VD
tAQH8rzFsrG//BkQUybFAV8X4V1oWnO4hMwKDtQsavDA/fDsKn7FrjUcCHVn
l2C/Jqqv/Sr4HwfsSw32oZWN9uRqKXMg7XDSEPa3rd/VrXfWc6BsskQMXVC9
0NBuKwc6FMvDcF4bdq4XvrqNAyX8OSvQfd/2vXy0nXityBNcP4Ql422ldnGg
tTuMC+1xVOJohyEHNNuZKbj+zAndqjrPmAOG/vcM0YnxtmNbTDkwnNM58Ya4
svROUJIFB7pOf7BDy4isumZlzwGpfjHt18TF+mu7ihw5EDFg9xvnv1mIqorY
QQ5s/0bPR4eNbH/xypUDC0avbEZLKeiuUjvCgQ1bLSdxf5DnsNcnzpMDcncC
K9EDDbZLzI9z4MjqNmf0WR4X19yTHHh4UVQNLablUSTix4EW/9z56Pu+J/hP
nCbnE8v/t78woPytmwM4YBUiVY7u6z/HVgniwLMXnzLQgVIX/0ad5cDoGrlL
6MXmUUZfQzjgklHrjaYi4+/sDeeAYnCXDXr3s9tfqQgOFOqdM0C/m8jQXnCJ
A9bLsjXRp9ZzrntGcmDW5eB6tPCR3N7nVzmQePGaIpqZ+mCDYjQHBL/JKaCh
7Un45RgO7OVd/s8dwjWtQ7Ec2L3R49/xPnpN8voJHOjrnlVFLzj3+hTjJgeE
/V5tRdMK31XzJpP82nbqobW+vhd3vcOBl5MCVujX8l+OVKZwwLTsgCfa2/7H
Q7l0DvRLtYWi+eL/zD+fyYFkr9BkdGr9HPt+OgdeZ2wrRm/hFri3k0Xik/Xj
DbpFc+FMGocDBoHX/6A9fcRM59wj9fN3Ugbjf6dP/ntZLgcONX85id4sqbxL
poAD+7l1UtFNZpvizhYRMxc1o2ef7NysVcIB9+DKf/WQ9Nvg4u1SDvTWZnih
16uatf19woHqnko62iXF8czDShIfY1cZrLfq4KBS9SYOLDcUUsB6dCoIF058
wQFuoTle6IkvkU7jLzmgZmedj1a0S5pb0Ebida9VF+v72tZC3Q19HHhftyAA
563Fr5FGpZ8k324+f7B/0q6LhLv8IvV8v2t3J/Hw2o3qtyY4EF2gEIO+aHcq
hW+anM+USwH78cHTSe8+Xgq67fP2Yv/y2krLSQhQICLWHY82H9NuM5lPgaC+
wTv0l9XhOx4LU7DF8fIRnM8yVwVEbopTIOpU74frg6f8f5WNkhToX5wsQBeX
GgXwLKeg3uzTGNpsNLr35EoKbjlUH8P15W5kTjxLloKmwVss9GfZlwY98hQo
po/1oc8fWJq7V5FYg8sM16sXI+qu55UoqBO7GYFeftla8tE6Co46exWjix7d
DluzkYLXE2XiOP+59pdudlSj4M61Dbpo06/dn+LVKTjW2ngC/XGFrDnXNgqU
eLzL0Zsf6vBt3U6B2Cb3j+hwc9dHx3dQIJDqJ4jv95q+XPRm7KQg9HOMCnrZ
BZZslw4F08VFJugjMnVvRPUomGX3eqELir9cMTSggPvQvEj03H1CO8IMKZA8
ppSJNvmsMla8l4KIKNUSdPJ5M+aICQUXfs1rQQ8t97FbvY+CM2ufDKDViuIW
2ltQUJpp8QsdalpYEXuAgtyP9by4vjd+fOP/3IrYX1kULRU+oTTHloJlLWdk
0G7LpHrV7SkwPvVgDTq/YFv8MUcKGAPDKug5Jg4GNGcKwlOXqaH3Dp2beutC
ASjs0UDfCk3LWeRKgfafM1vQg5Llhw3cKehIyvv3+cb89xIhHhQcv/D73/dD
9vI2Fh6lQGLcYD264YNC2PAxCub7xyqiJUIMNsudoOCmxNuVaFcJz082PhQY
CSuJofNyr96N8aOg8FrMPPSM4b19NacpcK5dOon3bzTQxDsTQMHb8arP6KSz
ow/Vgsj978lqRw+ILfY+epYCn4nWSvS5PQfetIdRMLhlSRLa9/hrn30RJN+C
esH/8pdwYGHdRQqkS4Ic0eZ9BwxKrlLgzT29HK3P/2ZgUzQFrd+P/cH60Fpn
GZYVQ0HlaYlX6DVnLB/dTaDgiK9bBHp56htLsSQKsrnW26IXV1mORSdTkGkV
ooKeErFSDk2lYMJw8uW/+mZZpbiwST0OCAmhq5raNDspCgpGBtuxHx79tGqz
yKbgQEZ75r/5DNYiuvkUiGvaaqAD2q3D15RSYDgtboX9tkrA1m34BQUzNvJX
sH/FVN5yubaS+pfvN0ML7rdN7XpNgd/+3+LoX6m27U1vKeBYeTFxfajTsDPM
HaCg7K1VI64fTxw6BxWHKNh8lpOELjhvdz7jEwXL/TsPo1Oa7R7HjVDgObxs
DtrH3V7l9AQFyanNOrg+uUe9qxv5S8HjM5XiaPt8e3f3aVKPn/m+4nzXm7VP
s+bKgqLpjNvobau7tFp4skC4XfQUer2RQ8ce/iyIzZ1jhl5202HxNsEs2LLz
5Hy0SGlXdr5wFqxM5/qM6yPfewcj5UVZcPnjunr0pED3EE00C7Km/txDj6o4
RkiLZYFUyfFY9If93SsTJbLAMTnh3/r6NtCxVHhZFszrOu6Mbk7rtrkknQVU
FZchurLa8dfsiix4k2i+Gf0/1JAASQ==
      "]]}}, {{}, {}, 
    {Hue[
      NCache[
       Rational[7, 20], 0.35]], Thickness[Large], LineBox[CompressedData["
1:eJwU2nc8lW8UAHBJJVv2CIWSMu4lkeKYSVJEoagkIyUkK5Xsvce1771WViir
flKIkFVEkRVJRskoKfzO/ev3+X7e132f9zznOed53n67rG8aX6Wno6Ob2UpH
R/vvNo27nq6aXOreoc8MxQ0IMMUdfPl54U/1TZZsLacKlGBOnPopqXATsHRV
1fZ+VAXb576MXfeZ4Ewvn8YmEQDnIrlU/0JO2GbwpDzxnQYcWBEpE+XhhaDO
PIE8Hi34ps3W/N99QdjwfmAgv6YFebFrg+emRaCpqaOrJEsbCDd/rXgV7oKh
xYh0Xg4diOH5vrllRBzuyViYsFrqwPf/vrDx8uwBfUunI6djdcDAekjARl8K
9kXTSwZX6EAh43uJx/elgZ2dfZ2lXQcYS9vl6CoPAAOdaULioA7Ymb46bDgt
C7rv/U4VfdGB8bWh3Z3R8rBSRgxgmtWBHW/NpW4XEuDPwtfpsR86oJHzXka4
iQgtb+TcN37qgLOHkULjiAKMf9WT/bGgA1n6HcrXVhUhnum7PseiDnTuPK7G
yaME3YuLcdl4fW3+lVaN3CHIM+0XfY9/f+AVHL+orwzNQq3/GuZ14EJyreHW
qyog3x5a8gCfF35N2aTk/mEQGimQF/2uA8+OVpibpKrCzLNWoVwc3zSH/MW/
FUegLpz5n8CMDuhV7712fFoNhLNriGNfdYDej/mla6EG3L9+r1N0TAdSHVs1
mw9pgk0TVNiM6ADBNLhJoEkTJPb5HMob0oFLUpvfvBzRglTlN19FB3SgrnP1
PRuPLqyz33wy/04H7ghNzxTe1we+NhY91lc64G0xEe5SaATzD0frxXN0IKJ0
2zTLbyMIpdNtH6boQCbDfr2HWsbQO/hSIylLBxofuTCMfDKGahizWE3VAZbN
Gz4G7CZgec/uRRLOX1aRgNNet7OQLFnEJXxPB179Mzw9dPQ8vBI6aKxkogN9
Rq6PPMPOw8fwTs3bRjowlZfIwt1/Hs7FvdkoNdQBVqNPLfrOF4CPXqqN/7gO
nM110KihWsKW7w4c1Ud1YGmPZkrr5ktwXrj2w649OhDcdSEsx94azouJV4Qv
aoNhIrejfYQ1FE09D3ed1wbu8+0nDpRZwzdS3V7TOW2gTqqyVvy2hqCf2Wms
X7Whdk0wpjHoCnSecFvVH9CG+f0fEz/n2IBvUFfX4gttMAsxpYiN2ULnhvun
kWBtEDFk9ZtgsAMSNWxeKUAbvnA1WT+UsgPJNE8I9dUG1yxFCXlnO7h4R9Ff
1EsbIqq48tU37CCAaV50xzVtqJ94W2y10wHMbN+IsJzQBmkNw5p0c0fwkyFI
HdquDd090+vFPo6QZTLsunmLNrjbBus8z3KEW6NWpW102tAQ/vLd0BdHsCh9
P3t8RQvM+4hzIq7XYex8jgTzVy0IceTbTQm7AUHXxFITG7Xga+JoeO5/NyHj
6fHMCk8tiJC6+65y+CbMx2/59OGWFqQMRbCM0znD3J7fD387aYG6874zi+LO
kHKafVLiqhaEJ1qPcl1zBgHu5YdHjbRAfLR31eSXM4RMy2jaSmmB8e2ncv1s
rnBJ/ENC4DtNqOpTfja4yxWuvz1fe69dE4SUa7RHFV2BpSBB0aVZEyZWq8y/
WbiC/AFlTs1nmuDuW+H/N88VXu4zOBtP0YS08NJ+UfVbMJz2QmHRCe+n5N63
v+kGO9nbqnIZNMGjM7brT5c7FIVdZt8hrAHeRydcn465Q3r0j49fuDXgXrES
r9eiO/SO80hWsGpAQNjghRVeD9jXkGUIGwBxupLTvyw94NnwpD3fZ4DiuhqG
pRkPWFMb/fUqD2D00YjK921ewGk0y6FzAOB4tEzOZ/U78NnqaNCCsRpoFgZT
Xbf5QuC5868WslWAgaJZP87hCzn2XllWsSrQnLw2YiLoC/d6ma523FOBE4G3
dh6S8QWlArnUCnMVMLl0kfTX2Bf8TXWFythVwI73UFRApi/IXJ0fivZRhgi/
Sa+kgw9A567aQOH5Q2DoRSFtU38AQppPjGeOHwIO5wvVnnoPoONdIkVJ+RAk
Wr5bsjj/AKSjJXq/cx+CTOW6m6IPHoC+pvLWuU4lKPueePVh+wNIzS32u6Cj
BO8tdIyeXfGDJwnDRyaOHgTbDw7/Qq77gZVq1FcuuYOwYhqVf+62HxyMWdUz
ETsIwkb9a0tBfvC0aGR12+aDYH3MoVCu0A/Sov8mQ6sizCtEbs6d94MpxumX
YuaK4Fde/ujWHz8Qe/3+iesJReCS6zPXpPcHO7a9Zz4cVQQladGyES5/uJy6
ACO7FeGuWPkFwUP+sJq24TY6pwBMrO8ro+/6Q2ZLDUNPsAKkh/25ZBXkD5FX
ybWudxRAhlGERSbaH7bN58dK3VSA05vtrNvI/rBsFrSz/6wCJP9ZYdvyyh9O
Lbz10tqrABKTwvbeTAEwHr2Vy72dCFVXNLiOcwXA6Ek4FlxPhGNjV+v4hAPg
m2F9XlkVEa59esRdKRMAiU/T7A0oRCh/B/U/TgfA/nzX0CIPIqi9sBG8mhwA
Ukrd3nv2EeFDy64/P8kB8KxY32WTKBFuvRvuv1cYAG6VHXf+chPh4RezRNLz
APDTpTw+uYkIO1hOcrSPB0DXos85l0ECFPMw/TCbC4AHLF+TT7wjwDHR1x1f
fgXArJ73D91WAvgQNcI3tgfClb+V4tRqAnwxO7hVQT4QeORPzi4mEsDXemHi
hUogNARtVhyNJIDg9dJGA61AMJ9VvTEfSADD+/se2J4NBDP15zfuuROgJnfn
vxSfQEgRsVSwMieAcenAwJ6gQBhweGbhYUyAuZrkp0+iA6G2wiKs5gQBdrdz
enRQA4GO7n58pRoBIha2LNC1BkJ0wbZnJXsIsOdfQ3fku0CQFWV1FtxFgPot
vqWCn/D3Vn/uqBQiwC/+1euKPwJh80H7xx6cBIjZXX2ifgWv01eEU1gIsP+A
m7QhfRDUqm/wrm0jwCX171/teILg6cp265Mb8rCqV9S8JBIELzo5z2j/lYdE
Y/vcB1JBIJ1fbujyWx7kL0gGsBGDwODii6D3i/LQdvWzdZpqEARVdx10nZcH
m5tZGlI6QVDZJpKuNycPG54XxCoNg8DN9jCTxbQ8pPoJbGiYBYHPSbre/K/y
oBjRN9R5OQg29rGZKXyRh87E+NrzjkGw1bd6be2zPDhknU6bcgsCu3NFxO1j
8sBQwOp9+14QtJn8vn52RB4yH7eZ0YcEgXZ51J6vQ/KgXBt8KDoWr89zj9V+
koeeJm1e4bQgkPonLPpxUB6cujYtP8wJAsEXP+yPohk/1vUcfBQEdMFHdWYG
5IH6+c7jhuogoOjkHJlAH51Vjj1VHwRlEj979uH9H5aXb35qCwKtW/sjnqNd
Nx4bOvQGgffHhlEyPo9lu7PMr6Eg+LHdW+M9jidvhwyL/9cgyKFw813A8YLw
9DT7T7w/WKpSCd9nUDK/NX0Vfz+a1dZ2XB60qzoUgzcHg4GQanUdxuOR7lKW
C0swfBzgE74yJQ/8/YLMF3iCYevB/IsmM/LgZ6fhrisSDN3mdEfiv8vD7G+7
Mfm9wSBadO6k2II8nA2JMhCSD4bVQSb2f8vyIF0wuHteIxjML+ivk9flIUGF
PmpAPxikt0t4XttMgPVWqT+vzgQDx53zsv6MBHg7fbsr5WownJT9y0/hIsDh
O+mHA5yCQaEkVyJXgAA5zI25Th7BkBS3uueXKAE8D3D4aIUGQ7JAgaW3DAE+
1yp9lYkLht4l8fxCRQIYnLQ05k8LBnuNcobdRwgg6lQoNVccDLFmt68PYf43
l2q/T+oOBq9+BqEjTgSQB0d48DEYYi5d2HfBgwCp3bFFjp+DwUpMxaHIlwBO
P4cfwFIwdGRWTzbHE4BHwUt2mi8ETtL7tLv+R4B7jVkpvWIhMCqoLBDdhPvx
M80ML/aFwMeDV79VdBGg1o1rMF41BCwnS9gZJwhgU1USfPRiCLgxttYqsxCh
U7d3Ya99CJzp8eFi4yWCcv+q5Q6XEIjzz7jRiPWHeeWY4le/EHCN+iH+H5EI
j1U+j8bkhYBtMrXsylkiCLcxGtwpDYGxwFjD51ZECLKQq75aEwLrs3J7+myJ
YH7HJ/JwWwj8dDIpVXEnQgNz9opETwj8jry78/5dIhxIb73C/ikExleO63oF
EIHuOe/hibkQqFI3OhIQi/Xz5NHczl8hIDx+7EdsMhF6h65wPN0IgSZ7V0nD
DKyfTmF3shlDsc6nLVZTsT6ul01GcobCIfXqss58rI/R/UaegqFQfOvvbGwx
EXxE12utxUNB+Vaa86ZyIkyWSkidPBAKrifcju6sJMIpOBF/6GAo1A9B8Jca
IsxvnuFbPhoK+7hrufRriRD3Oiz9sW4oZNgs6F18QQTFcOldzqdC4WvS+V7J
BiL0GbblypiFwk0jh6jMV0Tw3HFNeuZSKDjUnnZsayaCQN/20ocOobCy1O5X
2EKEZykFCrauoXCnymQrtBHhguXxGvE7ofD5zz2NiDdEWBf7dmTMPxT6C4xJ
MdhvyBMh9ZkRoSD0qtXXsIMImg+ldC8khsJc3Oeg1+hxx5Y2gcxQ2F5rqrmG
DpCzP9Wfh++/9PDCT/SexW29CaWh4NtWHJyLbqnKNzOuCQU1n5EHQuhr3seG
2OtDoV3Dmd0Un8ei9vVyR2soJGa4/zuD4ynZFDwZ9i4U9mw84xfE8Ro27XHU
GwwFqYryQwX4PvMhzT+2TITCScZHsptfY7wMbN0aZ0MhqFuyZx+ekxQ5tv7x
XQ4FlTtvV0UaMV49uXfV1kNBVDzTc+IlETySdej/bQ2DBj1jEZ86IvCf/xL0
lD0MmnNTar7+h/ESCWT24A+DGcJjzn1PMT65r7gX9oWBzMg9JsUnGB8Hm5RS
YhjIZ07t2lRGBA0ZBpEbqmHQ+85+shDnP6BCa++UQRjwnWUWSsvFeHiOF+Wa
hsGenPdvJrA/v1b1l79iFQamwtKFnJlEYGpsUBm+GQZDbur8QklEiH2rYdAb
Fwaa0V94eQOJkPld3eXlhzBQmonS/nSRCDVSR/4j2YQDOeq/6FgOIlh7ut3i
dgoHLQ7mhaPMRGBtKd4f4xEO+482U39uwet2O9ODw8IhfFo8yPUvAVjy1n3c
y8LhT738vYVJAlQtKx1ceBoOez13J/0cI8BlnZtzNxrDIS7iVOX6J7w+MWJ5
tS8cnLKD+HV7sN+J16uZ/AuHG7XzwpkvCcB068+vri0R4H/gmsruWgJUNhBK
T7BHQKPzS+ln2P+ZrKmiWrsj4PfvEi2pUgJUkP3piHoRMKBQ+YE9iwBW8//V
lBhFwPDLYyo6aQTYDkvO+85HwIPJS4XxyXh9xGZMzCkCJtwGDt2LIcA2Ed0G
9oQIaL3XwpnmT4DHN+55h2dEwPyiJnMh1rMLz6uI2/IjYOMw5XPfXQKUXdib
vf40As4HT7pFeBLAovjiee/GCOh+W2bAi/uLLf+SuX61R8Cth2fUXt7C62mM
AXMjEdBzxjne/SYBGGbgiMO3CDgTY7Luf4MApYe9liYWIiCJ5WXyE0e8P6y8
+NK/CGB0iB7Ycg3vH/hm82lLJJjwhajfsSfAo327d5qxR8KZGdGj3HYEMPey
eN/DHwkXz5M13l7F+1vjIk/tjoSyjo6nj23wfv43Om/24/VAVZanVwhgZr95
XfdgJCQ1cJEmrAmwuUa1qkEtElLehD47iH60zc1JTS8SzILbm4ov4/3nivc8
M4qEeTr/bfpo+vyJ4YPnI+HAIbPXrOiSX8LJ5TaRQHwxr75yCe/XNT0l4xQJ
p14EFGyn3Z8Uua3AIxKGTmvLaaKLvzS9kHgQCZLbVn9S0OcOrnuQwyJh2HIz
2z58Pn2gkrxwQiT8y38V0Y8u7nWaSs6IhOtneFxLcPxnJfLJXPn4/CtLlYX4
fpvcRsyiyyIhvTzjaBe+f3EjHyfzs0gYCAmZFsT4nOU63RrUGAm5lk9CIjF+
3d9+sl5qj4TuF3zAhPHVfxlvrPI+Ej5Q3t54iPF/lXQwecdwJLAJTL60w/k5
eqN/cGYyEmpcnMeO4fxVaXmJNf2IBBbtuVt6LtgPBYWuZq5EwvFTwwwOON8S
r62+n2aKAs4Gjz2MmB+ZGXQK0lxRIEHYkRzoTQB+N6rHZuEoeDz5okUM84ll
1yRdlUwUMHccSi/xI8Ci9w0uIaMoYOT4dIEpmgDXjdjNlsyjQDaiNOhiHAEm
95and1hHwct1gtsb3P8O9C5J+rpFQfrq/t3j6QRokPVR/pIcBY94Jbnni3C/
+TnMsnQ4CvbViXcYt+P6eXqAGvI1Cm5pxed5dRMgILpz8vJ8FPh2fzhH6SWA
x5Edztz00aDbIywxh+vVKinFz0syGgKqXs+fmCPAh+uqr41lo+G2WOjuUz9x
/6w1xHzgUDSsbRE7cmyZADrzYonDetEQnmuTybFGgAP6D/O1rkeDoran6TjW
kzwx/Vnh29EQxczfY89OBLHfM/K/7kZDZ0+wzMcdRODKkXv2MDoa7Haqn3IX
IEKE99v1B6RokKwYk6YIE2Gr0S2t85RoCMzi2PwE+/3qWlU765No6J6Q8wyR
JIJbrxnn1/+iIWFIOVVfigjfC1dNX76Khg2hlTfz0kT4fE5txLUvGnz7hlm/
ymH/kh0VNxiJhmgDA1El3C/0MfjZS05Fw1M5Uw07RSK0ljf97P8TDcQDshZO
ylh/megqqzfFQDP3wzcOh4lgp7rTxX9rDJTtrHwNR7CfXz8sc4o5BnxvZ0ov
HiXCdMa5b4IcMbBYNj7gq06E/V1uuZPcMTCe2tP3DYhwnS7u8mOBGLD/WyIt
q0mER4TSnfdEYjBPGhZPahHhh3X7x+PiMdCdc+XycW0iyCd8S+SRioEw+Fgi
pkME16atxmMHYuCtSvHeXvSTX+JsJYQYeMNXKmGjS4SlvRptnkoxkPxKmu0t
WsncKkhbNQZU/HebCB3D/hV2R5MDYmBK29pdC13zH2l9UDsGuN1q/x1Hr85W
Pss/ju+j9sdLDq0q0uN+yzAGBER0Ipfw93xOzRPVz8TAyRKuDynoOl/WH0xm
MWD2xGm7GHqjXLqo70IM9FTM9gXj+GD8mB31cgwECv1ceYvv48d9VdzJNgYu
ntirsIHv26jjN6LiGAN/3nae4EAzeGSlbXGOgb+BqqxbMT66D2vPvXWLgdoV
teNjGL/gjx+5MrxioMVB9h0V48t0hDtC0T8G4MIX6U84HyduEPToQnB8hpOl
pqqYT5mGDO0RMSBmpzFXo0IE9k2hPleSYsBthxEbKBHhNDFPWS4tBugEtlZc
xfmPu9K4tJoVAx9stiV4Yn5wN69djyuIAUnhqlAHWSIIhrta1tfGgMmu9Q8x
mH8SPBfURMdjoG9I2bGSkwgq++ToBuViYdvAR/I09kfeJcbjMYqxoLl9m48F
7m+X6j7H6qjEgrVFynIX9stHJkniZZqxYHpCkr4T199u3zXdQNNY6A0c/U8S
++WGfn/0YYtYEBYR6HyL6/cTT/mHH1axUPLVpTa4kwDJRTbXLOxjocujm5er
DetL/5tIuTuxsKLYU1RRT4BvlNy+ifuxwFzCE1X7Avf31++LpgbEgrOP+ae3
zwnwgF6hnCEqFqJ+XTfd8wzXfwfL6tO4WDCzqtawrSHAEdKk5s3kWPjPLkuk
sgrPtzKpvR/JsRA9P8b14AkBelZu7YzOjYW9lJM96+XYLxtP2moXxkLs+Qf9
EWUEcDTftPLoSSyQDa6PDZQQQE9iEGxqYuG3H8OttGI8T/+oCBV4HgvU6UX7
G1i/RgPshQKaYyFL/d1t3QICPD+laaPyJhbm9wmvnXyI5w9B4ZLvXbEgxlnZ
YZeP550vy8vZvbFgpSnKnZBHANOyLjXzjzhedZHVd7kEIN4pCGYbjoXrucYF
EmgOXf/uxs+xIFrAqhOag+d/DksBr6+xwLCNcYoO3TaoZC07Gws7xi8Vh2cT
ID+Po2h8HuPVVVm4Dx3gMr1IWo6Fmr398wNUAlgfeXXEcDUW3q6NB2eh1bdl
Bm7eiAVWvVlPD7TwO4/Oms1xEC9p9doavZpuxOfEGAdqDWcdL6P77fZfEmeN
g7Uo0vlb6AriloIPnHFw+MZCJAkduzb8M5I3Diyvb8x2o51aag5rCcVBUAzP
BWEcj0F8nP+KaBwkLjjWeaP3WV1vL5GIg+sD/Qsz6K37dHmu7IuDGuastpv4
fhOLolb8snGwP8adeyvGo77uT14HMQ70r+dlPkJnhvb88DsUB1WjsjIOGM87
JiXKykfiYHcMu/dBjLeZaPCDOYiDdvlJNS6cj4PTl9qoOnGwnkEm0uN87ag8
zGWmHwcH3b6sbSokwI/73BdYT8XBnguSOjtwftv1v+c0nImDST6/YiLOf/Ao
RUnGMg50i0uB+givO5XpxF6Og8EJ84SPuN/jWKszWb4aB/JPcz13Yn6lCnxy
fe4UBz4b7udbMf8eGfOWnvSNg/oHD2tyn2I/HZWoKw+IA8Ut1W0H8fypfFOh
gyc0DmytfSc6cX/ZEH56Zig2DqhONrKCuP/sexW21yk7DniH1My2viaA0JkU
pXf5cWC2c56puwX3q2P5OkrFcXBebf5OJq6v6bVXV9Yr4uB4QvfJY7j+1pQ2
sqKa46DU5Mmdmve4Hyi4xV/6LQ5GwoqoSbjeHQ757eX6HgdzjT/6bbEePGqK
UfJYiIOvRvk5xCkc3+cSE/W/ceAx2/3l2QwBTghNxXSxxMOj9zGz9xewnxf8
ylLgjAfy6O1CkSUC9B7aUprMEw8tuaN8ldh/rUx2d1wUiYe61Xrz1ysEcI28
sH1eLh4ui/inua8ToFrIkd9EMR5y1iXnX28Q4F+B194a5XiIdf/GwrYJz8PN
STq+GvHgWTbi5bGZCG9Mck0mdOKh61nf8VQGInCMP7mipx8P3RfJA2V4Hkjd
6H7AcSYeROaJN2u2EWEkciTG7Vw8BOo08xcwYj0U/p714Xw8OFV9aovYTgSH
wn+PjlyKBwJvm+0VJux3ysx1ZJt4uFf0vvMA7g8WmwU6GBziQe1219QUWtlU
6pP9jXgob1LKScbzv8+40ky7Szz8Ftq0oMxKhHoXnVV593jw3pbR1I5m0hUT
X/KOB94LHIOWbEQwEfx7ovp+PBicGeQYQWd8f+/mHRAPipF7HU7j/mOyoSzj
aCjG95/uz3K0fHJ4M11UPFTrUms243nIy9H2R2NcPHz7QOzRQTeoa/AHJ8dD
ye9UK080C7ewhn56PJwwb/BKQ5tO/XJgpeDfL9IfL0Vn1r6N687F9+8PX3mC
noop/i++EJ/fZVNZgCZcDZ44WxoPDpVJj2PQ3irWrIIV8eCYxrfPAf2K9ajS
UE08iAanGSugWT/zXSQ/jwefmTWnHzjes1ULwVca4sFoRr0hA50V1lG25zXe
n0ofq4aesnr48dsbHH8h3Z53+P5EBX/6ku54eCHh12WGvrPNar/z+3iwJ34d
fIfxezWobKIwEA8yDAwZgGYr47r7azgeBpQ+OVAx/mSz1k6fqXgYZDsWqIXz
M30g57f6HM5X3kKIP86nwqb7YpsX4kFc7ejmpzjfzQWKrqF/42Hv4kj/FsyH
mdUsniS2BNj5430XAfNJsctbzZwrAbZrcYMU5tu9bFM7Yf4E+LPrhjYfPeab
AfNT6q4E+FcYXjiK+aqU4X6hVDEBtm1cND+A509f9ZPZLRYJwFLGTaHH/Wgr
l1R7+MUEiNHa2P/kB9afKfplQ5sE6GJ+9tL6OwFyY2p0399IgBQb9diXuL7a
xsSnx3zx+dfKzB/geuQJWJX/m5eAdUs01w77b7MQk9iNogSwVKl4pTdIAPcn
AuwjpQlQ/fbkhMwA7oc/K8811CSAdTEb/5YPBEjX8CgIa0sAtq+HX8xhvz75
MYj0rzMBhD8cPb38jgDrzknBTj0JoMfw/iE9+hK58qrxpwS4MtV+Ww77ucTG
4i7B7wmwSX89vA/36++TNnNGLCSA7BtzF050kCwX3fqvBLBi0rx/5g0BpiyJ
w2MbCeDyU7FwrpUAKcsaHWcYEqFoej8j7fu5fqRRbRNjInTZnuHJw/pVXOuc
WsCZCHtJJ6ruYn2zNPENFeJNhGZ+prvLzQRgm432jBRMBM03pedvo1/4Z9lt
iCRCecm8/VoTAZyFSs+6iCeCkKDCs0j0rid1OuN78X7DBas96Hf6nYqmBxLh
My/91devCOD/eUj8tXwiVIHSgDNa0Xtuh8rBRBAuN27fjf7CubapSCURCINp
2kONBEgqYPkprJYIZ2RkjpHRxzSER6M0E+GO/Ld+R/TKh/1ddMcSgXLj8ao6
usBZtc71RCL4uag/EUZbMJ4omTiVCOrle+jo0cxki/SzJonQ45Iw8KOBALWH
roW3mCUC/TVP1Un0jS4v78OWiRBzukHoC1rELtSh+HIifJ3nd5tFd62TzERs
8X1XNin/Q/smPTwWcy0RZvITznLj7xNka5TobybC4SONdYroz02vJd1uJcJO
mXsXLdHxlv3ckx6J8Cj8vUQUWnt5crOZTyKsxLgvN6OXI34ttPpi/J8FVG/D
eORJbP2sGpgINzX2GJ1Gn6vleVsSmghse2LzyGhGE8mXolGJwKCnmbSCfjqj
WBoblwjHvBvXzmH8r/lrZ25OToSSuKxndej2x1d8vmYlgikfD4WC83lX/5aj
eU4iHAne7bET51/2s5/Fm4eJIPNynY6MjuGkKpeWJ8Kro+X3azBfTJxHl9wb
E2E03ryBgPnGZFi7dqwlEQQFAuNm0S/2k7YKdGC+RbdYlWB+Sn89xf9fXyIo
H/RsVcd+uGH5QnXjWyJceejllPWWAIUnMv2COZIgQEXsJv1HzP993uFmPEmg
FPC89DeaZ9vZhH2CSXD6x2jLHK4v3wbWvDfiSZCmXXxgENfjWZW7reyHkoAs
wXSpfBTP/3svcJAskyC25Tt5M/bPKgZlAQfrJBis5ksYQV//zLX7sF0SiFCP
2Vd/w/6e8Ubhk3MSSBLeVZjj+o+4k3+k5HYS5MlEl4rPEkDD3F/nnncS6LeI
x06hi7lVz4kFJIGF1yN5Wv2wXuC99DMkCdJbavx5sb7wdS/YN0QmAcdNyvQr
tF94obdNchJEHBnVYcd6pOwQ5H8wPQlsuV+NF6LndK0jtlKSwNDgwpw69nMz
esHMh4X4fGfWetNFXH+jy3lepUmwqHlWvw/d+PxtqX5FEiz7Mr86hf3eM62k
RuhpEjxY8eZvQMt6hdbPPk+Cu4wrBBns/+Nnr7Y9b0iCAx0Jf2PQJEWNnqjX
SdAc/txuDm24Y+eni+1JMBsQ7Kj5iwCb51cm5N/i7wVu/I1G13T0zm3qSwLB
j+/Y+9BORWW/3g0kAYWwnMP9mwDioREb2SNJsOb06dkJ9Adbe8bbE0mw9eXP
03fQUdranLrfksCZydAhG621W0yQ73sSGOxxZnmFXtn4u3tqIQmiEhK0htCP
hvr3P/2N4zda5fuB3jBxrr/1LwlC8k+6/0Gfbmc8J7spGdgI/j3/0FQtyuzU
lmQI4PsAtOuLz1T8spmSYd4mr+s7Wpv4js+KPRk2tXEk0n4/qeBaCT93MnCo
9Rc0ob+Kbdbq4U+Go1l9e/LRyqS0D5E7k2HlhoykHzqMXdFJb3cyhMm01J9F
Dwa1b968Nxkqr0oKS6IPrNukPN+Pv7e148wcxufe7TVZT/lkePfkSUgpums2
8RXxYDJ8Y7QcdkSL2chazKkkQ/+hFa/d6Ebji4HWWsmwTLnMfx/ng7vtt+BO
vWSo29nvIIm21Ygp6zdIhmiNb5nNOL+M8vWDBmeToevJ2/OrmA+GrOLEQw7J
4HFZYGM/5k9WwH+vf95Ihu3nx448wvya/3vGstg1Ga7KvW85gI6fDgjZ5ZMM
/L5CkaLzOF+vJ4eZo5NB7uuSzNgcrlf1+27N8clYv13Uad937lTxMT0gJcM4
kV3mCea/SK7ewV8UHB/PlO1dXC9X/ArDRyuSQaDm9TAdrqfvR5yUKwcwno6X
Q36M43mnYmvnzZFkKLmi3GaIjtmfdUV6IhlCJ2/+efSZAAqC3VFZc8mg8ND9
vSuedz1/E76E0pFATfGcOusI9mOnNm/tLSQQfJz2xHMY99+T1hwb20kgecbK
fnKIAHW98apuXCQ4HDIt14r1YPPj5VirPSR48oq0twzrRe1sw9xraRIo7NPe
ehjttjfmOEGOBLsbpt40Y32ZTJfexKBMggRFZ6dv2K+z+n9fuHGEBMNhK973
0WY7mmr6gATUpANv+NFtwRedC46TYMKEGmzaj/2s4UD7DkMSOL3TFf7Th+fh
tT97fYxJ8LejQ5OMfuSaMGJ4ngQ7A/cH/MH9v13JZdWaiySYZ9OvK0KLTckm
77IhQX62WctldJxlq+HSdRK0Cgd5f+zF/T4pqdDShQQ5oKKchmboubL19W0S
0AmxL1xCP2clWMt7k+Bxjme5NNpdb/15yj0SvA4p9FnB/Yac/xuBzf4k6Llw
07wNPfWcdPt6MAkcqmJPktGUlatv34eTQIez08obbaGgIKMeQ4L2kMAYMzSX
E13owwQSZKREjR9Gtz/smOBMIYH70VyzXejA8VS4k0ECTqfAeWa0moh9+gSF
BP/GM4tWcT/z2+zgysk8nB8N5eA5dFk8vUl1IQmWlxnvT6AdOrtKxUpJsFnv
ddQIevf2DOawJyRwe7P/8TB6UOua3WI1CfoLBCfG0An3DjVeqCXBFnoh4W/o
k08ZRJtfkmBBis5oCb116a23XBMJkm9leG3G8byQzeojtZLgSHhrBC/a0+E6
kb6TBD9C6+7LoAk5KlGO70hQpDmprYeeHt463duH8ynk3GmLzhbo1VEbJAHR
O5wtFH3BhELJHyGB6MC534/QPNFOaxwTJCgdzPf8gO5sVTX3niKBBON13y04
H8EM2yvHZ0mgIR/x7yAa1Ps4Tv4kwYrt/IAD+nGFc4voKgnM2u66DqIdfxyV
CF0nwXhAC50A7bwozey7QJ8ClNOHMs3RSVm5h5qYU6Bq4dyjcbR32EDetZ0p
EPyZz4cf81GhKZ++d1cKjK79nHZEz264WR3dkwIi0mRqPdrqNjsvh1wKpHo+
vHsL81nzknZgJaQAe5taxxyuB7qxodW7OinApf+gzQzXy/PLHs66+ilwWG/u
ahNa+Urh+f4zKWDiJvGJivtfGVsO4h/bFMjucvG/huuR//qn4SORKXCM6UQ2
E67nvtnbJlviUqD31k3Du+j4G+xtHUkpUK0lR/iBZrupWWlFToGjex4zd2M9
YHB9GO77JAWunVQ38cPzccOCxqbjNSmwQ657bhp9/9agO+fzFNCRe1Vu9IUA
q25s1tTmFDD7CzoCuF//4eGm/OpjCsg/dA6I/Ir9eoX1UcRwCphn7b8ygb7m
lS9uOp4C3IlXk5VxPzDhPcA2OZsC//R/Fn9AU//eCnj0MwXgT52tBNaziz6s
q+6/UiBBJ0/yBnrgLnzZRpcKPIWHXZbRpPWPFt0MqVB6ds+o4jQBTO/f6iZt
T4WqkBJeF/QOOlbdy2ypkGRnxViI7vbN+28fVypYSZ4oGkFHbQLCAl8qDD5P
Weakne/9PuY9E06F7UcchgDNuPmWsP+uVFAQaLW4jm72Z4k7sScVVG5W2Seg
AxjytnHvT4VF8nn6p2iNQPW7n+RS4T/Jgd0D6PUtHxdyFFMh5PLL5t/o2iBX
+xsqqRCV0TLHifXcaxvL8EG1VMgd2UiWQiuF5J5Z10yFBYEbTaroJUb11uZj
qWD+gNXjBLo89INatEEq7B9kLz+HdmJyrThnlAraf8Q9L6EPhDNLi53FeLj8
7r6K/sacmzVlkQp7lXtf2qHzItR4yi+mwvlEhtO2aBvWD2FeNqnA+S0g+DJ6
V5QLnaZDKiQ4Gzmbo4fZmN2ZnFIhz7GJyxCdHp0z8841FZZg7K46ur7Hda++
Ryp0nWGgl0NP8mlcqb+Dv19o0y6EZr7AnqXsmwq7XWK/bkHLk4cGSgNSARZy
L85hPEwninj3hqaCwfkvGu/Q3lLexpmRqXClNjmtAv2qjLctIgnje05oxgX9
bWliC0NaKrQcObtugGZTeaJxJysVnEYtGyXRZvWnnjo8TIWaiixKN87v3S0i
y6PFqVC069kgFU09PitvVp4Kt4Qbt99Cz70Neaj7LBWI3AwhrLR84T038bwu
FSoTtvzrx/xStpAUO9iYCuKOLsVktN/n+mTxdnyfRAK7DJp3cTWIbjgVXnTy
rSlg/qpx37j6bFManKpvV2PB9XDFTJVC2JoGFq0ZvY24XkLStw89ZEoDAnF0
xhv9TiLPJJkrDbrStyx8xfVld3BEy00yDaRLzbNe0Pr1WaPdssfTgCUsm9UD
12tlqqhV7sk08E8xPSiPHhieSxE2ToOzCS/4p3H/LWEXxsl8Pg3+tDFbXELX
eDTSTV1Pg4WKj4lm2M+H/os9ctElDfhy6m8JoOnpLnn23U4Dj3mJ6EHs7wYh
/368upcGLu4VVVfQY6SDI5SYNHAfXNMOxPpCdX+ZT5+YBsY6vcHGaGuTE85X
UtLAKorNahd6gv3yJklqGhxt7phpxP1A7txMa2BeGsSdeliRjLZ94x43WZgG
2vc3FG+gp4IixB8+SQMV38m7O9EFNnyzjDVp8MLzjskK1rdrmtQKh9o0GGs9
ttGL3i8mc7ftZRpsuXk+4Al6dq1aZ39TGtwNe/MtHl0yqMkW0ZoGPfX/FN3R
Tk87+mY70mBoOtrBAj3vNm73qC8N9KPC06XQ5cZO8uyDOL63XZQdaFf5Pys3
R9LglV9OxjrWWwW2gPrucXz+MF/sLHpphi2MMJUGVafmfD6hK1tTjONm04Bd
fepyJ9o9X0JocT4Ntmd0QgP6UGDp+JnlNIAdWwRr0CvWh4sr/qTBnnze2VL0
U2hy41lPAxFF6coCtLfI6aPu9OkQHmt7Kxet+m9gS//WdGjKXpTIRv/7eLXz
EHM67GGpfU2l9Yfq+SQSezp8ZJk8l4O+l3jn4h+udPi0j/9tPlr91lYpC/50
kPq6IluCpjOKnX8mnA6Fk7I3KtD1ssJPhXalg+BP9eDnaD+W/Ac+kulQ0CTg
0YLWmiboD+1Lh4BZNqX3aIaW2h1qsukwNOfyfBzdlHtsMJOYDuNGiVuX0EH+
77I3lNKhxeM501aM57HLltcvqaYDn0J/vQCaUX1KsV49HRqHhMXl0K3Ct9Z2
aaeDf16LpC46bHWtyU8vHThrueut0CxVXOe0jdLBQP1iRgK6Iz5TNNc0HXji
l1rL0VEu+6a2WKSDNL+NXTeaQ0bd67V1Oki6+bVxYj69ZWrTkLJLh/1pJ70V
0XFTJkyhjulgmHbTyQzNnXMtTd8tHS7b3lvMRvMLJT3vCMTxWJrw62E+i22f
29T7MB1Et9vpPMX1MHlAeyK+JB06Qz5e/o4uOp3WfOZxOmy/UkYngetJiXQ8
vOe/dCh/sP9uDPrE3jzuns50kBsX97qO69Fd5+Led0vp8CV//5oY9tsjDlXb
4/6kw9lqoTlT9KZI1lmj9XTQFI7VD0NH9P5X9nZbBvQMnWH/iaZe4T/8VjAD
2r6EilRifbAPvikcK5oB2+/0fRhHyxQ1r5+WyIAO6/5ITqwnNQtujd0yGXBb
8WylA7rjwVuDbsgAE9bmFmasP3G5UnIxOhlQ+UyPn4A2a73PeVo/A/QMKllM
0Z85ZPu6zmSAcalbIwn9UDGwJtosA0LfW9yuQd8w+5R6yjID3G+9Ke5Dr2SF
XeyyzYDralyJbFj/6hrHNKIdM+Dj+onDUmj/r8oSp5wzIJlfwRDQeswxW9lv
Z8DcnQMdZ9Fscl+nOr0yoI/+7xNHdK+x2puoexlwMvjyxj10intiiaE/vk+4
YHEM2ip1NpotJANq3V9Xk9ESdVqunRHotvRdpejpsVSTqNgMIM9+m/oPXbpl
QckwCZ+vsc7yGu2277gAW1oGWPTti+xGHz5J/tuRlQGPeaWvfUBvOP8eiszB
91uuzR1Gv0owfHmyIANuslM1xtFhNblU1kcZIP8oSX0SferTv4COxxlAxx9D
+YrmpjOxi6zOgMLN+xxpHhAvOn6yNgNm5K+Sv6CzjtEfYK3PgHsX9XQ+o20c
zdk6mjJgnrHbcggtHV02H9GWAYQe6vc+2v7q8bYeg64MqMqoWutEV/RZVbL0
ZsCyqnBsE9p7tTK5/UMGXH0w8egZOn9MA1SHMqBLaa8qLR69LR1TBWMZsFLD
G0lFbyozj+WfzICR/TxFCWjZ5C8qwdMZ4F8blBaIPn/P5fPy9wyYSO6yuY0O
uboWZrOYAQcun2O1QX9W4Pmk8S8Djshv8Kuh2YUoAWV0mfBZ/Hz4PvQRehkZ
0S2ZsPr4yyoXOqlb+94/1kzgr0iZ/4L5cuKGm1i1aCa4hz0Rv4/2NKFrlZTI
hJP8p+2uoPNUI1wSpDKh4XTKrC6ajimnwYWQCeKc9mO0/K3I67E5oJUJm6MX
70RhfguPEgsotpnwruD933u4Ho6/rjPicMyEUmuXwfNo90f6q/duZsKnWUuS
Mrrbx/rEBc9MPP+tddPWV6BA3BxvWCZkjzKftEE/phNJCozKBI9nm/ZooEe/
FqgtxWUCOwRJiaAPV9VHv03LhMerBZ0fsB9/N/5JiCjJBNVGUqoRWujw3YHV
8kw49NXiKa1f6+3a7u9QlQnBg3W6HGjqD7Fe3ReZUB6zv7Mb68PZiNPum95m
gnWz6SUztP+tTyLO7zPhrFpziyq6zML+9fDHTHhpe3pAFM20z5e/9nMmJFp2
cU5jvXnRVPrMfQnjtdHoGIyeX9h2V/tPJtz/9HrUCb1b7JL6jvVMqNH+e+oc
OsCb41XJtiwIEAyQ34+uyrcPusOSBREq2UW86K+9L/WOc2aBb1mM4ma0vpxL
x4RgFlRPqz4Ywfrnc6E1+rFoFjgbPdPvQpeE7jL2lciCwVg9uZfo4SovbsN9
WeAqnUl4jOaYeNsnJJsF7yz8TXLRmpzSKd+IWeAZeTs1BX1Lze989aEs6PdX
YIhG5zgO7Aw8kgU7jkNcILqPRBw11siCE1MiOnfRjM1hVDHdLMi/brzTHa2y
+Nnmu34WdFu7CTmjr4mp7q09lQWCgk/UHdHpJ+O/hZpkgZlxUogdutN7puic
eRZ8E7i7ZIPeyNdykrTKgv33mx/Q9j/y79PkF62z4G7MW1maremXFl7aZUH7
T/5VmhPkDCqjrmeBrm/M2FV004UcjwsuWXAn5MmYPfpX6D8Vafcs+Gkz8es6
Wqra5N9v7ywgOAfudEVbTBTXNd3PgnqGP0a07yvhnFsexAdkAW9Afcx9dK2a
pdbl0Cxw2N/2Phj93bFyi1wUjqe6XigWLZbC2vIvLgvy7h+3TEMbNV8Na0vO
ApVB+sQ8tN/icwNSehaE74p+Tot/hRgvuy0lC3pzy9++oPWzk05vFfKywOpp
3JsONN+d5vhNRVmQ/eFqzie093t3/oyKLCg6ntL/D11M3zVw7WkWcImbSrDR
9pNyezOU67Lg++1BRTE0hPXv6n2N73OJ7K+L3qquvJ95MAtG77mspqKVr8fM
fRjJgk/PbkSUox1SpkrzJrLg5Q4KtQXdvkhS1PyeBct/96isoI/3/suspSND
9TWmnRcw39lDLR8ucpFh4XbnFjlcP+6zX0+d4iVDwzkn7ePoT6dcfxfyk+GT
hMSdK+hC3mBd651kcLjEUZ6M1s4pm+jeQ4ZH5xSt19FF21QjDuwjw67HXwP4
cD3vcGxSCNlPhpN6fy7Lo0cIA37q8mTo/f5J9jLa+8XmXY9UyHDpk8npOvTY
7qiW7UfIIPV0MqAXrRfE73xVjQwPDHnVp9E8J2VeCGuRwctw9wFurDc+ZdW2
njpk6JhoPiOF/sylydZ7jAyXJdhnVNFlA2ctww3IsP48xfQymk9tjOGrIRnC
46xFb6HvURyLNY3IYOf0XCcAfcLe9+8fUzIY6ISm5KAfv2HKNjUjQ0jmhZdP
0PxyifrlFmTge8+u1ICeXC5Isb9Ihnca5XRD6JPmihqvLpPh1qd3p76hK2rr
pkRtyJAk8O3zElpQ7HjMHVscz4xEzQb6gX/PoX57MtzUre7YjvV2atJyhOhI
huyS7l1caEP9qaCoGxgvbo/HQujKElfZ6ZtkeCrUek+cVp85197ruJLBNtAj
SBrt5xZ8l+JGhhluhVZ59Ld+Tsk1dzJciCzWVUKfVk1vN/Mig0lAwvphdFXm
HreKO2SQ93eeV0PvpC8X4rhHhozhNmFNdMBV1UZHXzKUERoDtNHTLU3XXvuR
wZfPa58u2ujA6R3igWQQ38/Ccoy2P4oeeHovmAzD62kyNIss2lweCMV4LYtG
0+4PPPuDUSmCDKb1t4k66NmnXmWxUWSY/MAsqIU23slgNhdDBoHy03qAfuob
taEXT4YjLx6/OIIWm+DPz0nE8XmS/ZTRQceyDelIZBD0uRqvgJ4rlPl1PhXz
pYp1WQZtwlaTUZ1OBuLkvqK96GcumjpcWWTob9V/Kobe9b591olCBn6xTeIC
6BDlcwlt2WQg5w/NcKC/p42p7skjw8R2Uz7a/69fa/0rbKiQDGqq5Xm0+ezb
m5bIUUIGbuddndPon7PqZK1SMpQXpt4ZRe/xCK0seILPk5P2aKOdP8OFR2/X
koFqSWeZgi48XT/9sI4MqbMeYhHoJh7b5cGXON8dM6G0fruaVcqk2UQGGc/q
i9boqxWaB9k6ySCheT1xD9rX66u6RjcZrsy9YuBDp6pF6Lu9I8Oze+tHt9H6
ccv7iwN9ZCBpdoh9pfXXIfuwvBEy5I98l85Fs22NHlH7SYb0/PTLtP4r9UZh
2mWRDFE+PemsaK2YD0s5y2TQ32E084/2PVtwNxPzKhlE36f1DKI/y1Yq9tNT
IHly6Fga+t+iuTrTFgqwHbaPD0fzPV0/fnQbBdJZf+7wQRto6V3MZqZAflHN
c0t01bnB0JvcFNDzUJeUQHcL+yZQeSlA6uq6zYueGZPIes9PgSGlKZ7taLHr
ThWqOymg/feJ0Q+sX4cJXC+cRCnAyNG38Blt+qu6lbILr+uVfe9Dh/luGtm2
hwKnzh2me4nO0cn7dliKAvItLwUr0S+YTizdkKZAY39tSiF6KSFhe68sBQTs
pTuTaPXRQoV7G4ECrlH1QZFoadFhkcMKFDy3LhUGoC8W7FUkH6JAykHtI25o
n9jHb+gPU6DjzS422vmE5HX0ytUjFPhew2Vrg6683LL6Wo0CrwXkdSzR746f
iZPWoIBk/qHis+gfhOF9kVoU+CAwk3YazSLoUP9DhwKl0sw8J9BS9EtmxnoU
8Iwz49dF60zfm6/Qp8B6fn6eBtr63fYQvpMUYAhufnkUfe9Zgqj3KQrcbbxu
exidRhWt/mREgRUmueRDtO8ZYYWG6iZ4PzPV+CD6vevBScpZjI+LBUkBvWDx
8i6DOQWYZmbtiGg2rRM8ducpEPaGu56A3r+/r7jVkgLWnarZNOtxXdY+cIkC
/D6TLLT7bf7ODEZZU6DLJPYfzQ/G3W/9tKFA0YcaZ0V05ptNzCZ2FOgO/min
hP7vSQS1yoEClz/fHFVGf0jjOyxwnQJ1noSPtP3akj/17R0nCry8rXhaHc15
XcZh2JkCzpfotLTQsiY1dBq3KGD6XLj0GFr/iBYp+zbOFwdnnAHaTqJTbqsn
BXpGbL4ZoQNYzF/be1NgWSPn8Tk0ZWnc6o0PBTx4o2do81P3yemXzH0KTGzb
G0ubv9/FAZKL/hTY72DDcwvNncj+3DSIAh9nI+a80fJ3U01qQiggWGkv6Y++
drLM/24kBeg/hOcnoIfmBse2JVOAy/ta7H/o1fe2XtdSKMCqnLilGc1b95Oj
Iw3z77F/LW3/ejpqG8SRKSDRd3p8Et0oq5ApXEgBlXvuFB5cD6O8dQfvF1Og
nyr73y7a+lvX6xh7RIHsc0d/y6CVuqz+5T3B8bSmNOmiC26GWRCeYz4Cva4X
OrpsjFe3G5+3zVdjGH1pNYjT9x0FRpSEGr6h5bUPsDzrpUDwlRmpZfS7fvdN
sh8pEHXpRAYz1gfuDeZZns+Yfx/dupTQE3rlk6cmKJCxaTeBtr+vjDs7FjpJ
gUWf7VdOoM/uofStTVNA1tdb5iKadFKp/ssiPv/FOcEAtH3y4H+ivzAe8gK1
EWiVMd8q8xUKPBhIFk5ED7i9Ker4R4H7u6Y5afWrqM45b9sGBf7qb8kuRvsw
8lI0NlFBMm165gl6Z/qlpMotVAjhms6qR3//siX2xzYqNNy4ydiCrpMrCt/H
RIUS40TxTnS01+mgKyxUUGT7/aMHfalx2TeDjQq8h2yvf0TLs6bd6efA62Ja
pGHa94Vz4M7JRYVQ1wXXcdr3hOkwx0A+KvT+siDOol0V5W1fCFChyXuIZ55W
T++9v/RHiAoiqxW5i7T4tXifVxChgoeK4tgvWvw4xc7eEKNCR7dFyx90xfmm
0/m7qfDIXvX8P9p5KvfaiTEJKuQWTKWs0+L5g11XaC8V1I7cDqCj9RuVSjDd
R4XNrYuC9Ohffhaq0fupsG7gYrkZ/bp942CrDBUWf/aeYECTeHPlN8tT4XJO
/iTN9pf09x8lUqFIP1N2C1ql8IekhyIVDr65IUEz01KCWLkSFaxZ3rTQ7h84
elhoRpkKSUvXhGkuCh7hkVSlwrwAvRjteT5vAzguHqXCwDXB3k1oAyFp5hR1
Khi+LFGhjXfn1a4tPRpUOCVNZ0x7n++P3OhYtanwpcZUhPa+dSsCf3V1qcDj
s5BFi0e05otlXz0qTPgLfqDF61KEzfwzfSqYjXK20OIp37d9ZsmACs7tm1xo
8aYTK/0ie4oK4xPQS5uPtw4mo/ZGVDjnFbw4RZuftcz3n0ypYCGw48YoWvOY
djevGRW88lrbBtFcsd/aTltQofLxzZk+2nxIKL58ZYXP0zzs0442/u/Qg8VL
VPDrimN5jf5ppKq5+woVBEssHGj5Jntf89V9OypIT9LFVKIffjzdctgZ88dg
7nUaWtfZJNTBlQrDiecXEtBftprpk9yoMHpC4U8kerfixfZlT8yn76U599EZ
UTe6yx5Qoc0x6RFt/3xE0iV2xB/vvwkr5rT18Z+bMVsQFYy5U+WM0fzf7vQ6
hlGhnVHBWRMdpxX2YU88xm+XmftudNBK3mh6Dq4XYW/Pz7i+JaILKW/yqKBd
m0MeQDdKPrJefUgFEueFD+/QdGcqJ86VUGHv8M17jWjvksapHVVUYNT88TEX
za/9ukCjhgrHlM2eZKKrB9quOT+jQvyThkLaeWFp27vZjjoq7Od2XA1FO1mP
zoe8pkLr2bnjzmiWP+Pl1a2Yj2fy1K/RzhPRX10n31Dh5FmeizboqdrvS1rd
VKgePCxmjg46s1Dp+o4Kddklr86gJaeX3Sm9VPA5sZRsiLbmW1tZ/4DjZVTr
1KaN/xHdM5lBKvAFjBEBnaXNcOfCEK7PkpRWVdp5x4V57ekYFa5+CIlRQN9h
ZK+bGqdCTpBXA+18JJi14z7fJK6Pf9P7DqDPtQtsuj2N63VPXqokeiVw86me
WXz/gVjb3WiS+lw64QcVdk8z3BJFq/zpm47+ifnDefWlMO3fGx6/VP6+SIVJ
Jv5TgrTnXS8MMvhFhYqtSaL8aOE9Cb2FK1T4VqlCpO2Hakfu7t7+lwo9YyNB
3GjLFDtnuzUqUH5b7eRCrxsb1TVtUOG+TeQyJzqTRZVFgj4bSIka7DSrN0tY
+DFkA7OT6TXa95LR+2wPR7dmQ3vB4600P1BZWVbbng22vn3j7Ojdi2NaGczZ
0HlQfBPtekPxm9i/rNnwh/WvJc1XbCtHzDmyYdjg5R+aGcSyZGp2ZIOL0vse
2vNyPobc4eXJBln13JkdaJ1411Y3vmxwuGAOtPFPGlzg6xHIBl/biW5aPwve
qnuVIJwNjzhV0vnQUi/lnkSL4N/v0KcIoFu8BDZ9F8uGo8JMI0JoB4XNpwzE
s6Fc2NVEBM00N5teKJkNegnX6Wj9sDCvb5pRKhtS3saPiaNnBQqDmg5kgwFr
5VFpdGRPfK+4XDZkar2vpPVL2ci7u/0I2WAWdtOSgL5JZ1SnppQNLFIOB1XQ
HM8Os2QoZwPHCW/ro+iyWxIWfw9nw3jawxoN9MLk7+Vq9Wzgehj+fwn3HU/1
+wUAXLYSUgllJtGispJyNJBCKLJFQkNZUcpKJCW7snX3/WjYIUJGCSlbWfFN
SVJSRvT7nH5/vl+Xz32ec85znufzuZduI9J+TRmbtx6ggNRp63IHzG/KWNpa
OwpkhsqcxfNxpNr1QP4wCjz9PDAz+u9+++am3eEU8DFxN5vA/fd0bK9PBAWC
Ljrfw/23J/uubv8NCqwtjJz6S3qTMIurKIECR6ydS5eT6zlkw4OCL0kUUEoJ
8xIn3b4/11XuLgW6GwyEpUgHXS6pv5lGAeML72fXfcC/F3sZ7UKjQDDXxwu4
fyvwNOvcY1Cgx6fIQJv0Rdm3X5tZFHASDPu9C/uRVY+p9kMK7Owmvu8j7e/d
x3H+MQU0M3u0DUk33vqQS8ujAPGY5oT7vV/N6PJlxRQw6M7VNSPd0D9eo19C
AR27p78tSEvP/fC7XEbm12QoypK0j9hvxbxyChR+75w6RvrF1rnOkWdkPKPs
dtqSXmP897pUNQViLLfb2JP2cufStqihgFuatDmeJ+qu8n25XkfmI21AHvuj
ZOaStIoXFMhS2NnoTNqzVNj4ZwMFKHwd/55HPm9fvqDcRIH9gfcYrtgvv696
5PiaAgXv47tPkj4juMYp6Q0FpKNeD7mRrlwvu+xVKwXye+3q3PF5xF6Fao4O
8vqahqEepE85KPlodFFgxc+MFadw/7q4SeFMDwUG97mEoEWTVNuz31Og/VN+
DdrtsVpEZx8Fml58GkQ/faWluXSQAvdFbLvQIiM6n/YMUWDzmAsT7cqpdy/g
P3K8kXbm6FKp/UYPRyhQszSjA99faMeBuaHPFNCnXFZHuxwxzpEYI+P/yfAc
jvfJOTN703EKmKYmh+N8BKOPCl2boABnJucFnO9xuvWz0h8U4OlQ3ofxKKqy
Pz/xkwKz8qxvLqQX9x6XU/xNgQh3qYsYT8dp17e2MxQQnpAfdCLNr+KpVj9P
Ab+J3aaYHzsj7//+/KWA9bKPlpi/XNcLyds4qfBFRAhwv7JJC5pO56VCBe/W
0iOkHxaHsVr5qWCxoe0Q7l9crRE2Akuo0NqmU2NKOkfg9lNfYSo0Ln93wghf
N7w4272MCpsO8Zob4PUiXLR0V1CBT6tiLdYnH5dWgYAEFTo1ui9i/Tr/GSAy
5KkQF9m+XAXz/W1b6gt1Khjs3bRZmPS5zVLdm7Wo8EbxMQeeb+tO861K0CbH
p7e/mRfr89O7eHtdKhwhlO3xeVfzYPiNH4ZUkJl9f+4r6WttHRfX2FEhc7I8
vhHXs2hVcagDFQI0FRkvSG8zI6Y+OlHhfJ9BQw3236Zgr1xXKli7Z+qVk9ap
V/LQP0eFV5Jmwo/w+yU8yxmEFxUEPmYWEaRH984Pi/hSoSw32pdJ+k7lG6d3
AVRI+rZK6z72n5JLx86HUSF5uutnMukD0yeS28OpIO770y2RdJaGaZt2JBUc
f9r8jiNtnL/2MM9NKtjvP3D2Fvbr70tjTsVQYf8Cx1HsT7Mq069ex1KhJdrF
FvdrZk6jQUoSFR41SNVeI/13tOja3ztUuNv2n1I4aUvl7OcnUqigvgRywkjn
uEUvakijwuuUE6ahpLnofroqmVTg6o4RDRnE57WOVxKzqcBKWP4rCPupvFHZ
DIUK7bMzM/j9Gr7jajMOdCpcad4mjXbIlNasYVIhtvmhMz5PcNdd28VBUGGP
MaslkLRP//qLux5QYXskYYMOCt4keekRFaqWsTjQ12W2lhXlUsElMLv6Esb3
mbrdZD4VVF5GZqEzHLXnVYpIHxZLQTP/7s4484QKES48j9D5mXt1WaVkviyX
9qMrdA0H/ntKhZeBH5Xx+i/6D4XKP6PCnOKB2+jWYDN5xyoqiBJfhXC8fTKW
z1OfU6GrKo2J/vTM5kRXLfl6u4Adzm/S0ZFn5Qsyfw2lShiPhb8udLMGKvxR
UBcKJs2f5W4Q00iF/pMLSzB+onD2U0MzeT3RNDmMr9SAVxTfGyqEEgkmGP9t
soGvQtrJ+DY/GcP87KoMPlPeSYV9GdN2Efj5iVP40tluKlyLjfwQieeJrFum
Pn1U8LvOvxHz7w7xE48GqPDBpXDsJmnvgeS4sQ9U8F66vioG4ymb1eo6QoW6
+g+Z8aTzsvKsjk1Qwc5bWB6fBz2F4unEH1Tg8TN0SyddP1B2781PKji755Zk
4vqQrX1nNEOFT4YqV6mY7+xOx12cNBDJGEp4SNou+4+b/AoazBz5MIfnzZN6
iwQcxWgQnbj3SR1pr0Eedqo4DUqvevm9xPOgnPDYCikaNGus+NZMOjdb7jyf
Ig12VJQ1dJPmva8fMKZJg7oW3dBxzEcMq19Kmwa37uV9xP22OFDQwFSHBurU
XXsmcf5H367MAxqcHTLt/k26gd8h3/8AeT2Whj8H3u9NVUqyDtLgnVXXFU7S
gR/WhvUY08DV7dYFbtKbnn4+vMucBp8KsnX48f7lnN84py0Nkra4i2C/cbfr
OqpmT4O8VV5pIqThwM5yV0caSHgErhIl/UN+0c0XLjTYdXuoewXun8InJmdc
aaAh8FlWjDTlT53NRncafFfXtcTn7Uc6birHnKGB/I9N0RL4/s+/xT7zpEGb
4pkbkqR5HptPT5ynQUq4vv9q0n1phY7yPjQ48+O02Rrs91Hi9RZ+NGCHvBbH
80LMhcAt1/xp0LnCrwnt5tKXVHSRBoGJTufweSEc1psfCSTH+1/SAlp8F/WE
RBANtMbEA2VITyjzNRqF0MDu9tdh9EuxU9svh9GgkbJKBz+vv8/VlPIgnAa5
KuEh6EsTKpz9ETQ4uW1XHtqiN95DJIoGZaGn3qA3NUy16EXTIHhyex+au/iY
ls8tGoTaV3WheyllmdTbNIhN0q5CF8VK83XEkeP1qr+DjrkS6smXSIPl9bft
0G6nhtu1kmnwMCNfGA1WBrtO3aWB2yWrXByv+D42NTWFBkXDNXro76pLBZvS
aNA+p1+F822QOu+zkEHWZ6+SKvr+4tYelWwa2LAKYzBel36r7zlOoYHqZa1e
jK/F8F1WPI0G+b5/VqM3vZkTqWGQ9SJidBDzwV3hEDDFosEDb/vTmK/37Kp+
xRwaRKUmX8Z8Ft5RMDj2kAYGSvbBeL476TW6siyPBvQPqrZYD7sdjK+MFdBg
2Gip+krSqw4+HpYqpgHcXMmJ9fNC4UJ+SBkNXmZq+y8jvbFrkZl+DQ1abz3s
xv2O95PRfkYdDWTcKzQXkx74nbCD/yUZr5qZG1i/yasU5RuaaNCnY7uchzSn
ldGkcScNasTGns6T66OrPT7p6CiZj41feXB95f/3LqpojAYrQqo4x0jHTCkE
rfpGA2sRgb/4fGnvyuKT3ZM0cLeKnP5vEP8++J2m/TwN3qsd4sDnUeGta3tO
iNBBskfuE65nx6EzzbWidJCfVlBoIq09WVituJIO9qx691ekv4kaEp8k6EDf
KCmE+22DfFzmgTV0eEK7dw77BXVbTwJbmg5Lq4Pf4f5rY37m8pm1dPCw5Gur
Iq3uXHi+aR0dPl4/c7wSz/veCye2KNEh9u2z2QrSdXGxxhOb6LDe6Y35U9LZ
2d16Zip0UNt2RLSM9OVceY28rXT4TMj1l5De+qZA2leDDh/+eGUXkxYcnBdt
16KDd6TjnSK8/5nQ59PYSYe9smdTC0lXccTOJe+iw6xsy4MC0mki3d9+69Kh
fLK8OZ+0v6z88LE9dCitv76QR9pc9XRXyT46WBTb70JvhoJGSQM6NErsjc7F
/eLwfGXgATqc0tf99Jj0kKN+4fuDdPBLPHYEXXHuNmuXCR1UbZNe43njbnBX
esZhOgx9n7NG+9yWi/9rToe3j+InsR+bZJ6KcDpKjnfMMQ2t9Cj/UpUVHcTn
rh1Bcz374ylvQ4eU4FVr0H3N+12u2tHB8834jwekzwCrtMyBDv5FG3rQc7mC
oj+d6LDCzLcZfWPteY9NLnSwe5bzGi2e1Fp5wpUOLjKFvWgGr6Z4uhsddt/2
nEZrBKSca/egA8/mUhl8v5rP83VLz9ChuOeyBdrC9ri0vicdUrue/dtPPjTW
+AWdp0NnttUA+vxupaYibzrUO/PtwPn+fRSt8M2XDnUG8enoGLlvgev9yfhc
KVuK8VqTYN7qeJEOzir6UWiCu2jD3UCyvm5MCWO8X4xc7uYPIcc33vwvH5bW
A6p6YWQ8P0cOo/9r2Hv9YjgdrsimJ2E+OR8u1hy9TofJUPpKzH+cjGeMfDRZ
P5+mhtCycW/+s7lFxjfNoQzrZZfv3cRXcXSwdtwW/oR0439zX7gS6RBBTPti
vdlYOe7VSaaD3NOYs6WkA7QVf+Sk0MHk6Bo/rNc8jgLTGAodop9Et2F9g/cq
crmT+Tk6P4v1/3ro0sICg07eF0Qq4n47Vqf34FwOHbLHT0fXkl5/6/Vis0I6
DN/7FNaA9SnxpXZ5PVlfqVodbaQ3RJtIHXpJhwGvfvkO0iV/cn3DX9Ghe67H
s5N0R3/A2qnXdOD/cpoLny8to/OGdnSR9XREY2U/7t/b5HXujdKBYSUY/4n0
qvrTsou+0qHF//lz7BdM20Juj290OKT9ehzvl1+GGzZp/aQDb46zCp6/bSTi
c7N+0SFISGMf9p/RB++S+GfoINS5wgy/ny3Y6enQNU8H3ZFl5vj/e9JPP9kD
HAw42F6x/wfpLRyc65mcDNh1IVEV9//Dyknf/PkYQJfqHP1JerC8r7VfgAER
DW9L8H7c21zpiYEgA5hsruBfeJ4MLAtZtYwB99dyf8HzgoIIj2vwcgZY338c
N026gGpyYGQlA7bQhLfMkN6/4+5mU3EGSI6LVKI7mgaXFUsyQFyXajBL2s15
4y9pKQbI2ZTUoKd/+fZEyDBAdRFozpGOiq6oGJcjx/trfSZaUpafYqnAgPMq
jn/QRIFZZIUiA2Z2PDTBz+90DqSeVlRmgMKJpcnoxt5h05iNDHhudust2t57
i9qvzeR86bu5sZ+P8waIO6gyIIN320Z0UGrVn9ptDAhaGWCAFlZdMrhZnQEr
/eWs0Vk1R2qTNBmg/nq3E3qrdQZrfgcDAnPb7dDVX0duueowoPr8ZxO0RdhW
76bdDOhoz9RAD4sFWqrrMWB1s8wKtB9Ro52+lwGT+rEjOD5eEJLh0SfHu1k8
F53cZsV11pAB4+f6zqPXe2SPtBkxoGtWYD36yfzoKx1jBni5VLZiPAzj1R5T
TRmwzWSNP7pbMShR0JyMl4PFMvSpsvoA3yNk/hZR7mO850yX2b+3ZADQDDei
bw7b6O2zJsdfFEpgvh4uHRdY4cAAo25KAuZX977meKATA3Rr+f5g/ls0Qt8O
OZOvV47aob87rkjNd2PAM08pAawXtTztTRZeDKDVMZZjvdXqh4uU+ZDzn2kz
wHq0fNf0U/4CA65xvb2A9RrAfbz8xyUG7DinV4f1XGYZaRIfzoCBUUE13F8l
tVRmxiMYcKTgxsEv+PMSnZSDUQwIq77ghOtF473iDHcMGZ/tFVdxfeUdr6P4
32FANvPck2FcX2d4ZuzYDHBVLpXuJc1n8oBSksOAH9v6VN+TPqly1ETsEQOW
WErvx89/1/6gUl7nk/XnKeiH5+sM/30me8oZcHql8Ww76fljY9MZzxjwoPaN
AtpOO5EyV8UAbmEvC+wXEvND0wV1DJhNbi/H58uJYVcp61sYYLpXsgn/X8ik
y0aT8LcM2PzBWRptvr91eqCNAWeL3PzwPCDMv9YkpZusBzV5dTwPeH5umP71
jgG5Mysz8P67scGbYtHHgALlPUvRN25VTwsOMYDCUbmA/euz5ymKx38M8Kg2
DUUbHhY1qRthgHJO6mI0Y2vptPwoGW//jhS8v+Bd7kwJHmPATcHF29CuPwVM
3o+T/SBApwXPGzXtudNa3xlwu97HDy1fbE1JmiTjxVskhw69u8jkxxQDnEGg
vZ70wEXWtMk0A36H+dxG77Y1oxCzDNjeM3sYna4zY8w/z4CL5jQJ9B+p7OkT
fxng8+DyZzzP2P41pFQtYoLXHUYlunRgwliamwldn2Uz0RLVd6cv8TIhjL8z
HB1AAUonPxP0rZ54oTvDPxmrLWHCwo58V7TGydjp2KVMCFlR5IRONNCifBVm
AsPokTN6UmnA2EiUCQfg1mm0+eLr0/QVTADr3YHox19UKFyrmJARmBuHFm7q
NHaSYIJv2c+HaM+HwdNPVzPhU8TcW3TIdz3e71JM2G56exadoMa9Yp0sEyyL
69fjfOn+dXLW8kzorY6wQT8pva5yS4EJ5n4P49Gv5o12VSkyYc9b2RZ0Hyw9
OKXEBK3eZ6IYb676uJP2m5ngskTw3/MXscVHfONUmBBvFTyNVjIWC6vdygTh
3FoTzKdJa0r6Zg0mtKkaCWD+ncTsieNaTCD6NM6ifaxlSpK0mdDd49COvttP
aZvfTY63qTwXz59s+ZMftuoxQe0gZR3WW7mr0oTrXiZcU5RLR3/4krOk2YAJ
maP7krFeN08X7sk4zISrkfcfYH1Xi7x4vNuZfL8bBka4PtosblR4nyDnI9gy
jB5JPtRIP8kE57PWIbieBKXejAidJvP1qrQE91sr5R7pfh8m+A2+UsX1OKY3
djP4Gnn9R6aL8Ty9EP4wJT+SCVmc0VnoZS/OM0eimCAgs1Ed918Nk6nnpjFM
OB2/cGwA69VmYVbmDhMu6NdF4OdDiemV/EfuMeHyh1WCQ5ifgTCx66lMcD1U
HoNuPMm3bSKTrKcN8dHYT8R8RDwqmUz4Vmzo9JH0xu4nXAoEExbpr+xAg+7x
jMgHTCg8+9hghLTHkrxWkzwmGM1yS2N/CvKy8cwrYILxnTth6PhOTgGxYjIe
u4kP6KcUi929ZUwQlORPwvPBG4E/XVDBBPHIDSPoj+eoPtRKcjyzQWrY/+ba
DwnxP2fC84K+y2gRnSnm6Vom7OPcXYledz997+t6JtxzTF1Aa/Pr921rYMI7
wylN7KcmnuMByY1MkNc2OoN2aUtePttM5vfR3dR//VZb96H9GyZIreuvRd/M
GjGsamUC56o1X9DZvLFDCh1MOLjIZAn266IzWkHXu5gg8dJbEf3q7YD4WA8T
qj29ddADWlH5pr1MeFl50Bg9lbHVJL+fCTtDllqjF/P0fBL7wIT1nnWOaJnT
YVcvDTMh7eC142i1Nxuk+z4ygdV9zAFtqNn6RO8zE+y6TS3R9umBFrQvZDyW
XDyA9uZSGOcfZ8L41iFNdIRH4/UzE+TPc6TLoVNf+65t+cEEi9ZsXvRjdamK
7VNkflJmPuL8alNrj935zYQpqKxG9yzynJydYcLvvGUp6G9uYjEOf8h8vBM4
i+ZurlCqXiDzz6jZiZZQc3u+bhEL6hY58KK3pAg7RHGxoK/9eyPmw+qkU8Jh
fha8SgkwQZ9p5N9SsJgFq0uTBNAh23JfrFrKgsW/Oasw/+yFRQt9y1hw56nT
OvRCMsX97GoWpI2qvMB6Wz5/kOuNFAv2tLR6oJVcfqarybLg2fpxfrSZyv7W
OQUWfD7/QxfrlVr/cdeNLaQnlidhfR+cVl7O0GOB/vvnC7heVlSOiXzYy4LN
5fRY9PvIR0JS+izw4bCWR3uuUl+cYMQC5TH2flxvsRqwKNiCBaI9l2/jfmu9
wPm35CgLhl4eXIuWr6v989OKBfYP3hXj/pt/9OD0KTsWzHMzh3D/7fC1/Gbp
yoLa8Q5DPE9n6Eh8jXNjQaFP3H+4/t243482erDgsdXAVfR0wvGPezxZkDDI
rMXvV6/OP9O7xZ98/ddFJzyfD19SeedxkUW2c09BdM6eH13UQBbIP88oxf6y
+61/m2QICzRezkihnb6HveKNYsH+qauc2I+US/a/1ItmAWPYvBr71Y8Q/vrL
t1hQojYajr4qElP9I44FNXdviKIPdR2u3JzIAvZ8Zm8rxi9reYV7MgvEXZMJ
NF3lXklfCgtO9O4+jPb8bVsskU7GV3deEa35TLrwSCYLrPYXcqA5Igfzbmez
wFL8bC+eJ16YUB83UFhgbrv93/kiTsztIQ+dBUtkpLLQNn3KOcBkQZKuYgRa
nj7GCmSz4OSNA+fQX84+YhTlsGCyMdQWXaDuTfv+kAUFbS+N0Jfn1Sibclkg
e27NLvT+2t9ZbvksIDx8t6GFbpVm3C9kQXNc4wZ0x5Erab3FLPhbIKOIzlwD
KeKlLMjPcldAuw9z3rV4ygJn+fvr0Ko5tUkxFSwIONasjJ7xuZ7wspIFC4ML
qujqnQfjuJ+zYG/j+p3oG1xCt3VrWRDipm2ItnjVcvNSPQu+cykdQ69JSLhR
+JIFr78PnkIP21hen3hFxi/UOgT9QF4iYmMzC55zhtxFXxh9d/VkCwuM6/Tz
0YJ//xgkv2VB3BaeFjRlubRgXRsLFEs2f0NrK+m2THWw4NHtPBHMR4uOU+K6
bhb80oxSQ7uZhR47+o6cT0WZDXrB9f6aa70s2L5e5yp64+1h6vAgCyzonT3o
agqPx4phst7glQDWy7Enipv3fWSB6fNybXTEoHshZZSM/83D99ED27/WOk+y
oOksdwTW4wVDoRvxUyxQ+tJejV5qr2JS/ZsFjiflFmH9akd4dcj9Idf7u6ZQ
dFLX1McBbja0uy2Lw/o3urLA5yjGBidz5zZcPwNxMo0x4mywX1QjjevNnw6x
FZJs6Dey8EBTX4eJS8uw4UQyfQH9V45PuXc9G2bOtq7H9ZusofRVcAMb6KlH
vdCbDh7I1dnEhjkD51K0jW/0jjRVNlx40G2E67+gTtjIdgcbXmq4ueB+bfRO
VSh6JxvO8nsw0IPfzN6W7mJDfrPnKFpIItFGcg8blJL3nMX+4nFa/HS3ERvU
fwucwP7DEbJDRcCYDQ9e6WegkxNtJrVM2fC7YWknuqY8LfCuBRuC41fsGyQt
LSJ308qODb0wvxj3/2IDpd4iBza5rxzSQR8OVtkidpwNGik3TqNDx3e1tLmy
YQuR9RwtqbhfTs2d/H0HhzF0nv0h74RTbNgTVSmK54XhRpsV5ufYwFfrcAx9
hdvZNdeLDcaP0v3RYjoeRSK+bJC0D0pEP/I5z3f+Ahs+aHM+QhsS/sdeB7BB
rHBDPXrwQxBrSyAbNmrNvEdfkoyYvXWFDQmq5ybQoua3Dn4NZkPV4phF2L+J
qMS0Q2Fs2LDdSgS9ryr1KxHOBl2xxjXo99P3dy+JZIOv7Lgi2k+VfftUFBt0
Kiq2oIXccwdeRrNhh52mGpqR+WSrcgwbOHx3aaKh81nY9Vg2CLZ0/XO3UH3r
SDwb7g2t0EB76zcrGCSR9SM3vxW9JKjdj36HDeILaRvR1ML3dTwpZD6+/JVH
63wdWuWaxgYT+63i6HaFL+41GWwor9NZgva0+1GyNpsN/Kmb/+B8eRNnFl+l
sMHNWPgLOvMVh90HGjk+67FOtBYX/wM9JhsGzZ9Wo99oCy9kscl6FI4g0Ke8
xUw5HrBhwdw6Hp02qPC9IpcNnn62Nmh1iU17pAvYoNXD2oluPrw94UoRGzJf
w2r032d66jplZP1fiGzH/N/9bRiRWs4Gw4eWj9GqKoc7Z5+xYTTkQRTaOcPh
YkkNGzJ8Fmuh6y4Hlms0k/lXXH0N69GxIEwouYUN44+ijqKnv0Q5Tr0lxxc3
p4BWtr27qKCTDUFxalVYzzd3FO7fOsiGov7WCVwPFr/Gmzb+ZMPdV8+1cb1k
3RYJc/7FhthLYnzoMaVtGvem2XDsWlArrr8IW78M3nk2XJF+fgb9pHLOc5CH
IO+Hgu/jeuWxkVorzk9Ay6UP59Hmk7s7TRYT8OZ6pS76y7ow3adCBCiwZPpx
v5aO5he5s4oA713t69CnFDbUNEkQEBJwfgb7RXH5wQDuNQTwlQw3oQ9PxAx4
yRJwOSnoIjo96nEiU56AUcviw+hR+beG/Qrk+7t/U0JfPboy95AyAdwvr77H
ftUyruF6dSM5Hp3JYvSa68ckSjcT0OVwIxFdVJoaun4bAUcSjpihOY+Uqzuo
EdDBEbsVbfq173OiBgGrvRYvR3+SkTfn3EnAg7LGbjw/qJfs5d2xi4D3dWue
ocPMXUvP6RIQo/GUhm7+EuFJ1yNAbe2jW//OG9eY8r17CdClzVxAu0s3dCzX
J0CqPfM4uqD4yw0jQwL0XtGM0SajWyaLDxEgdmZQGZ1y9TBj3ISA21NykuiR
Nd6268wIcAoZWIJWK0oQtrMggGdg9V/s3yGmhc/jjxJQEtsyiW761OH/0oqA
IqG5z2jJsOmNHDYEaHbcGUSfXC05oGFHwAUXSg86v2Bn4lkHAh5vk2xHc5jY
G1KdCJCunG5BHxoJ+tPjTMBc5M5m9L2QrMfLXAm4ytvfiP4oUX3C0I0g73/+
7235Q+LBHmQ+xbX//XzwIZ6mwtMEuFBH/12v8T/F0LGzBPR3fm1Diwcbqq89
T9ZDqN6/8biKn/ps7U1AI2N2AJ2XG50e60uQ+6rkv/ksGD0wq79AgEVF8g/0
weFmnoUAAvhVTs6j716ZKFELJODvUJAAxmtYTNTz9BUC8qQ6xdBBB452dIUS
sEVORh3tc67d2yycgBtNXIb/8pV0VLghggCT+/vs0OaDRw3Logk4G0m9jjbg
6xjeHkPAbAAzC62z2TI0J5YAs6NvS9DrL1qWpicRkBFa9g29JrPDUuwuAX+4
rwlifYnWWk7GpBAwvsVzA/qPiNWmkEwCehXNPf7VM9Mqw5lFgOzFvd/Rtc2d
2u8I8vpcX1dg/Zf+tOq0eEjAk8TVO/7tx3BMZH8+Ab8+q15FB3QdC1tfTsAL
dy0pXH9y/DYnx1rI+L3XtMb1Kralh9O1lYA1tokhaMEjNpm97QTcaiphoH9l
2nQ19xDQzrVmCt2gaWuUO0xAtsabG9gfntm/+6g8QsCSS4KP/u3fV22v3v9M
QGVO4Vt0xmvbpwnjBKTvWy2O/cbbzW7LhWkCtguW30O73XrfMD5LXi9H+Ana
Lt/OzW2enG/8tXa0/l+7rGOcOdCTl7cU+9nOdb06b7hzwCb3qBJa9aB99wG+
HPANnNRDr75jL7pTMAcURKe90CLlvQ/zhXIgtvHYdTTvkP3BTctywG5ndjp6
jr9vhLo8B6LvvspFT2xxCJcSywGK7Nsa9H9H+mSTxXOg4cDjDnTPJYdyodU5
0F/nMoJ+ndVnHSmVA7/DRn+ha+ocfv2VyYG1Hnt4sB//Dyy5oNA=
      "]]}}, {{}, {}, 
    {Hue[
      NCache[
       Rational[2, 5], 0.4]], Thickness[Large], LineBox[CompressedData["
1:eJwU23k4lF0UAHAhVNZsLZRQWmwzZI9jm6RFokKlshfZEtlF2fd1rGNmELIW
UsmXLEVECiFrQrY2JJHv+Ot7fs/7zjv3Pffcc88dfXssnM5YMzIwMJSzMDCs
/5dV0/e2qxavhkNnLdvNMIBJvpCrzwt/aLSa+N1WdtCEWTHap+TCDRDbe2iH
Gb822DwPYGv33wxsDkvUi7Y64PxAJi2okAcO3xSw8tfTBcmlXWW7+QWAFH37
RWOXLnzV4Wx65r8D6j6eNDCWJEFe3Gr/+aldwEgpZmi4QgKC0+KSZ+Ee2KbH
eOR0AAli+eeYXg+JAc/bC1ekEkgw9+wLpwD/PqjWJmqbZ5HghMXAdiv9/cD/
4DHLbA4JCtm6xB/6H4S9J2ksZfkkYCttlWGolASf9gbR+kIS2J5tUDk1JQ3H
NoxHvntAgs+rA6JvY2Tht+Wbm1pFJNj6znT/rUIC3Arh4jRGa+Z0SQk1EuFt
s3r/IbSzh6Fc/ZAcpBEG3Yfx8xT9NqXry/KwWNEa6I9+K3xMnYdfAcjXexV4
0KvfG7SrZRTh8O/O0DT8fskGOHZZXwky4YLbLnTEdSXjYn8VkLnDmSZUQIKn
RypMjdNUYaGnMY6M45/ilr38t0INdhnJ8/Ki9R5LXD82pQ7T0luime+TgDFw
ywvXQk344VdZ0Y/vn2bfrNWkqAWzx2aIBmjC2ZDG7Y1a8KQNmuvoJLiyn+nN
iyFtOD2xrJZDI0Ht2+UuTn4SvM41EzfPJoH3zqnpQn99OM7A0JiTTgIvs7EI
l0JD+G7E/sE1jgSRpaxT7L8NYRdpt351LAmymA/p5WufgYNRZZ4rMSSoL3Fh
Hvp0Bs4cerISEE0CdqY1nxNcxjB95sA5rwiM14PtjhJu56D7y8R1yXskaFg5
dXrgyAXwmWlg9/MgQbeha8nt8Aug/NbrXLI7CSbzktj5ei7AmLUjV/EtEnAY
fnqt73wRTjA2NHTdJMG53Gua1bRL8F2bb4HXmQTz+7RSm5mugOC7qj2adiQI
ab8YnmNnAVOfdYOOnyfBqSQ+e7tICzibFJWocY4EfBdaj0uWWUC7/J2/hLMk
oI2rclT8toAdoUkveIxIULO6I7Y+2BKurj4cqTlFgu+HepNGc6zAvCZL7z9d
EpiEnqWKjNiAYNiolQWRBLtOcQSOMdvCSOwGGSECCb7wNlrk77eFyEdnl9/L
kMCVIi8u62wLPR+IYUekMJ5VvPc11mxBu61TcUmCBHVj74rMha/Birz5iU3C
JDioeao6w9QezNwHSPc2kqDj/dS/Ih97aFAt1N7ATAJ3mxDd5xR7mCAeWfJi
JMHLiBedA1/s4a22h4/tmi6YdhNnd7k6wIBqXLr4H10ItRcUpYbfgFcK325L
zujCRNJwRO4zJ+A36NO82KELkft9OysHnUDg5yn+sLe6kDoQyf6ZwRkEzHmV
H7XqgobzAaNfYs5Q/GTCcu21LkQkWQzzXncGtSTXL+51uiA2/GHZeNEZ7nTv
Thgq14Uzt57I9HC6QkHkzwq/WF2o6lZ62r/HFUwJevt2R+vCTqVqnWF5V9CT
PDHxLEIXxparTL+aucKOw+a6U8G64B5QEfQ3zxW6JD5PbffVhfSI0p7dGjfB
gksz84Ud3k/N9bdzcgPHUIPtm47ogh7T3s03At3gkd5G1oMqulBslZPokuQG
Dz7L5JEU8XkS9AKvZ27A/ltlzJWgC5uKs99Hst4Cjc9xHcl7dUG6Ol2inHIL
/rJ7zLBy6ILH27j2P+3u8H6ljcv+ow54HRlzfTLiDt93u+jKdemAX5GCgOcv
dwj4qHPo9zsduBvef3FJwAN2LGYturzRgXjS3qnFSx7QUf1cQK5WB4pqq5nn
pz0w74o6h2g6MFwypDzH6gm/KcLSTXY68FmYOFC83RNmDTaZrljpwHjk3YAb
hzyhbZavTOqqDsxeP/Bq5pQnfD+S0nnHVAeW9900nk7yhI0mDV7fjukAH4XF
aVLMC/QLKNOfDujAsRipnFENbygc7Gn98kUbzAXKS3YZecNfxQzOnSPa4Jop
/8TMxhtay6W36X/ShowHqm87I71B99BDl6RObfj+6tjSy15voAynvxqu1QYy
g80J+k0fMLEUtyMla8O4S9a85X1f6CYc5ZEDbfi7tGeN8tQXdv5Zrk5V0Qbu
gNxNn9p8YcYi5dEfeW1QiS7aZTzvC+Srv5JyD2hDdOFTPR1NP8hSEWsq2qoN
hz93Z4j3+0Fj0JsK989aoFUYQnNlDYCrPeOUaX8tYKZq1X3mRjMWP0z21IKm
lNUh4x0B4F57aY/qTS04fu+msKJUADysGeN2ttEC4yuXyX/PBMDYWhox/IQW
2AooRt/NCoCnj2ro/oJaEBk47pl8+A6ULx+TvZWvCV1muoZPLQMhbEQ1fetj
AJuP11ZCHQKBZ/ylR2EpwNLZ6PvnbwVCzZM8ySP5AEKGPavzwYEgcmyrglEq
gMXRa4UyhYFwudLKRssb4LtcFFPu90BY1bcoJ6oDbOboqozxDQKpGoct2+9o
gPp/VjusU+5C34+tLXKuR6B/7/3mjOVg4D267YtXgxLoVLXJhzCFgFSCYuju
R0pQQpqnuLCHQLpR39FmqhIE2mq6k3aFQEv6jllJfyU4WNAv+l0zBPIcuApV
VJTgtiS3j3ZYCKwy+1tQyhWBX85TekowFIpLLrPx31cAv3pK6geRULjnOvrm
VbICTBo1Mf93IBRGmDkKg4MVoMaNtz9BNRQubw3IPGCjAFZVxSFHLodC+fG8
0s37FOCh8uhwbF4oSH1pu2uffxgM4HiC4uEw4AOhPVJP5OE707TgwpEwkCi7
LLrtgTzEvwrPeEgKg/bDLWf4M+Wh+1RLrpRJGJxv6vpFuiMPFy8dqxbzDoMr
hgoCkfrycN3r6ABXXRgoC7YI1A/LAbv6xNW25jCQ2v5U/ct7OSjeEDIe3hkG
YlXuBKFXcvA9tOnbxrEwiLXN3NxcLAceKbqMKyzhsLOlwF/URw7uVmhLTJ4I
h0/nNWt/CsnBvtufH+SeDYd3nSIcrpjBr1SDZC3Nw+H3K1U9NhY52Fz/UnnQ
KRwWF3du8PpGhLh3mic+xIdj/vXN3KonQtachsuLj+GgUHJadtqJCPBwaMF3
JBw6s/y4Jq2JMHLL30t1KhxcCoQGVi8QQXy1NqjqbzhMtmx776ZHhAdb1JOL
dkXA58fxxERRIlTvV3tGtoqA+50mrM/7CWBx2+0mn2MEOHQ/Dc/rJADH66JD
sR4RUCmmXVLWjNdthTNCwiMgqmWGeX81Adjz/vm4l0XANqN59qJkAlQtKBz+
+SQCBmrPptCjCXBV12n2Rn0EjMslhdQG4/WxoUvW3RHAqXpI74oHAa6I1akb
r0SAI70x5IoZATbf/LPYvjES5ouXIMCIAJUvCaXHuSKhy7vc7NUJvG5B260t
GgkH3x5TeKtBgIryvp7aQ5Gw4MumFaNMgMsbeGNVDkdC25rdCS85vJ4dxEDU
i4S8cjGTdxIEMP/+rLrYMBIgmWlIXZQAm2De+cCFSBCYPxzYK4TXh6xGRBwj
4ew7wbjUrQRgk8lMzfCIBHN5aH3BQYCHfl2G2+5Ewp3f5W+2bSIA6y7SS67E
SLARTeW/zIDXb/h5RWRGwvTYaoDBiixcfF5FZL0fCe1cZpNuS7LAwvFtKrAs
EsQOMLl1zMtC2UUJ+r8nkbBfXuic5Q9ZMCu6fMGrPhK+sX5vkJ6ThY0rKbyL
rZEgn3aVVX4a7z/e8calOxLmGpzs3Cbx/nS2u7NDkVDsU6P644ssME+D2rWv
kVDgdX/owWdZKFXxnB/7GQnepyUe547g/eHlRVdWIiFh706Z4SG8v++r1aeN
UWASTXh8cVAWSg6ICptwRcF/MoWvhAZkwdTTrOv9tihQa/nTu+cT3t8cH2Ug
GgUKpcMON/rx/m1vdN8cioKIYzlrDGgTO6Z/pMNR4LeQzzPYJwtM1apVL9Wj
QEbzpCjL+v2sbo7qelEwkU0v9Fq//3zRvqeGUUCtDRU9gs9nvD82ePhCFPSp
Fc6fwu8vXhRKKbeKAh+BuyHlOD4T0lkDKccoOJ7qKG0zjPcnR7EWeOB4FU4T
HUdloehL43/id6LAhiu4sWVMFs4f/ueRHR4FP5hiWXwn8P57CrJCiVHQ2Myz
eG8K7//gOJmSGQXsPf4+47OycE78fjbv/SisO8pmFJyPDW5DJjFlOJ4rHITy
BbzOe7o5uD4Knhf/sBn5JwsdX39wXGmNAl/G+5RcJgLov0g4o9wVBYINP8cf
sxHgyI2e/unxKDh9dMykkRfzX9tTpPFbFCRl37D4bzsBZHfstM5aioJT6XIK
G0UIIP7KfO705miYavDMdZIiQFYmg9xB3mjgvRNvGydPgG1uNA8moWjIr82U
/6OK62/POEOVVDT09oYlxB8nwC+vG7w7DaOhk1PNj36DAA6GXCbzptFwe9eR
hBJ3AoxLlGe0WUTDwytHnCf9CdD3YX5vgFs0/DW8Y/wxngAvpX2UvqREQ6s9
B6/UUwLEjoZfKh2MBoNf2sFXNhNh8xNJWuhENDydrnLYz0eEuzFvx69+jwat
f1F174SJ4KG21ZmPMQYGlYPnK2WJ8H1rRcXs5hj43jk3NKFMhOtfz/5p4o2B
T7r3z3/VIoJ5cmqg5160vZPKcWMifHRQfXVGOgZUGh5cyLlIhDPaA1skFWPA
xFHcp9aKCLrfRZIG9WKgipP38wE3ItQ2vex9bBgDRzr+DN3yJoJSptWuOLMY
4Li1ZHg7kAiS+vn3tR1i4F7bo0FyDBHyRPRnhG7FAK1LrPVREhFEfk/LLvrG
wKmhlFd+6URIa4u61R4cA5u4mwaWsonAmyPzND8mBm5/vW2wJ48IkV7v/t0h
x4AqbwjldyERWAxval+gxsAhj4B73qVEWF6tauV4FAPKHW0rEY+J4PbBhGfi
WQxIJu1i2P6MCHOFy2dfNMSAyGmCp3EtEezuZKSltsXAf5XlXBp1RBg9rz7k
2h0DCuSSxF6s9xelh8VODMVA2bT+qngTEbqZA+32TsaAOpXtsuhrIpzuFyv+
9z0GmAso3zubidBc3vij508MmLm+Y1B6Q4R9mxkqH2+Ihcx4VXvbViLYqgq7
BLHEwmSM/EPNNiLkO6hIGWyJBeVsgYHX6KnM8193cMeCtn076xr6ULtb7jhf
LGxYsLccRzswxF99uD0Wyo+KE++gSwilwn67YqHj/oWX7/D53yxae4+JxUJd
3GanPvx+2cSvSfz7Y2Hu21pqZgsRXBtZzoxIxoJsh+QDYRzvo0UxzmJCLHzl
Pst56RUR5iU0W24rxIKe6BMZczwHK5iaB+uoxkKTB4uPGMbDI9xbixtiweiD
6qXSFxjvmcqn94/FQqfBdVdxjK/qrvfuN0/Fwimb2xZbq4ngY/CdqGEUCy/9
sy91VBBhrfzgg+6LsSBcs4/cWIz75+ejtrSrsdDW6HdmA85nIJ+1mKNNLMTZ
n9ssgPPN7EFJ3+gcC7ufHFzszCQCKb/m/Du3WKhPfXLSP5UIIb29vJmesVCg
l/CVHfNpsxpfpHxQLCTI/qp8H0EErg1hPpbJsfCkSu+C9m2cL2Kekkx6LPxj
YJ6VukmEeMv6+WVKLAw9muZlcyQCX9OqQ3xBLHjl33eIsyTCjgjXS3U1saCo
Jzi45xTu5/wX1Xd/joXxIzaXrHH/tiZ5Lk9NxILUn/bg70KY3x7JVVUzsXAW
+mf9BYlwoK9D+tRiLPQeMA8sZSeCNEV3t++mOGjsGi10+E0A5QMyDP0ycbCF
v7FXvJ2A+yDbsVj5ONiZf+ylRwsB5mtH43SV4+D4/W6OT40EKDFOFivTioOk
eqvk/hoCiAasku6djYPoq9VazQ8IsKbfE6NiFgcsfGHKT+8T4BN/+cdv5nHQ
Yrl7rI5OgJQHVtfN7OJg6W9kj2AG1q+eN1Ey3nFQ6n/e61sUAb5Sc7vH/OOg
gMpidj+cAE0O/rvT7saBK3nqjVcIAe4wypUzR8eBtDLvY/c7uF+3sS8/iY8D
mQYd42w/AqiRx7WcUuKg+dRo64Q3ARal0j70ZsfBS/Z9AZ1Y/94v3RSOyY0D
+xHyO3c3ApTVn7TRKYyDAFP2faquBIiOlij9UxIHXBqCjCLOBLA33bBU8igO
tkUe+brXkQB64v1gVR0Hu3Xnzp90IMC+bxVh259jfFw2NSdfJwDT0+jOt3Vx
YLvaVMV4jQDDd+123m2KAyPYnxBnS4DnBlpWym/i4KB3RKu2DQHSdggVz7XH
wfu7Pzu2WxPg9peFBfqHOLjy7PZGPisCnC1rVzftxfcpfdhMtCQA0bsghHMw
Dr5lnPN2tyAANymoo340DkbsWG4MXSXALPel7Z4TcaBN/zx7A93Sr2AhPRMH
h8LvkkTR9/O4H3z+HgcrZmwVK1cIcNdl6hd5IQ5eOAq5rKIt1BrUTi3HgaQT
0wNxvF+DNese01ocbJ1WD3FFC3V6vK1migftBYm9E+jlDENBR7Z4OMTTHB+I
4+mxPXRFjCMezjPf6tPB8VYQNxZ85IkHKc7831L4PnGrgz+iBOJB7L/cniP4
vo6vq1W0d8bDlfEOCzeMx4mE+KCl3fHgYc9p/w7jdcDcobVYPB7uH294aozx
ZDlA4rc8EA/CR1m5/mG8x37tNt8mHQ+7/xvhbMP5yAp7/y1QMR6GHnoF9eH8
eRsXKympxYPFPd41wZsEMNkdcmcW4sGkUkvL8xYBtlaq8Jrox8PFcBPXHC8C
fPPnu8hhEA/UBf4pB18CtOrP5bw0iofilS6ZcwEECBmmKkhdigf/4e6gEOxn
Wx3LdOOuxkNKzI29iWE4H6u1xgvW8fD9VvrYk0ic3+2fXJ87xkOt/52hEwm4
fs4IlJ4MiIcHhpz6N6kE6G4Il3Ckx4Of6w3uhy8IsNMoVaHzfjxMm/5n3NSA
/fHIfV2FonioHqwvGnpNgKnVBst/FfFw81cCfec7AqwqrFGim+Jh0bSwJ3oE
+4eCm9tKv+L4ZKNidmwgwjXFQAneuXi4OhPt0cGM9boxVsHjZzwcKAkadGPD
/XK02Fjjbzy0mEfH3uUigq9zjSV9LR6O7jMsmN1KhJf/WlxZmRPA5WfJMAgQ
4fjOydh29gTIeGfykYr1JrZgkSLHkwDwKrSjeDcRPihuLE3hT4CcCtLFbKxP
5saibZd3JUB9Cb+Cwn4i0EdlP9WLJgDl2gXix4NEmHTWmJaQSACJyoLt5lK4
P0Rd3PRdJgEu3ErN4yUS4fFO+23G8glwJyHXSUueCCsFnhLVSgkQMdtkY6RA
BE2lUAWhIwlwT7FSh6REhOCmZN0AzQQ4YMfYskOFCG+Mc43HdBPgunf+6w5V
InB/fmSpp58ArELcu+2OEOGsy0vXolMJEND1oWpYHff/tY473EYJQBewD1cB
IgxFDcW6nU8AvuMdabc0sf4KzVE+XkiAGjbFv3HYv1wrXClRu5IATrN3GmK0
Mb5KW2qzrRJgiGdul5MOEX41bW9jvpYACRcnVWR1Md5n93+yu5EAlX/kjd6j
fT4rTLe6JMBW/ZliExIR6lx0l2XdEyBLMCP5BXozSURs3isBpo402nEfJYLx
jr/HH/snwNzc5tvq6My5LjevuwlwfuL0sePo8ZdlmUfCEuDv6j97RbRsSkQT
Q3QCeCj8cWNCe9rbfKuPT4Bmh38sZfj8lxqa20JSMN4HGF8fQbPzCWnqZyTA
wufddsU4vrOTi9c4qAmwxBiWuYbvk1XzLr4jNwFO9kyIHkZPxhY9SyhMgP21
as9O4fsTrEPGzpUmQEGVxqGTGB8vZQuOHRUJYMjgqU7A+DVwHFEYqMb43WWt
/6tBhHNVP0MsX2L8F02uHcX5oIS3le17lYA7vJlCC87XpHl+79c3CTBiP9yi
gPPpzWp+yLkrAYT5Ox514PxnmzS/9ZlMgG0ec5m7ZbB/kcz5rTGbALIlj0vZ
MJ/kNviLMP1MgHhb2WujmG9NBfKuYX8TYFwh6oj9PiJML1P4kzkT4atmBssU
5rN8u5e6KW8inJJs/e20gwh+9LO2QtsSwdllSW0W91PuE1ue0PYkwq3lqsUO
XB8Kme4XS+UToXXpHIMRrqcAjZP012aJ8Od7TdfETwI08+5vjbicCN7vLj87
8h3rzSTjwimrRHicLJyYPEuA3NhqUteNRHBTnS0wmsR6PSI2NRKQCMuvr91h
HyQA/91l2b95iSDD/frREu7HTTs3i9x4kAjJl1dOfMV64P5oO9dQaSKEJGw4
ONZEgI+jSrMvqxPB1smAuPySAGFeep/knyfC052VAgJ1BFDZavImry4Rzt3Z
+/DIfwTI0PQoCG9JhKOpHI7lzwhwsjeYvPI2EbQUnOT/PSHAP+fkEMf3iTC5
/QuDCZ73r2RXWp/5lAhPJK+Ny1USgEep0bhhOBEuZp2Iq3qE54f2D9oKXxJh
UxmX/dGHWI/Wfu3ZMZcI/3l51ySWEqArmYkn8mci3CM2lhmWECBYmpfh32Ii
yMc/fi9cTADFJtFvTn8ToXds4fIf7CcmLxEHR9YSIUBcKGyskACpC5ptRsxJ
8IC94M5QAZ63ogxrGtmS4PMOZp+pfAIU1TinFfAkQdt83j4C9h+XjAPCdgok
QRnfoviNPAJwzsTcjtqRBBIqsq+e5BLgvyCK7dquJLjB9lRSEO28s/Sci1gS
BI+VON3LIcCeR7W6nyWSINVzcyEzulP/rfxZySRo9nCfT8R+Jmh0QOyVbBLY
2BWZK6DlvWa3Kh9OAqfS6vlJGgG+8KxueKCcBEO8uS+L0MkF7D+E1JNA2Sr8
3R30UU2h4WitJFiz8BOxQy99PNTOcDQJJvzdiy6jC5xVa12PJwHUmrquXzdj
O148ZpAEXSfLrwWit2SbZZwzToK3540DitE1itcjXpskAcdjfvpX9I12Ty+V
S0nA9d6ldn18u2zDrhVdTYLsycaq9fG3/yOb7LJJAnZ+NTsmfL+A5PyjsdeT
wLuQXhKIJkhXKzA6JUFkaKPVVozPaOOrvW43k2Dsbp/ZQ3TCpR6+cY8k+P1T
/IIFxldnYZzJxCcJSls+yohi/BciF382ByTB1vEv2T/QeeIso6r3kkA/48j1
DpwvNuO9L3ZHJ8GhlVMTT3F+n0zLl8bFJ8Hm0yksTTj/14N0sphSkuC4Sv7x
oSLcbx9a+kxQkoC7+fq4CuaTr/5Ne9McjIe4v59PGQGkRwPN3uQnQdL7TS9b
yvH8ykNTKi1Pgp+jjnkRFQQwdh6ed69PgniO8ePxeL7dfKpm9ejrJLjGs5pg
gP3sf4fILNvbkuC/AxynBWsJcHDCYNuz7iRoHDe/UY/rZ+3Sf6prX3E8IT7e
Xs0EKDyeFRjCnQyShf/Envfi+jjgFWHCnwwuW/m9W/px/bKeSzywIxnEy59d
7h7A+L7kyHsjlgyDwbXt47hfn1P2beZSTIaeWJHSrq/YDwuadg6rJsP+EM7u
l9MEqJuX7y+HZHBqedeaj/VCsmxmxkg/GUZKSqIu/iDABomL3ORLyaCdE3n5
zBIBqpiVtl+zSIZ/hh0983/w/D/KK6pimwyBLFW+EX+x38h8I/fJORk2WNxz
SPhHgEjv+2rFt5JBfsnuIxMD7qemQbp+Xslwtqmh3Ab7hyI+1fMid5PhbXqx
GiP2DxY/Ba78CE0GzyE5kspGIgh2/LR7GYXjtzjlaMlChNbity4J8cmw+SDb
LV9WPE9FFHpZpSSDpljHztD1fuNacNDhjGR43JYjG7SJCLMki0gWajLckxkO
cdxMBBPGHVn5hcnwaMtzK348r3AOL+R5liaDvt/Wqg50/fN3pfoVyWDbZ9Xj
zUGE2+nF1TufYDzb218IcOL5xjOsbuZ5Mmxck71BRX8+Z93y/GUyjPsKftqJ
/Q1ZXvN99Ktk6Hjksy0YfWqr8KfLrcnw2YpRZhjN9H1pTPYd3q+mTjzITYTq
tg+zG7qTwfeDvroV2vFB2WJnXzLMRBk4R6PFwiLX6EPJ8JHx7Ew++qONHdut
sWRwpzQOPEJH6+jwkL4mw1WRGedStLaoyA7BOcwPYfvedPTS2l/RyZ/JeG47
cNoTXTLQc+jJb4xXsQCXHnrN2Lnu5koyeO/jpW5Cn25lOy+9IQVqipYCn+N4
adrUmcmNKdDlk7loif71VDmQvjkF/O466azi++sQOwXNuVJgUTTncRg6ueB6
8Ta+FGC1T0vfhJ4QYdJ+vy0FdkRPavhiPJXI6R+jhNGVD5bGMN7hXPKOeqIp
QP6htEMT3R/cysQkkQIPKxSX47bg/nhrVfq2bAokCK5e5sX5a59JaiAeToGx
sOIMHZxfEStps1nlFHC6/4TVAee//szlexbaKSD9umIqC/OFr+X3DmG9FOhT
axB/gPlkoxlb1nMiBd6VlfGWYr6xydb1nziXAsvJFRQKI84XhxhR8VoKxLva
h0pj/n58NT64JSYFnhSJil6ax/Wq4e/WlJACDPPWJ/h+Yf9fJbj5DjkFVgck
7zbjetmVq3d4kZoCPziP3pf5RgDLwMKI4YoUuHDl3ZkFXH9zao5KlX0p8NLh
VfjjITz/VLC8dRpKAbnBnaXeuB/HHqJYHhxLgZLzhyK0cT3L7eiIpsymgFsC
+f5QH57ffhO+hDGQwdYl6b5hN+7nji1eOhvJQLSx7lTtwv5+3IJ7bRMZ5sZF
Vg59IEDthwRVN14yxIT9MtzdiefHhwtx5vvIkDwlGW7yFuv5zMvZVwfJUFHb
yhHaRgA3idhjBBkyKIn9PlvbSoDxjIMbmJXIUHqs9r3GGwJQen5fvKFGBo3i
rNMR2C+YbG2s7gYyVH7QERvEetUSctm54BgZjKyDTqZh/xD0UrJ16ykykGJu
DzGh1Vb/SPicIYNY5Q61W6+wfiu+CvpyjgyyNuU+c9hflLgmDp26QIb877uf
OqFti6+qVl8mQ0m3H9ufRgKITEqn7LEiw1LGk9vh6F7RlZ/hdmSwf1i8Uxwd
f6n51LwDGX6pkBjXzzfHycmFl1zIkNUgp+qMZn5vyfLqFhkGXIPfiqKfcxAs
ZL3I4JB/sX6gHvsdvX/PU/3IwPb6gwgVLRP0ZjtTEBnU3TjmHNCTz8m3HELI
4G2SIauJpi5Zv+uKIMNDD/q4MNpMTk5KI5YMBbEy7ExoXkeGsPxEfF+Lk5nf
sV9qzW8b40klw0ThpuRx9L3PaeCdSQbzwugfY2j1XXYZY1R8v+LMnGn0b5PD
SyfzyJDHJktd77fKEhiNHxeS4WqTWi8PPv/a2/ZSkVIy+KaVqhPQopsyt4Q/
wvn4MfefCbpf+7rtr8dkOP3JnhSKTvRTrL9YQ4YtTlrP/kOffMK8u+kFGV75
xrGuoVnm33nJNJJheSV+Kwnj8580pZvcjPNhWfk8EX37mgOR8S0ZLoDd1yn0
1CDL1IduMlweztYuxvjTt3/QVe/H51nfkNyO83fRmEq9P0QGlZSHbJHot82q
pl6TZND8d2XlHs5/CPOmys8zZFjZdu0FO+YHaHRzn/xBBouAO22p6IcVzq93
L5PhUmvGxibML/tvR8TD/pHBq/1chxXmn/jBLQE/GVMhmX/77k2Yn8mUXMXG
LamgtLDb5Srmr1d4X9514VS4XL6nXb+dAFpXdO5VQiqsSZ/If4PrhWFkYNlX
NxWEnD07n+B6en7Vw5mknwq3ZUYWCnoIoGRZeKHHKBXa1gw+ROP+K2XDTfxj
kwpNzhvyr+L6nBovuF9nnwqFu1vPnsP1m2+rLRzunArnhBtN9XF9i15zZ9vp
lQr9A9O7ZHA/3ubwaVAtKhVW96n1j47hfjlzy3hjfCoEc7j6Nn/BfucGV0tb
ciqINlQxFY9jP+mkVWmenQqOPSn3r2H/zuyaHxHwKBVeR3jMleP+/fKn5oZj
1amQ38t74fYMAfxv9rvzPE+FichDBcq4ny+7cVrQmlIhiF9vW9EcAb55uCk1
9KZCzOY3I/pYr4qWOEoiB1NhvG/l7yj6uud9sbOfU+Fv7/ZoNzxfjHn1cY7P
pMJZc6fEIKx3tL8375b8SIXAe4ptDFgPL/twLLsvpkIo2xybB7rPF76wMqTB
TYcmyVMLBCD/6zXrYE4D/sSCHyXos/43O8ib0oBx7bcT2yKeVxg4SFc50+Aj
RTDNDN0RkPfsAG8apB/JtstFR28Awk/BNJC6kN09iT4e2Jv3VCgNkp33D4n/
xv6O6aZQ0J40SPKjB5iim4LY44/vS4M6p5zaYPRd5jxWvkNpIHNFKLMIrXlP
w/eTTBq8vD8m8gb9b2Pvzxz5NAjY5Gg8iq4JdrW7oZwG28pYdX6iPVnZBw+r
p8EjYd6VZbRCaK7RP600UL2lGbmCnmfTaG46mgaWM9fYfqPLwz6qx5xIg8k/
2Xen0I6bXSvOG6aBZ2MPfw9aMmLLQZFzaaD5u7yrBv11Sy5l0iwN4ji1htLR
eZHq/OWX08BXrfikG9qK42O4pxXWiPdt6iT0nmgXBq1racDClPueBz3IucV9
s2Ma/Cy6JNWD8cmIyZnudE2DMDMmx2R03XtXCX2PNCiVkUgzRo8LalrWeafB
PkPXSg60bPZAX+ndNHi8JqLksj4/Yw8EJMLSQG1hbXQn2mu/15msqDTgo+Uz
vsT5bSgTaIlMToOiWEbpDeiv82MbmdPTQGlN+G4a5gen8iNNb0oa7FImjsqg
TeoMnlzLTwNFm0wDA8yn2Xeh+aSnaVDcEHraev28KnB+7HltGqRsJ6h+xv1S
yWyvyOH6NBiIjHI2RweO1qWItaYBZz6/5UnMX4Ffy8EMgxjvzPbNWzHf1flu
WD/dkA7qZc1FFyZwvzVRpRJY0kFYK2HPS1w/oRmbBvI3p8PsV627+9Gd4nnG
KbzpsH/1yuMFXH+2h4e03famg+HvaqnkUexXPYv9pw+kw8fkVhcG9MPn3s8s
pNNhI1fGgD2u3xXdbXKGiukQd2ithjSM+/U5Q1HpY+kgl3gigBvXf2XabvPc
k+lArSCPhGB96BucTRU6kw5hBcp+G9DituE8Wy6kg1K86/hf7N+rPeoZJh3S
4cl5rjRu3N8HnsWpXXZJhyorT45MrDeMDFdud99Kh5SwXRmS6BOhK98a/NKh
1uKEw9mPBBghHx6ixqbDnb+zmh1Yv2juL+4zJuF4tLMfeqItjI87W6amwwvP
ov/2oce4rm7YS0uHYNY9XyKw/uXOTjffy0uHrIFL23TQNm/c48cL06FVsUeY
AT0ZHCmW/ygd9NoPvQnCfqLASnCGrTod8usng46jr2vRKq7VpMORwgY5QfQh
ESnflhfp4GfE83n8PQFmVh/rHmpMh83HQ8lP0cX9WpyRzelwOzXhfDza8Ulb
90xbOnCY6oo5omVSTCgnO9NhS07pv5Po726fbUu604Hc9HWGgC4/4yjL1Z8O
ytb0b9vRrrJ/lpyG0qGgfedGFrQc5926js/pMPVg76FF7HfmpznDCZPp8IeS
cHkKXdmceiZ+Jh0896hnj6Ld74vv/PU9HQJD3n0dRCveK/1stIDz98jv8BB6
yUKlqOJPOlQa/vL+jH4CjW78/zBeHAOV02ivXaePuDNmwD3lb/2/0aorfRt7
WDLgmuCvL6w4npVe67eKWzLgvSjp9U7088ffk8lcGdDx8oG7HNovyfvyH94M
uGE+MXYKrXGTZb/ZtgzIkqhjWY8Hg2Hc96dCGaDUb9Yei66TFnqyc08GHJ4h
Sz9GB7Lfv+OzNwN0Wsp4R9DaUwT9gQMZwP+l5wYnzgfz65qt6tIZUCFxVFID
3Zh7tD+LmAF/azqO3EQHB3XS1xQyQHzEJLoQzaYxKV+nkQEqt5bJojj/zUI3
V/foZMBAw5UDlujw5dXGQL0MuGwsk5uHZq/iPa9jiM/rEWVQwPziltLwfGWR
AYbNf8g3cf98t7lFc79tBpiWzPS9RsdPGm8Os88AXzdlDRHMX76c6+n6bnj/
6ChjF3rbzuTnbfcygPfAFksjXA8im2Y3fMjPALaPYsthuH7GJXXGEooxnuJ+
iyvoB6fTm4we4uf/Uz/pjOtPgXws4v2zDCiR+e5yHvff4xJ5fO/fZoDt0o0A
MVy/3MdXF+PfZ4Ac68jhJHS3o3HvmY8Z4HX+2C4WXO9XqhizOkcyoPZ2/vIY
2l33skTnfAZ4jljLJWC9ULtWtSn+TwbsCdBrWUZviOKYMfyXAbsyq6Ku4P4d
+eFZ2TvWTMiufLZ/H9abM0tbE+LYM8GP5e6re2hBoeu3DHky4dtXT9HPaJrl
NpV3OzLhued4UTLWL7sQJ6G43Zmw529b0Qxa6kHTv9PimXC7z2YT4P5f/dOt
vkMqE0zrCoIH0b4CrbmxxEwQCZ28cwDPF1oqYqGnFTNBUSIr0gXddufdiQ7I
hEchX8OX0PG5+2VidTNBM+eVheIU1udmf57T+pnwKrya8yZaeLb7F5dBJvDf
O3PnAXqUW7q73SgTbvi1lAyj8+XvVceYZMKxXOaYrdh/3DD5lGZwKRO2Bcvt
0EQTfeR8uSwyQb84TM8BvUQJv9xukwlFtpJbE9G19SOaMfb4+a6rrtXooAkl
cQPnTLjF/tqmF623JZaF61YmyAdumF1Ec8pMTL71xPc1KWDkwXr/4Yz6m2i/
TGDS78+VQKe6JxWfCsqEYsXQjypo87SZGM7QTKBfCc3UR4vXaru+jcwEWeaK
3+fQUyNpxtFxmXBKpP3rZXTpxp8Kp5IzgXDC4LY12u3Ase2c6Zmw9+rDQlu0
ysnsv22UTBAczA+1Qa85/x6IysmEBc3P2y3QDYmnXpwsyAQpN1EbM3R4dS6N
oyQTVEp7PQzQBp9W7rY9zIQX6gIXNNF8DMa2UY8zgSFtfKcsuk/swbGTNZmQ
9smoaSeacpRRkqMO48/CasuMtrI35WxrzIT6Lxc4pjAeB2PKvke2ZEJhmXRz
K/rbQ9b3J9oz4X36hcIitNdyZUrrx0zg4ooVtkLfH9EE1QEcj1hUqjr6w+u2
yYIRzA9/9m4BtHTKF+WQqUwg7r3z9gXO7wU/l9GFuUzo+5lcGI8OtV4Nt/qV
Caltx0It1vNBjv+T5komzF3LiF7BfOLaSb1bxpAFBJbzfU1oNUYpqd0bs8A3
84VjDDq5Q8dvhSMLmppKnu9EH7/hJvJ4dxYIf5nfIob5e9uYoXmveBas5XdV
jWC+56lGuiTuzwLnK/tIFDTD5pyXLoQsMJKjWQiiK/LeW0lqZ4FixmTbKq43
oWFiAdUmC7gUgrQqPxPg2KtaQ277LLCLY3xij3Yv0V/2c8qCnFi7c6LoDh+L
4xdvZ4Gx1rhRLK7ve9vjZwXCs+A8aZ+NC9aDhwy7ku9FZ4FCYb/YIfTwRIH6
fHwWdB8oy/iC+71KVV3Mu/Qs+Ncqw3gJPXfmByGyOAt02uWurNebnSq+fcvl
WWCwavt8G1pvz6aga1VZ8LjayKgf6xPtm8gH0n9Z8Haf6RUrdHt3kU9lfRZM
h6/+PIheea60V/x1FuyuObrwE+vbucjT7hveYTyHLN3X+4mgm592OXdlgZKy
zhZjdJmZ3avB3ixgZbNWE0VvPhCwrWY0C5jrTlDqP+F+xs1ed3AiC+5F7R9L
Rlv9TrmWOp0F+3Rcp+3R/zWWPnWfx/fNs726E/39J6uvzp8seGJy9N1P7E9E
Ra5obP2XBf2pgx6taKOT1RuGGSnYj1Iu5KPvenE3FLNSwIWrMjAYXXXfLtib
nQLJ5/V+2aAnPrzQO8ZDgY/Pgh4dQ29j3L5FUIACIpeIzdJofRmXtrEdFODc
mKkogPa52BzzcDcF9iYRNjCgi8P2nAkQp8DU3KX9M7gfDFZ58p06QAHaoaTS
PjT32LvundIUqLx6kPwGrcVzMPUrkQIva61HatE31QMvPFakwO8C6/AKdI59
n/A9NQoEhevFF6G7ycThM5oUsNea/p2HZmsKp4mQKHBUmKGajlb+NWo1p08B
xbHzb2no6yKqEjUGFIg6Wa+Qg844mfA1zJgC1JMCs/fRb72mH5w3pcD2DNGZ
YvTafW3HveYU0DlYJ1mFlu1Kl/1lQYGV+fT7L9AWjPM/X9hSQPjPxbNt6ESZ
E5XRDhQgDSZLf0I3XszxuOhCgT+JPAdn0YthK8oH3SnQOUY+sh6f/Y+NV357
4fjmfpvzo83Gimob/SmQa7QWJImO4Nl4J+EuBaT7Bqm66Dn7yo0y0RRYkuhP
8kWLpHK8XomnwC964JkMtGGTdXhLCgUO+mh21aArRAS4bKgUyNu2aZ4R82P8
pOM7uTwKlO83cd2PFvRuStjwgALxDbt9DNBeXe7bMiso0GDGNE9FFzG2911/
QgGFw3s129ADMhKZSrUUuPlp6eMfNIT37PnwigLR/dW55zB/WTSUDm3pp4AH
0aNRCNeDkkPs7MchCqRE1wecRl9LnSzNG6NAi1nx0l106y+yvNYcBciTmh++
oY99WMmqYciGQSdOwhtcf1xhl/J/8WbDAMsd9VBcz+4zEwYGAtkgzqorUIv+
ZOD6u3BbNgiMeIf/QhcKhJAshLNhOMWD5RLWB52csrGOfdnQaPkwZz/Wjwes
qpGSB7JhiBpaYoreat8oF3ooG6RMz3wKQw8R+gI1ZLPxXPzTeQLt9R/TnhLl
bMi3thdNxn5hRDT69Sa1bPj7fOVHLVoveJuztXo2EN0zQsbR/Cel/hPSzoY9
voc+EbC++ZQ9trmtmw2kk3GhZ9GjvFqcH45mg7ZFeLcHuqzv3KWIE9mwXG6i
VI0WVB9hnjiVDYIJz9W60X5U+yItw2zg2vOg8Sd6jHnRKMsoG9w0ed5yYP9x
3C7g75+z2dDbO3RaAv3wzWb6WZNseNvOckwDvU0mSb/cLBuWEh3Lz6LHFwpS
7S5ng7ltfJMv+qSpvGbDVXRitGMMuqKmdnK3VTZw1hr6UNA7RI7FettkQ52i
0+z67xl3gt4r9tjh+wVw1j1FT45fGiLaZ4P8J9ffjehT+pPB0TdwfOXDse3o
ymJX6SmnbLhknRHVgxbiWe3Sdc0G6389swPoQLcQX6pbNpwy3f1oFP21h2fv
qns2uDoSh7+gT6tmtJp44vukf/CYQFdl7XOr8M4GS41mn3ULM5bv5PbLhvdX
63+s33/XWrXePiAbvnjG960/b+p14/VXgdkgp6GsNog2lDy9VexeNrx8/WLn
R3R1TN8Tv5BsyJAi+nWgd/2yutoXlg2rtyLtXqHvnfvGphCJ87FQOVyDnnni
WRYXnQ01VWWzZev9oTCzyWxsNkj2hiTT0U8Cotf0ErKhwIs0mogOPko/xUDO
hlyShv9N9Gyh1OKFtGzwuf1l+AramLM683FGNsxk0zeeRO/pap1xpOJ8ils8
27N+/lU6n9hCx/FNGZlvRs+lj6juy8sG+0PCX39gPtRYLIYPFGaDwfOcwefo
bon0JO5ijH/YN/Uc9I8ZjWztUownj97bMPQ+j7DKgkfZkCP0J/MMOjZCaPhW
DeYX37vVfsxf6wqtw5xvs+H7CePZLsz/AM8JDc2ObEgvIcc/QqepR+q7dWZD
18vzq7Hr+/Hrrst93dmQYFJ/7DhaZcAuPG8oG87ofm+pxfXHyRIzpP4jG/wS
F9ILcH3ufyM35fIL/fc9w/p61o79OJ+zkA3X9U4+t0Hf3iG6ectyNhiH2Zvv
RY9KV8r3MFJBon3Prnzcr1d+mWps3kgFv6sawuFowSf/jh1hpcI5/bYyB/QJ
bb3L9C1U8KEkl8uhq873hznxUWHIqvZFM9aTDqGARJoAFTwVennL0dMj4pSu
bVT4Y/3+UCpaxMGxQlWYCqEanc/s0SoE3v8cd1NB96q22jn02cXHzdQ9VNi+
mBmviQ4P2DDEuo8K7bbcnTvQObp5X1X2U0G2jqueDf3f5uPzNw5SQdI8m/wb
61tf+7d/2ZJo6WNnJ9DziYmbPkhTIVkk7m8PmstMmY+VQMXz0VpUM/rg7sFd
KnJU2KsszFWD1hkLPHDjMBVkdEl3StGXCyTksxWpQP1T+oWO9ol7+IZRhQoc
J/gsyGiy5xFLazUq/NB9uRq1/vvG1dfLr9SpUKWy9GS9/nYeM4o/qEkFzeS5
FB/0N8LggShtKvbhD1Juodl3XKv7pkuFgamSaif0fsZ5kzN6VIg9dHv5Olp3
yu97hT4VdBhCLtqiLTo3hQqepMJ5+6OD6/2R39PE3V4GVNjTucHPEp1O2/34
kyEV+IU9ldddHV54SsOYCl5Szpzr93e5Hh6nnqNC0ljBsjX6p9kLX2ZTKvz3
bOyvHZpT+zi/7QUqME5/4ryBPnSou6j5Er7/XIWMK1qP96qO5BUq7BiONruN
tvo73R9tQYWvHyMj/NF3Prvf/GFFhdvKH2tD0FlvNmwxtqXCa+vmb7HoZ48i
aVXXqBB5nW97OvpjuqDKdgcqzAg6HM5D8zhIXRt0pgL7LT7if2hp42oGzZs4
vltKrG1ofTVtMv0WzudOp+r1fvEuu+krOy8qxP/YnPQXTZ3/bP7Ghwrdps6P
2DE/aj85Lkr5U2GUyTlhF/p30d29v4Ko8M3nspcOmi+J6/nZYCqk0C64mqBl
fdOMq0OpsJLNw3kDff1kWZBvFBWK3kjzkNEDs/0jrClUaD0udHUeXS8tlyVU
SIUDXDyvanE9DAvUHvYvosLhLeP8vevr6Z9e20gJFUqdN975hVZoN1/Je0QF
5j3vw/bj+itwCjcjPKfC5k0bPeLRMWUjAqQOKuweKYgxXz9vLwfzBHRSwUPV
ff8ttKyOJPvTD1TYYnnOPgLd2eO+QbqXCpcYj3+sQvOtbZnhH8X4uwa9YMN6
MaZXPm4wRoXyFXcBIXRl/LmRsHEqrBp+nZVGn9tH7V6dQuc85TFCk08q1H35
RYV0ca+XiWi7lP5nuxepMMH9+wkdrTwSUGW6RIWjv/0FHqL73N48aFuhQtCf
PfOt6/t/rXMe6xoVLB/POfWifdgEqJobaBCSK0L6ghbOuJJcuZEGRcc4/y6j
575sjPvGSgN/t9luZqyPtTIPIg5spsGm9wdYOdExnqeDLdlpoPnaOFwAfaV+
ISCTkwbio5/Nd6FlOdK9e7hpEJspfXfv+u8N58Gdh5cGPcsrfw6hO7O/OB/n
p8GJZYEXBDRtKtz+niA+L0OnWwHtKi9r8992GrCNnFRTRWv7dV35s5MGskUD
P9TRfK+9LsjtooH7a8PfmugxHpFzN0RoYHMw7aQOuuJC4+n7ojRw5Li/oIu+
l3v9+Ig4DdaK7L6T0Oe+cZF2StAgTKdd/Sh6n3IlnD1Ag6vKj0bWry8GmqnG
HKJBTZ593/rnX7WuHW6WosENvoWD688nC+TKMsnSoOnZqa7177e7on/oCJEG
27o9+tfHp1z4ba+HPA0eZzhprI9/83yiSLkCDZZ8xJkU0X1HVHZOK9GgmL1r
PxH9IGSIf68qjv+uzSNJtM+7u9yXj9CAVbQxdx/6xM6DW1I1aOAkNsAogha2
bt/4XhPnpymtbRt6rsSNgUMH49MxxMazPl9L2/+SSDTIcK9+zLY+X1r/LQTo
0YCD+npgDedXtnvT9PwJGvRGG2TNoBlESr9IG9CAZrIPRtHvrhkP2xnSYEjp
m20P2nU1q+vTWRpE+T81eYGuEJd/0WBOg63RKgpR6DPPFO/8ukIDtVM8df7o
H4aqWqKWNPDI4Pztgpb212rwt6VBljWL+1l0fu/p1yrONChtq1HZjs6MvtFR
docGd28PtaXgelHb6xI3FESDmZuze0LQfc/cznAG00DFdOs1d/S2r94f7MNp
EJnePmqMjtcO/7gvgQZBW8LWeNDBS3nDGTk0qB8zzYxd//efMYXUN3k0+C3T
cuAOun5vicVyPg20mC/PrJ+fGYwqx84XY3z9Lu0xRnsV109uraJBZdW1/J3r
f//SeVWgWU0Ds73j2pzox30t152f4vi738lsQM+zds601dLguZYW0yTWE0eL
4e+hr2jA31Yz/ATN/udz+eNmGvAFvDtain4QM+E6/oYGaVcXt+aiJ2vm5rU7
aCB8RfVTHDrY6GelaycN2LteDISi904tuFM/YH7s36MfgLYQXF369xHzR1z/
ujOaoYThqVQ/DWLU60SuoSk6zN4XB3A+TU2PWqDV+1nVIoZoEPjvx+AF9CeX
LatPRmjQWnl98izam42rdvIzDab/0a1Oo3dQtvoLjtPg89MI4+Po6sMCQJqk
wQrJt3r97wfnW7dvuDVFA0uFzFgt9NI9JoP3M/i+PG1x6miyxmwG4RsN6I9E
hVTRyn+6p2J+0GDXcpuMErrv4QuluV802GO60Hp4/fsdCoNPLOJ6atz0a71/
EdqX+KFwCZ+fd5RKRNcM+Ypu+ksDw6vT3QT0pVRbZ9tVGoxfJCSs+98Zw9rG
NRoIEi92rTuLXZVdnJEOzeTgjPXPazSJmwUy06ExftfE+vOH/Tnzh1nokHHB
99H6999RXlpQ30SHQemVNUW06K8R7cwtdBDWm29RQb8sehP3l4MO7xRat66/
n6VN5ZApNx1Il7K6NNHMIhSp6q10WM7ewLMen5zeUG8BfjrkOoW+1EfrJrg2
uwnS4a9C44QBevzERcH32+lQaaXvtx7/EBaSNUGIDiylT4LW52f/C5lHMbvo
UFB7dOEq+pock8EJMTpMP/LkXp/vzbMzGYV76RB0cfmRB7owr3uKbT8ddsHZ
x/7ome2FwY2SdGB2m++IRTsxGNaqK9Bhct/wTBWa+6kKe6YSHfgZ78nUoctu
ipv9VaGD3bH6yjfon+O/Fx5r0GH+tKvvCPpWW5YU4RgdrjHKRHJhvnunzWSI
XaRD2dXpPa5oIePuqTvmdEgWfvbCD13D8UJp+Aodjv6ZsIhA/wtI+JBhTQeG
NkdqDvqOrQq7gBMdekdOp3ejQ+RDvdkC6fAt/qfG4dH1822kpPpdOpyhCiVp
rO+v9rEDN4PpsFrr+uzYej2gkjWGwumgfczBdf28K/084ztfFB3sSW7/bNBB
H7Op+jF0+HXT5YwzWpKrgKkqgQ5uL/mOBaIDDhZXTCfRYaxmaSIc3aVbbr2H
TIdRrh+kBLSfz5NXkRl0qJVWVKev7+cpz2+/zKKDEpHnfSFa4lHdgaVsOnwP
WRF5iO742hxhmUsHhby9o/+hxTe+VUu9T4eYLqJRE9pTpHP2bQEdSh673G5F
v1XtzmIuokO01pvTnWjR830GKiV02O+wv78H7eE6yOBchtcvmQsMoFujRstz
H9Ih+/ClDaPoWw1TvDyPcf5v9Y5NoVuG5hpIT+jwX477pzn0rr8/b/k8o0ML
B2/gT/RNgd/7Hj6ng0mietcC+jXhb8/Ef3R4ze3btYQWOrkWKvySDnMvDAL/
ol3smFSMGujQfbGnf3V0/e/TrNOhTfj9jMdG10bX68OWjNrXmA8dvUkbsH47
PuU6Od+C8zVWu8iIru/i/XegjQ63L0ptZEZv+yFYermdDr8DjevW7cAudCXp
HR2IjXqHNqJfSIjwvHmP8dpYqb1ufm3xlwzddCgWsNuy7uvm+28qfKSD5BvZ
oPXP13pKijv00aFoYeAB0/rvGUmyXdRPdGizUw9e/37bMvngnkE6cN7Yzbs+
vpo3SoocI3S4G7/faH383BNqk1qf6RB4zvPo+vtZM2qm3v5ChxeGNj+W0U+F
dfVLJuiwIKRzZj0+nMrH/n7+Soe+07b26/GzND5ZtH2GDhLB4urr8a12Mrxk
MIfxNO54sx5/9oiznPe+02HkAYV/Gl1Vd8n5+zzWm/Njn9fnb/PA1T37ftPh
mWOf/SD68pJ154U/dDANfVTVO7r+/9c6yr9apcNmPe6MdvRFfdcvK2t0cEjf
oNKCLrd2TyYy5sA/p3ZqA9osw28pkyUH/FcUe6rRRZtiaty4ckCP1LKVgmbS
81zu5ckBIZnv9PX91SzYUkmDLwdute7dtP57MiuTUsWm7TkwGS1xIQBtsTL8
IEs0B1p0D9+4vL7ffiOmvz6M1z+bvt2OdpIS7pVSygEln4gl7vX8sGcVTFDJ
AbnHReJs6/k22R9/SSMHWFxEoxdxfb8duRv+Uy8HzkaE/nyPvveh21PoYg6k
F6moJaz/nrW17vEd8xw47LH233q9IBo+WBi/kgPcpkI37q7/nt3m71Jujc8z
DznujlZkv14qYJcD+/iWA5zQ0frGs97XcyDhyMcJO7Taq/3XSE45oC782OAi
OmEj7/0HLjnQIEk3Oof+v2P7jqfybQMAnq0lJTNJVkQ0UIm6NGUlOxlFskqS
IlSSX6VhZSUhznjOOcrKLElZmRVKVkQRkihR6L2v98/v53DO/Vz3Ne7nOQzt
mu0X9qPB91stEWbECc/fHOkIoMHiud/Ze4hH556kQBANlLWfJQHxbj1GJ/0C
DfTYf59vIx4vDrT1CaVBZXlg1Ubi/VPH4lvDaDCefpOpTpymfaBF5xoNhk/l
1qwlnvTbuiwtnAbT9Om1a4hN8uTN+G7RQNZouhG/36P9WBzhGUE+P35evizx
H42puqYoGniVOnatJD7o/Wm+1h0afP7tbIDnESqzfl9SHA3WBNtPShD/Gyr4
718CDar7kgfE8O9nVR68PJZEA9898dKixJluN7lqk2kQcEYrToSYh3F2h0Yq
2c8Nmw8u68Xnr04XYh/Q4M1uW7OlxNlyhk+mM2ig72MVI0wscFRz2pFBg30B
w2Jox1SZzRUUDaxzO7twHrjvkG+bx6FBW5VVP/rMxzXn9R7SIKdpTB5//uIl
NanALBq0+Akko6+v2vCkIIfst+OEEX7enTIt+4k8GtRsEtqE60lx0pnVKKBB
yP0cM1wv9W97yokiGsy6bqYtJ85L3bWDVULyzUp0HV7vsx0GPZ+f0sCSdW5I
nLjmo/FluTKSHy/NOySJmy8dlHMqp8FJngdzGL/uVdYv772kwUitrYUM8WCZ
3bG2Shq4BZ5uw/hPODnxidbQIN330y3cH8E0930R9SSfmj9fUiFeBicHaxtp
8DBA8aka8cqe0+ECb2jwpHSl/HrMX9mgupBWGuSlffLaTOyQdvvAmW6yn/9l
vdyH8YKYsaweGnRv373emNi3Jz565BMNwq4GPsV8vC6b1uw6QAOnMGqdHX6/
k5ZrYztGg7XFJgbeOF+hcCp2nAa8ezqvniGu7nly981PGvRYhrYFYD3JVnYY
TtPInL3+6Aru34P3TnrcdBC0n/p9l9j+wYyb3HI67DVdHVNNfFyfa76TGB0u
VOdubyA+3cvHvidBB6WBW/1via+uXjKyfCUdWM4fRLuJcx6s9hFQokPuZOtn
fP78VF9p6W5lOhzkU9w0TVzVuzY3ZC0dEio2eM/helZr/pxWp0NQ8Dsm9gf+
9L0BI5vpYHm3RkCauDuC9XGlDh3UZZaFyxIXBi3ad0CXDv9xM78rELtbvRXN
BTqUXz/kvo4Ydmpd6NtJh+2bXQM2EEtqJPYv30MH3eF+Dzw/1Ao65vnvp4OU
/PFRXeL0X8+lWEZ0YF/9cwmIgz7Jh7abkNezlMd24fng6VczPXM6pEr7ehgS
87GMi7wt6bC0dcjHBNcXl7UqzZoO+zQ1LM2II0+dHeU+TIfLIWWZVrg++zYr
TQc6GJQ4rLbF9e3fVurqRAcbzRM+drg+7RSFhKN0WCIae9eeeFyO61aNCx3e
hF5MxucJtUuOTUy70uGHb03AEeKMmSo7VXc6cNfPV3cmDv6q8sLekw6Hejc/
dSG2fHdLJeIEHQavm8m74vpffo8q86ZDSuJBFzz/8GWbT4350MH7y5ZgN1x/
cr6T3BmyPgNeb3ecR+ES1RZn6bA659EWD+KIc0Hq//mT9U3KdKLdXLrjCs7T
YadNmK0nXo+Z/uxAEB3mv179CC2hRzsmeZEOOYd1utBjKgL1hiF0uPZL+Av6
lZjnpuBQOrQnDtag03kakh6GkXjr8F5FB45pcH+8Sodew3sr0RZdMR7C4XQY
4hGNws9Xq/31Wv8mHeoTfnfhenkLbbecuU2HVVtfCaC7Mp6k0iJJPkkJC+H1
FUTJCLyLpkOAt/kPjEfEhcveArF0yHITyz2G1+PZ37olng4/+9rMMH5gs0/P
M5EOhfVrGo/i9exm0+4l0aEjtXwtxv/H+sWLGpLpwGd33A33J31Bc7vGAzrw
n3t9Bfcz8LfWzqMZdFB+I+qK+23Rn8iKodPBb+ioijWu95ljwC8WySfB5Y4H
iY+fHhJ9kksHppVX9F7i7Y4mF0Yek3xq5MvA/BM3yu5fWUiH0siCFMzPGoVz
eSFP6OCy4aCtDrFqG9fBvRV0+Kin80MN62fQcA+ziuRXuom8CnHP7ztbBV/R
IeO2wR5F4nhxJbnaBjrw3vJxXEnMbWM4YfKeTs6rnxcuJm5rjYmzGiL1FKF9
ZRj76eeO8IIROlQrDVoP4Dz9pXBR/DsdzHonNfrwebVo4fEPE2S/prb9bu/F
/3fu2OwwS+KT6DdbSxx+TEHt2T86yCfEyWA/OeZ3UnYVNwO4lMJMXxJLxv4T
7OVngHKG3McnxGHN8u3HhBngbJPZ+5DYqe9EY+UyBohvK4pnE+tM5L9QEmWQ
OWfrzCT+vsyAMyjJAFWpW/CAuFYuOnW/NANCrxZbpuD83Nh+hy3DAH+/ktB7
OM/MTwSfkGcAP4+7RjyxlnO+T4MiA6LzFmXheUPYd+6YujIDcsveG0Zjv4qO
MhlTY8C3tUVtt4gfPPigf1CDAQpri+tuEAfnyGnnbmDA2srCTnx+v+HNYxk/
bQYE6L2y+494Ue/sstYtDFDLPl2D/fbL2F4B7W0M+E4/YhVKXD4v6m+8HgNm
vpVw4fOHZOEP33/vYECkDb3hErG/rFy/7U4G9OXsLsb7J/P1Xm3FuxnwzqO2
4gLxOnhcL7WPAYeED48F4zwym30etJ8BIZKd29B9TnvzO40YEHRlPTMI5+Gp
SJaeKQMCjbdtRCdearufYsYAju/HzkCcz5GrY/6ZMwB+/mOgTVM9rx6xYoDU
1/+i0MpZeYHlNgywFzO7i+Ypm/GWs2OA33eucnR34x6XK/YMUPLTEcD3PwGs
kieODCiomnJB/81ZtOznEQbcbmK3o2/I+3iouZDryeXywvVKxDU/P+bKAD56
1nK8Pib/Zon7bgx4Hur/Hq0dkHSq1YMBW9tGcjEeFV9nqxafYABrOIqB8bI4
fFRmrzcDTHg+54Tg9yX1FWcv+jDAydWzBePrs125ocCXASts0xfjfkSs/h60
xp/Eh9J6gfslfce82ek8yYeLlO41Yg5vwdrEIAboWNXU4f7WDAR/EAxhgOzd
K4qYD9aHetbrhzLgldmH0dvEn2t3XT8fxoCe+2a1kcTcjxZsHrrOgITrCvmY
X3p+ibF10SR/Dy4wSCau//x3mCeWAZWX/0ZivtrZOO3SjSfvrxfRn0YcoKM0
nplE6sX7STYd5/28xwciMhgQm3L+eRYx+IqTcmcA07LWNpe4qS9wbo5Jrv9p
we/HxCNV+g9PZTKgqNxmbwnxmttNCw7mMyDG331pJeab5HClSDUD1gudfIz1
u/am6UrjVwy44ZV1uIu4eCbHL6yOAZo70mY/Er/7GCD/q4nsr0ii+mfipQz+
y+/aSD2lvdz0Hc+34p5tQh0MeD++OeUHsXp4g8a+LgYYulnN4XnA+ERsd2Ev
uf4t8ven8PywUU737hAD3kYc382F/a7aS5brGwPqjXj9eYipw/m8Ht9JPBPp
iXw4P8IMGrb8ZEDtr4+M+Xi/IhmTkzbJgI6IUzELiYcedsQJTpP8rv3uif1s
0Xtvx7ZZBrRxn+/B+5H7XkU7YR4TDqeVBS/D5wPzuNdQ3Ezw2XCIdzlxWazR
QmE+JvCK8/iLEpupxH33F2ACV25gixhxb2l388f5TLBwuSAtQexrrly0bxET
+m/WmOL9D/fA6eQsISYMC/N4SRHfCXoSIr6UCRW3v/qswPt/YT7XSyJM+G/G
9wiebx7TTPcPiDLhaV/8VuzHe7YmrjsgwYTJV8Yz6HcNvUsLpZhQpnWLksF5
5aw6KbOSCbSHxttXEU9N+rVfXcWETUX/laLDbz57NrqaCZm7xJXwvCQlK5hh
rcAE7/1T/mjO44PXnikx4ZfdoTy07v57XkoqTNjt79WGru/qPxChygSX+04D
aAdfdc3JdUywqj/egx7lD5BwXM+E1Ty5L9EX75XPVG5kQh34RqOXrF/Yu06L
CepK5fvRaRWWlXGbmbArrn4E17fhUAprdisTZHQmA9Evvg3cdtVlQueitJ94
fRahG3wbtjMhiU/NDt0vFmStpc8EP+kZDsbjLKdC5/4uJlzb7zuE8eMHoVV8
e5kwFjYmil7j8WCgxZAJ6U2WWhj/otmhOl0TJujJK67F/TGI0cymHWCCg8nz
xbh/nk+qA/wsmdB7NigD9/vvgaUOndZMSE1+aI35cKvfTn/3ISbEDzX+wXx5
tHh0/nJHJuQlN4hjPu1I3zwadIQJ5qdaooWIX2tfftvnzATDXOF/i/C84LT8
Xp4bE1pnS/IxXzVzddQsTjOB2yiezk38xPqaaUwYeX3dhCzWh9QWjenRq0wQ
dYtWxPoJkHyfYRTOhD0Wf9dgfWl3Kk3zRjBhYeFzZZzPuUerMvwTmNB+aUgV
5/HSXd6mLXeZIL+evr4X+52C2PT6ZGIZmS1Yv+sGXE2H0kh+7kk62IH3Tyf4
pu3ZTOixnV+G998Cpg8zijOZcGLh6Nc3eP7XsDIVy2KCpjmf9Gti+XFaRlMe
E0yeZSTU4/2Y/27TnaVMeDB7fRr7yaztyFRKGRPGG8c9K/B+Qic24285E/pW
Ow28wHk/2zf1uIoJ+wYDuZ8Tx4ZeyVjzmvz80cJX2J8mXFRNw94yIWPc9V4x
zrs9zVM9LSTf5h8PLCJeIihvmvSBCUd6C48WEHt/rZ2a7CD1NfXQMx/7aa1v
hkU3E6zPz1zG/nfj9oupRX1MGHGY7sD++NXbM8PjM1mPaLMM2sBsmWnVABO+
dR/2ycF5s6FkSm6ICfwurNfZxPwizhmXRpigaPxmB9r153zTzlFy/UlfS7H/
VrTmTG35wYRuAVUjtFzhoYy4CSY0nKINPCK+nMhlOv6LCXu14Q665zxrynSK
Cb5lgybo7YcPZnD+MCH41HVx9H3daRPBWSZEsueP4flnZuWDqWP/SH60WL9H
H/5nkFHORcF5c7sGdEnPmIkMLwV/G5e8RUu+SJwK5KdAz//EZ3RABmS8F6RA
a6euAL7/+7BBE82FFJxOMdyM1j4eNRW1mILLf5zPomP3bcn4toSCnxVm5egJ
5R4Tw2UUHDrxUQqvz3zB9SnGcgp2OLVfRmcPa2TwiFPQcV5kEr2k4b3JEUkK
mNJH/TFe3o8uTT1dQcGmbj8+jG/ID33+Hysp2LhCJw59R5N3uaIsBU07YzVw
P4pKrmvcVqDgtv+/0DziullDvXIlCsISbm3D/eyGxUa/lCmoqmbMonmqo487
rKOA+2LqfcwHsQWWftEaFCj0fQ0sxPOKiVho5QYKKnVoRzB/TJuT7q/TpuBz
mPRuzLfEjxkts9spiHYUcca/n2LLkbskfQpad/WeLyMudVUec91FQVd2eALm
66fhzIWN+yiYf3nqE+bzuqn8nSlmFKiHbMrG8+0L4Zrs7c4URDn2tGD9tFjc
eOZ7jILmOYdVWF8D8cb1jOMkfjv+erTg+XDlmwEhLwpszXXn8Hm3jUq7zMcz
FHzrcZXsJPY8kawmco5c/02f/8/j4CxHnX0BFKgpDibh/Xa6Vp9VVjAFcXXl
wljvI/ojty79R8HiwTdNOJ/nwh4l5V2jQCb70U/8/+mlNT7UQDjZr/D05YO4
/6a/Xh6IoGA8tmD3EOar3dyfVQkULPnS6TCK+XD/uaDlXQrkNPktsf8wekLF
rt+jwE3TftcY1ttxgY1jqRS0vWtaNI77w3q1QyGdgkfbI76gf4zcNLGlkXj1
lxRhfxM7I+zxnKJgIuzGnl/Eqh+KeBQ4FEhKii/B54Gw42jKtYcUnMr41oi2
pM/fOpxFwbP88bDfxB4Lc5tNcymo712wAc8PF0/beec+puBIsVQzOuY993yx
Qgp2NvJ74fOGpxkW27uekHj85gv+Q/xm/kwbPKOAnfP2J/rLKdoZ2nMKJBRH
nP/i+bTVWEjwJQXmgdZVaGHdX5RXJQXyMeKrZogV0+/vaqqmwM5E6yRaR3Bv
98ZaCl7eys9Gm3qPBsTXU6C6IeUr2qUlXuRPIwVOK36Jz/7/PLfjkcMbsn9q
z7ehb6UNGJQ3k/q8/M8S/YA/qk/hHQXSpgku6IITWy5eb6MActPc0HVveyRG
2snv395xFN2zJTzvQBeJ17MEM/SvlA2meR8pSFBs0EIv4GsfFPtEwYZ0nqXo
VV6hVwL7KagTcfqE69N8s1am+wvZj0M8bLTB5uYi/a8U8P0QcUc73A+yoA+T
eIskSKN9eRRGBUcp2L0xqxrjc9Wj/vqJMQpW2Sd6oO81+cm/HqdA+EEENzpb
a+WzTb9IvQo3xmC8K+9V2ib8pmCyJEYK3c7lPfFnmoIDWRJJuF+8jc+UX8xR
sDff9jLup6Sm20tFLhakdwR/xf1XT1riGM7DghFTDUO0zfEjd8wEWZBz5eQk
5tOJekH1xwtYUC8XsxMdsjGnRnwxC+Qfnb3+E+t7jmuueykLKnZzuDEf5+Iz
3E+uYIHH5aYizG+RWSOeNytZoHHgbzvmv7LLz/uasiyYv3D79Dfigxp7mv8q
sODpMhvVEWJa9Re9G+osmBse88Z6MppSEWHqs0Atkau4h3j58xHhT7tYoN7J
04zzt/NaltDKvWQ97/98w/r1FtdacMeQBWLzstZgfUdpA9clCxYkOodnfyA+
NMf9r9iKBak2N9racL5UVc78tGFBvJUZDzrPymjK054FSnaSztg/3vlZf7d2
ZcGk+7v92G9SdCW/RbuxQHZN9G18XufG2zlU78ECnguRrdifpu4c/bLTmwUt
8oJncL6XH1bov+DDguihvpomnJ/yA71FvixwH30pj16Rd6JL3Z8FKUpTg/g8
sD9Qo8PjPAv4zC5ZoDN3jrfRgsh+KZ5+ieeD7W/9W6RCyPuV/cmrw3mapPPW
KpQFQwGVmuimo7NNUWEsCK858gSfFxz5EVrHH86C5jNn218RqxTveaV/kwXX
inacQY+HCFYH3ybxTjBZhi4xqKsojGTBtFt6YQ3xFeGIF+PRLNh6Ud8Fbdxm
9nxdLAsurlcXRS9PE3nmHk8+r8WrAft1l9u7JxmJLJB6PnsTzdC4W9ydxIIJ
gwEztPfvw4WS91nwtkJVGr25TCbfMpUF58Mbv1URz7vWmxv5gAXz+lsq0TWm
tOzaDBZ8q3OhoaPF3B7xMVhwfXVQONquWyUTKPL+nPln0XKMEVYQmwUHNs4d
Rw+fzGIWZLKgNGifE/qxli/9xyMWOB5ocUAHz2pmqOWwwMLvjjN6T+XvNLc8
FpTlnDmJFrpdkpKez4LyRpeL6HeWF5K7ClkQHGMeh06VhiSJEhYsrVDPRbv3
cydaPGWBcTFXK3p9ZmVcxDMW0L3qZtHTZ67fefWcBSsWear9f75tM4rmfckC
6donR9A3eIQid1SS/G1NSUJb1L2+FVhN4mP/4wNa+s6dG/mvSH1GRstg/Pvt
rK+P1bFgXYqDO/rcUMeV469ZkLlgfAHu56J/M/vi37JgU8nDo+gMEZlFVS0s
OFY//BT9WvdIrOIHFtz58jIE80U1sp/W38uCv0tdtmK+vcjg81jezyLrqslG
2xYprdv9hQVVCjdVMT+v9rrnZwyx4KF22NpG7J+bvlU6T7DghNshQ8z/cwZC
N2J+sWCMcbsNvdhBw/TFb7L+awPuWC86V0+/Wz3Dgtd3rSKxnuLafn3p4WVD
0x/pUZznhhfmBJzE2FDol9yI9dsTvao+QoINlMMrT7y/9mdA1DMpNnxWPMmP
529aU6iEzCo2eC45uQ3n/b/VAipda9hgtGlZIvaHeG3lb4vWsqFAlq6K/UPN
aH+OrhobNM6HlqLt/G5uTV7PhuU/Ijuw3zyuWmJ4eCsb7JZIz37C9XSsF7q5
jQ03yuQu4f1B7/eDb0v02EBXPTKHFpKMtZPayYZngnI/+4np6/JlDHezweST
vyeeH3R3vvt0fi8bBgyYXWgPLwmvD4ZsOBKhVYLniXkhWzXmm5Drb3WVx+eD
8bF2E1sOsMEraFk4uqI0OSjRgg2/Bc/tx/5o97Z0R40VeX35rwz0jy/dPFM2
bEgrTPiDlhFefcvGng0jN+WSvxIX7lPuKnBkA4+Twje02SUNdbGjbFg4c3Ir
nlcGC7QvnXVhw7WQiZD/n19G9V63uJLPm896iZZS2rNa050NnfmhXP+/X3Iw
9r3jyYZLin46aKM4i5fjJ9gwdNLOG91fb7fc/BQblEXW3kdf4HV2zTnNhlHr
r1VoMV2PAmE/NvwITBlGZ53xEfA5x4a+5wcW4jww4PjbNgWwIciTRwnd++ki
Sz2IDSeLy7ahA6Wu/rl9gQ0nvt8wRi8zv2307RLZT1MvWzQnPDbZOJQN7uJu
Tujd5fe+ccLYcDP3wlF051T69oXX2FCkctcRfXY9O9IznA1On19Zo4Xcc3pe
3SS/H6VoiGamFm1QiWBDSWv5FjS8Lwu9HsWG7Ucey6E/CFU3D8Swob19mSDa
d2+jwr44NviPjQ/i9S282HqWkcCGGSPPSjQtv7OKL4kNZokR/4+P7rc+cddk
NhwOOXsa3aow7F6Rwobs83L6aG/78WL5B2T9V+8tQvPHTi+4ksEGn8tcLbg/
W3gEH+pTbKj6LW6DfqOzZC6NzYbTpgtE0J6+YgfmPWRD/P6Tdbj/yb0KP57l
sKG8T3Aj+l+ZvpbuEzZwRXR+wHxL/G1w9V4pG4Y3pAej12uYvf9TxoZ7E6+l
0c4pjueLK0g9beO3xvytCg4q1W5kQ3qjWDbmv9PjUKH41yR+n113oqeGw51+
vWWDlDE0Y72oHE7kevyeDQ0+m35gfd3amr9nQy8bEvO85PD8bTE52qD6kw2S
7N9BOM/TIoVDnSdJPOvyhNEjyhu1706xIcpsPQPr/erhsyn8s2xIutLZjP2g
6Plf714+DoznrNDDfsFnt1JeQpADcamD7dhPzCe2vzddwIGWnL2B6GHF0B1P
hTjQunPhMzwPyNwUFE4Q58DDxfPt32P8FNZWNEhyYFosVxBdWGoUwCvNgT9j
dwvxvGA2FtFzWpYDEBQsjb4fnh1LyXFAcGvk21biIbm3Bh8VOJDvtPIm+oqV
aI6xCgdWb+jgQb8e1Xa9osqBmBC5Cux/0tdtJUvWccA4dPk1dEHJvctrNnJg
7vMaUTS3ZamWoyYHFpQ49+D55MC37q+x2hyIV7z6CD24Ss6cexsHXuYlWaC1
infxb9XjgI9y5Fp0qLlryakdHLixz58X3Th81ZuhzwHxEste7Mcr/qPkunZx
YKWKSjnaXab2ncheDqTrTWagHxcO3zA04EBmWmk4muvg4h2XDTmw82+IL9p0
SH2i0JgDHTP6juikK2bMUVMOFJ5cYoIekPY9rHiQA7Lnv29HaxbcWWJvwYGu
Xe2b0CEH8l/GWHGgaLxaFd0w+M7/lQ0HAtjZSmip0CnVeXYc6I+8pYA+vkKq
R9ueA5XVForovMfbYk86ktfPzSmj55k6GNCOcEDgRZgG2njg4ky7MwemGrq3
oO+GpGUvdeXAxTLePegvki+OGbiR6636aYHemNcnccmDA3p6Ba7oS8Z8Dfle
JP7C2wLR9Z+VLo+c5MC87DPRaIlLBlryPhwQiTDjoF0lPL8e8uXAlhUvqtG5
OTfvR/lx4HhN0Rf0nOHDg9XnOBDFryiI+2HU38g3F0Dyb+9vVXTihbFizSAO
5EyvMkf3iy3z9rpA8iUqMhB9cb/Vu7bLHNB9KPEWfeZUq+/BMA4MZpfxY764
x1ktqb3KAbd3M3po814rgyc3SbxGqvLQa85bl9yP44CfcEAx5qN06jtrsUQO
SI88/IdeVmk9EZHEgdC21H2Y3zPCNmohqaS+Bh070a8pmxRnFge+0DtFsX4q
G9/rdHA44BvTfhxd8tPmvcUjDtQKMIrQNLAV3pPHAZdGNUesv4A229A1pRxg
lCs8wnpdLWh3fOQ1B5JXyxpgvYupt3O7NnPIfRGViF5kaZfa1cqBtC+7BtGT
qXZtje0cCNtoHobzvnbzYcOcfg5wndV6iPO9zKHji8oAByJSCifQj68cvpL+
lQMvXodvwXmf0nT46Z1RUh8u9U/Rvm726uemOKAjvP0R9iO32521o384YKV3
/jPaPs/ezW2WvF/zDSnsX3v/2afZcmcCgz51Ab1NsUv3DW8mzKhsyUSvN3L4
sF8gE1w6lrehVyQ4LNu2KBPMRq8qYz8ULu16lCeUCbLyQiZo/j4HI7WlmSBg
I3oK/Vewe4AmQl4Xjo9Aj6k7hq0Uy4SK1Fsc9GfLbtl4iUx4Tv9ViW4PdCwV
WpEJPMUNXeimtO5D11ZmQqDP0gl0RZXj5L9VmSDiUsqH/fl/rKTWLw==
      "]]}}, {{}, {}, 
    {Hue[
      NCache[
       Rational[9, 20], 0.45]], Thickness[Large], LineBox[CompressedData["
1:eJwU2Xc81V0YAHAiSmZKkkJEZd5rJMRjviFlp2FkRCorESoqZe+970BWUSFl
JVJEJBGSkZWVXZnv468+38/93fs75znPec5zImDtbGi3hYaG5gkDDc3mv4yq
d265qXGqsGy7/HpWSgXGdgVcqsybVRlMfSWVLAYwJUj5Hp9HC5WfVi+F/1OF
y5V+21p8mWBlbivXpRh1cMmXTH6QxwGDR76ktxdrgNjfA0V8u7mAvcllD5er
JvzSYK0v9+UBQycOGY1RTciOWus5O34A6HRytMWltIDgvPTXK08A3E7aFxVf
1ILI3dN0H/oEoeGY+eAzTy2YLh9m5dotDJY+W9MnA7TglHXvXludw5A1Q7kc
G6UFedu+Cj33PQq087+PKiRowbbCJkmaEjHoSaPscU7WAnuTOoXT4xLwm882
TSRVC36u9R78FCEFfwRu3fuL3vn53OGbeQRYjx2UVUrTAtXMr+K874gw02b9
8gjaxdNAurZPGs7UhboM4vMZOs3yjssy8J/37UJv9Kf92socu+XgBK3Up/UU
LVibqVMvkzwGCv4d2h5osTrQttSRh/4jR18M43hCHOWNn/gqwPP+HzqlSVrw
+kTxOeNkRdA0oZXgQY+zS1muFCvBFMsQ1+1ELTj5UsRRe1wZ+j9LGyji/Lbc
3/HGLU8VHucYKubHakHy1Qa1+mNqoH9Ty5MeTTAJeLf3nRqQ5B+QLsZogdVh
uo9v+tRBZ21H+fZoLaj6tPyVdbcWaBna/TON0AKffeMTeb46EFqUrFURpAXe
54dCXPMMoEYslzn7jhaEFjKOM/8xABdGEk3DbS1Ipxc9maNuCMsKojfHfbSg
9qkrfd93Q0hpku047K0FzHQbt0+xGYPRrU/EGA+MV/5eJxF3U7gqPsDH66wF
daun9XtPXIDXXLnnJy20oMPA7emt4AsQdtnIsttcC8ay45h3dV4A/9+mEfWY
DywG3z/ouFyEkyP1dknntcA064pqGcUcfjxbTTpsqgULwmpJDXRWcK/glt/4
KS0IaLkYnOlgDXa/GbxH5LXgdNyuqw6h1mD75MTtvGNasOtCk65YkTW8mtcM
vyanBZQRRZbiP9awhbO4Y1xaCyrWeCJrH9nArxPheS0SWjAj2hU3mGkLJdxi
/ceEtMAs0ITMP3AZ4s7LjV9n0YIDp1nuD9Hbw7HJ1ZPTO7RgmPOddc5he+C/
nWZ2jUkL3DJkhKRc7OFofcmdS4wYz1LOxyob9lB5L/yhJK0W1Ax9LrDYfwUc
BoNfnF3QhKOqp8tSz10FOlu3/TXfNKH1y/h6we2rUDZz0XC5QxM8LgdoVmZc
hay6+6NSXzXhbcibtt7hq6ARu/1Q/GdNONdBnDrgdg1+VNGHQ6MmBF7dc5Ac
fB26LWu4dpZrwmhcf0hWuTP8lma8FpGsCaGH77SV/HCGnInvk9cTNSGpN5T5
J40L3D46fFE7XhNUXI4YzQu6QE3425WlKE0IibPu53R0gW+5D5rEgjRBsL99
2XjJBXSdDrlueGiC4c1Xkp2sbsBSlsUqrK8JpR3yr3sE3OBSkkajjZ4m7JMv
0+iXcYMHao3n0nQ0YWi59Nyv827QfsW1n04T5+dX/GAl2w0+3eNbTzuuCSkh
hZ18KjfALUGRcctBfJ6c5evg7A532H5fsvutASfpDjFdv+8OHG2OxZyTGvDE
NjPWNc4dVJn95CrHNMBDhJrrXe4Ov240F9MOasD2J6QvoYw3oVyoYpt+uwZI
lKWIPMu4CRXVWwPWXmqA56eoln8tHjBr97rP00cDvE8Mub0a8IBwgwer7zw1
4G6BHJfXvAf4NEWeY3PXAP/gnot/uTyB/pZxXcw1DYjWOjS+ZO4Jxxm0Jq3N
NaCgqox+YcITpjw8mfYoa0D/077j04xekExTc618RR1+7if2PtnrBeEabWtX
/qjDSKi/33VRL6ipkDDhnFeHKccj7ydPe0Ha1xxN03F1WBa+YTwR5wUToT0d
qd/UYVcGg/OYoDdkfeWsO1KsDtoR4pmDKj7gaTFFFbNXBwuuZ08PGPmA3FZl
o7eX1MEtTebV+cs+0PKz2tHgojqk5it+agv1AaHR/+ovGKjDzHvtv2+7fOCs
3J9OfkV1SKS5fIp64zYkfD4xeoUFx+eavmDz+A58q8zdNlqgBmp5ARQ3Rj+w
UFnS/69TFejJajU/2f1A/PmCrk6rKtQnrPUZ8/jB/dPqJVoNqqD78Mb+Y+Jo
C6bvouWqYGxlmbhi6Ad8Q3avHqergj3XsXD/dD/Q2i/C5mCrCqH3R7ziZe/B
UMs1GaEJgK/nNQ1e29yHgD92t+80q4BytS2PXYI/3Il+oClBUoSeQ48bUpcf
wVPLMp87K3KgUdosE0AXACIa17MXx+XgqdZChitzAHTItdTe6paD+/aqHloH
AqCJc0sF6ZUcHM3tOTijGgAyNs8X79ySg1ti7LfVgwJAN6twLeOvLOyW9pIY
3xMI3lPzgmz0snC3NiOpnT8QJEJu/TRalIExo3r66iOBYL3tUnjeiAxUuHP2
xCgGQty4qWt4gwzYlj4JOGEZCGdnJH7JRsrA8+OD/ZHZgWBwhNlJXEAGzoBu
zDHZIHC/KsY0aygNM3QTexZPBIHr7dK0bf9JQ/T74NTnWkEQLfs+SE5RGjpO
N2aJmwXBPM3c76+C0nDRXLtM0CcIDqtqOgkvEcHR+79etpogWHNyfXUkgwjM
yqOXmhuC4On8cmVJLBGe0AaMBLcFgafda67zwXjuBdb/3joUBLLD7VqTN4ng
maC5ZZUhGAYzrpoqnCaCf7G6yNipYIhmtVNJoyOC8K2f+VkmwSAUFW9YvUyA
94oPpGwsgkGDRejQ6iwBmGrfHv/hHAxbjul8rO8nQNRn1VPt0cGgV3F9I6ua
AMS4gdaolGD4aGHfRX1JgHazeyZnMoNhx2cV+apCAnD3v7FoLAmGxWNHI7RJ
BEifVnF98y0YjH6lvH97nwDwvG/xzkAwbD1J01DgQ4CBm77eiuPBoCT7uK7E
nQBCa1UPSleCocJwlU/YngD5O5TjCw6EwImTzZ0hegQ41dLL4ygSAmJP7w3d
+o8A09F3MkSkQoB6+L15oCqOj6cyh6IaAnbbLmSwyxGg7LBSeaJtCNw4lqDR
wU8A61vuN3Y5hYC1+ba82/sIwPKhQDTSMwQOWq6oG3Dh5/b7UwOCQ+Dz+T+5
gcwEYH5pYkwXGwLFbyJtphgJ8JIhnNk3LQQsdF4L+NPh59nrtz2KQuBIId0v
3RUpKF2Uk517FQKcDaxHfP9IwSVN56nrtSEQXv6ua2xeCpjjHmf9agoBDXVW
YvAMPj/UZ27XEQJRZlWOtlNSYCXDzTXQh+N7VNt4a1wKdvjrf7r4KwT+Jg6S
Pozi818CH32bCwEdvgY1k2F8XrBG2Xg1BMqYc9j5f0oB041/Sy1bQ2Gi9aPT
0QEpKHlLKNRlC4Xct7ubbvbh8zsd7d9zh8LTOdckuh/4vDWFT/0gfj6zRf/r
dykoftbdWSUaCvz6l65O9kiBJS1npIJsKDRZ8F3RQTMZ6J4sVQ4FdVHWjzPd
+DzpAQ3xZCiI+86zDqAtZsrLnhiEwrMrDS948fntsOBy5EIo6AUMEbLQxRFi
R7JsQ/E8pF33wfdZ9NkO8DuFAnfPl3uUXinYJpmWlOoZChqswMeD431+96sB
971Q0Nn3V3ioXwoufmJhig0OhZKbo99pcb6MB7TessWGwvz7g9fdMR7Pr9/1
DkkLhQzHUzNKY/h8ZSmR8XEoOCw3Wl2ckAIGlt/j94tCwSS4P/XLtBQUXRSh
rr8KhcNmvRbUOSk4X2B5wbs2FDxl9io0LUnB1tUEzqWmUNibrJR0Gtf3fMo2
/6m+UHBsvB1ttZUA9BOgdOUXxo/p58ZvJgIUKngtDM3h/GX9Yr+x4+fdv2y/
bw0D0Lkm8nw/AZ4eObjfjC0MIh6K/yUJEeCc1/mvX7jDQMnmWOSQKH7O/VHz
o2gYZAtoX7RWJICZA926lmwYOI+RlxLUCUBXplj6VjkMRsOAY+8p/PxsgfBr
gzCoERj+PWNOgC3xYYy5nmFwp+hobbA/AUw59Rse1YbBM2P6GNYuArT+mmWx
agqDGY96a6GfBNB5E2N4/GsY2D32cJGZIsCJ6509EyNhcOi5SYEELRGE3ltM
6zOFA72v054NESKkp9FIH+UMh0+HS8zOE4jA7U7xpOMNh5L/BJiDFLBeCYzQ
lIqHwx2H6lP6p4gw732dc59BOAgYWnDzXSfCNQM2s4Vz4RCl1hLyxJ0IIyLP
UputwyH9+L2HCz5E6G5fOOTnHg4vfFOuUoOIYJwf73juTjiICBvmM0YSsc+Q
LyQ+CgdfZZZ9++OJ8FbitvxwAr6f5/2KKZkISlsP3KkihQNHSHitVzYRSnuq
axJyw0Fp/P4lnXwiSD2/xOD6PBzeDV6O+VBIhNxAOl2dcvz9U//+W3hBxDqQ
FSFYFw5/JSG7+SURUmX/a19tCgdPcbYtJuVE4GL+xd3xNRz8DK72BFcRIXIw
2LzwRzjoGvwZcK4hAtMrMUrgaDgcOWMxRF+H9Tfi08ilmXA4/k7rh049Edbt
XEQV/4VDAx9lSO0D1mulnS67tkTAMbEMwnQD1vOdxcVTTBEwfjZ99+mPeB78
MvlXzxkB2r/S1myaiDBU/ecEiTcCni2FOxKaiWARn3Tf61AE1G70zL5Ef7um
+N5QIgKe3Lqj8A9tqN67Q+wY/l7Szn9L6Ka9vvpbIQJ2VpfPPEdrzvDH/TgZ
ATWynFMS6Kr6t10vDSJgccij7hq+Tz7N9kDU+Qj40HbU0AnH8/wGg42jTQS8
EKS9JdtIBDGdnMfq1yLA0vMaTx3OJ5tfZ5L3ZgSw+xzl531PBP4/E1JLdyIg
KG/VRQXvacnNYTdbHkVAjrHRvGQtETgzJV/nRESAnidz2O83RAj1/rx+LxHf
78XL74fxZTC4oX6BHAFdShyhPzH+y2ulTSwvIqD5ZoLh0VIiuLebcYyWR8Bx
JX1DDly/6bxlkzd1EeCve/hGG67v4FnlPreOCJitm+QZzyFCw7N3s53/ImDv
XplL6Ul4HjLRlLykjYRd7VItYnFEsFfc7/qAIRKiXW86pGO+jaed/cXDHgmE
XPpiYgARfls3dWkLRsLPHMeDhjdwPJMlrx9rR0LIlE9g10kiKB744nHjdCRc
CD48YKdOhNtnZogqRpEgwLklYPoEETaeHc3vuBgJHO+Z4v8RiUDvmZGy1SUS
XpX5suzZTwQ22qDbNvGREG6snnJujgD6xGx5yZRIMPXGNgz3Z7RN7cJyRiRc
+2lizjJGgF31a9eicyNhVuVa8lIvAXhC3MxrKiKhzKyd4UEjAS5UROwNq4mE
+z2NZp/fESB1quCrWX0kiNMouBBrCMCnP6o30xIJ2Dq0Spbh+bv7ojLfT5z/
KRYG0ccEsNPyWh4fjYSVjG8gSCVAtmd8aelkJNyQFmqSziDAke5WidNLON6U
R26kBAI47pge37uC49Fp61qLIUCB0o7HwxuR0Pd8+bBHJAEkMjT57myPAnE6
QbrXQQRwabXuOckaBfqS3s2PHhHgGa1fwi7OKDjN0rri8oAAMrav2Qp48XmK
y2zGHQLcjOv86CkQBYdGTEeHvQlQWr8QoC6M3/fdTtG9RYDjRyRpeiSj4Him
eMGtGwTgWtimHSkTBX1ERTFdVwIsVA1GaR6PgjFVAydlZwJ8DqroXj4RBUZ5
OTOG17H+GscLFqlFwYvwOELQVQKE8Llcs/svCu4W8xYMXCGAw7h2Cc+pKIjn
iP5y0YEAmiWC6y36UTDbMMKzcpkAB/3WtB6aRMH+83vmKuwIsKHTGaFwPgoe
XRiootgS4PvuZ99+W0RBAVPUcIENAV73Bwtk2UQBu3vt+x5rAiTk2zqed4iC
ln1DryXR7h7KL9iuR4FaI+fO3EsEMFTlXq1zjQJvBxqek2hJ5jkNb48o4Br7
x8mCZu78GCbpEwWLdXwqf60I8Iuc1THkGwUUq5/N2/Hz+mu+fMn+UXCJ9HJc
FZ157JzDmaAocG5zeE1C39si/Yw+HMdDYjIQxvdbNDMvv4qOgvozI1VtaKXE
ETXnhCj4Xje7NRvHv9fmTYhQahRUM9jzkHB+S+LJ7V2kKBBUjp94g/P/8vfG
/oisKPgr3GO4Dfu5olq9yxp5UTBsTDrogfELDxcp/Pc0Ck6cz+FnciTA1XO0
f5++iIIjL0WXazH+J4V6wLYsCqrI989RcX2EfxcH7a3E9c+2+PYY16/f32Gf
f30UKFYRjh7A/rHyjJrt8Y9R8CO0uT/cgwDJPLxPplvw/dXEKwe9CGBS1KJ8
risKpi6zLT+9i/2iT24A648o4CjlM82+RwB2rQettYNR4M/BSKjE87OxR85a
YjIKLOen9TRDCPA4mz3/50wUBP90P18cTgB/1/H5xMUo2HZ04a5yNAFUGNMf
0m1EwVnqpdH0JAIUE7fmfuOIhnY9ra1XcrGfXvsxG8YVDY/uB24EPSGA04cy
BfV90XDG+bfx62e4nyyuNT0Riobj6hWaaq+xfw768vv+sWh4mRo3XfmRAAH9
ZDlx82ggxK4ca5omQJNTkWbUpWhYV5qoqMV6wb5WZbxoFw12j2TaCpdw/nu/
u1U6RQNnjYqJ1TrmtyFXoZ5fNHhEPT6wwYznc79Q1TP/aHDWYXTyZMd67yzd
vDsoGoqkTsV3c+L5GqI/0RsVDbcau33NeYjQURcs4kSNhgNHer8pCRNhn1GS
XNvjaOCqLGmZO0wEq4HHmnIF0ZCwx31fmCjWz7U6m/XiaMiuzr5/TYoIkqFf
3KxfRYPXhk1BEdY/d57Be/WV0SD0ZF69U4YIa3IbGeH10SBHE+HTKE8EtXcs
hXON0bDKzpsUj/3FIyPeKtOWaLj/66SIhhIRPg4cbX79JRrapNfov2B9ZXc5
/v3At2hwujDNr65CBJP1/ybuf48GYRt+r1jA8yfUdHmkH8dTU8X+XpUIfTx2
23WHoyGGZn69Ww37ndwb3IW/ooH7l4dVK9bvK8fui3BOR8PGOLfFYw0iPH0X
Kec5Fw29BtYSVpoYP6MMzZ6laKhdLt6xgpYffGKsshINebtPwy0tItxxqbCh
bkTDqf2x+76h3643ujHSx8Crq4mLPP/h+RbWde/qthi4mpNPUEXr7huLbGGO
gV2Tw7K66MjcpQxpjhi4H8nsfhzdfmxrYcLuGPD4y2/NjN5bz1m1sjcGXJqq
ferw9y2MDzZbHoiBa6brmtZo6qDU99qDMcCvx/LfCI5vzEVlQkQkBoa6LHYY
oMU39JZDRGPgvykDYSrOzy3s4vYZyRj4yfRFtBfn/3LfVW5jmRjgWlYu2cD4
rOZ6iZTJx0Bip5fVDrSqfKAc74kYOCJQ+ZEG4/moPl7TTzUGlKP6kvox/h+N
s4yHNGMgv/OQS74yrs/PFzYndWJgvXDLwiVcr+SN1nvsRjFwweVfbiyub19Y
X6T72RigSWCQ2nkc14N3OuPbhRiQZYhkuXsM4y+/o4pkGwOBwoJ+gpgvNa6a
y1IeMaDV7kwoE8P+S4tfcME7BgYt5MsijmL/yLOi+9I3BlYlng+YYX6OvC1K
OxEUA+8M5u7VCmK/uotXVSc1BrZE5ltyYH6bls4F2LyNgYJ4NluNrUTICG4u
En4fA3+4XbcnbsH4WeR0/foYA1uzo1Z+bRDAh9FC1OVrDExlGKaG4H2aZNbw
6fZYDNioZG3p+k2AieWM3fGssXA2RXlGrAfPsxZv5XOcsZAmLhBd/I0Ad6km
9rzcsWD7X3GURgfu31M7XlEEYqGT7UiD72cCyKV5XCyUiYWGRyPurh8I4Otq
8NDteCxERg5c1qknwAdNsaeyyrFwaF2kSLIOz/vpgY3y/2KBtUdpj8AbAvip
6FE/nI+Ff3Xj83l4vjdwHm4KsYyF/aZmIXOlBNg5tmXxtG0sqNt/rtAuIUBW
ZJnW1+uxIPKE7fTh53i/to1xTnSLhR0fp8yKigggf9wp8YJnLFz7yKCvjff9
xgHB8QG/WMicviRVWID9SOn6zqyHsXCCmvv4dj4BzIO7FB2CY8HkPo3wxTzs
HyyKbUUjYkFN3uaXHtbDGWJE2HRMLEzPWhwxzMHzm9Gx9FliLOQvFfBewf7j
fo9Gn3taLATSjs5FZ2O9K+TbJk+JBY889q6WLALs9l+WWsmOhdujY3/40PX7
mPiv58fC0YU4jbBMAni82MvWVxgLs4q7g3agRXSPrOsXx0KZSF1XMvYz3wbl
p96WxULOvdaTiugg75PfZSpjYZzpwsgkhQAKO80+ZtfEggJ9/OtC9ESu/Wvu
+lgoSbrR9ACdquqZG9wYC1ayNAJX0HpdjxJXP8VC1vebxZbodZf4AKcvsfCx
O8bPHl24LdujvzMWSon77/qhrUgldobfY6F1q0ZaHppD/p1xXT/Op9CgcRj9
tqVdXW44FkRbPs8QcHw37IeIOb9iIeAFw0I4WmhjXoBnOhakb3C8WEV/jafj
CJ2LBe6zvTt8cL6PJDhp1pdiYWty2ZftGJ9j9Qd/O6/Egl2T/fcc9Jg58cfA
BsajkXnpLMY3aVG12Yg+DlrESaNcGH+dMIOKd9vigG5p0n0YXVDhkpzLEQcH
5UptinD9zI39gvZxxUGkQiuhANeXdTLiVhhPHDxl3bhbiuvvsq/Q1FUwDhiv
kLUX8bwTeFGl+VMkDioSrViPYP606XySMRGLg/+qHCauYH7JeE/tPC6Lzxty
GHG8IMAwxxpt/vE4OFlax+BZTID4XOZZXuU48GdyExrDfP37TbSF5r84mDxv
8XYc87vimGPIB7M4INwTa7apJoDG4gid2e046OKb+F3QTIDF0KW5Br84OOAx
tzukBfNRiGFQ8WEcpG9rGb+K+22b8aE3fOFxsGWVVU76K+bbc5vboxlxMM63
/9z77wQwdulf8KiNg+Hnsu/8JgjAdLpi7b8PcaAWmltpj/15tWgiw97mOOht
5lzQwv1/dPQMd3lHHGgF/IqewPO5r05UILQnDsp4mN4XLhAglsJ41Lw/DpzN
ahqv4Hm9YV6tuPErDiIWVPdX/sP+QTFFo3U6DpjylaxMVrC/3uupR56PA34P
BvuBVQK0t0tYqq/Fwa5u/oU2rEfBz5kcdm2Jh0TlwOxjeH9XiRxxGWaIh78b
fzzCsX7l6abfD2CPh/duDiwcWN+sjniHmO2OB6GAx0pKDETYzWgae4QnHgZz
mM6YMRKhcYiQtnwgHm7aJDLZbSOC31uW7I+C8SA39EXJejsR5Ei/nqYejofm
msEXZ5iIMHHn3cvr4vGQ2z2sLb6DCKQL5DfKxHgoyHk7sIw2PX6nge1YPLyO
7bAow/6Dec+5tn7FeHAS/fDUjgXr+YJMzzOIh0uKIx+2sBLBo4196L5mPEhb
LGVGoMWKJieNdOKBhqymzsxGhIGwD4tCZ+KB5Tzx6S10/NXM9UWjeLglWTPT
jj6l7cf43iweZrXLeAWwv6EVucieaB4PQUZ0p83RpfTye69Yx0PdLmNyEPra
IOdBBft4CO1Pkc9GC7z5fXTHNRyvcJDKC3RH2kfp7y74/vTGwSJ0qM9jpSc3
4wH2rBpmoFXPPdC8643fJ5U23EUvyVmePuMbD3eLGu6dQRfsUjzL7x8PfDf7
yzjQ1nNcVrOB8fDPj1L8Dse7p3XO4W1YPNiV7K64im568sk1JjoezF5qcdOj
74fkedsmxEP2F+69m/GQv/LogWxqPNbTfjYW9JSWdSgDGdf7rOmZuxhPsy08
6Tl58cC9IrNDCePN2r+Y7VUYD1fL6JSCcD1qKz8X6hTHQ9enEIGPuH4SXkE1
k5XxoDlnFC6B6/vT1K6x8m08UNmOd+vj+ifKqH4Jfx8PE2N5l69gftDN/B2S
+hwP0yDXcxfzqay5fYq2Ix5WFSRjb9MTwSm/aKmtOx4W5N9JuNER4dtlh203
h+KhMWX+mRbm59PeTtFXf+LhyvYnFSTM5w1jl5obqzieLV7/nDDf9Zu2nZWg
TYD1C0okeTxf518fv09lSoCiTJ/66j94HiWmfAvbnwAsIq/CcnB/1RpaPrRW
TwDWHTVtCpv348Y/PPtPJsDw8unb0yMEuKwaWdR5KgH8Bj1yqMO436Vqek6Z
JkDfk2+jnD8JeO8UJB67kgAyAf9d3f2DABn+5e9nrydAnp915A/c/zMrRuYF
bgkwlVb1NR/P85hx/0CB2wnQbfdn3qgLz5P3Iz92RCTAwcxez8F23P8qvu71
Mfi5/NPs9i/YL5TuYbqXmABfbsOR5jYCHMg6KbtETgDN2NaDba0EcOYdaCzK
ToAH2o/Z+7A+vYnxsrqanwC28W9OzH8igM39vJD+4gS4YDknTsR6VvxPTSDl
VQJ8nSs3NW8iAINrT6lJVQKEWRwOjMT7Qo4l82Dj+wQ4Jz75iq2RAMsdmZ4P
mxKgtugpy8UGAuiePsECnxPgci872zPsL6aVnORLuhPgVapC3s33eJ8pZvjk
3JcARq95/Yex34gUzbA5OoTzO8MebIEepBz7NzSWAIkzpzv63xFAmqc1PGMq
ASI7v96/hvaPchA6P5cAHlxhFFp0xzba17v+JAC5/bM6CfsVEb+kMy0rCUAR
WHY/ib71hzAcRJMIzCwXNZZrsb9wavTW2JoIN+9kVJeg941Ys29sT4TnZjqT
3uhr5itZr1gTgWW1oVEbXdUeo+jOmQijTt4XDqLZTol9luBOBHLZy3R6tFVt
3eVfvIkgRBaKnXlLgOcK5qtUgUTYFdgsPYKme74YZSGcCKlJ+q7D6IrJt1Pv
jyZCYHHwxSm0u0ikNkEyERRabaPW0OLW5lnJ0onAr6C9hQt/fyT1KC29fCJ4
US6lyqEzOv9cvK6UCMdXXU5Zos12vivrABxvr8JGBJpDL3oXaCZiHdcifdic
b4ClS652IqTfXdq1HePx4K1Y087TiVD3Yw0M0Epr/0RuGyZC2j/2bWT04rH3
D4ZNE2F7YrXeX/RTt9i+0xcSobNXfNYU423/5JJimWUiyDX4N1eg+cckEgRs
E+GKYFvlEVy/aPOG0wvXEmEmbUCDG9dbNzE+z9w1EfOtKTAJTf/FhuH9zUTg
C6RREsD88Di5Xpl0NxFYIw2V1DF/zktLi6tEJsLGWplaE+YbpxNNUE5sIkQ0
lRb7YD425TQPcSQlQk1B0rok5qvyAYfUIXIiED8by2RjPh/cnrYj+EUijDy7
lfEWz98edUf7+ZcYf4lRg2jcH7F3j9VerEiEFW/GRVvcPwwLn70l3yWCr0Tv
jp14Po//YBhv70gES7+f2v7YTz8vdvnAt5wInmKiy+F9BLj6+4RQ0HoiNIyW
9zn1Y790dIff3JYkqFVKSNEbwH4iI+vYux1JkP0yPY0B9793cHe24/4kWD+b
LGKF9UL63eMt7QJJ0OL8fJ/UKAEmN9wtTggnQcqhkR1raIubbFzskknYR3sx
h/0igJqVxsMSSIK1X5LMfpMEoBnoXb6jmQTbLMkiqtgfVF7ydNHSSYLuxzyT
q2h5m7wLnUZJcPieY5YN9guLP9U/Z5glAYmZSYl1Budj26vlYJ4EBRdZy5+j
xS+zE/9dToLRhrT2sVmc/0ju45qrSbBrcUHIG+tfjr36/mCXJOA1ePOefp4A
dmPfow1vJsGf4BxSIPrgFY9t+7yTQPzR99it2H/0/2K7+/NuElywvx3kg05z
zJ3Pf5AE34xY7MfR3Ne+/1AKSwLuvDNJzxdx/07eNN4anQRbA3iad2C/EnOd
rbE5Hsd/uqrAHK0/naMSn5IENHtfEHLQrM5qJRakJPg8F2wygW763XNUJCsJ
/P4E7xTB+h3kcpP0OzcJtr+yvXIBrTXLylX2NAn0uU6bB6Lp3XJC/F4kQYea
x+wT9Ns5VVrtsiTopJs72oT2vdHjwVGZBNMKi7t+opUW3Ce7anC9Yl+Vz6GX
3VmtKfVJoJPrK7qCfrn4uNPxYxKYPO+6sfpn8//XVPWkW5NAOGApZwlN/NP9
dqU9CQycT/f9Qv/2dJev68L1+J0j2oEu+MvyNPRHEjCv735cjnb0eixo8jMJ
FlVsriejRZYhaf9YEgx7XU52Qw95d7OOTCaBRE2PjgaasnLD/+lsErBEtGWw
oS1vsyx7LCWB7L+Q8naMD+9atrPKShI8uKP7JgbdfQeGGWmSgTNna9spdOJ6
1/lW+mSIDWXkpkGb+N5oTdyeDPxaG6+e4Pq0+mWXH+FMhpx/+i/+4vqF0wJh
bk8y3NvTYBWP1r3flf2aF5+/dmKXJLr+AXO0rnAyPOPRVzXE/PCnz2bcJZoM
Ak/k9/ZiPqk+VLnzXTIZviy7PLNBVzxyc7h+PBkGlsSGbTH/ngV9U444lQzv
nOCbEuZvakTmRJtbMiRsubXiPE6Ami9uIjqeyRDc32LbhftjZI+qTY1PMtgZ
Fg2poqVIvd2F/snw8ot2Czue13VFXI2h8cnw8VJNfx6ez1OfA3O0XidDxuvH
yvO4f3dynR2qrEqGltQdBy+h5c8f4petTYZfNCnRrbjf7w/WJAg2JUP1Z9/s
Yjy/ueaXH9H8SIbZVM6TcXh+Kx5reOs5mAx1PHvVONFWPgnr0yPJIJI82xyD
53kenYxH728cX1XT9rRurFe7rtu9pk2B5sld621YX2zMFMkEhhQIVqlydUAH
pm7vzWFKgTqaRVVadJtQtnECZwqIppzUP9FJgD8O7pGs3ClwxcqmtB/v97xP
1Joe8qbAz0HdDwFoe9k+dfdDKXBk7If0ANazUK8nvhNHUsCb/nhhDPp5pU+5
tUQKPBTn5dJBd9Lq/OkipkBg6wl3evSqJre0wbEUqDlv9PUt9hsCwSNOHxRT
4JLeTs2HaK1PxXkqkAJizwo/6aKv7nwwUqqRAqXSGV5c6EhTg4MS2imw4bD1
1DDW15JkPossvRTYPsxwqgzd/WMqidcwBYz/++Abgd44WPE1xjQFBDgWJh3R
QvbBHDsupICVoEOcDlo730zvvmUK7GumekmgnX4LB/2zSYEL5sLJXOgY6cU6
F4cUkD3s/GcLusyzlmbsGj7fHRE1j/W+tzxKydI1Be7LfLMdQ2+hsbrVcTMF
SHwS1wbQIhoSxXreKfDkgSflB/pU4Orvursp8Es7eUs/2rWpUVTpQQo8jzoY
MIyOZ0+yfxGQAj4+q8K/0RXG9tSjoSlw1ovSuYoeSJTtI0fi+NbCw1lxPBSP
N4+3xKVAprRDoyDa2ljXxSYpBXTxgquEFiR2yNelpcCQwJvoc+ghtku0hygp
8IBNjc4bnTU10fAwG9/ntJ0zHX35o0f0SB7Gy9jyxTv02KNQwZwXKRBSuceB
D+Ofa7tncltZCohHc5oZoB3VKMVXKlJA8J1V9CP05NpLTdF3KTC9tzBpGf2k
R401tCEFzhi+UT6O6+/0qrljsjkFFFtPffdGz7j/tH/ageubapPFgPn1zNBJ
iq0nBfZo6VD10W5S//4696XAmLfUiTT0wgRrMGEsBVYC3Xo38/WvtUJB8b8U
KHegXUrCfKYxiJp5zZsKcjzN6lm4P2okeF/tE0iF6q44dWbcP/eZH9+7fSgV
gmr0Drij6T9U7FSWSAXOL6sTmr3YX6uMydSo4PP7hzOmcT+yi6t4vbdOBbUz
mXEKgwT4zNSoetg+FWJU5i6R0dFjxkxBV1NBIDrzOCOex7syHVN03FMhztyU
0oLm3hdf2fwwFeoq9kTpY33o+sv/SCI4FYRM2uYK0Mkd+acjwlOhQP5aCiOe
37zRNX36CamgxxBz7SWaf/sUbXtOKmz/eP7nOp7fI2IaQzFPUuHeXEmeAdaf
fP2UeqPnqeBVzfCSjJZL1A75Up4KecG0esexXq2Uk67HvEkFg5PNRX7oN31/
zhi9S4W/rEbs79C6Itm7vnxKhfRtGY80sP6x664tRX9JBVeSoJ8vusPJuMvw
WyrMB51VfolOic4v39mbCjnxai8n0FalW9LbBlJhR/pYP+8EAYS7z/lFj6SC
dwLTcx30xFqRteFEKpw5Eyp0E10ksE1z50wqFNHNElPRHpqWIm0LqSD78lVn
NVrpSun26H+pAA/iWPvRtGEskwbrqdCfdKRjFV1fZPuJgy4NdKvviXNhvxLa
Xl70mTENZs4+5hRDG/7dGRPFnAblyyuByug9vI43DTjSIC01M1IP/V2l5iwH
VxoYnmKXOIem2HArfOZJg3zWAttLaIcAZ94ovjQgR5oev4wWz69f1xdKA7cf
1i/s0XOf9g+wH0kD+16Tbjt02Zx7bat4Gtz49rLECn2HqykrkpgGd+dJp83Q
agqCgfrH0sCZmVh0Cr3NwtuRXSkNwhxzhk+gm+99PtUKabB8/MyyKDo667Bk
pGYasHzatbI5P7MGXw59nTRYbb+9tI7z3z/VMc92Jg1CcrlXfqIH2SU6WozS
QPJv3J56dI7Mw7IIszQ4saZ+MQt93ex78hnzNLj3NLH7HvpvRrBly+U0iGvW
biSiq2oHVCOupoFPkaMVI/rBqLzQGZc06Muw8e7C9WWVHB375JUGZ4XqgjzQ
QlXqbp9C00A88OaVeMyf8YFk4/CoNOBsLHU8hy7cOid3Oj4NpFnq03jQCnqk
leaMNOBL9PybgPl55vuqf/PzNJB7d/ngPcxn7+WShKZvaVCmF7txEPfD4wFV
UOxNAxPntc6uIQK0f2geyx1Igy3vh90j0RIJw8cDxjG+VVv11nB/DUrv/q66
ivFrYkzvxP3Ito/sX0STDqQPHu/C0UpbxMX5tqaDWd1DPS10fKvG3VWWdJAb
7/5Qiv207nV3/pd86cDAO2ifgefzLWOahkNC6VAq4R56AZ2tGOoaezgdXuzq
SuNG0zBlvnUlpMOhqvUPcXh+F2d/sRVTx+/b7hxMw3oxEGbJkvJfOlg97+ax
QbPenCjZfiod7OOXS46gHdTpGEeN0yGsLF+9HOsNbz8xl3w5HWQvX90+i/VI
+32VAfvVdBBg4U19i/Z4qrN81zkdpGiLxjb7gdbb1roXb6XDTr3OdlX0ms30
fOPtdPhkauLPgz6q6516/F46NBzJYFnE+vdwb/QUV3A6xG6vf1+Ifk5zIP5h
eDoUKFRujUT3j+YqL0SnQxeBRc4NzdIiO2qdkA66KjoXTdEKpTURn1PSYV8n
/W0ltH2anjyQ0sHmenOiEDrWv6v/aWY6KHxQKmXdrLdX7YL256aDpbRp5zL2
I9OGs4TQJ+nA+P3v6hh6n8Kd7uVn6fCRr1ikC31SYPuDK6XpoHVxj9lH9M1t
caLfXuP8fj8Lr0ZTfvO3a1Wnw+xNzqYSdEtHwe2S2nQQUmdhe4perZQ/JPQh
HX7+UzHJQR/JqmuObkqHVLJOaibaNFTfg/ZzOlSpNg1Q0A9ufD/g8jUduLWd
BKnoovMO7390pYO+qoJFFrpXdcFZ70c6BCirheWimY74cVcMpoOY2YX8QvQx
duaao6PpUJh1/sVLtO2fhCtJE+ngq7ybVIOO/iG4c9tMOliwWl9rRle/K3zt
sZAON8x8OHrQM3OMdzT+pcOTJ9pjE+iD/FYqO9fT4eGbiM51tJFeGW3/lgw4
MeH5lRPj6e/NXveEMQNeSyh8O4oufezwyIc5A7zcn7Sro0fb35zU5sgAp5zD
VRZoHUnX5iGeDFBQvX4oGX37YkPEc74MmOcdDHqNfhIkYOgnlAHfmAoff0ez
D33u2CeRAZynhL8cwvzpSCT2G6pmgK8NPzSit9UHU/i1MqCuJODtEvr4/KDt
tA5+P+C1rxDmb6pezK8g4wwQ+lZ5+QHaesvC3Bv7DIDyzPlTmO/TV0u2SoZn
wI8P+evruF/4k1g+rEZnwMWpd+VyuJ8M6u2CGxMygM3/QMTmfbeYn4vtMjkD
Hi2aSf5Ae3/14E4rzoDJ2CqLctyvBVtauh1fZUDPHoavs+heSZE0+aoMoBjx
t4vg/obgToH29xlgyeB7NBrNoCIvuqMnA0roSt0ssF7IX4uc+taXAfQwfT0C
fSVprDB7CD//ct6jGt00nyijNo2/b3TWgxfrzTr/7BLbfAaMPH1srI2WPK39
qvdPBrzh9mG+idZuX02voCFBFGvktw/owfHDfoJ0JMgRl+qYQXvTmlwK3koC
j79c9/ZgfSuQeCJoxkQCvS7bMiu0pmYXfTUzCbQdigkP0D8ubB05xEaCDpcV
6Uw0W5B5zjwnCVIWWl4OoD0mR8+c4SKBeJBI3hr6+xm3P3nc+Humz7i5sV9Q
f7GazrCPBAV5dBtS6DyuAC3r/SRosSecO4lm9+aYruQjgbyznqAF2rM3JW7v
QRKYptqec0P/AOETN4VI0LD6+Y8/WiOzaKhVmAQM4v2rceh8RsVQsSMkGNFQ
ss9C77z6TjpQlAQaF2NkX6BvfTrT81OcBBsPgi9Xo/sI3fdVpEjA+4HwrwGt
FWd7NIVIgot0btNtI5v30+nPSzIkSBa4+183mvOil5fhMRIUsgZt7Ud7V9MJ
PD1OgoWV8iND6IGD4R+2K5FgUqamZAR98hG3i50yCaq55wtG0U9/UfbUAAlE
5Qd2bnq3nng1rzoJpgT3TWx+/3bRy8u3NDGeZcLHB9CDnGqs7f+RoPYhH+13
tLZnU4mkDgkuDMWe/Iou6jY1DzmF6zMjv7sZvUd5gH70NAmc3lVeq0XfJV8t
UDMgQa/3J+My9BD9klG6EQlYHlR8yUfrOvit/DMhwaIO/Wwa+vlHJqqJGQku
28oVh6O5JeN0np0ngdSln0J30SOLuUkOliRofxQofg6td05Gte4SCW7caurQ
QBdXVI3x2ZJAOfjRGUn0vQdfjnU6kEBtcfgLDXpsxLyPeJUErf9Zz41ifpzW
GXsUfp0En7MfM3xC83KsfdV0I4FVMqNCAvq+e8AdsjsJWIkD173Rvzo5Dq15
kCCz6VbNRXRpurB7sQ8Jbpp2LBxAG4jp7xR8SALpo3UfkjG/yyK6X90NIIH6
qa3yt9AH5m0vdQeR4Nve6YMm6MlXXkVR4SQIIawms6Af/Uc9TZNIgj2WUtbe
uN8qrJeCe/NIQF/14Kke7tcOkZQ49ick4NlKHD6Knp1UIakXkvDeFKyzDS3s
GVSS+wLXv4XlXS3u/8gQ3v6bFSQ4fUr6ijI6T79mPKeKBLcmHBgOoN/tvrzY
84YEM1YZu9exnixnFDKpvcN8aZ1+XI22K1aTZf1EAuddY9baaD+vURXVVhLc
/5d4ThydrByq495GgpMLQf840K0fvlp2d5DgdTH5VC/Ws/Ewb0eWLhIMX324
ow691YjvJvSQoEuTKyQfrdDrEJzdR4LzPox9t9HGFJa4rgHMn5ULFZfRzvbP
M5iHSLDzfuQ1A3Tm7Eqx2xgJpgnXzx5BV5WSqrPGSRD5X2ISF7rLR7Px2ySO
h0KtpEezMkT0Kc+SQFdc/+VPrLeHP0qPu86TQMx7KbodrR75bSFzEecrQbhY
j7YwubPR+YcExZYxu16hb/EcZNqxTIJ9wdGVBejovvpdyqskoBPNNCOjn2Re
5XNdJ+E+PDEaj/5whf1oJg0Z0h0HHcPQgxIlMp1byLBlIHzIH706f06FaSsZ
zheA8R30nlfr2icYyWBnP/rKA028SzV22U6GgQK33a7oU+onLak7yBC5p+3y
NfTlbVNXOljIIDNH99QBfa85yn07OxkkJE3G7dCp0XK+SjvJcIdBjccWXXq2
J8h5Fxl0d6gpbfZbrbx+sRQuMtS0Np3e9MSAUMZXbjJsGz+nv/k8w+OG3G37
yJDL76xyGc1/zalYcT8ZSsbe7r2CViBwVjvxkSFQ3+X75nhMll42kAXIoNIe
5b85Xpfyi+3tgmT481uVzRMd7EfbxyhMhhWDFK/N+WZqZv9SOEwGhojaN5vx
qGbSXbh+lAzGVvQDoejult/rJDEytO5Q64hDL8TGbm+XIINtp1VqBprt/PFd
jAT8vW2aknnoo3w/DihIk0H2S3twCdoyV0SGdIwMNDtqgj+hb0c9/7hFgQyW
NuFGvehErxM2dkpk+OonNTuJbtM2ij6qSoZGtbZIVswXzfG7M8U6OJ/nH9LO
o63btgfu0SND5eo7HWf03dexfN5nyGDEMBvtjy4LzjutYozxZT3cXoQWFe0o
aDAnw+UeFSIb7oeTnJc0xKzI8FzzwmcRtO3KRE+4NRkO3Hv6AdDpH2l3GNuT
YU3POO0GmuOa+JUfLmSg2zsz0YP+U+B/aP4BGaJp5kIKcb/uimOrNHlEhi88
TNQGtNSdZOOyQDIc2m0T/BPtqFf04E4YGR4HnMjjwnrQO9UzwJhABnn7p2Ze
6OWvl70ck8gg9SycNwrNVTXL3pxChkcfq27moPXDGSGahPlnmNL0FV0rIZ3O
m0eGcFKJ/VGsR/1cVbK+BWRoU/x1WBm9un6yeeApGZqGhfUN0HItFqvZL8jA
vjOg+iba6OWvmO2lZNhHZt14hHbJcBe9VkaGKekrMQnoXOfg84RKHJ+NZW4p
uv7s7rmYasxfGhOhd5v3FxVS0FINGY7r6o60oTdERAXO1ZFB81fAZB+al720
rLyeDJ5++jKT6ON/Qf9AAxnSvn96/Qdt2v9x1O8jGfZ/dLuzBetrRNEAl1Yr
GYgb1s93o62WH3H4teF+al9P3I+W0hBjft2O+fuE8bMQmjb8M8NCB45XPeqc
KLqt04NWogv3S8EDAgFNEeBdte/B8ZgPmcmhb1ytWSL3ksE/a1erAlqj5PJs
Tx8ZctpuJiijd23smNw9iOtJvFKoih46+WzkzBAZBDn1uTXQJdGmA0EjZPB1
c2nT3DwPvq/01I6RQf/eyR9aaFNhcsfaOBl4tp8/8R9a2EXr87EpzM9Y+dnN
z/+8mvjo+psMewo9Vza//4Euqj5/lgyMP/PMN38/UU+uZnge51tit1cN7ZDQ
U863hPuvgFlKBX18wK/03F+M35cqqiKaSVT4Wcwy5mPZAc9j6G73j/nNq2Tw
HvlUQETnV7lkM26Q4e+E63/i6NvbuMiqtBRwNsnTFkGfMixP8aGjQMs0Wyk/
en+qVXzJVgpELhIj9qKnh7dG/WakAFeS+zcOdJVkfsgRJgr8fWgWt31zfWoX
/dJYKSAyvfvW5npKsaT4dLJTgPp2KXMKTXsWPDg4KdAt72L0E00ZD776cA8F
BjOvaTSj3WSkLlfvpcCApm5EDVr97lerf/vw+5LrV0vQQxz8ptf5KdCpnTKR
ghY+XgImRyjw6kSyjy06P6Bv9yFFCvSVPh4dxf1QLCTzps4C59PwzaIL95th
+bF781YU6DVREN7cj7MGimoHbShgq9HG8Qot4atW52tPgeIJC7skdE6X/gcF
Fwqc2F/ueBGt5WIcdMUN30+wrt78+9Uwg5lOojsFnEzLTVTQB2UsmxZvUaA6
aLuJIDot/Hpr0T0K/NhesTSN9UHpkGtU3wMKyGWdfDaI7i53N2R9hPHU03rX
geb+5dN+NZgC0UqX6d+gS31945JDcfwv2GRK0CZcD0wbwilwhGBZn4eOVg/+
JhxDAUJDFk8CWqo7LMkkjgLmuZ79YegWl6jz/gkU4CRUsj9EM6cnfh9IoUBm
jk+pOzpPJjWNPZ0CbFfFJK6jtT9mWKiQKPBaWX73ZfSjv9n9qZkUCHnWKntu
8+93EXnkj9kUWHha6GqErj301Ho5hwK/vPr5T6OtK54JHsmnwINHueqb/QeN
UcnQ2ScU+H7SoFtjs37+Kst6VIjvkz0wvFlPT/hVXC55hvGoNrU9gf7O9UZk
6AUFHrPomCls3pee1I7tLKXATWfVmmOb8dF4n6taRgFaj9Z0WfTL7kZHl9cU
EJ51mpFGm7p+Es2ooEBlUWwJEb3A2DbZXEWBDP9XU4TNeKV/fbL6Bn9fySRx
0wTZLifRWlzv7tniTbd+/C55/h0FBDN+qm1+38m6fybwPQWIe8dh8/eZ//18
9rIB5zdf+UQGnR8x6jbykQJl3/YEbt7/dIQnpHd/osCNG0Wf5NFjFdML6q0U
OOsEfoqb8TSaK3Fro8DE2eQUZfSh8UUPcjsF8jNF+dTQdX7/jrV2UOBk4Nbt
Wpvx3LP2d/0bxm/X8bM6m/F8SvNavIcC9y92Mp5BZ2jQ+1zspYCR6yy38Wb8
XHesvRqggNKzZWNLtM82tqqxnzi/C2997NA8GTt994xQ4Ochr+Wr6LNNe2lv
jlNg194vi17ovw/pznyZpMC/A12c99GJKlOphN8UGJeKCQvezNfnb+Sn5yng
6DH3KBVtnmTvYr+G+zmVRbQOvW5oUPVugwJF2ypqP22uN7Mis9AWKoyv86d0
oft9WXP6GahgvnFw6Tfa5nJJ3zl2KhyqezW12d/S82eIl+2kwtQIiVkUndkV
6MO1mwrLa2I6x9Ajpy7u+bKXCqVqn9n10Vek6c6cEqSCXXXW+ftoZxqDKmU5
Kghqn7EZQbO/VmBOk6fCC1mB0Dl00Q2h8ysKVEi5MRC7jp4b+bP4UoUKX/wa
5DfP35vN6eIEbSpoqfy7pr553gYE+kToUuHBDkP50+hScGuY0qMClWa5wQz9
94WmXZ4hFf7GHZS9jvZJnkwVvEiFE4YzPzbv67zGHeP3LKigJ6kfnYKuYHkj
329FhdOXjv2lotf9YtpT7ajA2bj7ywt0hsKdgyv2VOB6waNRvnn/X7jscs6R
CtsUZa3eou/ZKzBzOVOh2oMvtgV9UEDovLsrFbYaHsndPP/fdrPktN2ggrVd
vk0P2ib2z6KUBxX4pDze9qPpTw+oR9yiQmPCYN0wOovxY9SUNxV2reo5jqO1
aor7dO9QobBi9/Np9Ih3unieLxV0jyekzKEDZAJ9tt2nwr5QIeGlwc37eqiY
sj8VzvZ83v8PLXU1svfGIyrsPmn+dgX98FFseG4gFX5MfedcR3eTE1X6gqmg
OHZ5Jw3Wa4nK1JldYVQoNuSookU/+EYi60RQ4evJOS469Lf5TEO/KCqohDLt
p0eLseXSlcZQ4fuD/NZN+x19UjwRR4VOntvEreivms/sBBKpMJggqL7po5dK
uM4mU6FAVZtu03dvv3ofmkqFUYvYG5vfb0uovPU2HfMlJTd2830iL2qO/CVR
IVjngP0W9O1P77rFqTg+rZWJzfG2/moIscmiAsvbK0IbOB+hrZ+Ukh5TgfZ3
NMca2ou/bepTLhVWNzKKl9GfFDvS6QuoYC/ymvXv5nqd7T6j8JQKsg00Aoto
T7cfNC5FVJj1yZqcRTeFDT7Lek6FIEn5G5vxv1k3zsnxkgo9D++/HEE39k3X
ab3CeKbb3xpEH1iZu3m7nAqnsuKWe9EfCCudo9VUsPhwQLt9M//0NgL3v6XC
MymBvZv54upAp2BUR4WDtwKeNQxu1oMdqVUfqJBAkVSvQju9ZtNbaKSC2Yf/
oGyzn/zKuX6kmQqZK/Ysz9HXmHmt4j5j/HYS+LPQVV5iQte6qeDyk8s2aDPf
jPUK9k5SIcp7+cwpdJmzgfmZaSrkv2o11EAzh5iwPpyhwg2jXdpKm/upxtxl
ZoEKJcm0e8XQ2ySdZN6v4X4/wPJoB7pge0SFO1smhHPr3f2I+5XupNdyFwea
uLJv8758/pGNvMquTPj35+yX12hGOvni7XszoTyjMjEPbb3an59+MBMcM6Em
BP1K4eMvukOZkPRF2cl/sz54lYhcEckEtcY0rTvoysUgqrRYJggw7rznjOb+
TUz5IJsJnWczDEw364v4/i5x+UxgutAdull/6q8y7olRyATZEy9odNE3xnqi
zVXw+z8MEgDdKFzf+lY1E+i3UyoU0fx2RayHNTJBJaWWb7OefRrwD547mQmV
pd8pEuhD/M4fzupmwnUd0bqj6NsW5xgq9TLhgrKssAj6S6q6xkF9fH5PdsNm
f3G0R/x+gGEmVKXLF/Kj7+3lfjNpnAmWLQ8796O/nd2ybnA2E1ynX6rt2+xv
4icVX57LhJecCzPc6IftHV68FzNhydRykAv9fWfNy3sWmTDTcmDPbjTRIH9x
xCoTmj6ci+BEB0XESZ+yyQTB/cq6O9H9zb6uz+wyYcXnoQ4H+hizYyGXQyZ8
3f4xlB0drmM85YPBJ07kcmx6OFBZdOBaJkRrVH5jQyu9P3xFyzkTPBVIA5uO
2cr5ON81E8iza6Kbz4+rrw2xu2dC6a+TLzcN90cPenhkQlFQ+v3N9yW8+WzV
cysTdgzxhG2OZ3q9PB18MkF9R/fXzfFqnMj+/n/H9h1P5RcGADxSRouUkSKj
UIqGkdCjYUQSGVktCklSv4jKaFEokTRV173vfe8rsqWMZISMVGZWijKKUBr4
nac/vx+3e895znOe57zn3tinyXjExhxxPrcDry6YEZwI09TjZCWx/j8JsPcJ
TQRRsbaF0sSmY65x786R8Vhes8F43dfa/lb3YiJEd+4rw3j+OL5u7v3wREjP
mfTBeG9LV7ScFpEIayukduB6JA7NivKMIvkm4nJgKfFv9bHKmqtkPsuupaji
eTLplfGt64lgO72mQYN4sjfr/OSNRAjPjExfS2yr+uCF661EqFzW8kwH853z
3wb1hERQeh2zw5DYJUFWu5ibCHOEUqx3ErtvUGycwpB4zgidtwvzr135pP6j
RJirnjfoTBwmt+ppVmoirOHtHz1InJ6waQOdS/LB3oEf813ovrtx1KtEOFAe
lEcTz4XDnyuqyfqn8B/H59dFHUfDBV8ngmT/5PJMzIfFgZXB7xJhZo/CrUJi
5/uR24+1JYL28UWbGojT7qfZ2Q8mwkTMquP82O8geyz2O1mPwNeXBYnLOp7e
fD1C8oXlHDkT+8fikpatvxJh67Mnpth/BR807NbnZ8O1pzvDVYjnGr6fEiDA
hqP1Wa+xPizs7HiQNZ0NZ/r1/mgQr5bv7VKfwQa//eMDOsROD/4eVJjHhhnf
dA2MP+DvTfmEd0uwYcns5JNbsf51TuPdlmJDiJ3mVbyfuyA/p3/eIjZoHwkx
syaOfi4euUOODQ9FIr/ZEN/ZK7UySp4Nrr5FXtjvUx/I+wguZUNZv9OQE87P
cKnYZhU22CvIjLkQl3YuSwtexoYY48z6Pfj9eoi6dZ4aGzbqsiP24Xzl1478
WsmGFo00aVfsr891rmutYoPa977Tbng/uFdf69gaNvBv2ffkAPFfvo0NKZps
WD6o9Oog3v8/NPLv12bDsdxNWe7EbVF0+yJdNlAfDhz3IM4OnGm8XY8NphLx
MzyJr7ofSQ42YMNtyXeBaHebuvlpwAafF3wlaNioebprIxteZp7oQUurx3+c
t4UNMp/ju9DfZf6YGRmzocu66gm6Qsgl3c+UDTe/+3uiH44WLqDN2JCdN+UH
fn7gB8XQ5m1syEoud0LvrLnwZYYlG+YU6CTgeNWefbHUtyLxjwnPw/lMo81z
vHeSeJYp5OB8266nyN23ZYNqYNoVjEdW6NyLr+3ZMKWhezPG68qR/77yO7KB
FvBuxHi6OzXarHUm+bDix9a9OB/T9Xluu9nQHLDi7m4cvwJfxMv9bCj669jl
iOOf4zr8y40NTnyBjbuIWX9LHZa7s+HrqcEUOxxvfYRqlBcbXpieEMZ8UHvx
7WqBNxu8rK0iLXG8j63GBn3I+29e+BPzJytcqsz6PzZUbRcLNiGW0k90lT7D
Bh2P5iDsb4Oqgq+2BrPhpJet+TricgnPNadC2bBtn8V0LeKAQXX+9gtsKKl9
Z6SO9z+spwmJV8j41t+QkMf4irxpVn9A/v3Y/lbcTwE/NTfuZbFh9bbSCTy/
Wn+Mp6+x2dBxxVf2D56f8138R2mSTw/anIaJDxztnf80jQ2bNAKG8b5peSPf
DqNiNkyb2r2/lHj6561bqFKyfxQNbhRhPf8Zs06onE3OTR3N+fj7TMmlChVV
bHAxKY/LJj6qfERieS3Jhz/fRTOIzbVzRCLq2JDWoZbwmJjfbuvwtgYyf6sb
f7CetB6I6UluYoOvQEElhzjnxPuWOe/ZEFr9Np1FfDjOu/h1BxuG1Myq7xKb
cLJzVnexQWS4h+82Pk9nTXkU84kNF78MbI/Hfvbu2nWbXrKfKx/px2A9+9QS
ntXPhqd8iW1Xsd+MKp2R/MaGwX2P7kRhfZzm7es/xAaPLdb+EcSb5mcfaBpm
g2Ze49FLxLJLpjjq/mDD7rbg8DDisbWm22+PsWH0WVTBhU78/8gt2s7jZP/w
f754Fvufq5Ja/iRZr+gnC/B5w/X44cVy/Bw45s9XFUxscC5rXrAAB9YVqyQE
EUvHTgp1TueAsLx+9BniEZbJuKEwB9KNVrOw/lanRw89nMGB6QN/3p4ipl80
f5o6mwNvKiOXos+9UWx2FeVA762WG4HEu7u8qkvmcoAb0aSC1h3OLFo6nwOz
psU1BeB949TJrIuSHAgW6qHR3+aaMJ+lyd9/BN9EVyhEJ5gu5ECumhQXnbi6
OYYnyyH9Y+87dNBGxbAZ8hy4NzRHHt/fwcrrlJciB7r1my6hNfdl+lQt4YDV
wKm5OD5R3wnXlSoc2Ln0Zja6L8R415VlHMhZzj6J8yuNvrptUI0DUQul7HH+
Dx40Ge5Q50CPpIcVxudUqoJW2ioOvNWb447xs31+aJn4Wg4c4IXEhxCvep0h
e1yLA3FfoQvjPbNzfO47HQ6EvnlhjOe37kEjQa31ZHwBliXnie+INn37uYED
4Wk3hMKJ/RYrfLTfSOIR0/wK19tK41Djk80c2NOoTWE+CFmOFwaackCwwfc2
5k/XbqPM92Yc2LSpMv0acf6RK7S+BVk/R8X2WOyvV+SvTVpxYIzf9hDeD7VV
b9l/1okDlooxhpjPXkDnPnXhgIR9fxKb+E/qzLkjezhgvj9TgYvnyetvCl3d
OKDufn7ZI9y/jntljbw5QB18dx3318ueU01CwRz4EymjUYXx2NWhYRjKAa/s
1u4aPD9VbAo7eY74y8DtOtxvySLavWEcmBsqPIH9V/94fGxlNAc8PLsiP2A/
npKxPYrFgUdi6sY/8PzkK0m2Owesna5dHSOu6QqYmKA4EHj6d9Vv4v5Sw0dH
kjiQRpUrTBIH6rAFuMkcGPmgso6P1B8RnpBTx2OyHvWnDKcSK0fWiOzI5EDN
jLIl2N+zJlbvC8/mwN6z41OEiTf7xD15/oQDkfGBr0SI91k7u6/O58D1XP41
s7E+FhcWeBZy4EO9W9Uc4iAtJUlWEQeSUoptxbD/SveViJeR+H1eqDmPeNll
i0Xm5Rwoi9waPp/4yd/U4+cqyf4rWlWJ5wcT7/mvnlWR9RnP+C2J37+1+yuO
1nBgMjtLUprYbcf7gBV1HFjpLq2wgHikaEOd21uyHhcKpGWIQ9eyVO/Vc4AX
fnkCLcaZHlLfyAGj3t21C4nvS3o2zm7hQMxN2SuLiFeGV6kbt3JAVidIV5Y4
77fGxaB2DvT3H65Dm3vFtmV3coAO57OTw+ff1p+ag10cEOiwfIn22O4YqdLN
Aea579LFeJ9QmP9xz2cy3ylnjqIvrFbQu9nLgdjD4TRasuzQYr4BDiwJ6K9F
cx0zBTy+ccD+ofYHtM7gxOfaIQ6EdXm2osvPmVTpjHCgIDukCO0gfS31/g8O
JDfWRqN7H7VcF/rFgcq6FDN04MYlAT5/OHBp9YlBHN/MBm+XxnGynucCg9F3
D+VshCkUlOyU/IvzWzmFX5nLT8FyjQf70QWxZjNEp1EgyPLJxvhYql7/5idI
wXmN9J8Yv868tjftwhToXctQQvtaqeQYz6RggcZvA4x3TODTYEkx8n6FB/Vx
vZREp7kFiVNgEXpLQYo4I9HCtGc+Bf6LlX/ietdXdYplL6BgTf5eH8yPg/uW
/5BdRIFwSv98cYznj+PNF+Qo2M+Xl4T5tGCxEMtWiYJnM/MeY/4xGTsu5i+l
oOzAWrlZxHqmtw8tVaXAxzU4BJ8/nX1Xrv2xgoKUiCVK+H3t/eKdJde1KciX
4HyfQrxq1z16fB0FW0r0xXC/FA30RLrpUTC8pEplnPijRKCtpiEFE0U3tvwi
VvZ40PN2KwWN88pN8PceybO+Cs9zoeBMkIhIJ/GGh9pfA/dQkOvOCLUT12qF
1HXto8B6fY1IK/HQ7nm30w9SUGUgsBDvs9em6apZH6VgcUZf6GviEqNzok+P
UVCxeU8y1gvblqoRhRMU2D0Y6cR64i+wN+97AAUi1c77K4if2l60uHaOgjuh
ju/xeXqBjvqvrxcocCyZ7YznAX/pBpZZOAXFMiu+4Hlf6/3SXwJRFIS5vlXC
88H1vGrW3qsUOAt+f/sM+9u9Exb51yiolk2Mxt+3pO0tZfndIPOb+W0V3q+L
bfK2eHuTAteQxRI5xD5KEr807pDPO7tSCOtf9bR8VuQ9Ckadtwjh79lW9LhZ
9N6nwKn5rAQ+f0S8nPXLiEXi81xoDZ4/eulMFotNwbrW787p+HzlNe2XE48C
43dH21OJBS0esZ4kUaC6ebMW+oC6jYVECgUbf/y9jeeVYtHxMd9UCupSm0XR
it8TWTXpFMw3aI3F55/QN+YWalkUfJ/4qYzuyBgZC8uhYJu9bEUyrlfcHdan
XBLP5E2B6Ht+my025lEwx9VxPXrcvn/sXgEF0GYvgnbSjWX9eU5BSLD6Z6z/
uTJ6FvbFFEh7Nb9FS493jWWUUqD4wrsW7d92mSVWToFSTlEzur5gjYV3JQUP
vB8OozUftIxVVFEgJ9K8AN8/NvQsS7mWAvlkTUv08P7lFufqKFA7ExKDttry
ZqzjLQWld8M/oh8vDWTpN1Dgq7FgE85vjpCixa0mCjxchFLQ3l8qxn60kPcr
[truncated: 6,881,379 more chars]
