# Supplementary material for: DYVIPAC: an integrated analysis and visualisation framework to probe multi-dimensional biological networks
Source: Sci Rep. 2015 Jul 29;5:12569. doi: 10.1038/srep12569 (PMC4518224; doi:10.1038/srep12569)
Supplement: Supplementary Information [file srep12569-s1.zip › 3Layer_Cascade_NFB.nb]

(* Content-type: application/vnd.wolfram.mathematica *)

(*** Wolfram Notebook File ***)
(* http://www.wolfram.com/nb *)

(* CreatedBy='Mathematica 8.0' *)

(*CacheID: 234*)
(* Internal cache information:
NotebookFileLineBreakTest
NotebookFileLineBreakTest
NotebookDataPosition[       157,          7]
NotebookDataLength[    635088,      12329]
NotebookOptionsPosition[    630981,      12196]
NotebookOutlinePosition[    631390,      12214]
CellTagsIndexPosition[    631347,      12211]
WindowFrame->Normal*)

(* Beginning of Notebook Content *)
Notebook[{
Cell[TextData[{
 StyleBox["Supplementary Information for the paper: ",
  FontWeight->"Bold"],
 "\n\n",
 StyleBox["DYVIPAC: an integrated analysis and visualisation framework to \
probe multi-dimensional biological networks.",
  FontWeight->"Bold"],
 "\nAuthors: Lan K Nguyen1,*, Boris N Kholodenko1,2,3  (* Corresponding \
author: Lan K. Nguyen: lan.nguyen@ucd.ie)\n\nThis file presents the analysis \
using DYVIPAC for a model of a 3-layer cascade signalling system with \
negative feedback regulation, as explained in the above manuscript and given \
in the scheme below. ",
 StyleBox["All usage of this code for any purposes should be properly cited \
using the reference above.",
  FontWeight->"Bold",
  FontSlant->"Italic"],
 "\n"
}], "Text",
 CellChangeTimes->{{3.638171118948369*^9, 3.63817129633319*^9}, {
  3.6381801839442863`*^9, 3.638180238691978*^9}}],

Cell[TextData[StyleBox["3-layer Cascade with Negative Feedback Regulation",
 FontSize->24,
 FontWeight->"Bold"]], "Text",
 CellChangeTimes->{{3.5534084342898455`*^9, 3.5534084643215637`*^9}, 
   3.638083561076539*^9, {3.638180315969407*^9, 3.638180324886113*^9}}],

Cell[TextData[Cell[GraphicsData["PDF", "\<\
9E14ARda;S<:9LCUl^G[Yo>Pd<C62S@P<21_HVX:?3`P;daUKVMdJ20e830PDR0_
AVU/M6Eb82m6K65dIDAUHfmTIB0n?PYcM79UHFd:N05USkd>`S0<Q?LlaLd<JOkJ
93=8R8e>c:PZ5:T5f/3khkQZ1D8N4YemWgdSJXa@E=XjJ6La]CSQSV:O=:h9aIKN
9T5cYBHgC6j@PjJ7aBMjoRWdC>_AhK:IhM95YkdeI31BVbZbbdXO2;1ZfCm[@TW[
@`RAHJ_kFnghA_GKRjX/6F:RXW>MU]h5/N@i]U?C?Uo_LhoYAYWc=QkTl1F]=RkP
3nTXoH3R<6RaNe2NnP=L>4=S2VE^I7=dLVEQK@YUKVA_HVX:=B0`86mRJPXa>30:
IFiTKf9Z2S8P<21_HVX:?3`P;eAiL6DP;e1QIfDP;e1QLVE^M20c830PDR0_DVEc
KgEbHfEc83HP<21B82m3KfidIFidLb0d830PDR0_CFETJF52KgPPFc0P<20a<c@P
<C@cG@Xn?PYUKVA_HVX:=R0`86mRJPXl?20_D79_He=UM21K82m@A4HP;dU]HFMU
@R0_BFeQIfE382m9KF5WIDTPGB0_@fm/Kg9CL65SIB0l?20_@g<a83LP<21B83hn
2Rm5N7A7DgAQM6DP?3`P;dMc<B0a<20`858P;dMc<R0a<B0`858P?ShP;eQ?HVYU
Hg@P?3`P;dU]<B0h830PDR0n?R0n?PYUKVA_HVX:>20`86mRJPXl?20_C6E^IgAX
83TP<21B82mDNG1U82mHCf9ZIF=d82mCMF9dNG1U82m9KF5WIB0_EfUTM6PP=3Lc
82m8IFUWJ7@P=CPa82m9KWAULW1_K65dI@YdLWEU82m3Kfa_LU=`HF=U834b830P
DR0_BFidIFid82m@IG9SIG1dMF5/82mCCF5cJb0a<b0`858P;d9YM7=@IG93Kfe`
KfiUKW@:>20_AVU/M6Eb82m6K65dIDAUHfmTIB0n?PYcM79UHFd:N07]_@^DE=FE
ocnIiBRCHDajVAkBM5MeQUm2/_Pio7on2<<HQWA;MeMG8j9>US[6aH@@1hda?X06
6TQlaCad4S=ATcR:VBARS154@Ij:h8_gXa]D@7VXb?_Q:jmioOjk>;1kekj?^WG_
[JYkKgeMMn4ninbcckVOLnjgCiekjmH]]n0o4001400140014001400140014001
4001400140014001400140014001400140014001400140014001400140014001
4001400140014001400140014001400140014001400140014001400140014001
400140014001400148P4POog9gmRSTSd1Yd00A00PKPAH1EU`lLI1:W[XkV:E>5c
I:<RgD2S8002bB?0ZZ:<H/nDZaMK<AKnM7KoOF[IcfMZS5Sd7id40A28<P6U:RYI
E<niKU6eh^;l?bMdF:ZabH4JafD4dDl@R2`15TlbI2LiGfHF]?gE:QPf8Pi6Q5EW
S1[C_bXOBA000A3`CR1Ll@`gV_NcZ:1W5Iib1FVSJA18:X5RUHCmfI1TI2KKaY1^
bRkXb@iDTFdEeRUO]NDB`N[Y9HOKmN8<7a000A2`9L1:@XJ]PlbDc]9V7iVYK?Yd
cfi/T8oLKSEEC0kkT:52ZJAaD762=2NK;VRKc]PfEk0^740014202DPAhdb[X@B@
9LPHa]oH9Z3IFEFeI5Q[4NLX=CKi:Z1:b[?P>?jJTkGLKFj837M?U8802820>`6B
4MHaYH6b8__8C;:=79U<9fTbnF[Yb5ZZ0U[cWL9bUeCTP<fYo/RTk8VdY@m/4001
4?17@:X:fEI1UPh^CK2Kl[7VFg>hRRVBj^[TK?Dd@JcneQbGi[S8JW0LHo3O0Z/W
LT0014307`6U<eHaU3VfCG04EL[iI9PRTf<KT9diR3E71^6H;_i5=LMa[0KgQ0cZ
_4UJog9I:b87140018XR84F6K5?GJ0hWW@8j^G4nAi0iCSJg`PjLhmh[ZcoW^1PZ
^9LTAF=19]];5OR000R0P7L2BV5H`M`S>;Ua?^^EbN4?n=:1KFk;VV>:_>LKCho=
LK]N3>h36Eklh@<28002gPTXQN6TN`@W=lhW`dCP7?N0k/i>@JcieQ`_kG[dhCmK
7_gQ1P8P008N2K1fTD5EC99FUNkE^IIbhg`CS@=bD_V[95OgWNlD@@GdUcABG12>
_n2X1@8PD0d4W<A@JALW[OhbQmdD>/iWIf^>ZR:Ck2`cbOJNciiTZ201TjF;7;1S
Z0h2810S0Z@TIU4Wnf`[;kcfTfY6]]V0=MFiXXa6=^N[^ZXjec;n:RW[VR;SiS7O
><_NZ_RL]3FX^RdXTfV2feI49PR000PD922EA=Y6NFAeXcKVGn=YI4fZ4?_8RVAc
?QULA3I7D4dKOnVYLTbAbJAofM<UWm`l=ZNRZISLZ>ZcKBeTPP08P8170Z@]BUE<
dU[MjVUdRCeIYSS769a?QRbBnFaK5jiL9>^BkC^O:i9QKDje`TUbEZ0hQgePP008
P40@0U:Mg>>`Yk]KDJDLThbR:_Yc3]PLEoOG>VZ100R000R000R000R000R000R0
00R000R000R000R000R000R000R000R000R000R000R000R000R000R000R000R0
00R000R000R000R000R000R000R000R000R000R000R000R000R000R000R000R0
00R000R000R000R000R000R000R000R000R000R000R000R000R000R000R000R0
00R000R000R000R000R000R000R000R000R000R000R000R000R000R000R000R0
00R000R000R000R000R000R000R000R000R000R000R000R000R000R000R000R0
00R000R000R000R000R000R000R000R000R000R000R000R000R000R000R000R0
00R000R000R000R000R000R000R000R000R000R000R000R000R000R000R000R0
00R000R000R000R000R000R000R000R000R000R000R000R000R000R000R000RD
U<2Oh3l@084X4BSYmHkP4BC0/fm^=__dV=4h@004:TSPVC6Sj4[TZc:2RX4^UH80
SoRBdJ=FG7@13Q00PBP@F386JU`:`H]XC=IQ<YjmJ7@DIR3j008P@0BFGcQJGYhA
EA1d:``2LZ39a_`70A283X7UHdJY:cB<RahaXTQ03KBLQ;=6WXL3142Pc0@NJQ_9
Un7CHliGEfPDA@Am2X>06VRN0fBX8RA100C:@:0eUN;;L1UFaF6XG2aRZ:W5L`1B
[<PP2@;U8C2b_Yh_`fDGM:Q6Hj4Zj:@?0VZPN@i0RQDI946P?0A6bUDaY=R7Z<Fc
RYYMT68514T@:3>1K6<SGhIH5LMCE_gdFTdcWP=H5B/bB890N@R<nL@Wn3:45?/A
]GSFDK>;i`2TF9514PC:@n2B0@?h<X@Dae=FoOAJcBjN0i1RA@I942P?PL/nnDVn
3275OT@]WWGDk>8i02UFI904PO8@^6;P@;h<8LGaU5Do_EJcRnN0EH[mA4LM4021
@PCD=@PY;P@/VNEZ6T2:TcW<>:/84e3G8:@h`V=E`ZjYJ@0Y;R5[Q0H1>`;Z6X@D
fd5:OYjJ1Y3Ri0licS1R1=@e22V>f?RDZC]Z6T2:bl@McH30:@;Z6X@DW`9CGOmG
d`1BG5g3Sk>=005e3D::8c0V5NR2VPJ@hPZ<0IZ/KP;Z6X@DEnMdD=<0DUbMd`1W
GD42jQZ455M`;2[H]9X6T>8:SPFJ[Th2jQZ456<Jd9B055OW=<1IEi00Y;R2l:?C
]9X6T>;X30ejDRD4e3F8EG6ES;/jCCD=8<F:3i8PD6X2jQZ459LJN3CSZfT0:HkV
<:5G2BJP[T58LH;7f^GDe3B05;^`@Q48U8:0^PHQaJF07?fHJQY0RZ<oI>QQ`PRX
Ja1BW;3amGPjJQY0RSebPa/8Q4E0GH>@h[30aR^>VPJ@hWP=7gZK00;Z6X@D9f1<
OIb2VPJ@HQl<D@D4PQ1@eb2T>0S<n=IEd`1B7=nQA<mSBT1MPi3RV8iS`6j[J@0Y
3/PCeD6PF0;Z6X@D5`/`6OiZ6T2:Tc6/>8/H4E3G8:@hAV<GHUOE=80DQlPFXD30
2`5e3D::_D1;P8lJMiElmZ8;n515<YT03SP548P80GUUT@dYS/RhU:hKJ/A]Tl/_
7<f7[H?:;5e_4AT4ZXB0^ZHPaLTNMak^iF?>GgkQ1G`l<fHd7L_6W;mTm:RWAWDl
Nn45O52B<ZW8n72EIlML@<Nb<J<iI[;AhNa0X:@4n3Xb1ZBhY;@[6eb>mK<GSYHK
`[i]DVT>FmVc@n/P46/2O1e1RV<mSPDk[`IjnHGWniIOFO69DATI^F0gh002861;
@5i7I6=EK4/Y0IUZX9N?6BDEeKOmJ:IEATh0:9`225B4P;b>8<DE6H;b=:X6nXic
QmdlK4SGT7>VWS=hdSUWdg7Mh;>_?G_@Q46O6ONIPF<ooJW;?oFoj223TUL?nP`E
gCPhicKYW<5DQBYnHnPigcigj?Q10eGTlY`>FP61Q15@ea5Fa@TKGchM=M2UBg:;
<4001;`CD9LTY=Pk^UQhZ_4]Cc8FI=1948PD0GE]@XXS=CZn>j>6]E99goe7AA2X
=P;Z8XDDagd2Z04]V>aK=nB/@MVon^`G?gk^^7k3okWO^EOfnmah>_iZF>h`M]g`
ZcofMf?oj[>GTfNOVP45HbZ7^2=5od6P30CDE@<Y;P?c4SFQQ]8UFC>X^GkhQ?ZA
=oA_VIaZkCaeT3dieC:9SXJFRGbHW5cAZJ?ob1_[ck^fK]Rh_P>6^KAR;B[ARB</
22B0P;YN8<Ea75<eR4k9nZI[DYVYjKJ^a^c<M7I6^WgjRJ<[gFhi<]?B_DMG>R<?
:SZAc=FJWVjMT/Y<C3EOjmBX=Cn>Q=5W42Pe0GFU@8Y;3Cc4n6[/W9:YYV]9<a^b
<a/k_]5kD?;DTFZIF]lj:MElOMfiGnXgm8XCanGmQ_:AbfUX_ZiQi4CbK6RIfYRM
LN8h5N54f?Z>V@g]<e8SKgCZQ/X?T@=2PD022:P;158LUc5E0fM=mZTKTQXiZK5m
AZol2RVV]G5mboFT/MJ:1G=ZckVhXOUjFQ_KAVk8MSFfCZdMLTW1>>@@5m[X9`RD
VX2jGR35Y@HN?;hJ<V^bK]QhfXQ8ZFD`jG3KS?Zf:ODS[^hkX<UJbdO>JGeCML?7
=kA>CVNWF6DieMiEggAe`K31PB0222B0P;YB8<EA7U<eF=ITZ^TJfX]@Z]S@<C?E
e]U_j6EFoa1cJPN=XFEf@n/deCX]WVUaCT]dmkJRS1em0h4b450G2:Bh3<am=:66
bIZ/JaY_5N5dIS[]lOI93KKjUbSW];ie]>ZfkUg@[PD9L/56OI115A181P5eMD2:
8cR/JXaDTWIU[B9<6a5d3diiUS?IKlQUe0NK5K:7IbdR>0CX4PRDVX2j?275Y@IN
E7`e>RYI<fQdk^6dS]i78lRVGH:`]X9ELcjBO@L<CcGOT<[TkIW@7`iJ`k]7:hXB
W44P0@CD5@4YS/jHZZ5AbLKFCWXfF2hkJADJ7A6F_JDM4_X3TA9o<ZSKM5>_h5<F
dAT;m0@4BTe0GS9T@hY;3Ma;O3DX:TWOYdQgi:dcDiV^D]nEDgg`TJ`If:Zf;4RL
JEG_OTO?2bkhP4022:Q[2U9LlC5E8b:C^Af9m_bWNM]Wd5NHYDo4KGXV>IG9NlXR
9lR5=Y0[?RSX00RDVX2jLR75Y@K^4Un=QD[V5/=RAh:fQFTKUYiHD6jaB=8]aMcg
[lEGC^Q?C<fP_1l4DBOR`Pe589000V[2@hX[=JIZ86BB=4X]QU=]dnR>V?B9XggR
WARm>bfi1mj`?:kDo4>kUBJP;V58LDD6A8f2C>[5<>e8S2Sl5CHIXBRKCknXF[jM
LhmH]>G]EcBdCjlML[5;@>hQ31184P4eib75IAiLaElVbk<HMSYOfA?U8h]2/NV?
RgcPSKjbkOim4=FOHY>Qm;WD@HXm:OS7WH2JDI3RLPjXPRnC^Nn/RIM8Y<=N31Ll
CMTI5fOY5/@n/CbN:WN?JGULR]eSj^B7PWBd_7EMb:<XH@CDc8ZV5:]>AS=Ik<A`
>H]do_ODj0dBHNd<NnnTk5k1F]8iR4fglaXc_@m;dnjanfi<`Hi91mVaK<_`VjIN
_Gcn[=lMF?/oak/SLU1oO_3]cW5O_;3?6JMcKnDY`4h`0AiaHdA@RZUS2E_6:>Hb
BM^TZFc_WBaJ38OboFDO4eSfbW]eFL^OCMl7JFRK;9O7ZL`Dme1N^/LA?_iG7e_h
f8lSX[e>gGQUkKcolcNOiSik>D7ha9d03kLa8RG5/Vn9FLK8Te;fRDd9/BI/k`Zn
6?Hm?fGORPdRjoZcjF5Y^G]<Co7E3[WL9EC17YZjWdSg?kKW1BL1S5@n;MMYcY]^
5c`k>2B0P9[NdI5RkURBUS5lDUJ3OYTXKbWHO8?EYjRLP9=C]^D_U8cP`jI_icF8
kk?Tk^DeNoZ946]_ZOD?OBSgdF[iTk?nneQ?G8jg]bgob9UoJM1IC`Xi2B>P[Y6X
BG6BUS4:=BOYiQCMX^[EhOHIoWiLP`>6<TDi6QU10/Xh?Vcj;MAN<RONG=6WIY37
>=a]hgoI?fCojeQ?_8kK_gVmjCbO2hbT4U2c>R9BC;e:dS96@IK9nQ5Gb^o@1Oc^
A_1I:_]V]Gg7]hKbWT=oV>Bm_7C7=?ZI4^oEZLo6nO^gChVG3U=_GecjT>VlKo:X
61L2JTY7AhZYHlUHaRS2<YUZWBAOLDTo62M;RkF3CkV2;@I/XV1l9`NjUbNo2N9m
/d86O67Y@omi[2MNao_keiUC24PNeJ=?@<iE/R<Ua@UHaRRlW:A?fJVfg/MXjAFn
m:ie;RgF276J^CLM_27gn>jU^Bm:RcM]Y]Y/WZbPIdiZ1]Robh9T;EhjK7Y[V0@W
S`PA9j0VOjBT>=K;60EF9^UQP;AhNYKNE>Kk=hlR?[^L^RMY56GGWS>6ORF:MhoY
`KnJ`J<i@]ZllbdcUG>T4DLMYSjKDg0RROc4491cUNa8BG6/Uc4:;2M?_5>RmgLg
6UXVLU6aA]`WHK7WJocEIPEm3L@lNTe[IR?Am<]j]Y7oN:CW?hi^:LFa/g_Y@oOO
<N7;Ug:kgk]el^>ckcjlNeG`iTc<^8lenUn@04lNHdA:RV>mS55PCE9nSBkghdMn
GcELL5SShV1;bD]VPgRb8_O6ho?bO[K9mPe_OcSBllNSFd8oOWcGCBhMGS;_PH0]
V^1a6E3ddcL1=H/R9LG1EaCUSd1;;hGD9=DCJk@iC2mA]oD/V>Uk[2=K/N0Yfc[d
6gJ5o1X8keZ@@C_6eRXTaJ6[<Jen[@fYW;Vck`jRaRIJI<L>7@^;P9XfTI;R81?H
e7fmNnT_;IlLjM8h]7]El>0ZP[WBjEn5U9;dl5GNoBJoVl=Q3GX4heRQNLTiLl28
E4_N>cIIT>_>e@nloNi`mnm9SHm^2N]H^o8a;idTWh>kEoU^e3@A`B53Ul8UX>IB
TZBhe9lLYABc3_onL;M26]KVL;SS7/eX2YfGI?oQ4eQnYD4?Z:SZAXY3E>?_RRGa
nMWV;F/G/=hn]fBfK?dGmmo1ALDJ9Thda`^m2Y60W31TAdZ:RifddUmN9^XL>CUW
m]fbBQ2K;W2jd^Whh>1VSTm6^ZFCmH4Fa]PL;SQe9Kf2M^gPRaV_eNPgm18IhH=3
gKnU<C[Blo^SFd8iI?0MgD]Ec4Gc7V27JI>^DZGNTbI8@Fi`R3/1WRg6B8HDUnNC
8d/gjK2AH];QmoI_=2CeTl<IfQ`NXfQkBLImP_WX_aL/i7?VP2KJL[LZ<>NXQO7k
1cNGCXZ]dWYPmbYi8UH7ScTVR0n<Z18_0W:fT1dY:OHhEje^LTU<WaakeRiPWiFF
ChiLi<nPEAHMM8gCX^^m0i^>ke]?64oklhoB8eF/2OAJ6gm?3/M[;XGKFcDc[LUD
Bmh;U9Pf6`dM<f/6=W?5M`m/NYlFaSAH=6A7]eP?mRB3B[Mg;kgge=<A]:aM/o8a
EFED]SLh>J_B/9:VEn6bAK@84Y3CSnaTB;4lZM9mLSCB;GGhWGdKS^iMMlI7je>]
_O/B3BfCOO`^L`BWB_Vk9<OAeSkc4l?Y3AEeWomZ@n_T1_6gSmFhOl/T[_S>oXdT
aAlLcZVa[Djb9aWMJaO8Y;5oO_lM/R8UfHMTfJ[Ed]VgKIXX?gbdF6H2?9N<4BTY
3SQkcAUIPjQ?SUJ7XW;X^ZJ[nkf3VnU:?kI_OONV5NUC[gK<K@hgGJ<8NdVFN@i4
_3T_a8a?cBM7m?_/5connF_XMdn<6^LFaX=>OPojn;i=kag/NOl@SMNFgakIJSeT
@j?JVfFBkMo<_XL[K]^lS?>=LNFhBlUQckKWf2NhHB97O8c@_N04e5a:QQBGii<S
:KKi]4][;I;Rho/f7=Vkk/2NEAomm4SB0G[T]FkXF8GGBc;hV2H/PQMX]Sjeigb1
oQCbcj2@5;mkX=^S55?0OkooCR>TI<ShngN]IX4UhIE5K9<V?k]h=[/5<Dc<Q8dY
C/M:P2N?<B8UaKhW/;afJ7VcN^DLgj7L:m;jRRi]FV^m/goc/GdK3kfiSZiC8TUZ
G3<XZmQjBEX723U4`0^jPSk7mVejid3gNhMjgSnliH<SFjf7S?3]FbM;1dYbjO;5
/fGADho?hR9Ud=cK_6J1M?IQViRH1XTWX2I?<ZBh?9lLBJFU51mmN`=;/J;Z9IWh
VAKT1;d0;>QCU1@[2EfeLPk7EbY=j[Y_enY7ImoS]:M1MGdX<5Lak@JQQkZa8<0C
c1RATV:NSCh<^SCDZITTOG9DZaXO`KT:[JmXUOG^`IkSncLOYEGaFn_gklj]RX_m
;aICYK:M;1JYeOoHo/g_7>aiUck5d6NI8e^]QjcbmZkEdX6BG=[AgRb;Y;eYcH:O
gGlW>K2c<E@dFJFPKB9D5SiJ;`<1=FLB8lFTUZGni4Q=/1CC9emJM1gN^n7P6f/E
dX;9<Xab0YXXR;6P`o43gMjUf:Z@<[jeE>Fl]7:>56CBInGP?FWJCL08hQCL2LP9
AWJTY=SkM7GbY=D8;HoUAB7?UjhGYhXNlfUmA@L]]>PbYdGGTGdK3kjENjkHngo^
Xh=BBL0kEE_?hkBUCamQJ;aXe8i/]AjbE[6UE_mGa?<EGaUgZMEQhiZCcl]IRfB>
jIGT03^A1>Cd8c]QD/b:FXY?SRJhTF9JKY4J7mfgRMAH8GE99W96UOBTG60F;28M
=U8/QDkJ<X;<=kJee9ZSJ[Tk?7SZ`@aEBbE=T99BAO0X492cQNa8BK6JTj4TGlco
i4RG@l2`IYE5ecP]^XjA6^o?N`N5`/_9:0amC?_038/eg9O4=0eT`9gKWY<CHjoH
:nHUk^gR/@ZJEm;Of3:P:YE[IUFTTRI8C0L;gOI>@<hF/Q<_aCC?iEG0UiFLoaho
>IXZAX[YGj?69<P:ZCGYOGCPJD_0R]A;cS^7]];ak^6GW@hIi<DELjGKQ]E?LNV?
OW2;:G[TXG/i/g?ReM:Ok?Uc7nCBlN<^TjF__oZlg3BCAEKK1;7UP<`T4N3IHXaT
B;4l:JVaK;/kN?cTb=6T6Y<Pbn1F>dVCYk;WHVG[W^>^`jB1/[XBcfoMd/VUCbmj
f0PV:BYWTT4BCCVVR7aTdH?oMRM[k<^KWYHjC6iLI6^H>9E5SMK;@41>6;8S9LFf
<m=;Y[a`e?;6E9MW[@;BUL:UZ/PmJAIMm2mGEdHIA[<jVe2LWI;73fia?eC5FOOM
HOc9h:9/YUT6^NgVbEcTHVcI^9A[6KMU2g]OJ<a5]XKa[ljA[JZcE_<W6E9LWTn>
]/Y/:lEE=J>RL;9:_TbBM_;M3gT]I3==</WfdZMn:H=/goZ/TbMGNN2Wgi=EK[]Y
D/n6aIC33[;DJQ^g:5157dY:P>N3<B8UaKJ;12nI>eiN:Lo[QmnoRG9<AKTJ8AmN
nE0Y;EeXcB<[NVW;jV<Rd:S9D=8^jH1FNG39FMU7mfmd?jComRe?Ic>OUcUTgonC
kePSf7YbAM/Z9PSkF6?:7>=FiL=J3JO?ll4HTI9Rj`[1N`j]?MBYfBK=n/B4=@jd
k65?kle9Cjk^dJR6JEJ6Lba8nm1KJnTh_7NMdb4ST<o>Eiom`AdWOjidh_EOFOgL
7:N:U;oXb@M_nLKe787longNfcN]VNmBQIeMO:S8^9D189ZX;06N3lJ8U1C;]D6a
]_]JaIb/F[7LN]>=gN/GDT?<Y=Q6bOo8_PeL_BRS/]<PeZeki7cPSEGV>?SVJ]]3
a[5e23NCVg<?JmaR?D3X_1L2?1n<4BTYMUl]52amMO>Bm[HAjP@iBH/FY`S/hnCP
U6oFGEcMQn5Ub>0S2KQ3K/ade@`hnKkR]gLnClNnGBo@/GogRmI3Q[:FQYk3cKU7
=VkbU64WTP3?1f=4BX[ME`/NBaO>Nn3VVMOaJMihgIO_^nNfSJ_V^EAWIaLOJi5I
LNgOli:YGTNoA=cJFC>Tj5LF9g:JUN:TN9Q/SK[QejBc<g<_T<nNg6AhLlN:]eiK
/OOeUGBl_O<ijb7SF4]3cn7Vg2<K]e80A<a84N3iH8a8BK7kJZ5dYLbTZ2IX[FGF
GJHj;LKB7BNTX><Km6^H3NdcdYW>e<Q9ZJI[JPJ=iRI/SDS=T6QfaYJKbNaC=bBM
VIKZV65nb8><dlo/AdFkGeVjimFWgmSfc9_KLlMK>iJ[@lIDAJE8LW?^`HeK=4L1
_@ZA0<l7HdA:R]eG2jD[IBKNVc1[;EYddM:;ZcNfCSEZH?^_dNO6mZiDDnnRgM@=
LGbC5h[afQ[eCELg]YlDHH>m_WgZQokd=79n_FOAcZf;MknlM0mYlR];ggQeVCYT
@5EDRR@giakL^2E_7756RP3?1f=4BX[ME`^U:fDVgY/`2beJM>en=Nogc];i/V3E
i7AV1ZgR^4Dfe30QJ@P`7j]165>I_=n0CWM<Za/nWSfG?cG[]Nh5[oL/g;UUdJj]
RgJoC;:LMk0W6JZX54U^cSgh6FNLCYjH08TW`??1696BH_OE@^U:VHWg9VREAL^]
GE^Gd6G>eLVX7c71:[nL@c/H]D<^Uoi/9gkR5G^2C<KFZ1ma9@T_PbFSXGERWiX1
d_UO_SeanjIi>kZOO:eko^/mlgM^FJ0>jJb:BY7TiUb2;ggbYlJ]F5c`Sad1WPo6
R9@D?kodinh;QQ:E<Q?_lFVEAB9<:biJMiUU30M9IAbg:AZJmMH4eb8SMW>YM1fF
F9CMYfJ@FPbWFZOf6o85iDK9/Olhn]GeLkM]O7ckaWTk=/ekKO<CdCo^n^k9;eJG
SRdRAhB0V[6AT^9o_F>:bh:QM4G<a7/C]<ZR]AJ]^1K>_HN[6n>//k=b]LHfkEgd
ZA^TW5Db8Y>TP]e@@5@beGa]@kJ;TJHjISHdmgk?@SVOnIMo/G;AoJn^OfcKnSWK
=lcI/G5^a8l]Zglmh1?eiR`Z>0AX^S`4e7B=U1B?^f9<AMH]c<AkjkC:X[DF[KSn
iOJ9G9f=QYI9;1OBX3]gMNLFN=Z]?==0]/;MEXKd:H>]FUO9VT6]ZOIN4BJZ3NeM
IaEj=6GXoagdbYY7GefK>kJ]ndg4S`WS;^:c;P=`=55I0ScFaXRD5=<bi/EU3dIl
jF:jAj//>[YOn]EO=oIGB2WihOZcdmVlfoYBT>]K[UNkVRY2>FN8JUXUbmHCeJi:
5[DHEWD_>[mYmK87GUkmZeOF?1;IHm?c_ocW;eg8?BlKMSAD@@8lg<J8R1@C4=>O
_agb_b>nM37M<`/]NOTX/1m_nR[;KoeiemL>7R<O[TQWJGTlCUEAbO9<4]FXBYJQ
3jY5UK@^QU>IJ@DG`b[8alkjb9fgOVgn8gM/GOE@e8hE2nkmjEeC?_>YA^ic6IRS
RBP@h14gA]BTV7YelNRV=Do?R^`2aWA<;F<DEDYn^>i/fXhP=DjgMieNTcZA<jRQ
IC;[LjjX[I=^@UW[LThI9XaZRi?6:6T7E5_F97e19VmW>3>mO/CEE[OhiYaanYnY
cYLD>897RX0Jn^Q8<E7R_/E[6L?METKMiki2NW_FX54bWaK3NL_S3Y:G:jF3eBkc
o94M:5gC/QF[GCM/_?U3aWniDVgCnPhHK_E<DTkYJ2=b10VXZA/Y:BILZW]ABeZG
<Bhm?:e?COoQEeTMcQc@A;NLF6C8B;E=YDoRETnIDkJiE>Y6IGb[KKjh@Hm6<9lD
;HJ7Ck1jN/`9Ui];Xn4fQ6R99j3VD]BTf?1GWDaTT[jaVkLlc/jPVe<5ckCDle=e
8=cVE71[D]fN8cG^OmjT?ZW1ETn?>BGZoc=SASdkiP9c;1WCnjTWg>H@;MT4e1b>
YQC7J0PDcj:Bm8VKe/>lo2>SXGejkI2;gH>D58iZ>ZbfE5Q[/WKHF3[gO1AMoHIL
H_GdWQ=FiddLfNjb2dN_^>P2Lb`JWNFRL5]4]6@Ch6US34Qa`>5F?7dTjlkmTWbQ
CNi=Sjfm?cO/531P]ff[ZkI/OH[=E36]bMakeMZVj1f9YV^/WTGU5=_?P_jbmBDG
S68YWY_=b::2LN000XJ0W3IT@hZ3C`b5e4Ob];iem;2aG1>V>jJGNKm2MK/lF5:]
NLm8i3hG]4`>/R=1Ia6limH82/k2DNd/aHmTlSKi[GFA0`:f1=BTPQCKDRXZDb7e
WJ`min9D9^mf7WeVYfL92PH/Z[NfcZX9Fao_VBZJKC;EO9enWdlkkDQLI^_/?M=k
9h_bE1ehh_`/Bo6oSfaFYDE5QW?E4U3C1U8LbTa@E8<Tji^^TO/E]52/cgCFN]/e
mGL^Z[OnPYQJ:YA]TUiNYaiDJlc<2?k0L91^5jb[C^CaDFd/aK>JVeAY`FQ`004R
X:H=Y3R/FJ701TWB9gCJ[n3O124eYPgTM>/DfaLMFa/ZjXaDmJ;Z/[<:hYC<gI][
bg^c9CfXUVZnPOIWW:Yhc>NNU<Q@gISCg/YBO1nT^4C@TaiFCBY8LHP3[]P6C=H<
K5G?EnCNJm7JjE6@ZGD_YeJ`Tni12UHg3WE=hmFiW=PFWQSlFa_^g@^[E9gVHmT<
Bo5?V_@_fhKE:>8TVh2JE93Rd8MK4@jH[1/j=YfoPIaK8FLj2oiNWVcGiAbUVje]
FmOFdcJCKSkZkHPCGfTYmSdB]/5]neJ:C=FjU>9k8LFU85h5<MFTPQBGJ<`Eih19
j`HbKEmhgd?VeZdWbdE>1UMaLW3:YcM8Z3lR]1:VUoWd6gZ5DaG_nMb[lQRZHko9
m^hE@h[;<`C9JdE=:TQaNHIHHONAc3g`=X:nX9Og?@PBI7Z;Kmd`oml;YYhX0Skj
9Z_@LYefDNAc`ZC0M=BgC@WnP8Be]j[c9D[:4b@KDU`RcUDEETdZB76IAeoami6T
5c9HEi_djjDTP4G]F_QXf[e:J^B=m9NR@K`nh/@bN7Y3bdCJmgJ_jk6dc8?5cJW^
@HZI30cO1=BTPQCk9^VkXQX2OdWjJF>[89?dTARB9?Z;jJmFZ^TJFYTgd9L4Cjan
Noo=c:3OlP_hO@g^TVoJXECTKQP3DQ`:eBX?XRHEY;QBld4=Q;lTkK_B1goif9]A
@W[=KjYe6XVTmlL]R^d01JO=J^]617F0GVPIo3UQkTnU1TRfbida1ZAH`X7]Sh2J
E91ROaQ3ZJG6`WLbma`b;Dgc7kCPeFVjKC[M;:>U//O_RCQePjYC4?XmJ`[8`JE1
?de2?o[IMh3nbX=C@2oiXG0>7TAe5E8L72TRZ4T5:JkhU50S4RA9;cg>OCLTHbnE
^OEZadcJ`J1WhG:RfW@]7KKjC=nf?U5j3NdoTg=^db=o1ePZL6?K37YaA<4GbQEk
GQDO5mT1eGU8/H@3fal1=JTPaOh`QUi;SD_09;g]SNBAUZUiVZWfL_>Cm4H8=kg=
MjJ`jKH^JX:f[0=feEXmM;K10jY>@XZ38dD4=JTPaM6I4VYX@TWBgPG9lXVUL]j;
Q[a;]?BT6hFdW:J0O@>lc]gU_:8c5ZXWZ/n@H/D7BAl4e:B25?]PF=8ZJX32COHK
NQU]ii:LdP=VY:/iJFg=NgNm4Ek:=:GmFbKUW9^nCQG3kHTeFTVY1Pb^NP/Y3/PC
eHV0VUB@hVS>2SE<bDi6L`QT[aAoB;640m/O0CFY8<Gn<9JWUQZ/i2G;Pc5h:hXl
Y3PhDTA@T`YB7?dYXHH/6LWXHiLmE<`QaA8>K7l4e:B25?_3F?iJJ^3RVb`o^^0]
:]Z@h^184D5=:TQa_:J46[hH9N?5FOEFLHHD:ci8nR2P9QFTf0O3RUMAPaSaI<Ea
1Nn08P`Y3XhD4MBTPQC7NTZXdHaJ<]I/INLEF4RaQ0?K7`4eZB35oS16ZYHJdhXW
8`DWU<hXY93RD:QFNA0eZB35BIX?JW3;W4`BBGD^RRBTF?51dPL1=JTPaChHaZ::
6^PB9F>18WPW5Ce8LG2TR:0V5JBh6ZJ46_B0bFXPY/iA4H<D:ci8nR2P9QFTf0O3
15AAdl0UVH2C3Gh:RPnT>3QBA52C2U:<:@421@VXZ`IBG90H70XBD9<:DUb@61a0
@5deT69<RN04e:B250M7RPR99j2^6TQahTNl32NX9QFT^0c<dDCL2JR[1U8Lm`6=
@_oEY88DAf5@d8N84e1G3J@hh^<ERnjYB@DYS/FXXI>E9J2^6TQaIHLS6Jf[B@DY
C/J`hRa:BT1M=O>bkB/^^/0LmcJ=D:DUk@V29hJ0VSJ@h/B<;4jTM0CDEO?TnEVF
hY^73U6UYN/68RN9P9XfT>8T3Bk>YD@4e5D3:BhAijX:ZbHEY;RZAQlWjhn0^V[b
Y7PHE/GnX5Ik;CFY8<GE?R5`oQh8Z:/6D^b16E`:452C2U9LP1N:@N2FFmAE0bW6
Y0Q>@4dZB75`Y8R@N0;ZZX4D9gk4bg22JU91R/_074g4WH2jJR35LAo@:?AOCBY8
LA@61Gf8>05eeD2:8ciN/NRNVUB@hUR<6SYIF@;ZZX4DEgHhT]6jVUB@hV@<:ljR
Y0CDE@<Y;RW]:PV^9QFT^4[67JLIQ82jJR35@F2R[R6P9QFT61<310XBD5L=Y;PP
<CPD9:0V5JBh834hP82jJR35V1;12JQ91BT>SQ@A4Tm0GCF@h/B?N1U>D4dZB74I
V:>9^1=@E`fT>>h36XGnZdT5:Hk2X:0?4BNP[QY8LLC7:aKMDi<:DQb;DD<W:d]0
GCF@h/X>Ac9JEi<:DYb<HLEIU9B0^VXPaBFUGBG1eJB255O9^><dPa1@E`fT>0Q<
e3D4e:B256=RP4110^ZZPA@G90J7PPCDY88D5b@61a1@E`fT65<R>04eZB35`I4R
@^89Z:/6DYch4Bo32JY91BT^0g<d4GL2jZZ15<Mm@:?@OcFY8<EA61Cd8N84e5D3
:HkhN<FRNfYB@HYS<F[XI6D9Z:/6DUcIhDQ6jfYB@HZC<J`hRi8BD5L=Y;RT]:/T
^9YDT>8Z6GNLIQ02jZZ150N1RKZ6P9YDT69<310XB41M=I3RP/CPD920VUB@hX;4
h002jZZ156=:12NP9QFT>3QBA4Pl0GGE@8XC?n9U>44eZB35IF2>9^9>@5deT>:h
3fPDnZlV5J@h2X>2?TBLP;YZ8<DA7jmHM4m=:TQa;4H=WJ`/0GGE@8X[>ac9J5e=
:TQa<XHEIe5B0^ZZPABGU7JE15NC2U9L9N>>d`a2@5deT>8P<57G452C2U:<R@42
1@VXZ`IBG90H70XBD9<:DUb@61a0@5deT69<RN04e:B250M7RPR99j2^V/FSAjfh
j09cg3ShK5FJN1Xh`E08Z6T3:@j5:X8TVh2jJYJ=kV0YYR]8UBHK1Lh^;09ZfT2:
``:;>0TVX:hJB762akY/YjHV5JBhK>CAD7`9Z:/6DQcOXHa>cmFTPQA7IfS@TlPB
D5L=Y3Rb8aFSSZU91BV>dMRQZiDRX:hJB76U1R99kJY91BU>d^3RG4Y4@5deT>8B
LJjZ/6YB@HZ[J_Aa/_h8Z:/6D^`?8fY90VYB@HXU7=PPH4]0GCF@HU]:b2b:P9YD
T>:Rj<6i>PVXZ`IBG9gC8=bcEY<:DQ`^GTA;905eeD2:4cW:IChY=JTPaFGVSnKR
B41M=I3R>0iRe?Z/9QFT>6X3Q?i4T82jJR354AbSf7E9CBY8LNa641d^?`5eeD2:
bcl4bF]ACBY8LO:666LD>P5eeD2:@bMLQ@7EY88DEn4L`2TGAH0^VNnf3WQZE8J_
7E/YOSSK?3NK9InRP/>iJPW`M386Y;QZI`9>g0/1_UjFSCVOS]431U3>D_6nh//o
nDW:VClj^ob2dNc/9C9lZY`0caIS@8Z[O3kPm5d8b8_UFdg3W[gXPVO6S?k^l7>U
57o[g67VCO9c/kg;IZ[X4QI58404i>`R6e:<F@42CPCDaO9TAiKO6:n<YF?>Eli>
<I4?0XJ0VS2@HT`<470RX2jF/H<6d/9HRK19oZAYQ79fRXUl4304e8B156=RP80C
0GFaD?9GVAJ[5=<6QMGC:BKb@L0@D7<6DXb90@9>1=C5@/WFa_[UHliGJ]`ei1b[
Ye=<i8>08J3V3:@H4`<4W0RXRlDTOmkB;:GhdNa8FcNWV<P70D=0CA]8<BH623PA
D1N;BIiKgdl^S<L>c3g<I_g?:BKb@L0@D7<6DXb90@8^1=CeHY8o6mUT5/J?][OI
>[P4A148609ZiT2:<C50`8F0^Ui<TQO6E`c<ON?3nYm;@1B1P26PYPfT61<31=`9
Z4_697oAN]kLK:]]TG/dU8:08J0V3j@H4`<4G0RXjhFCcJVj:`L=i:@dG::Q20BH
P9`cI4>:V@`<4202jP89TPA?470QX:HFY=R55HZZQ82j:4ZA[1:B>4g_1=@dPaAk
A`O?Q15@ed9iTPUSR=?aCD3==dRaKi:X65<2jQ:XE3:Vm=3]/0RXR@LY3P//hTBO
P9[l1I<e@dJWVZi]K>e<IjJU<UgYm^WYmVVYTE?T@IUeVDkb8Dob;aQC>D@O6WYH
8P9Z9T2:Bl@IHB=5@4ekUfCMl0TikFfOG]la/k7S6oI7MVHS7oTnE8_Z=[I>[Fnj
aZDEEA@YE^Q<N@RX>@0Y;Pmf]58Y0V[2>bEYCI]ZWNHV_oVBJboAnCkefIWYK5MZ
i8e>SJ[lBR52^aDQX4HODUbADD2SIB2PY[Y]T]K0Y<0=fBhWJDeW^U9]]2=aHmg`
LGE3amXNE=[@>YTl6eZWfLHaV^aaWE`6<VPR2PCDQ8@DAf5@d8M`2JQ9KY/ToJC]
Gj]bY[=Cj]^V=3AOEc_TH]^:kYVeIem<TT/A6U]Wf0A_VihJ>LTmPRT=5`RRAI20
VPJ@hPR>4K[TVh2Jg]ITWkXQ^E]/UWePD^3n;I?lbJne5I=3dAYJ9ZJcdiDVdb8l
WNV/7G:9DdG>mld15J=?P4OI693Rj0lIN^RAP9[K:TWBUlY<CM7]=[FSfcJUgm3;
U7>hBEXZd`j6MB<jeMiEggAe`KHlWSkLhTE0SC^T>5k3QmkJ4U2cFRE[1XfV3F6U
`0e]GOD]eoLMd:BLBiO/VaY<nakY=[e8YWfB^V4Cg=^e?F]TaYZ06W58LJa74ieG
lmVJc6e7i:n4JLN0]W=?je]WMBi?C_g`2GB?CoeYZ<mddYl<m`iP^9=4@8deY3Q9
Pe]]ij8V/dZVVZi9Mn@]QTT0jlkmTW:[E99fTU=]WE:@LglbFS]Y=m^mBmDfbTTm
GcG:T>:T3WBbcd]=HiF/7CJfXBeOQ;?CXb?2/[NePlJTfZKV2G;7c5CcMM;7JRMk
L:_Tk=B`@XZ[I=bCM9YZ3//T;BWYh@CiP4@Z<kfQjN_B9h8f?JjLK/_K//QmWkYY
_7]GTcBVEGP^JW0QaEDh1n9kbV[fZVCmR0UZAj:QIG;O0L>EFfBC]8?MV<Uk6YTN
nG3O[hS_D:;WJQi2RS4UhT90CEfI9;e:IJK8SoVd;EakSYo_J<R`iKOkY0KW_W/R
7W^V?bkd9lJm9g4I@OAC4U1S2RVFL617UX2J]c9I?n;:_<E`ITKMl08OkFGe2=Zd
TToUkgGC7aX/Sb<k>OeeC4dlB;4oS:QE=P9Za/ZTMC5<2TH;BnTCXZe>>LC8]Z7Z
Aea=6mfle2nh?5KM@c;R1=BP@hXS?UiEgSdeGFEB;HI9]DRkY4=`f`[O=ZIb/oGa
UhWU/F:KY:BJ4Y3R90e^`/i5cEFIE3_3]1P>joJL2d?I0KJ;mNN:gPg[l[Q^V=/>
S4^G2QIikeD5?@^NAB`L5418LBa6[MXjZFJYC=8g8g;_ISoe7PVj`mG@O;edl6dG
Q>`BfJF^Bbg_AFYiC6NMJWEk`i];Oeb:Z3lOl]jWBW^jW4P/RQ@oB74/AZfZ>ZVV
Z4cBYXAl]g13NmMIQKh/;:_KfSkHnX]SFj^XC;DlYZnae0aZMHWPoMATT>Joona=
DjmnM_j/hg]Nn7o7^j=`o?k0F^[?MfjjoQoo8B^kj_d48nPYChA/B744ajRJ^jCV
Yd`fS/ckVW3mb1]TZ@lk86OEX/MXZUJabIZ1[O@7B7hXX3m?;T6:j]E7?o:G3mik
jolLkhkblM:bGgkVDgo=Ynca12?XaZMP34Qa1<NXf2jY<HeVd/]9>OFLeWkboCUd
QbkPhfYN>U?@AoFfX;mdD7F;B]:;S>Peb:c6I:AKYkQ7T4eKKE>GM7QGmj8XRc3g
kGL7e];BgGCKNSYabE531RV>bl0imI<6=07kNfYJbRAmoeMniH7FQ;@bU0k5fThT
gO>Y5NFPfUFUGY8Z@U59nV<T7gE[J9o^iKggeUiAXfKn?3c[Nomm_3/^alk^AGg>
>=d@/iiD;7;DL4>:Hc5Z]YfD@aW[oCei8/ZVVe=BQo^O=bW8bbe]<G[<E1fc9Sg6
/KYI@gW<XG]iL[>2M]6m?lk7gC1]GGSnb?ljeQ>_hoI_W[aMbnLB;d>=<Z@hG/<W
Nf^6<^kkNfY2L[9?cB3ib[;LHl?32gcoUn]J3LW=Wff=:G?laNAJ<UBa=^fIbld:
fU7g7X4jH9boOo^DN>T`mOJI9fNIcS?6N1UZV235lAXnkZdIakS_kjWIb<WJ`ANW
/kd_aZ6=H]m?BS2aP0KgcFX4S<cE[I4mi]3k?nEV1Od9XcmT7^/J]aNG?Q@k:Cjb
ndGCN@HH;d<=4:@hG/=WNT^36?Om?CD?II9f@NDCJjVFC]nK4ZDHG>iZ:H9CC8iO
U:4f:m;]<fZ7G:hR=6CYkAcfKd9nOonjoccF4k^ScaUWd3VFJ21:7EJ=3ZBhe<1;
4Ml<HZcgmm@li6BZ>NnmI;iO=E`:k6F;bCB:<^P?5^fUlfH5oBI8oO3Nim`JFg<_
Z:LO=[F=6C/A=Qdfie:fL@Vg8CD@T>9`lIHWVQW4F>o_ZGUXT_CkK[e:@Tn/nOga
Xo:<@ZUK/DED<9=NNRa_M=:O=ZY2_b]]`5:AkA_NoWRdncn>mICRf=Vci:47kYS`
iD^iimnkKM;S3mmmN<m;`I/c<D/m42F:cd2<0BT^4NNBQSES5lOm_L>kGU0cd2CY
bN5D]_O[c57H72kY27X<K/^ZH6Jo8IO8Em3G]dg9fdTNJO>=jClLjOWSdBfQ7cnn
jbJGgRjImd305Te`Sc2SiZK8@8ZS=T1NnV<6<EkkNom1jjhCQmWOTo=@?cWL>]GO
RbjmX8^MS`CUgNjK6YK>i?eT7WoLB6M]mRQ8RT=GhnoM>[UPQnO>_S^86Y_h/A]C
df451e8Lag4dPaRSoCgFhClNfJaVH:[if]`_7O?[OIYmOYdiS^?X_Ll:VYOTJGeZ
jlo;Olk]56C[hlNo?m`M[QB_FoVHUdjBcj7MZgb[/FW2>lI8NBXnT>98SHk7cYQ1
3;kEEYh8]0m9aan>K:KSMhLfbAVH6]UkVjVQPfhcnGUbf2>d^;]9KQk]ScMmSOo6
BH=ndUA5n>fQk]lOjJ7S3dNgQ79lEbb9cllfKeVkP<<n]fBfK?dGmmo1ALDJ9Ti<
AeI281]B7<Ma=8?XNbeAiXZdg:95enl>MOofh>KgmfoT6BRo`I5^VeikcQP^lVk4
LOR2m=TkVGi3[i3bZnan@o<NMB<Yo]gQW1XG:hI>o[:O[gD_EFj;icg03UfC[U:U
gY<VB12N5Jc;18`1:JkPF?Q^fXaML4Em_G_Y;no?_k]mjfCJ_P_bVE7ebVa2TQ@K
7Giggg[Zo9onFAmiTjjQKKZo5kok1QS[R^XB]TfNMOHXnYBQi5LV6eZWbX[_7mcl
FoYcBGldSfh9iI31[@4?k5kUkV2]HY]SP/Ad=2D1/R75LAa7<hQ:m8Y=U_[^=_E7
j_071cJA3QmkJnfOoLG7nWonZb`;M7oOacLhhSQZ8OIIGLDZNE[OE<?86mfUV?Sg
6gX9Egcg`:KgjF?;TAhjOWMdRoEPCc:XM7_gdW]??AdaKM9EJeHnYZZ<bSIc5G9F
YF4UCA<QPReW:>IS34Qa>N67eIHI>nnOhjbNLR]?C@U>cYUm]kERDCWdPILnm]:7
goMc>[cQf=ieRiH^B;F:QhMmgJ@;2f?Lho18>AUWOFKTaom^G5gC]JW<I?kKadKo
U]jWf]kI_i6Tn0<J;0mBg;efPKG5WmmoQaAHB[8?bK9EZjFcKm/d4M=aI3k6P1C7
LAc=f1FUR]9i[NNkf`Mg[i8ERkF=57m`L?=kncLNOg]mcjHEWaYcTi42g:@;IN:Y
bmTUNGY=ZWK`V?iooll=[E?<PYWniAl18BUnkn1VSe8/EkbbaLMVglfRBR]QFDCf
UEnnU1cNf;jBOH8KYXU@B9HoR>83:Bko40A_d@bRkNjIUdbi9:Jkfce[5g2]UIJk
feaD[44KSgAl@4_RPi_OfKOQj=ie1oN/VWWGPbC5m?6igm3;e5CdTPb>;V4A_42c
mJTM?9ZnUlOOIcbfKn>k1k[O?mCc`N4]_cfbeGZX8?mnoig6Q`aI]7oGJZkkVmWg
b2:f[aagjK>;Ik=K4<?4S>VH<Q1S@8[S>8iVk7`_:^@L/>kS;AAg]fTKd7L[m56G
EUWd/IOf8Ho]Fgoh[KEd/fK_Jlmom=<SCo_cSlXnN;7S>4cUjK<GNPEmRY;Rkm`j
FNXW9CVnd]R5SimlSbDk/36Z_GWcVPDbSPoKA2/?im1KHAC6P1B7C[P<0LgHnAI9
>@N/@MCMKJ^3aaaK:GkkMO/_?//^FNdb88e_4eIL?W:>kM_dcX7^m`ke_7mhb`M7
]UX?6I<TE3Z/FSV7BkmmjfAIA?JnGJ/OWGd?2BokB8?Z:_nRTRIDC<M>LR0KDQc7
LCB3j54B[Fib[lnj:[Kjnl^ADWalghHSNmLMf;=ZgljCkiQElm0U6LL1:W>OGNQi
;3ZfOo<k1g_N?MCcg^4]kaoIJSeTW;Mg[IH>U>CBS_IVFBC]CF/Fo>cn>lV1WHfQ
X/TZ1FdCXLbd`fY>LH0DQ`FfW77<8?[h@6NZb?dmFZj/GSW7MbRGR[C[B7^?km45
OZ3kn;i=AoI^>?S6F]Y;E3?@?EU>Z_5]bifQUm;S1kZmBk5E8FDCeU:Elm;:>E:@
BInEPoNTJCNV0bNQT@dYS^<hVT5dTD7gXVfKUjUY@7MBj2K;WVg?^EL/ZYBTf:Pa
BO4kncOCK^CQ]mJC6Z^VGI9a79Y:mMT5XiLReV4_Zf:[E<XV[:GFW5O43?c:^4_I
PEK8_78V^BjXdZKMBS4?f:j4ASJT>23?RU@gPeSD[YYbY^dk=A=<TSAinN;Ib]Ug
TSHNJO_agH<m]0m9^i57BHggK[1]EfEFQ6[L6eD<RdZnLjR7SWMY_8i/]CeT=:^3
]MBJXfYI7OK^FReGblJ1Q5YEU4WS4m>1T`C8QQC7LAc=8?9J`Yna`?W^=UdA];?W
;jb/AD//>VP7TQIMm16H=RB?k/]k7I2JSBHIaa69B9m]NG[9=3[/DHYgKW]>jR59
:3O1bWVkN:cRaIEcY;na^@XI9^O1Dlo5cGml5^G@_lK79:dA:<LhA0An/Mf@1<R6
51L;<0[nIQ2Uj?VcjO<P;Hn]Ba4CWoKdo8GUFTJ:FHf=8:/IZ99A`1_[?RRN7Y<T
`Rhjc:9WXRUYgKQV0KObXk]^=Y[iJo6aJlZTZiB@//aBAEI_WXO/K<:b0nNcHAaR
>Uh<cAR@hSR>XaTkE[cPARW^KY]NBCFViC4MJPK:I1c78YYmUUBmf>lLf_[^hIMM
3QUTo;S;Y>NgK^WTdZLG?Fb:GWoeNLhThdLo^8EbC17ib:87one>6DgJk2HcYFdL
XST41G_5IfL<B751HQ5d<6?7Jh<@3E[`l>:4FZ7?S:44=h/^ljnJPBHI@LS9j98]
KF/VBK7kXJ[<^^m>hdl65fGKVfF@KmgLnmD?m[4JFcL^TkGHYWafiTaU68NHSQBO
WC4PaG4LAc=fXHRT=HRj^ld>]2E8bVb4V_keXM8^D/cC<Xk34ILn<fB[LI`fled?
FBFKJI99]YL]O4P6fO7b2RM?[S;[_S]T5FWOM_?9]aFA8O>UKN;4QKoZ9d<`1ZAH
lHU5dX`MRfBaQY`3]WF]3Sk^K]]6YT`I_:0MRn68ORL;LSjjOa<Ma`i/MSYTQ>eK
Ue/emX6OO]MJemJC@mUF<D6F?_D;MR?K6]WT69oXlkO]8InP<B35]Y@RWVW6CVjJ
5FG;cKdGElbeeYFCa9CBQYk9W3og@LZQOfGB6/4fagbjU<4mfQ4OSRQgcb?Q`fm_
<<NAOA]]3aV777I]Nnj^>fNJc4TgG;WVQLM]JiW<aO=oO^/gKn@8i7ooCkjcNMe2
Yb[KNYiVioJfcc^iDKiaRc9oUkka>AX3D^c2:[95I^cD_YWgi2>o_8NW@NO4ZeC5
9nOd_/9Uo9L^=JFd3JPJ=DUfD46/bN<7]m1ak83KKC_^UJdAfN68K<M/<G9VHjJ[
IT2[BAihL`dM1mmJBlNQ_N^/1mLR`eXJKTikf`Q^K]EcLeb26kO8lWO_69nS<B35
k[RRFF[6CVjJ5FGC9YjL1SoloTfDHb;@MYl/L]W:HcL_CAnSQhX?M1nUih[gigka
VGi@ZK6e/fK8F0kRdHSVL4B`EnhljhIOTcJo/YfMHCcOg_GB_]d_kMncRXh3Kjbf
7S:P]CC4W9]VG/M]?OJ[Nm`S6ll8l_OB9Ci=Hd2:_D2;VXlI>jL==2oi]mddDLd4
ffC?Q/FfdBROoFdME2K]@iZ?VHM>O=_^@gmjF^[D;jnUfjLg]<m8Ic[YeimCCMOD
31[=TFf=Z8e51?]SbleTmZTKT/i<BgG<<2o`9n?d<o]AdA^_[GS[mNOfkWc^kEg?
dk5_m`_ZT35EDHS9nG?_hhInlZ>K2dHfcQ4L0RmMhS<e1ZCH2kBXnIRaLmU3:eQ4
fg6d2jLVPd[BQYiC7=kj8l?9Qo?=9^BQ_N/?_[EnojUgD3BfC^EOm[4JAYlKfk]B
CKe[9=>mZ8e5Y?ZSAU0Uji^^KV`o:L:6NGgkE?ZcB6ikGWgjSNg;gm[ak=kGE]3a
m^/[eB53ZJ8@TfdS?fLJ^_i[on@U[76>e11hkha4BSJTf3^jj7RJ@GCI@o=Bm<[V
9G9CCTf<nnjmgBW8XRM?g[>S:V@k^G6nfH7LolJJOG]Fkmgm4SNDcYL56d7>M=4Z
S_gIR<i0A:XWc<MZ4<IDIXXTW>jHESMl?7_^g;9Tml];mkcbm1^_?_?V]VON8UW>
?mRC35DDE_:9GinlQM4flUb?<Df_8SD:gS/STI8=:OJ>;SZNIQ3M]m4lUShek`6i
>gOSekoldk]_fk1ZWU?e[A/GlAC:]?jmTi_<Yne7fXNTgLRgM[k`aXkW^7[mR0UB
79A=>aRe@biWIfU4Ib0RdQ<9af[GSkRBQ5ORKFRMf:MVP?CL/GW1cRd;MfeM_?_U
9G]NFO;6Zd_E8IeEDES9VE<Vb5JTkMB4lHW8:1CK3GV2I4>:R`DH1GlcR0EgdT[Q
d=HbW:O@2l]oiJD9fW^TCDSJRZ@=bMgKUW=e<U8Iaff:QVJm=B4[AV4D8]87RDGI
OFX6ZLE`ZWEZ_b5OD6jDO?bA7kkF?OoeWZM>2?;2gBl_DXN/XX[2B/XVU6gKa;J=
Ciaan^WT6I61:;HKjQ`QaLD2S8:o6D@_VfWQnWbcjaZN?honlRj?`FW_TCHQgmcn
;6e8k]bJmd?0IifMUJ/e]]>I6GgZ1W5K]THD1Z:bOK35`YVYiV/K/Uf<U3iU=3AO
cjG:n?I=efkO>6o7iRMOfccomNki>g/FA?nHonR?c5UDMQAl]jj605;/Vf@5:iY1
m;RO5YHKKnEAjoOnH:Kg/;CgB3^@]0m9^i6_MOO^KiRcJ6RIa78Q3KYcEgM^PJOM
:SP4UFeJGLDZFC>X=MGN:l94]J6mjbcGAe<^nd9VfhJi>CGNU3]Nfoa4m8mKIgcE
W7QUal9gjf[D8<FnBEJ`XQU4Y`fd4^FgW_MgY]f_OoF;ACE1Nhmdd3hTOORU?DTe
0cmLOgJZOKXDHFWG]eb_MSEEmDZ=P^X69L_F4f_C<ZNXaC1G?>?d?g_Z=onjKOfL
kA]bahj=Lb=nK5Wmj`6OZ3Om;a_iL1]Rn<J058N;]ccAc=Pm=NMNfcfdDVC>OOP^
dfQ;lk1RhnoJB_N35Y8>_mjcX6OeHfIoClk3ScMmUNFgo[c[J`N?X@d:cTUWJGTl
C_YKkO9PUjeDY0oFAVF>MC6LbTacG`c;jX??7_SZfTOYf;K^=m4o9XbkR3/_abE6
=_OO693R68dMMmF<gAfggE2f3Kf^BEmA<hNCG_Y0fhnd2KUSda>?Wi9d[Tk6Qn_>
Y^d8d]idNmOY=JTC>H<JFRJc6^N:fS[Y9YB/YFb6D`I3=FfB9FgG]TFIBEn@bM/I
cTb_7g6eM?1RSf[kg>YU3kbbiUMA?SHmoh]oo]:5O3XUaEkBh7`:aX0DUiAfRH:K
/K_lTVcI=_CD]959;gd`>i3K=SinDmME/RkKMIok2^W]FH=6L@hI]1Q>IG[g;^R9
;7X^BcYHkA81Ef6]kE:>lPTaJM/LImH=6fonT?5O[UCK];h3NQmdHDl_a/O>n/Rg
ITihk1NgKegeD=B>nHoLLNN]Go_[a_il8R52;WlX?P]S@8[;?`C1FcASAo]kRnON
7O4m?NhNkD1f_oC8GcNNg=mClo2d?SGmQm^Xm9T3V^RF4h/<6JVfZOA9G5EGbN24
GB:X]SSYD/Eg4@Ng=L`G=oP[i3Th]1PNk_Qd[Vf@^6CBK5MMmDde8QGEjD2:8c8^
aGK3S>?omcL3Xkn]IgY8Vi3bLjFJQni9n/J^G1kC9g6j>NENQDZ;AN[AWm/UOkI3
Kdi6][GEkCWBhOkWCNZC6Vc[k2GCW;hGcbShN1b/:;/YS93R:0nFBmmh76UoKlgC
/j:l^DMmDo]kg7W_1WgRY_F`G1hg]4n_7G:aN`@GP?j:I7<D@BGmaEBeI4aK^gKH
F3[gO1AMoHILH^_/<E?e8LBTk428HA<@BY8Q6e8Lgc7UXHcGoQigfhMAMnjG6/G3
5BUjdf=[kfmL>PD<JhQUO1?CVQ>T;AW=e/jmEje]R]jAJ>[mgXe][H:I@O[/D]NU
GIMJeE>Tn42:HcgdJSBSU[C^k`G_hFUmjnQQHkTVY=]iiMV_h<kcW>4L<SSCQb7S
>=VYe[aW98P0?F@BI4LRH9oMCi??hYTaXihMLh4iUXcY_Bg[G[dJBQVA<B352AQd
=JJACA;Z/?YFNlk5m3X5:LSdVIfN9BPHgoM`blPLa3JCBkdH<X:CWFZnC[o?Yief
92icl_NHkjEkoWaT1iIM>7[5AANHHm7X;1OiRibTFXc2693R90e^;<i5cL0PbOZV
JnAn1BUcOJJce]^^JK6/_?BcZ9QN0];;jmB3JWBn?QhHEVdEeDlOc[:i9AN<HRVN
Vlg88QnATeA5XR0KDYbT`Hg;^JQ962A9Wm1Y_b9_nc@k<mdjaOI5amJ6_1>ce[G=
:AS@]YHe<gM_[Rg_cIKd34VZn@KJWk4j5iEC/8L17EAW5XiZIbUn99?g56;0Q^9N
GH625<Mm@6?JOcD?0bI[1[KZib_XYFB]WAh5VEX_R=5;3mf3N8U0?WE=hmFiW=PF
W^SkFa_L[W_g`R[UiXcaa?UIU^9o7mV/B/=Z=8ia50Y8LA`7<C5mE[<aH;9^j=Qd
Fokg@FR5W>T/n7]i/]fRf7ZY:7gLKK[iZ;LSCWbUaO]k95cR5gEN@IaE7ahOeLIB
?:^iBID6JBS^MAD:B77L1c@1oEMc<V3B^X5<faONmi2iMBmPfIT<jBoc_MSd1XUd
9^n?2:f4jFDnoHINhJFj^ho/F1U/eITikJd/aOM1R/D0:52@H/46IR@8Z2WZ8iUk
h6g4eFWaoXZL/WG<Y;OhePd;m;eP1LQ7gf@EFZkC;X[Lj:IndU7O=RGh0a;DT>Y]
NI;b1<Un;9]Q:Oi9d`QEFYh^AK<EQ@9B7<eQ@Zn8P9Z[?Y;d@PJeID52Ue]o]QJg
Jn6SJOLZZI4gdUi4@lM<XkgVGkXaem0bTOJmgN]j;:gD55;MTe9l;jAHS8X21BTF
K616SX2J[_jBm=?6eXoo>De^WdjBj2nV_eZYYV]XIMi0Ga8l/O[]oCLcPgk;;n3g
=KQ;UAe5kXHaOY?]gB^65<^QDJ0PaA8>k6PBD9?FGi;fGNV3_gDg8?MbXMIY99;N
7kLX]P<DW3J[[DfC5=<;;H<o9lcmRL;`LFN<0BUf6Q@52U;/10[iTB:PiZg_I>hi
I5ZJiWmCSeNWjKKYM;><U/XN_bORe0fZCT7Xmj`Y80NG1_dd2OgXIml1nXT2Yh1N
lR<bGZZ[T6:WLE6P8<E>X90O@@9ZmPI9dT^?jK/QCU:IFjmfc:@M37XF;RNZCMOB
HJ_?m6g[4jGGd?hc>NLf?O9gP:D2=kK=X1M757bQG;7W5JVADYf753^=SP85:GH2
QOc84U1c>62Bg_I6lTS;e3c=E7^inLWL2hQLm3KOVL;B[D=ZP[J/0gKEFSf2Hj@j
2BUf6R<52U;/10[iDBJPYW4XBMZk85W>;ID]SoQjEfWfY22dW:J0O@>lc]gU_28k
>Z[?T6:WTE:P8<E>X90OO@9Z<XNKk3Od<][>9CVU1la8Eg?BJ[O3C9VV]7o;Y9ac
dmNYH[Pm/DJ;l]2XgT::W@I;PH8D>h52OU`8Z2VMk6Cd1dGaQa@k3IT21BUf0XGl
N15@4c]ibKP<Qb8?:GHJ>0D:D^`42_Ua9:2VMc:BlAX8aAaBk3Al2QBTf0TDl^=;
@4gbn2KS>0B:=ZCHJA0E:4Ra4bSTaif0V^XaB/JJ_>8<:GHJC@D:D^`42_W98:0V
O<BC2F2^24>:WLIDPH8D>h52O/88Z9TO]FARJ2^`T6:WTEFP8<E>X92OB09ZoULl
VCc82RVTf6V85BQ8/A<Xi2NKP;X@bYa<<5]54U;/==H:5:CH2ACbZhN0^RQ:U:`B
WXXNY=QYg1DXB;4C:>AG9`5eP@A<ER53A@aBk3@752Q8/A<Xi8>08J0^6ILTR141
a@MBk3@[52Q8/A<Xi8<02?PPX1@6D^c4D86253^1@Sh8P80?0TYQ8<E>31DXB;4C
:>B300Sh8:0D1U;/a521PQ@kPD8n28203`9:HB35CP`E:4Ra4bSTP`08n22P50IB
k<A@PH8D>h52?PR0P0l2BV4PaDh<5BQ8/A<Xi8<02?PPX1@6D^c4D86253^1@Sh8
P80?0TYQ8<E>31DXB;4C:>B300Sh8:0D1U;/a521PQ@kPD8n28203`9:HNIUfeML
M84ikVdJXDYma4m<5HD2DYbHTLF9P40D22R5FG1nUZGhiZ53E6TD>UbY?RPDT>9:
3@CJ1H544U0:0bUf6VD52U;/10[i8002?PPXQLVChV5H5OLBEJ0PaKeXH84020@V
X1@6D^a4E86253^1@Sh8P80?0TYQ8<E>31DXB;4C:>B300Sh8:0D1U;/a521PQ@k
PD8n28203`9:HB35CP`E:4Ra4bSTP`08n22P50IBk<A@PH8D>h52?PR0P0l2BV4P
aDh<5BQ8/A<Xi8<02?PPX1@6D^c4D86253^1@Sh8P80?0TYQ8<E>31DXB;4C:>B3
00Sh8:0D1U;/a521PQ@kPD8n28203`9:HB35CP`E:4Ra4bSTP`08n22P50IBk<A@
PH8D>h52?PR0P0l2BV4PaDh<5BQ8/A<Xi8<02?PPX1@6D^c4D86253^1@Sh8P80?
0TYQ8<E>31DXB;4C:>B300Sh8:0D1U;/a521PQ@kPD8n28203`9:HB35CP`E:4Ra
4bSTP`08n22P50IBk<A@PH8D>h52?PR0P0l2BV4PaDh<5BQ8/A<Xi8<02?PPX1@6
D^c4D86253^1@Sh8P80?0TYQ8<E>31DXB;4C:>B300Sh8:0D1U;/a521PQ@kPD8n
28203`9:HB35CP`E:4Ra4bSTP`08n22P50IBk<A@PH8D>h52?PR0P0l2BV4PaDh<
5BQ8/A<Xi8<02?PPX1@6D^c4D86253^1@Sh8P80?0TYQ8<E>31DXB;4C:>B300Sh
8:0D1U;/a521PQ@kPD8n28203`9:HB35CP`E:4Ra4bSTP`08n22P50IBk<A@PH8D
>h52?PR0P0l2BV4PaDh<5BQ8/A<Xi8<02?PPX1@6D^c4D86253^1@Sh8P80?0TYQ
8<E>31DXB;4C:>B300Sh8:0D1U;/a521PQ@kPD8n28203`9:HB35CP`E:4Ra4bST
P`08n22P56Kaj54[;[[073L>?U^EnXROV2X:1J@h<B>;4`61:11@2[?/PPjFHU8K
EAZ53UNZ3`X5Y;QB0h5f@B2A19C2@8ZMAUV1PQ@kPD8n28203`9:HB35CP`E:4Ra
4bSTP`08n22P50IBk<A@PH8D>h52?PR0P0l2BV4PaDh<5BQ8/A<Xi8<02?PPX1@6
D^c4D86253^1@Sh8P80?0TYQ8<E>31DXB;4C:>B300Sh8:0D1U;/a521PQ@kPD8n
28203`9:HB35CP`E:4Ra4bSTP`08n22P50IBk<A@PH8D>h52?PR0P0l2BV4PaDh<
5BQ8/A<Xi8<02?PPX1@6D^c4D86253^1@Sh8P80?0TYQ8<E>31DXB;4C:>B300Sh
8:0D1U;/a521PQ@kPD8n2810/@A8G[kK>^2YDAWF6E/YOSSK?3NK9ImRhbO9Wa4I
0e:LY<75^H101@V`]R`KLchMX`L<X9bUhWg5UgobTi@cOgAfnHFSfKV27Ji/ddc0
693RbPh7FPN1I12@`_:]YV7?GWC1<f=6OgOh^E::_gG^/<DGi=hT?cOK^fbVR/TP
D>aIB69T@hZ;1@Qo4001:`4U;4mfI?V=lLYH>^IliFb=EPdi2P:T^1X67NL80ZDV
X8AUk:21]31F8VbB?fTJXIa;gKMXaUL@8<GA72Kd2PCRAD092bEoUFVaBS7me9gE
<eiW6UI_5@M8LEQP4@L4ZYV04QI:]SKFdndiYLIM@ljaNUHW=lD1DUbMd`1W3@;Q
4U32HY8oKfVFD_aX]]GF;MbNa2FJ@P4YS/_0XIlP46D2BUQ<l]cjOW9Q?7IPkV4f
jgmA?ZoBmDeaP1BG3SDRPd1E4E3JHY8o6mUT5/J?][OI>U@E8WVbRPJTF<:13@8P
h9^0dQJCi8Ga5@=cgoR`o^Nk^KQGE2PPaG4OD?@O1:93@<V;BOjRmKbif2Ff399R
1BVf44862820C`9:GTabI:Y^`Z3?f1KiK2HAeA@@B74RAQDW0@:E9j2dYF2blSf^
J0lD7dQaADL3SH=0S0TX<@VBS345_eeG^235OT6R7PQD8`4U8:E8EPUFQ@iBG2GS
S]<4PB04U6jD9aVT`m6_ZaQ2RZ<oI>PQ25B:P9:;BRD[MOXUKEO1Q1BGU3J2Pd1<
2BRQ:9R/7GIiZ^WJa]K>M6IJ:]>EKYmnjYRFKSmeI6OF]dm]K9e:WSE3N]lNGc2h
LHPYBJM^Zk>653^1@Sh8E2L19A4^BI;Ce<PKdmV^nXjISAgO:?I8MLbT^ZVAThZE
iFB<R`8;:Dk6/>8/@20h0BD>C/WjYV]BVJWY]^W5JZn;Oc[CAC5C8jmcJ]BJ7oal
:a]1WA6T^;;3PMI1X>84U2Hh9FUGPOHL6[:>2f2BdhI<9jfCjhJ?Za/je^HH=YI:
6eXWiccK^VbE^J5SIT?k379cjXK:[cPmgae@9`8YmTdB5D4P0@BD85RCONZ6d1i2
Ho/<FnE<]gGE]ea?ZV^]F32WM/S53LgGTbcKAVk8M]6^L^f@B`[68HLh3X@j;dQa
70LAO@J1h0BD55RCML?6icHR[<_P]QWeKE?ZAecMMd2C]IJ?W=?jY^Z6Sln]U[?C
[;:LJ^nZKkZjH=SP@<XL@IdAY;S<o=4L25BLP181Jc;EM0g]ABQEY:f3E5]W_j6G
FOe3c:TM=8JFfMK]RgB6MRdVdA;M_Jf:/oGN0GDRT6;_j>090W4WX2ioJk:^JKaE
Q=>Ij@g=eoE93KKjUbSW];ie]>ZfkUfT/cU1;]QX;8I9W@FT>1JSQTj2@702j]YG
BMZE]HX`KDCDWO/UiEW>I;lQUe4Oe?Xl]d9^_[IP=h8C:fT4eOll:AkMXDY;fQ<4
1`4@:0l1MEf[I<fPdKTmHO5/<=VdBa3FE[1ZcTNbkh3QZNHKd_Vg3^T?1jgQgJ>E
1jnoEUC?a`hLb;l3^0aBk8lYJX50Q0VXBehULmn?bnHm7D6[d>R8/>`]kI3@7`Si
9h=FbgAC[n1C5]4L77UZI8lNT5Y`O/NCXm[WMfCWIM]EJCA?0Kd20A3`@T1McRY9
Wo7C7GWgi^P;bjFn:jOjh2=I<k1EKEV@>=>Zg_f>WQMLIOHYj]c;g3Ld1`8P41H1
Ub/m]b?AW_ldKo^<n^4CG:Y4[JSfW8]CVK`WgnQ[e0DgT<=R6dZLXY26dR:2P008
U9>0ncFNF`b;7HWLT[;i1WYR`KeF=4_YUZ9jbX;na=@<JWGYKCT7`[d]UdiJRma3
XA@4@21Z1:aG<NN@AZW5L:Y]6]dAHhNH6_A>37U7;oO0Fj7W:b8bJ]j1AjC3j0H8
P80G0RjG]Uh<dhk4R<9OHG<96:VRg2<FKGWk5@g]dnV;eBjMm<:c33h^?NBR<W@3
CH0028A2P2mKZe6NaK0l2f/OI0ikb/a@k=bg@/@3KoBEKOO_Pg1?:VQh>O4:MPm=
P`08N2OPLSWWe4VlA8:D:]c5/6dWGOY3ACjZ^0NDYBNFae?UEd9XNEbRgF?IKVA]
Fm[8104@29f0R`RTlknWAVn@26]W^=RcD9edZZkLO2OYMYilUAc]7[_o0G;ZSd/n
mNe3__]GmXX^9h8R4021P0AL;VSJ9TeUNilIY/E`:=mO3]9QfM^2LJBc?i^n3m;@
=UT^Se>I:NjQ2_K:><PPfIKQ=dfmN_WlFKlk/?IoSWM7i:3no>3KWN>nN66O<dkW
gWXl>kR100PDAH0_<J]aHU>Rm`]d3NeM`AO3AOG=eUWfdmK1VRV[n;?YHNWlgN<I
]D<^M`UUkH?:hKXOoj^?;Gc/aa7AGZM^_;9fg_oiVdmcWmFi80T25BC0dc;:AT4n
;Ye?]nJm?8NN6GIamU9D/3=N75A3GZZ`SjYKK9:nWDMoS7QiW;^GencY9d:h0m8`
[GlRgOoHWQNL131BnKALYjFkjKHl4MPPD442=24C/;oWY4EdLhY^DK7Vd6IY_j5G
>3UkbOLmD^k1oHEeSeV`]7kT3KeTC[biXTo=X8:eS0=gV98OnU1^1ReoL]Io7n^9
bo7f]^DO>O<_eKW`BL40PG8B<??@o1_OoCei5/Z^7g6Uo0iM`>m^11`JeCNE319L
QBXZBGnHl^kUMDbWWbWa7X6jKI`_nhO/Oag[RMMancN_=id?0Qme@B0P0KkLH[fo
afMQ=E:]TnCkb^P7hj`ngW<2dZKZ;Vd53nhNgjEY:Z9kNO:K8=hg:fCHkmln9Ehj
C;emLNU3iQA2hHlP8>2?P9V4/MkOTe8PKOZDWF[[OHbFG^5;keZG3TGIo_0jeI9=
>oWhcYO1RkEcGi@F;fM>]MTlFD4gnfX6f;o;hXFU3ogW/Iih7No_GfLXn@J>RR0@
T03=`;S_kcU93Cd<@;mW`E^Pm:Hbgkmi511bYJXkTBVHGg_>6?VC9OCPGlgPdE`[
KMkiUYW:>M8PFH^G3Y_NVU>Xe4RQGA0`<c3Fng]B1mPnlDj9VJc33BdC^JQH8njC
Y=Sc=OjFcHZCSekCV]U@YCmc]Y7ohfQgRJAhIlnBQajhHl:G;nEfkkQ]d^<?ggeT
cd_1Fc@ahckFj7ml2IPI6<Om_ANFo98_BFG8[m7AIfgO[aZ>kk2ZWR/ngY<=h/V:
g?]2cl_kfBKK=kcmlDS?OacM4_[aTk]^L^WfTWT?16cA15OLT0B1/Q4`<c1fng^d
m7Y_ge[[]JVNF:=?fO@BMJ^KUibb3D7I6_9beUJOO/>^T5l3h@lJI52neOl?Ag[X
n>?A;B4Ngk]e/[DQUC=gm]e1FSCAbSHFJ0P4504c0f>d_dLRK8ho7]V/;TIjn8Yn
Zh:e`_OV/4:DY:@RiS5iiX0Al/T:9Ta6gKWjPKOO7nh>Eh[G[Gc<Hcl?kEkUFhe=
4dTJJia;_0RH6AQlZjdl4J@>ook@9WV5Q[Di7:oQlmMKbLfSgGoh1:W0K=<3:R[2
k`igooi83aeo>;XUU>>kHTUlO[IibmX57?Ji9K=Ujknho`h^:]H`LOcaA2d@24k0
c<20nfaUZdkkT7nPAMOQk]lMg?cK0keBW6kYk1D7K0ikV1IB`@[J]H<_I[aFXmo@
BfB4gakZ=VYL[1PjnL_P[gD_EFj;icg03UfC[U:UgY<VR0MbL061TQ0`<m3gacZ^
n7[gdUoNWgMgVoKgJ?/^b6M63Vh</`U9WgmoNg3cno/g_[]_?GGn@gmjF]jC`aWJ
71k3ejIgXbA`XagD8i`c1cC91m^/DZ`Fa^oCGdWjFdT;hj=K@SUT?jd13naNiNiP
[F:KHh94NlC@^b@C<3=@REjabAlG^[]MK42[?n_`k`ieOg1P4nW`lKg[C__cSmJ9
3lkdFQ]oC`hWNH0;WI_D<E/keI;g0RDK:NjHFC>`VN^nMf3C1k@`?];SY<K/B@JY
hXk^YONNVSoC9UfeI^ESBRYYDh:[T;<Z3B]YVRQ42nDPD2X2IPIjoaaWmIAKNGc9
:6?>k;^]5H_:XKe7n]Q;7gkOcnW`QV=kebeO/BSEf[/_dM0bfLO_<YL:JjcRZ/6b
9/ola71j@dGMikoJd3Xi9EnYe?4=XlcmFbIa[GOfKgbOoUcBH=6@7MeR?MRCS>je
2fCBf3noo`iIRi;/<b[KC5X]Bl>bCA>a6SMd=U44c0`/BQFUle[?MkL?kUhU:aI[
6bWnh>3VmoI_O6OOnYi=:cheiRJS0oCD17g_P:mFkdJR1S;`bGSWE_?94OdnnlF?
OohJn]dC7P;nEJJRY9RTeKKMafKOcAZk_G^Yl[WbbiNB`a_KEk9?L<<d4IPR0X20
C`9V1_[nU2NGa?A1/VO]0PjedW9gVh^:=LbWGO[HBo^@kncKL7C_^X=kE/fljd7B
0EXHe`dMZbiE;dVO_99Kc@/dFioJLki0O`[iIe2>km_dkX7^m`oeO71hbfn?K;DN
:/RoggnWlB535^gO]I[[oVKf?K:8kB_7GO[/h]W/5/@`<I<k_3RcZ1<`<k1HKFAo
_RS8/>kS;A9g]fTKT6/EJi0DdidPTV;JQb@Y?_;FF[YIloI[cgoddb=Y^eSf`J<M
mE6YD?lldW=g:dZ:_g?[I:VOU>CPBV<G?Sj;Ri@aZ[eiliX5<Xh?flB/47Pd2`8W
GmSXno>M_2R/@MCMKJ^3aacJMJBmAmZ1O?O0YV?keQlfD_cj2k9eScJ6g8F0AhK^
K/OfKG[W@?MkQg[N?kcUPb=K[HN/CQ8Z7EJ]W<>Ugkie/R`RNmn^eHo>_XN4UgfT
@GFEOe594lX53XY0X:@4c0cd:8UF=kWGAg]jEXM@LZ@D7jMElMie1oJ/f[OcAGTU
N[5;BS8I`KePM?Li_Woc^`Mk?4XaZJ/DC4YbL99LFBA]4W3JcK1Z/XXVZaBdCK_9
64BLAA`9V1WXh`>MZB;gmnSBF;ebS^m@;QEYei7f7]lkf4>KT?CimlSN3@OOF4]k
RGcINS7R>3[Ukk<GT^hna`md_d<SAN=5XgITZoF@eH/]EOh_[IcC8AK9?k_oC^GP
?FUjEGkPJ144304c0eeTd;eXfnIUl/XRVnjTd4fF?M^NLjmHE2U9/E5ST^9gmVln
]VoShKOFTaZ[YUfB66k_15``NRUR7Bj359?B_R9Vh5O6GBZeMmNfinjnjfKCim]_
WDa9FJY/hnJM4Sa185`2IPHFo?SVhT3KMbJ8nYLdNOWRfBhERbZRSDOjc4^OO6TO
TWHSSi8JkmfPFWA:QT^/6Z8iTOBBoljQ7S[NYO4j/]GfT46/3]IBJhjZIN^`MmMZ
^F0V7d[^g?JLZ/]94j@J1QOW64d2IPHFYHYFijL:gMffERTfQjAHZS5]B98Pbf_@
eXhVleSdbYJWUdbS`ajUF6TSjBLg@D]LXi>dX>G<5eO>HO5TPd_9h<`7CcdJmlcR
fKabo]5M=k>3<Tb@F0`=>YU80VH6ZPm[?Y9_WkRk[MHQO8g@WYj?V;8:OMXe1fe2
dTMP>VQ?T^?K6XTL[g:NU2gEPYTT`RhjC08X8bQYgKQV0INbK?iJO>bJ<^TZ9J7c
aC:0eI]lb3JQS3n7EMDiJAc:RAM]PH0TH6JP5;f0mZHe2nS^REFCBJ/3AYIZC89<
1emOET>N8n`P1:a/gG?N>KCegL<_^abbn_QaUdW?KmgBbJE?;g[H5;gnj_>LBLJ?
OW0;iIPRlY553okKWC:J]8dKCD^I:FgS40@DjX90409V1_;J84B35SaBT>T3HbS1
cJ;;o2/_@kJ3d41M5`9<f=f@nVI[ZnZ/WfA`TM9<:M7/HcENg_BdKH^??7B_LIho
md5K1lXd3RjWSb8@:2T1<`=34DU[4=jSXeKTQdObY4e2nPAZFZO=@;EWJ0fULVbU
^:BP4=a:`0`Oii_TlH=Kg0oSI_k=IYYUT^eU2fO;83]NG^WTbEEVgGN7[<;fKCNO
g6YnH/h3W6TeC1`n5aPPD6H2IPHZXO>Ni0^13=]J]Pk5g]ffSDbI9SPATje8^l``
ZjXibEWJanPA5mM3>VoOnV`fdbAcb7kPYmncA[3ei8ZfED`@S_o`;giT3L/i9UAE
SB1>=U84c0adn]AF<5mnLWaaaEb[?el/I70YOaBU_CkjD6UlJ0n@7C`J<[PG>e;T
HmZIPYb?d=LQjIE=ncLj7C82nNcNo]aMoc;CI4jjhLZe;ck^E97bUbchnJdggLPA
b?onWgbWNoe2UbYD=>lgmiTZI3Qi6XNH3PZjW@02IPIjU3j[6no2DIc>REL[1mZJ
<o7YGgV3QVcI;_^Xj^i9^Sg45H/b4S1Z5CT5Si0?_KGF78Og[[<mI1aKQm0cMkkj
[6Udg=P_>0Dg3QD1RdI1P0RH6FSM>_>H@i]hl/[jhOM_XQaCUkKkI97CEQhi6cOJ
3?CH:;TM>m13QhaO[8gA;hZ0>mk6C5O=P5KS/go?B`ONF4G7`CMGfahbU:e3:C:i
DJOPaZ4X9W06PA09V1W8>fHnS=]^j_d51ik`EZ=W`f;Kh;B3IicW?GJo[H<elnSn
cG@L>ODESma_:[EfeP`YnZg58F9<L2S[D<ZL^ZK[d]VI^AO8IfNHo;f_?oofc^Og
kGZ1S_fkGk@N/[Ze]4@ig:QCO>>@h774ZDFLP9V1CQ]XG_:gKgTjVoTlCgEKPcKd
K4?a_Yo;9Yje8Ve57Wik?AfV;EZ?YC]bJT3oTRc@Kf:V<ifYi^]BQGkJ8n934hG^
fHhVIcJfCSGT3OcCcna7AFo/N?K=7B_NNVg5g]MGd_7fc^OD`MG9D4DQ9]]JQY^6
:>JfcH^<OOgGo/VY2N<@1NKX@gDB<3?@J@?=Hoj[ViNd]hd`XJcoo]^m]c_5hEX?
oN`7CShZgna37WaccH4geW1KY0ViQIWMTLk>875>IJHf]WMIElkE>NQNcY[IfQYe
`bK8Wh7>2G;[E>>ijnFU^emMm/JfImkLWS_Nf[5L7C:P:PXaNNmM9fl5?_7X?GBH
A/U`J/8hN2437a0X1@4c0idfd8[:GcS_PI]WG/LGfXgGOOVnNfkK^6ZNNi0iSibl
C<Q`mcBUIQmbgnjGg]kEnkkR?SF3d^dcK:Fh=c<kXdoMbIDBMi:<DU2=Ndc9afZW
FjO`HYS`dQnkF[4km5[g`YeK5noJ^VC?:d_YN8=T>On@0EEAR<V]JnNeW_Mg/Zf_
OoD:UoS6<nh3Qok7Uh2IPDhKJ6G8gmjca?CQWjjhb4]c]0=9Fi6d8OWVJgUg3>]7
C>QEGL_bV:BSK_QhNF6b7Mna:dG?6H^]DMLdWXBG>A?Ee7VmSiJI:/^OV_EJmh;G
NaK^g;9XemI5^emN[0hIFAF5Vecoo2?O^NEjdmb?k^ab3gk66JNCIbV@8RH8N25P
9Z[C1UYil_WJm=8LKCoB?RC]A[jaOCUG=4JJMR4/8VabDR>eH/RjGT1EPhmTX^`n
MD=BVBTBKb[CEG_faLZ=T_obkHWK=lgKdOgTJmgcGnnI_g?;P^POBiolZCVAJQQU
W6<d2IPIj;B1EYil_Ybm=4OKSk@?^NOEYfU?TR/Jhjbc/e8[f:IMcM?jeRUWUHcV
j9B]EhZ6B]J?^3;M<KfGIlO<Q^JCZdgUBLVaUhmnMOgLKA/OgkiagXi=lekKo4Cd
Sk^n>mVLB=V0Xb4@D0C<37CI@b]54FoRDG3Jdc=mL=o:hfk@m^?^UiOBERAmoSDE
iKl=;I=H<JBAbWKe6g:9m;CJRTaiT]I^D4iiV^IFK?]P<Zf;hHKf[[<6SGJYL^IO
o/EcRaoH]Wk>mPfiHlO6^A4o]ZcnmH1?e9/cHRH`@:3<1<`<O7kYcmegd/8]YHdk
dnkLQgm81m]NFZ7]AcYX:i8f9<gnWZU^oZdId2@g<jDJTnfbUS?E:`9Om[o<gK0f
;G>:FPc;RT?okj1GeScjj][L/FgMKb9nC1Qg4GNnc1<0cH404c2Cl5o_V5;>3Kg=
ZgkMd_bg??o9n=YEonRa0kCmB0O]@bijo<Lb0]/OKoXZ:g3mNA?kOOJ;l^6:g0kW
T<_IfMIP>2DeK9/fVBE]e`AgJIf:O2b6EL2;AcN]G_K0:f/NRO:ajOUOo_>G;^BN
U`4kVP019`9V7XjkHTbI=oAF;oo5]kki=M<jkM@EeC[]@=8ni?No?I4_8VUl^6j@
FARWfk/ng6lP5E5>@e__;JOLOOnA1KhQj8@[[7cIHK;32^/aSVYM9N]7G>emIeSE
ULV?WOFA>fomf_a7k]RjjZ6X7B/Fg?_C^jIliU>=g66?j>060RDRH:HRkNnm^>c1
R>oYLOMX1k9WeB>l_lMG4a]eWo/:;Ha[coT2ii1A?n:[jVWH^V7fSkMa[A8aYk3L
11VUJlDJFKI[]F^7G9aZkn;?5;T]WD8k`mHPdLliho@oDifdPT8>29BOP9VFOc_T
OdMlCdmfCnk_ZL^:TZOeZNWOM;Deojb16EXZ/mB@<]>g5NS3^=ECiYARA4XMgmYW
fJ:]WFZMM?9]4RLN2:AMWH9KjkIaC2Ie`:DdDTEFE/P1PHX@h>^2m_OF?3d[bY]k
e3Ne_lNMmfS@Dfd=m0JK4nn/<9Y<7lKYoYAkmM37YIc=^KM5YNZ;6h@UeCJek`2K
KbHF36DL@/N5P21@9@Ch4X_GoQig^eR37/NRSmjl?<j9CjJ/bf?g3XLhjm`KZQTd
FWeaPik1[S_gBnjeg4]3k3a2PD0E4W2o_RYNJ]gO2mjUg?dYlNH:^]U7kg<[63JD
^E66EPXfTFZnDCkhAilDjU^^;oQM6?N`XL1141000OL;;CZUIZB2mhLnQ]N;Qb]X
NIaK5SHE^9e7k@JL:[;W7<XfTd^m6c:>[Df_3deWNUlULF97HY[k5cM/hlQ<kmf3
9`R0@<88B2T8H]=7lTJa?3hQCE=[2gdkSe[dcE?fUX?HIW9Y@D=FMk;Y[da3NnmG
V>U<jLC[Qdm`l_NHGk1_L00144Pf0HmJDM2=?YRWVVo8^ie7Kj7gl7`5AOI1F?J7
Zm]VLZV;8B/jfMH7eNQTjICkY0HkEO6Bkm8[584025@E0Bn:hM77I[lR]h7/mUHg
6MTkM]]J]YW^<FDE9m_LVi=oIDh/nc^3?2=QfW;_6dY100BZSH2C2_W;kcOd<_Yn
M>k3njV3MUKMGk<Y6o82Go[Kf^i1K:]H<fV?YCkC:IlF?R72df[?/GViYKFjBhik
me0:0R1@c@ALY<=74NfPjPeT3mnHUPfiShGdE;ICANGVTZ`K=YJn=jMF`^U<El07
eDb;C]e3?PR000P`0AN1:[J8=Y3YnBki`5]^EIWk7KO>P]oADfeamjBQO4aB>Y1]
jn>BVK/aecJ=eo?6X<M2j<TmUeXNReCOT0@14001S`@lRXb;6mgHb]gAbgo48_M4
KV/WKL>jE2aHI4jQX9]7QeCc]BBiFX@cGL4OT:0>N:@==a000A1`8N1AcEcLB90K
V[j^]Ra8mdSm_7`aa2Eb`2;jlFGJ46k8iVe^DlMBKM?j3KdRH71Cg@D/RT00142P
F0;1MNW4:bbnKUelTQ:B7Y8Z1Vo2H`CJ3JIUNKY3kdFL4>7>h3OV8<;5cRkhP`08
54G0XmJi^m7FZg[:`^`<d:daDTP_gmMcSnmDV[/O=g:BmFn1FIoCcWK`AmBhjJ:X
`QT4@004RRG0JQ?@X2l;ToYIMbebBm?/c9aF]djUKaT7K:FnjAZ:@cOS[;/@^HKX
^Hjfc[ZQH`>f8Z/Gba?n80028>2KP1BOP3Hm94K_//PmG77ZDFAUY=^VYc9CSC:W
VZhUMKE]THYbalS[dYU>l[MMoG9TfPfVaGW05oRXK_R6RHXP008Ph9^04Z:0BKZe
AaY;;o]=IOBC3:bObR3eM]MKkInICPY<=a13g8P`InfK8BZ200R0@2P40RZ`KOGJ
@F=>b39mfLf[;2_EiBA5X2d8RTHaKM/:WQT:AP@10A00PN04PP^JD`AJ`MH=7dmO
WJJ3mS7XeUk^kUknJbYc`Y^IHHYbjnXCcUB[kh0VYk2Qi0OWQPPP008P43Z1D?@]
5T52AhN08002810^PEQXZNm>Q//:dD00142PY0AlJeeT:iHD5h:300R0@>T8A5IG
RnYHjOPP<PR000RDSD1A^QLYik8Q@T<P008PD1h2TM9HmljD1`QJ0@4@085:4G3G
`8ZGEPX;fPD14021RQ2X^>[:3UB401X50A00PNP@T99HIS/j4=0C400148P8PK;Y
L4C>5md00A00PHPC25fF8gjnj1h8P008a8F0Agf>bnVPWb000R000R000R000R00
0R000R000R000^DQl?l3Mg7O_PYUKVAcM79UHFd:IFiTKf9Z2STP<21_HVX:<SPf
>3@:IFiTKf9Z2S4c830PKf9Z2S`l82m<IFiWM6PP<C@P<21B82mDNG1U82mHCf9Z
IF=d82mCMF9dNG1U82m9KF5WIB0_EfUTM6PP=3Lc82m8IFUWJ7@P=CPa82m3Kfa_
LU=`HF=U2Rm4IGIYHfE7LV5i82m9KWAULW1_K65dIB1dLWEU82m2JGAcD6Eb@fm]
L6m^IFid83PP;dIYK7AULR0_AVaQM6E4IF=_I6DP?Sh:LgAbIF5]2WP1kIekT1cE
ONog_O=n_gIVMVKfXMD3[AiXIBl8/5P9c8XX_1`@T<Q0_;T@h`BlCQ32=aHG6n5D
NNF:;G@CHjL2j=[6LQ49Yd;:E4@@5P6<B<WL/PfiaLFj3TQ>:Y;oHOe?nWio_g>j
IgIfIWJVYfNWIoNLf][YjNicn/c_dkoONOm>Fi/:BP9:0TX2BP9:0TX2BP9:0TX2
BP9:0TX2BP9:0TX2BP9:0TX2BP9:0TX2BP9:0TX2BP9:0TX2BP9=Ul34m4SClj0b
D8l4o><C4n>aNBU<Ja?ccYTm4I_08oaVHj]hYR@`YG6H;Xi/7MS<8O68WLF?D=lK
:85YCI^JV03MC=53[0=kC3/d<K7cV6JQ2BS:ZoXjC`8ICA^WToiMaIKB>[27e_=S
SfW7iSeNWFRD12Hd[DcBeX6E3mQImU5ULZ1>eb61H[3nRNWYWE`M9[2IWM=C@]gX
4N=Cde>/gVe]jbOlKIUMdk_8O__;gEBD[N975EeFGbfE`7YYRVFR43h5ZTT1;7@<
hA5aKCd:BHASG7nNeS;Rh/hfLKkDCDDIWMH>5IeAGa/XPCUeVW7DY4HbhhNX9SF]
7M<NFCn2JQDgNdI`:MHfP[=D64m[SfSC8n/OdKBMf[5b=lg=MM4[=?NRnVJi138P
Nda_/AkCY_P1>`4?eNEMm4DZfR5=]5K4YghATEUG0I[^WG/CWN7PcfC64D<eMgB1
;<YW32:GJ:5DY8hRC4_8>8TCD5QaNX8=ZWiaBYYGZ?[lVd@4o:LWJ<OXKE5Q<BD0
nbXDKfMQ:JSGR]4P@[4jXANen8ZljALW^3Q^Ja=WRfhbOT=VHV8G[?JamLHIMK0h
4/Q0k332da8C?eAW1fILhY;FRH3;n/FiH5TclcO=cG/<cbS^19UkQo[F00U0j_k:
H8m=bd0UKcV`LfhZbZJOGijRTnY[PbF0<SAC2Nb^@VD^1kKXY^8/hnDY?ZFn=eX2
K70W2S_mM:DDY[RXMd6o>=LD5meDW>M72Y<__ZRnFb/1_MCKAMX4]AGe6jZoj^`4
f9RV5@k?jQOWPRfjZBRWbQ@G2JBQGcGA@hoV2QFMQdC7d_Pa[Rj9eZd02lid4V4m
OI@6Fg@Cghh:]GR4GeFNY40FiH>6BQoAVc_DJ/4gm3ZPPJ>cTf1Se1N1jY?XR=8_
c]GH][TgbAn0UdJKWPIF=Fbg:4SU@gKb:?PQfOM4kAiP:5A:f5O^7_K3FR<LTmeA
8T8AF8cn5MbTo`cZNDAhY=2FjmODIn<TP0ho9RNNP6mU7iG9I1K^?BYi4djFCEEM
D19@4U0BD19@4U0BD19@4U0BD19@4U0BD19@4U0BD19@4U0BD19@4U0BD19@4U0B
D19@4U0BD19@4U0BD19@4U0BD19@4U0BD19@4U0BD19@4U0BD19@4U0BD19@4U0B
D19@4U0BD19@4U0BD19@4U0BD19@4U0BD19@4U0BD19@4U0BD19@4U0BD19@4U0B
D19@4U0BD19@4U0BD19@4U0BD19@4U0BD19@4U0BD19H2Q9XKfo_D:5J2D1J[@4M
D8OnQ`YEBf3_D4M;X6g_j?XDK`nPoUD[PG^k>^b_]>3Zn:3JGjC^H`Wlg65o/^g]
G@j_hUFK17kQkNfb^cE^knSaA>QWoID:EDWPOd5FIl;^K[/KhoI>Ab15H;M^oMPE
Eeb^@PD9G7755AoKNR]TmOnBo]i>ViNbkEg>L8k0G[D=I2_l:WGYL^:jkOLPZemV
@lh^Vh?]j797Q`W/a>FGO6CcV0XE9;1ildL__N9f0S/HLGEef;/afm7]SZdP/5/f
SJiN>J921@V/G;UjgMS_4=RQ:0YI^h?ea;6AZJI]FYe;mLEEZ221A5mjH<e_4mSQ
F>^07Lg50Sj?2QDTh?D5hh>C[@IfMB[Pj^eFXH84NW[M`Oj[F`g/bPAJgMGfPbo?
ncZk7;kTmUH3>a;gf;dnd>cJ2SYc_7gK5=QVLk3ln@Z/iB:eAh8:[3dhF9h;1MIb
TMXS@@GF7Q`/chD2JkU8kI6P0V/?3YKW@X6eG:CfB521]@L7bg>Q`5X^DW/TZ<3J
Ph?U^E1P;ANY?A9DH>g1`O9L:;2FRm@N2BZ`m^1PNBhDF<]5JXl45EQkL;0l5`Z/
iB:eAh8:[3dhF9h;1MIbTMXS@@GF7Q`/cdF[P8D_QOKfcQi_HRDVgVVHO][CBFL/
UlNBBK0e`98oTLk>cVj7?kVJ`:i>nQgMWIfH<JcHUWTEF`9/NdOWMol9hJFGGWkU
=@;kfR/__o@BC[chhPj5]SCIEP0;ca>moiMhUPRO/_eZkM9bKoSI5P2;/[GGleh9
Z7CZkQI`WM5`R:DNd0YP>kYM`EnD0G^_eoK[l4^9_O7WFP4/:/?aFcliMONW?oe7
mco`IeollYNon6MoN_mW?_f7MdoMMO^6X5<Ihe:_B@^0QFlWOmn:mAoIL/GFRJ^^
_NVfgK]_^nWJZbJfO^cbBcJ]cTCL?GKgRE9:kPdoIgN`J:/bf:6eHn>GGGk5a=Fo
ML<W?W73KedmlK6?GKkUXa/1e]?CZLS>Odm/3IJj8=20kGKhHYVA]A/fSFdN_oB:
RJ^^V[SRdT/nlY7=VcIN=9`:^G/jEEm5Bh5UZQfMGMdmCUlhTAWJ/W_OeemnoLLo
O^>=7ooh]BNnO<OhjYF3jGS@gL]M5KQkoZmKaVM/Zk52FK^0]MOYm^GnfgO?cZ/G
WgWV3dLRO[Nc]k^[2ke@R:7H6ZnbCL4BeTiBeUj7bggU37Lgc@=;9gibh4J?bmWK
dme5?H`:[Jg1T^XaeUj7dceii;a>m9FS1gK_fWD[`ZiK__[D:aOTnMWWkWBk7<aF
XKDcF:h`2FF=g?=cBNn]PkMTLa`64>PPVigLOe9N?O^58JVf2Ze4Jc]Cc=XZB]He
<d9IcafMgRBY2[KjofafaMBC/ToZl8CKjB2;C6R=mgKi7]P<K07F7DMH7FNO^HjP
/YIV/aTmI;<BMCIkiD5QU4oO4g4Y]?Z[K2^`Q1G=EZX7KcW1F<o/6bFX/;ePfYm>
YI8RY5;YM7n6hN;Jb?Bol]eWko58]4Q9ohG;m==>H6GQ2Zc3@U^?kXIJ4]@/X2Kk
4_5h;2Y2;1I?m2EC19O0ig;G7fFdYe57Q]JRQ[cLdMX7;4Q@KdB_`ifNV@FUfH>R
H2FX:D2=A/:QH20@l?_mn1l<QB?A6>0bFm;Y/@=/TDm/@L>fAaFe]P5;jXXjTl?U
fL=M4DLIZeCE6:06o3j_an=f^cnYJN=^SmOW1me8;=jGBT=]2NgX@GXQ]<?3g6Na
c9GF9V25^Z9`mMch=/5iPf]<`0YMSDE2@Ko?hgHiWHkNg[Do`>F?mcXLCQOXnP=P
VnQ;TDT6fRe/T6MWXUcD;^_j/Cg02R_LhgBW3a?FLoMBPbJKBBM1=AcdNceXb_BR
2j:kjdoX^WIEEgMg3gZUW2jM[ECKg>@[M?fmVjRXQCeN_RF]7L1:MHDE_XV/l>b1
TCaFdUDGZ::5RTk3C^`8L>/G=FdKcEWTOVC1=QR>9I;28^Mf_dEX3oLKm[Q]F@HK
P9FE9ZNkWmGen1PZ`Zb]DE9FdUGI4`cC6_R3K?_W09I:I9ZAbQeDCSNl;XNS1]Zm
E8/j^lbE]_UPVB]EVUQM;daCFIWYQa4>`hUh_WnO[2X2]6lJVcf8;mCZUB<57Um0
X<dQo^KSY;@_[5S>B]]//:Ajj98`e7Dc/6IAIHZ5Pl3Z:1RA<gXL22aKEjJ;j;39
60@BJ56=XSMSVYCf??MGL4W;maOobngJcbDb_@EEQSL?gKfQ>1UkOVlbF6V6GIi[
ZE]HZV^j;ah9nPEFdMG0VZX;d01;9`P^/NF64Pab;97ZY`[bi^L9e@]LdYKY?]k3
SJ<ZRAKLmVa0chVM?df2]NQUUfKHkGf<1?N<D=MT8Q[bNeUKB`jOc`4k3fdTeXMJ
e<10K_Li97WfFPlf3bRU];UJUCF?m_f]MRHZlfH>[3D_^c33j45LlC:TMV4gEi[8
2PM@IM9kS``;K0Rc22c>jeX;PnceQjPFADZkkW_4hX3GGJ[QhgPc3j[VXoLCAVI/
Nf06[4D_Nmh<Db?W5:T[FZj``Si?1JbRlU@/C`<]J/P1//NT]0?gDTWknRRBjlKF
47?/nKjJJAI6n7Kalnggg@AHReifJHIMGYKa0J6^Z0^C5NIaEL0Z:Joi6T^gBKCD
NND;A^92JBlk1AcWkj8DAFn5W^@ZTnF[X?]Of_DULfJWTbK0F_>b4mM^V>7n5b2/
LkOTd=<Te=EXXiC6FUYSMKBR5/Gf64Z;UnEa@W4h1W>/cfET]WL;@ZKo7k8C`i9i
ZAf/9Blk5JmXY3PmflT<7mm<7HPYFFVZ>3@c<C5aB=>V9bIR9Gh>JBg@hWEQYNGZ
lBjZ@kfmVJdk]9JGe;Jg8Hfj`Y/UWVj_DkF3]N9U=lc`oF@B7b=ekNOBMB5eSATh
A5>fF9Sd`WAfDGL7:U5mZD`^=k3^ALB1>JKj6?M;DVUKCmF9/_1QlH=]mkef/1Jl
k9:[>oImb>S<mJB^JEB6^G@EIF5I>I5D>HbG_ZF4d^Kfd]]cB?A>oYF?6clb4O<O
YIm^Xk>ePjgkIFN]8S<lNQZ2O@EcGm3EU41Uf53G^^@Sd49YZGZ<=RdJ?S_>h44_
[`[h_8mZWn5jU7VR<VIMFEb<b;F3[E/VXQadNFjWcZHW/U9M0k;Z>[MEHTX4K13X
cO45Xj8SR/gafLT8MT0nCHfOc[YoQ:V<;FJT9X0EQB1g=/eRh5GFV[RaB@>X5_aj
XjB5d/JCG8Oj:U3>?T[]f]^mj8]BH>N;^FjIR3ioJ^FLVBbX=J4mD]B9<?oIEIla
U=HOHW<l>7@G@JG`Ta38R/<joUNMTfKMf0B=9B>iVGa:_;8^Age=e8FXmb1H9PIA
T6?DR<eaMV1hI=^oB8hgQ;c>>Y2:Z9IU]549=@4/ZSEL_7iCeXI3oU9mOWGoH5IJ
[T=54^WLl<Z;oUcBO3hFL2^`lnEK]dcLgXNA1QN_NVfHc31Z/o<OE/lIDU[^10U4
4_e3Znhb<WiEa6LLVcfX9f>;4[L96R]J[c]TlMX0<j`;SQ/nI?P3dFA^hUL6`nOS
0N?Hk87n3=]n=P4/]Ei?XGS=DZM4P<M;[J/ecADdVn=NUcLDcoaC7^7/QW3nRlVS
^LnahKLVP8DXWeY9eJHn3:QcZm:JAThYjA;IkUjG?i8J_6[?gicjSL3hSHQ9W?UX
YAiVZg?=03^kUgXUd>N?cRHiW]HhVA1IQbNHb8j<SUebfEeOnPh<a^cJ?26CAhg;
/4DY=`7/QI/cV>:??_l65ZmijD1W^hC:[UZgjJ?ShaoIN=4W7Y`dRC<O;Ol0Vahe
0Na7dodl3C7@T5K>?3U;UHfU1eN]gG3aaA]6E`fVXWU29XoV?LI^9iX05//OTo76
5jnjY4UUNibX?j4a^f[eV]DSPiV4ZScYdRWh=?V:ij?5hW7<lEn4hUEVF]BOd0?E
UjJ9D:R<AeEcY`2XOYPWI?8XS7F^=6]HC4?BTfgLYj`Idm0kET]SmAjj<4eV?An]
LMVe:>DVV68o5[[bd6^SFZo5XV6b=:_2QaFeF3b=9@Ii@RJ?RYmQ^nm=0>_6BUNN
=Fai9f8ijA9IFPI2BfZaMQYcdDgRc4L[mbSKW6l2f5iJjEYZLWkSQ0:bQ1I^BbSd
m7CU2ITlJUaN;DZi2F2aO9VV2e[MiemA8=A];=KDMR5dZQTD9JAUlQG?Ai?KZUPl
UU<RYg=>0BgHjR6O6i=7Lm:fhiLVJ2`=d2fZ^^YbinN:ObIaiZ?YJM[f/`UPVhAE
Al3_E9j@bB<m=M]n=P4/[fU]5UfY]BIaiZ?I5ZRN/BJ09MV:UAJ;CULn^Z<SClST
TBhofghf0BaGCn7eQAKB;2YJOZ7X`JYFG>Ym=?V:ij>AchQ^n6`b5]8/D_eH=6Ka
k>kOEef:9LSV2ITlRVj?>i`83^TE78YDhS5FWb9eYDFF_Hh=[fZ?V<aj?Y[EfK<l
_BJHH_l7VWKR^Oggk4RQLjlQla=;B8WE5Ai8W>57?lAR^C`QTdLU7V6_Ddd0jg[0
4>J9ikjd3Uh46Zjb@Ug93o84nj;oRY43/`OfXUPR=dd0j`gn92o>df7/l=]X/ZB^
=0SPSQjP9kmmMJ3LiYKiS2e`E4:DmS[E1;21b9f6e6K7OEPR1K8=U8Z^[Rk?M_J/
n[E<=?BLT@=c1nlf<;oF95dkf7O=RB8O:aC_ofOmfki4b>O/JJPa5YDVF>4HZn/K
7hMo/71mOS@dkEU[Y=o0E6X7nj`>aNCWNn6ng?DbkZlgm/N2WTHJHjV^^Z_6fLMh
PVChFY>Iej?Med0TeRAM>mPmnXlcnOUL>3VhnQmUi5oMTH[hGKdeS<iVMY6_Q:UB
_TGVBdBfLLPi3G]F?KE=C5@?NUleVG/AkGgkNmf[7NcF^TBRJ@n4T`>[]l/inIYf
<8=ESME?OeX_Wgj/6[;LaV5G8l8AlV<il/29MI]nmlZjFSaKikm3MS]C>mPfldh8
2LX7bF0R]f[m]g7h`VMoSOo_G8<9a]:oe/;BVH2K4>iNV5k`gV9eOFGK07>=Qk6`
Y>Of>/S^Fo3IcKo11=QL7B;A]>d^OkAoN>gEojkmanBUTclReUn>EnnWH6;:gmK6
CX4FT1eQ5K]7N>lQGe8GYS7e=9N1ZdJiH6R=fAOdoF/FN;@];Y/0fkJ[3[8?Hb5=
Z0lZnaG]diN>SfehR3`8_;eMcTJ]]T5;>U]IO=8:H`gUf0WL[;dX?J^BZdJgDoAg
gOg/^gBYY_2OaoOH_g`UdIP1fkK:m</nREWiD=WDh:[=Oc4f]VWS^SDCi>i@neKN
QGleCEZ0?EH9K=h:A`n@TjL;Wf=eiGFKEKQ5X;N2AihZ?L?Vedb1KF/cnk8K2fT6
A]J/7EekdIYE8d>O9jDE;_b5Oi45dOXAHEMi`DZ/=9>H:dgJdn/6A>TZ?:/^=4DB
VMckhX/_GX/M`//oa>iGC88eoK?4@YYP;9DM75j1<3`l=2RmPN/^o1Nfae=@F1Be
Y@<G[W2k1b^lUUcCJ:M^X8DME;X:;bKRkBTMVLj2JlnCR3OEgJW0UQMCdIGfM/SL
jFG7/oflkB0IBOH6OWh?[:Ad1eiAX]CT:N=aCoM^2`L5k^QSK8GgdQh1d[>ZDDV[
U7ikIhn;F[gg>5^Ik69[;>U35i@9k_^a=edLc/3QG`_kBAj49;FgND/EHBW;Rgh4
MiHaa59KJNl7koeD5mJN4UHhUHR5N3W^@^Y:2]_]37`7DCoSLgBEcdGA2f^k[h/?
U/QBlBLfYh]RKcY6>oT6LGQQS9fDRRdNBP/[MZ`Le`:/W]^h_ooDmJB^dVnihJZa
<RdX[3M6G^Lo6gIg=gAdX_C_/nS/XX>5/I@c6LCVM:58W7IWP:nA_NAIF7^L]Qa4
O`Gk1bZ1X2aG7B^m==^hRG>>mo11Ea<i@Zjj@MGNfN]?OQlinM>4]eN1[N4m4de<
c5:QcNWLLWL6@R]fTcbo;jZSACFZ62eaOFCn`g0SVRPdm@EHNEm3kL:1UCVZ2a^k
AbaThVFZkEf>H3n=M>a9nW]K]oZdn1Z;DX`Qb<gYh1B?g<l:NkcUNE;J/g/H;H4P
]7?HC^?jC[PIWiS8i?7BCF;?;63M@]X6]j[jCVZlNhB[n^EmkEg>D?I_TL;N]=nQ
`>JUG<dATd0O@2LLIX:5Wb_9K8m_iRd7cnm?LeU;J>NbIFSlCnl/5VUQjR<<P<]c
8a]QkOT9J2/E[[XkN[6=aiagY4a60CJL8k0?m@LDf392:WnJL208jhT]EGRgW8:R
MYK:F]k=@jZ]I48J:`9ES4DJLX<kk3Uj3gcm8;ab2cMah=0?CMNlOn]Z/29=0W/D
ZBR`iO4]L8G8DQdISDkJ_DcJhi7Y<dAWm_0VfPE=ghVB6N8O9jUoXJhoHd_:m1ha
TnTXO=7;`YEjVX@EG[SG@ln[0Z];XZi?AR_/<MN?^NVC_IL=/WKj_YCLIIAZbM8Z
je3Y^bRW<JWDiKWc27E7J1NNf<9HhOM=KY1GL@nO4WUGH4/8aL@YL29k3:D]Z1oW
/U<W2I>V7KUCkP//=PHFO8TX0ZlXH0L4>`jOik_?kL<>0n`]Uad>2ELG=CYFEF1=
D2`IYL0NbcePZBlZNl]AET7]k3MgA>2e0TJIUXF0;`DjP]l1mRZahg4iVOCh=4FT
?@I@IiZc@Ek9iiHiZL2F4Dc]YdUYJA=IE6[5AZ7LHH5fkEk^SH8^_WK`cR70aJX@
K=E>0@M>M70<gC[c6Z/Z9V;/glC_@jIOH4FMRILIU6P;EljQ0U]I?SEMeNda=ggd
oMI9nBhmb1DYP_ONTOegCTh>^CV/VMaagohSa[C_LdmMTiEHDge`3dHNOkQ:GC=F
EB^^2Mc2=lm16hWah80`[;^ONTLZYOahfn0YC[cee9BPBSHHF4?eH5EP5fIEfag2
7U<]RSX/`]5h4[]b<mYLMWCg@EVGVX]Hddk>k5h[Kl[dYk2aN`B3>;cFbkAS6VF:
J`>gl=f5J7gX/L2h3lKd1;IL=W_MoYV_Wc`YBmdgCYkla/c3eaUGDK:b3@kbAVOL
`S5QQCV?2^c2Z6Zm`d1;eJQ021JIf4ZmAHU;8L>1SZP6S81CA9FEeNLaNR:AEZf?
5oL[/>KTESUF7RfeJc4H[k<e>39<halhBjYQDUKIDeGGA3@5]S8R/eMe]>QWQ=Xb
fcPl7:NQ^@RTZC;PFcnP9Q?aF0ADD@l^k5/fngQENC8_^HERi]5R^9KHQ/8dRJH?
N<5G3jUD<]T7Z55bTT/VF3XnX:;EY14F6E<J^a0PlmL5F^4a0V`aR@I`8iPS1AoF
l@@2?V:aJ2C2D;fbdi7kTn^TRS`[/>K1;AbCe0jmDNPkY6TFl4K[mOWlPD0@oXI5
20H30Ko?ihFCFZ6[YDKU5gi>RC/Df192/O8DXnE1>H8;^Rhg_0ekIH3KHKL;C<T0
2fnZMM]PVGT5eTZ:9M<BJR_6iVR6U>`R5Zj4Z=>HQPG8BJdLd2^IB<dW5MRJAFHR
0[4EXnT`bf9@Q`If:=1gS=gYXk@V4RlMAH4];AO[cnY`NF2M1f;i7khRl4E;WjW0
FR[>1A9SO_A?h9A0jL@24F^o[<3F;[=jHa38O:Pg]C;a5MPbPVWed`Y/Za</Tgl5
]XaPF_fd0]_Z1<_TGh4]8iQF?jg0]S[1<_UGH</8Y]E?<mRoan@Z]GJWeE7>cCn3
OAePke2[kNI:Y/Fo:K0]3[1LmPW/06W/9m=ZOF`i8KGRnOH^EdB2EJh:FQ5P^C`C
f47Ff9@2Fdi8[GQNPFe5JUGTFH6]@TR]N8/2fh[DZ/Rc0U^5T5[a5PFf5JUETFL5
]PXQ]N8]2V`[DZ/Rc`Y/5D9ZaE/Df5JTETFN5MPZQ=B:]bR`[DR]RS`[/5D8ZAE_
DF1KTEXENEIPZa1B:mjR`;HR]B[b[<1F8JAF_4F1KDEZENAIPJe2B:ehR`;KR]BZ
b;<2FhF@F_4F1KHEZEFAI`Ff2R6ehRd:K2]BZb;?2V`E@V[5FaCHEZAFAIhEf2Z4
e8Zg:;2]B:f:?2^`E@RY5FmAH5^AFQEiEV2[458[gZ;0]R:e:_:/`5HQY5JlQL7n
3:h:KU0;We^AGmTl<mQO0^af1KJ/T5[aPP;KR]BZb3?0AXMHHi>ngTk[7EeGT@D[
KVW_j?7fKH?QnNE`c=gMHDFB;Ii6AkMKP=fFm?Ed:;0]SS>OOH2=3I?6K^_c:[1i
^KClT@;KlPQ;o`05][ALF_j/0]_b24_o00Ff]5aJoZ`2fo88Bol01KJdG5[n[0;K
lPQ;o`05][ALF_j/0]_b24_nP7KgMTmlQN`[GSOD/Yf/ZZmh;]kfSZj_?Kebi=o@
YGQEN]n[GBgKFJc0cP7Kg]kI<cQkKX[0gWe:fmGC/V@Ef;UP>kZLo[l4E@i_nIgM
[CY`Yl3>1M_Ih`i_W9EPYb:NUQfAEF2;`?IjH`=?2K0o6d[h75d]>R:[`1J3mLF7
]on6bOk1B9mOPIdSWiKmP_OL4a^jn7/4m^FaTKkFWAbS=7K>BmSNdNf:i=IOCb[k
ZH^7HYjFWD>Q`<h1fmKNj@RTEUobODgkdFFSVI2cZeEk:1CH8[0MgFB;XK9CVe_I
4[LY/7?1][Eg>H;YeI^ONFUlKCK/JUV5EF2;^GIdX/4c>?[afmL=9ob>E^fNJ5=P
lf3KANS/MPFC@j_G[4R7GNQg@/SOdT97bQ@c;6KJPM3IfMG]l4JBfF`ZjT>78Tka
]AI2:[:Z`<9Z8C3CcZj^k^k^7ZLW44dTHT6?XjN[Zk=CQm]JK9LmF8<ZV?Kdm3XL
3YOK4`Q7`R6oenG/kNWYkPILZKP]a7JIPaEHBE>9ZM>EW?cSAgmhh/C;54k<k9U<
^Y`>Afm?=cAGf>BF@K^/`K89YU8EE9f^RnlklP7g4AOnnn380eNjWHE/F`C]<PH[
/39EUg_bVo>QjX3??kg;kF:f@VeK0^fb1F]PMCSM5goc[0kai7MWO_MV6FJN?7U1
WSoo=>T]C3::FlA/0KC;5:b>]AMEYE]o:>Smh^RnJc:I;8DL0WeV<U/O?7Y>G7k]
KPnY;IFf[H1fFH:EF7]jWJk8ONla]emlhiX<lbBVLd8fLlgGgn5kc^hOXWXbe;H5
d2i7/=AZAHd9F8MVcS>bXmOYE5U=<aa8I@GRK7K[Tf:jc>49=j5]0H>lo<2B^Q9F
Qb_mCJIjhN0V0A2V]kloWDXUADRUd^UnV6J6Vefkk`cOoL==Q5JdO^aLe2hg/19[
Sl?UfL?Jn/j38h9L1TbCOHUh;1HE8AJ;9oZB:Ae^=W__BDKkN1YXKFn?UaUHHHD9
jhjgRM;9gJb@D=Ed/RlNRj;3:AP<1?anOb0@28K2TFP/3[Q@G::O_NHIRWAnClC5
=F@k5kG;2Za^QIg^]ClP@^oXF=<YD8f4PP6Ocn_a[?[Tgn7R_CV?en_c1d>AJ3bA
9;dU]5LnCa7O^`deI7_KhnD4U]Fe6nXJgDmEX@/?<jY<ObZI0=F0gn]aD`oRiH@>
h@Omj8ibNkcn@2PLSONUdP;]cFoAaA=KK6j?U`mHXJiXhWRf/AEnJX`d45Skh]5`
45@1UO_l[mKnlZZ[oPC`k^IA0L3enP:QB0aZ:m3^iIK]C9C/<OM5fK4B]Fc0j^[Z
SQhPSC/iZF<UIOD9Z]CGgmViLB?6LS[nYjIm4Mg8j76TiRkd=QPfd8k>T<Jo_LeS
hd[DLP4[fcQ>cgIBeg=C/<:T[K31D5Jm9iQ6ijQ2A>5FCO/LOJDa0[B=W>i2]=Va
hdQ5>f1SYEdNH8_DmOPXZB^</<0ZNY?T^1bH/VDmY6Vg<V71U]GFUmOJk3Ae8aLX
[Mg<lK80>eMM;dbc5DkgaB<HC>NN97fdEOK^Ic;[7m6dHlb:h5975GMYN1P]]gj:
U5Io7fc3McV0IJjX37^iM3f>BU<fTdhVXZ40HnD94XEP9/S<J]<68fI;9QVmEAio
<1;[BoECQiA@fS6SY3DR51cTM^doc/UEonohPC]F5JAPlW3YPaEV^=OYGW42`Yem
C;O2hCaF8ULP_g41hE3<><MXIDNTean:a4D5VD_JfO^mXTdk9`dIM@oE/Tb4o@kS
fBH?USaHJHIMW^ddiWYZ@ZQ[?1;dNL@0JlW^Xlc4<MQROh5@`EH>7KRmPG0d0JE5
DZbd?nQg>d/fO1;7CC0EDGjjXN3IIPjG>US333m80W]LZ2]Kh@Ej1MOSmXTi4YEX
Naa>5;FAN1ngJ[NL`Wg_KBm]SXoSV]W`OV3>`f_nHVN`5YA?a1GSLninjRBl<9DK
b:5d9GEM/=o8S`Qc`O8lEK;7E5ck@e9YEci1j?HIi[S0Y^nQ:jK3GmO<LTh46h>]
_g`RjhTZSl]c6HfVWkY/0;FV5=CECcfmX]>XP8<^5e6dc]MH^TiJBkDXYi^DEYBd
DmC`NF45_BZbbBABFVFbO=EOQF_d39Wj]2eH2lXW``cOCb9nNRFhmUNQ[]ZQRDaV
9lYH[K2<eJE;;d]W5hd?6DZkVLcafF/m;Qk<4cdL^?e^WI39c`?j8demfQK/LI?R
X6RRO99LgK5_hMB5Ne6lI]9m<EB6ABDF04Y;S91bF5obNY7BDQdZmcSMoj3GkB2d
e7n5Vm[@aE5GN:GThj/mJEN`mIM?a1Dfdc?b>/Ck[m]8GLT<Xc8/AlW;RFP4WA<8
diUb=aQ:RnYa37DXT=e=i_SkLC;aa^cb=cTIloln;?OlZ/kK56cMiA<9Wh_GbjVE
Ll```m2Z:/IA<NNYX_CH6=1Kh`_:>QBKhin/hm649o]iOXEiY39VaB`/M=6VH>/^
WjR>@kGG^jQhOIQ[`fB6ICUHcPX_92gS^ZjdJ==B7@[VN>GCN=3ig`kjO@mXGn>Z
V@9[R2]oD7Oia5cM?R[l;W`B]Y9[`fb6^NJJOi;I8d=YoB4fa`<33m4km=nS=f_J
1a7DXcXEf1:b[K]lP[hj?IVG8EaA_:8f[=NJZ69S@F2UaIY;=7c87>L61VjT0ORS
E=[^mH6/0U]2bWD;Q@Y0K[gn`cYDVm992lf`WUeA?BIkCnJh?cLhM8Wn?_hR1;9e
o`Km@JHnKE[6eRdDR?/VVUijP<a`^Xlj9JPfG;9Sf9CP:98dafSBQV?9c<3`b?[_
b8cO4O8jjoh=Y_?5NK?WgWIe2lG]gH/dI]5jYLhVjT?Tf[0eE]R@>2/]6@LD]:W/
d<Z;a1AdCG/[7WCGoA^<aiPiF:XJjj=NRC<kI6MC_WPe8j=:LEQYNaa^GcRN7Uci
A`K<WA6OLFcfX=9c5kbfE<5B]NUoKjKR5JdLJHK;mSD]::D:=nQToI6nk7ED;aKQ
7n91oM3dIhFW;WaYZH:5=8nREb9O_=8:^HG5HN8>ZQfSbN`9aXJoW`N[GADf3EB?
J28cnBQ;5baGVm29f:3R=Bm2n<Y2hl[U2bL7E]obf=n9IIWJ=j8j7m>O1HnXoG2Y
P^EZDgnZ/?EJ^g2ZSD6mdU3IN6K5fTgSUde>?o7SFFef[FVPN/AZ7eob_ZD:5P]N
JDPMHcWLbVVD7AHbQCDF:Y]K>G[aAlK7=fnlJ>N3TcXOdilUPEEkLZV2COOC]65Z
_M:8NX>:Ed?8[;;^@2`e/?:RmA/gKURkLS2UC;4QWX83dfni7S69EI6;D;c:;;?:
>[e1K/b^G[eZI;0oXBY?1Cb=@if?jLlhEUYQOVTSNRF<C1HLD?fYehVnaD@ZPj4T
=;8R0M=ieb<FY5okhE8eaES0S;7A1HKDJaMG^ASDV^DN:4`WCb3@A0fMSnW?LPn[
j_aB1N^W8Fo;>hO;RiC8lT`X;:L=HU4lAPQ=0mDSUWmJ5ENF:UP/HFHG88f^=QTR
I[;`gHOU]6j?VmK_jGa<OaYYVcUHZV1kMGm<IXAR:Pk8@VUi?Fd_?mddD3fRZFcX
TIHZF=eOZOhk5n6CQW[05W0YM:XI5:ET[[ndYSoe>J2U4VoH>J1U^;AP^Z?MM=ke
R7GULjUZ;<^h;/VHRlc?5Omd?ZHocNE0aUZZH4UU:=@U79>A1ENU/JG4IoX]eb=2
^3[KAJI;F<TDMnQI<OeIBS1EWe^b6P_g;a@TgJ[UDNn=C5DlfSA@?F9MNEVZH=7^
j<Hn3NcPAbbUZD]<eDHVIJDfCgOgkj^NYe92demJdioKh`hWP]RYHK7l2i>jd_[I
G/N6EcFa0/Sd3d34DX:Yn]aBeEQhn3oag?ikMZC@1b@6kQYOSf9eaK9XIoSA3cD=
OgF6ZR6F^W6YPWg04>Z9ikjdSRLDUo[i5YhCjXXnAOO4cnWQGc5bH?JP[/`]EK31
WnC5NC[/J?aP>jT[>@bB;_gN_UX=fiEj<O=DC1i5kS@RcXkCBQZD/jDNI=4iGEgQ
W8ILnVUObdA3APK<7]BE]jFZ/O7nOmKU^BlAlSUkJ7E7GI:Z55UDVV25H`OXZFml
76kO`W:jXYj=fSl[?G71Jd/EK5o^NRW9Gfo/Yod76fR<YK[2;LE=]<YjmS6hgl@l
^R>eXi`Chld5hEFjHJV2C@j^oTLYYUoMTH[hGKflZDXUDIRl9]/hi7?X<3gae3Ja
32bH[ko=hEGeUo[l0BeI/0>[]om6Un7131JoTHN2jZeaK1[1G`E[K^?`g0VY[SUN
;hAe9MOXScOiNGLECbmoRdg1_V]B64JdA6kEnVoSf`^OoCGn_g==0?=@VFbE1Ndd
YECI4@D9]EQMGmTf8=J1dGZQke8JY/=?jg>WJ5>`a:BNL3[J?kcfjWoGoV?bd/TO
DD9OSRoX;JK`kEo?3el8;6556hOF?]m3YN^5j@5`cLP9cKgAmcTEToo62o=Cnk5=
`MiWDQYj]:M3OE3I[fRO_WAlK<=3i3gPkNfeK;aaB7/4>[/0F6V5/Cafk0@mn<G=
`6[h24=oeiGWmOcDoWUOkBcWa;0Yf:feBf9>S3obAe>3ZcKoaMSHYXg[eTb@jcC]
Fg1B:^NS;VB?hK4h/a3H_1F>7Z1EMQLnanYJj2>/_No_inBZnRlo[E=ODDSHLdEk
Fgffn6L1[6Y<3hb/FC^jmZ8eZdJ6?Tm:NoJVRShD2ekhHmYDFfF`4R^ig^=:ToKd
^[bj5USm>kkmdnYabS_OOOJnn/YGnREf1A^XZgcJdR?FF``>[d0H7QhJg?`lBDfh
/QB>hP/h5Qo^8SN:UL1bhHYia;32JenPQ4oM07F5D`CMYAmJc@]F`I78@YJS>6<e
O;L[f;J]MIA?mi<c82nk9ngWK@O9B>hVIcgWml2ChT;f><H>KL^3UEPalmlMOHb]
l5hh0b;O=<:omD;Y<ahZX1/iD6aK/6d9lnFCF4U3>c?@gWCH28TmFHhL9=ejFmSS
BTfOJMkWXAaH0b_Z`_MCGEQkBUQQk?F2G@H<QkVE]@]Ig?_RRbmNfmTX[KD_f;Hf
dnDC]46^]o1Q`DF8mRmS]9=_48LGaWSWS[9k`6HdSObNUPIKP=Ec6oOgWkZNe;EJ
omHB=c;HlbCb<]GMfB1cK6N`UMoiBUNI;<eT49_CHGL6hNPm:gH_NgbHd983FW2J
9eQDRJWK2Mi]7lW_i26NYV>U>]<fK^:LVfH[g4nKP[1oj`D;L4jY_K?7AAf@mcPK
AGIYPRGGF_Yj2mkT2XkNQC_`dH=D:9kO5mGA4]^ik`S06Z6`9D/_0JE:7A8N/IgU
Q@<[LmAd5IFVZU]CZ;9f>`?Tk>/c?TMGdN?WI/Kd]bD:U__j/=b25m>PT^<Scl;2
7VoQn_7I?HbFo<lFZnd8jN/lSFF/]?T>HMgbODKoa1QQUEHHRcJ[k[B4`WYSgd<J
W`fk^a/cD;aD`J8Qa`Y6RfVH1CI2TSkl/f:Sd??kJNMV^8d^<dFe/8`EJN4]PGEg
NFiT8j`m?`6/E;RB5NI:DeNeeMcfcUioTUj>?dehNaGHF/dBhD0@eQ>NQ@ek;8_J
FBY[<ME=gbY[[TgF`HXdN?=2g^3^W]>/[JoL8PYGe8G3PHDg1IVKmoH^Ak3oFJBc
9nW_KDceJNUZ[1@UTJDj<]USk3TXkO78m1W2<g]h4cZSF6ee_BF>7?EcVQJGD2EE
U=KY?F9Na=7[LfB5aKj7]7BN[?22GA86gOH^IbSk]lS0g[COXL0JLZWaP=4:Nlce
HfkjI>oUWI^edoNUX;K4EVcC`2D^0lDojT<@iC@VUKXlMajQVYMfhHT]S1E^gm0S
8OIj0EOLGfg603JL8k0?m@LDf6ZU=_ln@RAfbn6=T?BMVjM>4RI=>g:Wg1MHK0c<
jd:HZ:QlbFKCS/>R;ncL?]ZTE=BIZ72]_RjLcaR3?HY7:k1iXIPj:[37]36MS_JF
Xjb2f]U_kXS@o^blUCN]2j60MAYP:][2>ajGDm>>Cm=f;8`e`GiYQ4N4jZd`Ien1
=DFaE2BfZj9n;?J05O^]idKgLVlDU>NePgL>0BiFQCSPJP011didL0cM>_<JjCG2
>o/g4EK<EJ>Z<=NI:^bhEBXKlY`2Fd4h]EkBkC7J:hGk[NNbUakTRQBANno8oS/W
9hOL7=I<k[Q_oa5S4^ViYjjQCF<9J`[>`H2E1`5[:e`Ef5ZaEG?o7;C`adB30l:`
kWkZ7N:J3flK?<Fi]ijJ4UBY>`9H@oEPAA^K:TnZS:d6FUGg27]<N`jbeTKSBMjE
V`_=dMd7IEdZSeLLWIcI_IKi/k8V4k48KAE=XcPe=G4:LjS05T[3R^=2]3kdF63L
AeMK6=W/MO]W_WkbY2aegcQilQ/c3elWU5ZD[6b3Pe@C=[1FgL@Yc;h2FbP=Jhh=
]2Q[PAHFVMQVQ4XBG0C/P8I0AjC<23SEWdke/K;j?4I?9=8bUbT5eYcL:/O:XgFj
_JQ76F`=SPcCn0O>TVZHU5GfE5GK;E`b;`Y/BK7DOE97bgfo?VHKkd^Vd]1LZJVT
[@ShePnXbD@l5P5El/mHd;M/?Ql:[7WIEHjIAh/>H0oHQ/8dRJH?N<5G3jTDg1h3
JQBnE45EMSg>7nR[o:`BEaGH4T:aj9A0:ca6P:fGhDH`AbXFSlO9<bdnH[5X9<9@
_K;CDAl8ZS<C2VbM0Z`H7FSeNAIb3Xd?DjCPU3HT0kcC1_`nWmLSNQ^Y9gWNZ7c5
9iBmZ<2F5Hde5aP]3lYACcl6L<PW[LL[PhOLdj9DYK4O@IF7ORah]09[PA0[9b7D
EXc=MONPcemd4@]G@]AYS:fiNM17C08ffK`YcX<2FbbAAW`W]SCbbX=dHU271WHX
d20?CT^X5U75Ke1P6`6bE9XjG7dH5S@Yh2/2Gb`Ebo@i1MJdj4a4I7kdCn2D@>V4
RL@ZAe5P:l^W4EL9I3hdhPU8Dh5]T62KWJ`2ff`23GZn0]/P`CHkF@Fff@@Jm7`5
]T62KGJb2Vbc2CCXn@Y/P`CKk6@Ef6HCJ=3c5MP62KKIbBZ`cBK@X>LcF7:NX]K^
=4S2CDZF`Kh>/7NXeGI=@]2HabZ`SI5[de<U/0>T/Im<ZoFaCJMQH@KJ^e`A2EJi
:[1@[Te?R/0>//JV5=RVdk0`0`Z/QL:dDe8:[9eXF9PG1MI2HMXY:@GFCS@/c8/2
Jj4`kIBD0V/W6QKVAH6eD9QfBTZ1]A<=2o>R`5XXC3/UYL3JRHJ5NE5P;ABVWI9B
H>e4`l:l:;0F2]=>BBV`MZ9QHEhDF0^5JJNT55PkdK0`;`Z/QL:dDe8:[9eXF9PG
1MI2HMXY:@GFCS@/c8/2Jj4`kIBD0V/W6QKVAH6eD9QfBTZ1]A<=2o>R`5XXC3/U
YL3JRHJ5NE5P;ABVWI9BH>e4`l:l:;0F2]=>BBV`MZ9QHEhDF0^5JJNT55PkdK0`
;`cfIg1EL8=Jn6bQF9^O58?m9L1^Ef2KCl?272R`5P[CCTT1K7B8=CKYjnfdO/l1
o=KfSQi_gcHHQEl>amcM7GKjmD/h;agMKP5fFm;Gdj70;QWD01/K9XgMe^MEH9L<
e[Hf1GH9`Bcl:@Y/XCBFd;42^hAP5_hD1KI@6T_XF85M@S0;OhX2FbR=9GB/`2hQ
V8DoAH4]U<HB>UIPUa3<PYoBk]k^RJn@OLG[QQ[BTJ_jRP/4_TR7kAeMGg]jiLRo
XD_aZ_BnEk/JdUV/`2hBcOaSf]/kN`IWcddAf;]?JK]j6T9FPLe;O96>X;1>oen2
:XNgo<k^APcL:K2;Q3?o62R/>kaaEX:MRWPJ<R:[`>HU_TQ7kIfmg]S0D`;/chHB
?TMG0dIT5MQ5`YUo3<3jh/?KOl=Tof2Tcjo0iXGCbTO@9Dm/j>;_4MRGadKj6S<i
AVW/X[lSkAgM[TQ^oOFT/YnjN2SVJLPL2PEfdL6f]GLj0ZWEUgaOdgidfFPVi>aZ
A0n50]/4/1gMI8^Q/U>K6fF9eBc5aNN:ZJ5MSV1jmNIWGQYOV`fk6Z:`2VaC`:;j
51eHNoE]Xd?aaUBMe;cRYW2U_ZM0gn2ZeL>YT:]1TkUE6K^XJ=]5j>cZmHCk<YUT
a=_KfD7W;<n50V^iB</Ub4`k43Xk>k]jW=i@=1[f^C04P<3GbTDdMEj1=BFfVR=9
Z/BdZk^k^lOQm?P30Ko7fM_CeHFc4Vk=jIJ=X<2F5Hee5hPZJbZHm_Cd>Q`>Yl_]
mOUmGXoKjNS]jNW^1Ua[fBZ`e_4[Ti:T2Tg]jNd5d/79?gkdQbM4N>T[3d`VGH3K
fm==V/]6^D`j]IeFH6^CEleg<eJb_m1DYb]iim<OL>MohKogW[j3hC9KDMkFo9Qi
4ACHNB:alPAQAK5:E5g^:fMN:n@iioSdc0e^5`YLHI<A[MiL:;3eB[1lO>0AF:6[
k/TSigFB9omfiWM_5^5gIYhlND6NWgg^C[L;9BkHFV2A5MSbH>Zl@QDVZJbANgh^
jKeel>I<UT<>P@hbVF_fWiAGcgiQB:Y]gFPEf3[aUH_>fTXff>UN<b>DmMcAjDeI
hUTL/]TEDdon@/0m?86:/ZjeiA:_h[`2FhF@J[nU0>^>8da/mYW[2>[00?jAV/X0
UAFH/mT[3`ZSO?ZNR:]n]0Y/kM@FS45H>cYIFkNLH:aWmXdBE505doid:YDD8IE:
Yo]QV`Ui;SLboJmlmmUk?18]DU[`JJE_D61;bjFN/k9`QA4N5]YjM3O84M@/X2Kk
4_5h;2Y2;1I?m2EC19O0ig;G7fFdYfmT]6SHVTF[`=J3/5ALT:0jDjo3WIjQ>JJc
1dG1BU1CP1Z=Q4?1c>Loom133ggnlilO2hDSdASP<U_BjK43K95?K75CMb=GT4/m
IZ5c37H2cooUT787]92`Z[U>jXXjTl?UfG>FU>lXHiFZ6P?D0?DT[ZI;5:i5cf8P
68[4hWfY==BFd8hNi4W7QhN1U]XnYY@FH3f9BgmljXfo7h`fJVR`6WT/TG^4^Z8Z
k;WaKN;f1]NHP1Fj6X^4PWjO1od@C/L`GJA`1GDKNkcn0=PVnU9TTX5f2a_TfITX
5kGDm:UI?YPbihh=[M^lNFf^DI<dJ/iCjdH@E[S7jDhO9V[WkZDJKcJCCX9Z>>PG
OOkXP^PNa7Z/;PYRE<3Yd]U:]Le=_T89_7LC5KFVU9KV@XHcZmJ=SZB2S/K<_VUM
CSGVG:X[[?1=I8EW3hcT/I:^DVLom`MgM^KP^`^S>F9/E_HSPfd`74/TQDG>kGj;
d1k^=naaKKUYal@ZOb8k?9B9HS2oMXf_kFU;nViIJG:jneUMShnQ8/cJ6REUiO4i
>C[GdIh5F;`7m2X`GL4F@gW1L=A0^iMZDFO=:RfYK23FeaOaHgj[0V_neF>^E6UR
MKd`CFEUYQm6>1`PIMGkmlET2H0m=3dm=BkPDZ]GMSijO061=XOhVhn3[?K22W=:
RlEO;ZlOHoT=FLeWGU2]5I=D3edBQ[Y^1]H/ZTbaL11H7JSMbZimD@o:4364Hc7l
C:J;j2Qa<@PTd:8JAFo6=2W]NNj_h9:f5Z6PeHGdZ<TTWUU;G7F_U80d`bk?]M@]
;=DegAN?1?d2ZnQZ<2C/WdHhA6B=1?SE40dU6>AH8]E?5NC=cn<Vk@D^JL^eJG>k
mW=ERnj/<[aij>h=2]k24Y1Vf>emS0CkS53GI28JlW]IFlDhg;b2S_X?e^^YTmjB
fW8Kf1N<a?Y@RaXHb>dnQk_>G^]abCJ]O[oa^DMOJT_?[R4l6c2BD0LU9L10^]63
^>9Ub?G2KZhdTAD>X<ZTmak=XdY9hOJ9PRAe]338GWn8JU6T]>]hGMh1[k]T`bMG
Zk;VdKno]N3IjW2N15QM^g]QQZVALh[D5BeGF64Ocd4DfSX_5YlX0/_5;F/]gQ9_
P>`a:Ng0_ECB_Sj:i;XaFMF`iiB4hldlZ9Z?gTnDc]IB>5]onBC=/<^kS`Ak@:P[
j/9TQGUL5GYHAU9DQAXY^RJeUSZ_H8oS@VT_>hDkcmm5:H[N2R=9ORPmf5ChM]73
UlkGn//WhTYV^?l5R?KL;CWd=0Ue=MXXYK1>?c:NbN`lQTK?O5TBFU7D/Sf6d^9U
NIc07Hk177O;^Hc<MYG9lUFl1_nUGCoolD_QC?gU4aRPbaoJ]Ig<l?7=e86HTYFV
BT<cdd:bX[TcCi@B;EhGEUZ^7^nR>]CKVnD<Ln[F84]`]dc7k4N9mfYNKU[_A?gU
Tf66kbO=NHcD]Im;eh[Z2TV]YjJ>Y^gbUi4J_C1H1h9F;BYAOJU<;SN`kTE4P3VV
nYPa1eTT`fVIn_MVVNNgm^VjbbO9eAg3hWC]c?FT[VUDQ[UdGJSWgXni<AG4Ed9Y
Lg_YkCTTNROob/L3N_EDWNQ=n;125U[fD[gUd`gLf@@c?7XJ8WX5Leo@eIA0IMQ@
ekY48m12JJUjS3H]6Shkc^11;jl:n;b?JYoQNQC1ZB_DUDFKAZjkO:8Z3UXi]e=W
da=IZJh1FGFMfbXa9@8f25B0nh9AdA75i_S/I>Cg=>dd=Ghjjh9:TDeUc>JAjRjO
^13TcZII3;c:FQ<g=VWFP`FogRQYXKCa9=NQ_PXH/hmB^oIf;oZRR4eM`H9LfRj9
^//Wk_>WE/jIbH9J4mXSAId8MOab@fWm8CK7Pd=g4E@:?`V1[3R/hglMNK=]e3[4
8J;2B6in3hN_[<]AGa=e8NXm29KmJ5IJNX?H76L7QTNfoH_<n0dQ[k?^gf1IAVfD
D=e2LGViN?fV[0f7J1Wc_3jo^Wl`:bgGXB:9M6ihiDEo;S?nO2cP[_/ge9dm6bI@
]e2l3b<9;UkefS2IHNXg/3B@dW8WB22Bj1mJMINAkj/R?^?Hk86U>KE9HVIUHLCS
e^/>FK`f`0c[L^:63mF>0m5TK^9Ga_>OS`N<Hk<7nS>FdZMIFAC6>hGR=D^M4P4N
;kF^eSAGd6b>NegND3ccCoW7cfh8iknH?9[kW:GacJ@X2Z<m]I:ZCGdHD>MFYCF=
W5;B9K9X<o/SZL6[m_c=:N4BEo]6Y30cYXi;?JcEciTBA66TfKgD:h4nOg@fbO6d
a/V4b3Xl`DAfI7C/T/_^n]9gd=de^kH`>jJ>6iOQiZE/BQ25TK246M<@hi465Zmi
jD1W^hC:[UZgjJ?ShaoIN=4W7Y`/c8jYho`3U/jA:D4DAT[glcC4@4=J>O?T;5Df
UQiL]GK3aAM_65deV8XFI/ODlKc7;84CYPAA62VIB/HKGkcZTRJE9Gm^LCAVEjeN
/gYT<9=@UBMM>XFOQHa<7LOSV>>o2<F[c;BX?j47ZRm=4j5@6HnZiThQD?gH5<c2
B5SWB[>6aC@T?MG6OLZJ<@fmHkDdE^nQ2k<`>jJ>6iOMiZE/BQ25TK3@UHMN6mEj
;AH=TjEI5Cj/Z0d5JNE8HGI<7ALoHbUl=bF8`TS/LF^QVA9FBX[8dS8@FU;[`D9K
Qa[M:BGN@TJVS]T1XTE3[jDb>?lLb19J^2fQd=?CIB[OQI7V?j?ecaCn?U?7nT:[
AA@5MA^c_f=N=MfYIU2DT[dYV8FA<:1^oEQ>ZI`FWP=J/=E3HGI<7ALV_EB>C@VR
<1;9f>8Q^ZYTbllEo`ZcHnZhZPNff4fV154HZCUHMBWc>eFH7E?7NVY;jM>D80XS
RAG;CL:[=;K/^eS8b=@abII;FAIbfNLdh89h<PYJDoT^S=B0c3DmbL;OInXHP/Df
3HgHZJ6bK?Qm4TlfUNo2B9FOe9YG2gnOZF>a8@Ofi;3FVom2dQB=FMX;i?MEUf8Y
HIV2FAPY^Sg^L28hY5]`J5:YieQkS]BE5UWf>]JoZSeBV1eCamIVcQjYVA94HBCo
1mZ7;agIOm/>fVA5C51/n2mSMBF7^Jhona1[ZPZcHnZhhAU^`P=<2J8`T^/1oM_I
4dml:HhYaHeFFJV^F3RkjCDlnl<_j1T`oMT4^COlTJJ5XDOdaWnR7f[Jcd<>WUCL
b6a;MLD2_7fdX_;eSo[cccMie<S/=R]]Tj;8Ao=7kSBnc5k]`aXYS0Pdk]LHj^Zi
k7DlMoI;lFR@EYSD5AZGgNJUG9M0:78XgVl/k9Y9H2D==R1/W37FeMDM?D0?Of<[
70j5OT27MHAgVbOnaSfi3WV8Z>6ng?DbTEn]jHl5?@ddaWUegDj>T6LObm3RnM0G
i??=OScK>?4f;fFc`S3RQI<3ZomAO_/o=bHS<<Je>3aL?hFhQ`XMN9FGAI6jWYZP
IMJHd;c3b8biPo_:?k9e[ka[CQKiF:6nPMDgb4WiL2dB3i8a[W[POIM<Z0X12WG]
`NYiZJhi/Fhci7NoV/n>RJ?gUjCG_FM=B:8`bW^HU[mZ`kMaj]D_oA[ogkPdh=4M
K2e<Ro`XkYbHf3Fmh:fj5GK8d_GD]P7boDINC3c>5GDeIKL^n?1F_65?8BDCalOl
dOkQ]AooSOHOeeljbOGDQoa^IiD;fZVQ@Ri]5`i/QMTcd;FRM<fAOf]f9^F1QKR]
3[;k5Wij:mjae@C<`RROlhKjLZ_FOdGKLnWhf8H3g;8T1e]EKK`a3RM?e@Q=EeMh
h6BoiBQMbA6bL2K5mV6eFBnIkemCC@IJlAjc4Q5dghnko=7Dh>[=Ocdf]VWS^SGG
d2iG/o^Ri1F?GEUFK=:RhUC9cI<DYlA:jmW_?hoT;k2?/8c`[6[<J;kkfGM5UV[h
oio7mbc9lYD5Uj_3R/4O;Ben`dZJUF_FSXj^GK=ZI<fGBFWOg^i1ac7ZD9FK]>Rn
WiPjY1dZji/=>BB/j?0WOiUKb=A[chmA[DVXZf4JFU6U6YgWGGF@gLL[JH:aE7I`
N<G8RQG3`d>3flQ9ZGHPJWS`:ZndM2<7gLGho=lZ/983cSAgBIcI3Jc27Cf_kk?B
>lglYkOfVEEV[O7kekBg@iNLG[SFX]g;h:4DW]>T3onc]m72SlY5;D6MV]R5oc];
Re1R9B]l5cWPW3f8AMH5SY0[9eljcNEdeWciA<>R<9;H:bO:>`nVhF0[Ua/kB/Q>
K86UU?Jh]=KR9_9DS4K?8jG4WBmL?C_8XImfO4:XJb8ZW0hYMBdU=T_>@JF4Oe;N
WBhLSOLafRckl=NnAA_CED0;EUAi8UODlg83ZV8`gH72UAb4dIIK_8L?kAjAMmEH
nYFIUi`jDJ<43>WCDQZO?dC^`<TTSg3;iccZaj;YDg9BnKCHiP5PRed64eFN8h6=
gDDCIoH0G9Q@6hLL8L_UOIF[ISGn4WGkG0U80]dmV:O2?_c9UBFQ5OKhk5ebIaHa
Tg5^G9B^e8kMRI9fcPD3:mNIZ9Z]?D=eHGA9T6lJYJicY=FX;h82=[VR>DS/3Sb6
3BE1=W_M6hCTm9dB;K_eVV<iAg1i?3>>o`FK0R2m_;H>?dh]Endho3ABScmeBNSZ
R]/JmI=D^T820XDdWN`>G=[Sk;gW2<]k]<TEbU[A[RgT0E_<`NQoTUAYXQ[doj;3
[:e_DA>7oB1CYLU=>fkaBj;Tgg0940nYIjBd_:L:]Rm3DG^@oIBn]bNBgmR>kiEI
PS76AUURe4i?@d`oM7VfR07d<m<iZSCY>jV9fQS^KOR?DPn@4X2`^Hn8EY]SCaGJ
h`YXAlFVg6OgY0^gXVB8C2NCRNUON>ji/>P^chdWF9OOPQ=TXbk<EUReLAKoS@<Q
DIGU?JjT?Lj=?/`6FC^2;P_JX`66U3IGbJl;XFP<EBaWM[SLVajWkPRD[KNPah<;
EmB5NL/]IHDG7b/mDJ;EkK5Xn^A67Sk3W<hn_PVN3FQV>JlK47P5DUi@P8XeZ5jd
QcL0AddHEBHMZjP;;mcmg9bO_AbNFVR?NC]9=/SIJJhQXhilgaKJm1U`@AMh>N08
[BEf:g7A?L84JfL>XX53F7WgFMjVE8kbZ]:e>NnAE5Ybk>:WkBA5ZcJGWCPX;;9f
oXMO`;815jl:HCLBd5<WnSOLEgkQ1l82Jk??g4cU<aWQ53cnB:bZ;]`LX/IC3G]<
AFdNKBjknbPgGlP/_cKcQAfCEg[L53bCTcO/Wi6JBRG[=>g[;QZ^Q9GZC:Z9HhRg
R@M4U_Z@DMAjBF/C:E53cVE7mcj_km?0YJhfVnO99bhLOiSjV8QZO`[MQlINd@^=
kCKaibjWAlm3Bl=jK5ecfB/OO>HM@KGXoc_??7RU^8M]L1nLnI5o;Z6]9C^KUi=8
kO9KmJ9FJ2f=ndRe7B1e79^JVCUjlZ@XMLnM??Wlc<cDYZa1UI@e5PTY[7JQ>BLO
NKCT7`n5KB8Y:e;2eVJcFFa]A`57O8Z@``BWTjB/@NaOYkAeSTA]lhGADUV;6S8:
Fe9K/8E==SSZ?2EZ@4dAEEIFGVl[niM]li=DAX@495YbOHSQfP1=]4P0;/fS8Cg=
QdbVWj4V15EFEYiHXlYFVki;Q9Kk6J6fKRnaSHQI=<UD:Zf7E0Z:VXS7XY4`o9V2
:WDmX^NA^ae]n/=D]RAJMQW1dbcPSaIdPCLNCe30IhbH`TV]gdMM5iP4Agg2Y:bZ
VlW>;a2SQMXbFiY3PaUBoT0@oXIU20H3H>YUZ7:H@2V[WHTJNB?MPdEV]SB7QWX@
?Aj_7^1gV?/HZ@OIL2^TU=D@Wjd?15/1EoCi>jR?V3d9HE20A`D4E6F2K@fbA>J8
;@fmHS`FXcXHdlT7O2lHYBdAEifb]`BH;L5U_<9U7_gW<n:R_Gn0bUei2@Qnm9ma
5TjU:1m9GFTI2NCihZQULZdbZRBP9:0TX2C@D0WlOmL8Sk8:IFiTLgAbIF5]2VE^
I6mRJPXa=20`86mRJPXa>38h<`YUKVA_HVX:<C0P<21_HVX:?3`P;eAiL6DP;dEh
M4MCM65dIB0_@D5@C3Y1@B1VHFacIB0n?PYUKVA_HVX:<C4P<21_HVX:?3`P;eAi
L6DP;dEhM4MCM65dIB0_Hf4P<20n?PYUKVA_HVX:<CDP<21_HVX:?3`P;daUKVMd
J20a=R0`858P;dhP<b0_@FadIG9^HGAU82m4IGIYHfEBAd8P;dIYK7AULR0_AVaQ
M6E4IF=_I6DP?Sh:LgAbIF5]2WP1QEGOKm]D53j9Ke:T5SlPF4N7R/F_EE=K^A/J
[LH6BI>UkDXFYNWH:RCT>SN9ZA/7fnVfZTmkPCL6o050f@<?B3`Q3@IRNmWf`;A9
DhLZZTU8NnS43b4Vk@EEhK]fHRMCa5cen//igcWW>nMNfd@mGfVeVQUER9J[[Yg?
99FCYaJDWTf:d[?DB`?DZnU>;I7;cA8^`AGgc^_Q7HX8bnfAk_i>mR>oNX_LdHTR
Cl1^5Aem6OP<DLcDJkI;5;l7noQY]`KLlac`dcH40Z/2UgfL4WSAabLmCR4o2Hk@
:^/E[@Rl1Sblf6H_]f5O0aS8Tn5EKQ^j8VJA/jfBHG;?hBn?LKLao`l^VgGdk5f3
F?^LYKUS^0n9gR_fE;j9?mNem1c`Bk1O[kU9HGl5n8ojdW`2N1mAm:VBOGCNidMO
GjdDgPKN1G_AL:L;CO]ZMC5k71RadODUjiS88cSGMFLB/j@GP>mFn;CHHnRAZ<QC
JN1Qh<5:OJZIGiYaE^J4gL^cFYW<0R>?I;nWcNB01h0o]:flZ0G=dSXg<j8FlT]G
Jfj^ZD7J[YYID@_m<YTkGXo8:FfkUL:D7l/>^WJQ6L/FB/KAjBIo[FIjIa7Jf0Fk
WQOJT9oMd^ad1QQif3nl>RoV1QcKGMABH[JS`4OXA4@SCQH]H]FYBS^TD9hbU<Bm
ASHl9C;8Q8G3bf4a8ToB4VcMNCV?hlN4S;8G_BfRDJDkajm`_lVaF3mCf@7l7f:c
k30KIa>T/3OHVn`8Bl4j`@h52W9]>QDZdgdXmO>lCgED5SY>D?;l@7dXR57>fNlJ
n/f?oXJJ/4/[m2=?d34dFndC80LCJ7DgdSjWJf/ok0hlbPJkn<k]_V][M?aalhgM
Rfg7=[1^a[K2n=R_/BglKE82>f1jRYJQb_1f`PUh8admG07C9@g[Kn1Id=YBf[6S
YN[iPM0S9/4ob3k<d[WQd:[nX_jYKZQOZ1ODgc]ZQ1TkYRAm:Wd[oBQm9gd_oDb:
M5Vj8_dTGIFnTBh5>K___IlUf7^_Gf4CgHYMJ=E[WcDWDdk:Nn@GiICl_?bb?1^`
5;UO7Y>Wi;g`k0Wfc@cm7KdHM0ZcJTfeNbga11Pd3bD6W@KGaUC5Q:]d5UWKWi>V
DSK8a]Sd8jMfG9cUUXYh>Yj:9dR9kh]?a<OR<`:gW[chG_PV/:H3mOjC4c0j>^1]
;4`Ub3?RWCYaETGd2WBKd<eMOPKO3Z99ZgKF=/XEEmV_ZZlY2Gc:^39MeDN75Ldd
5LoU:3Ig^;g2Rj<T_X<RS^Q1g_^nAGKM36g^FdB7ol8kjeIXFjPCONd@mKlJfXK`
CWcV<j:;1oFj_N;WXdST1Y5C>[3OnagYBn;MM;OAN83gELlWA3/O=a[o[SLJ>elR
oaKAIO<oF@1aN0YUKVAcM79UHFd:IFiTKf9Z2S4f830PKf9Z2S4`=3L:IFiTKf9Z
2SLP<21_HVX:Fb0_BD=3@V5cIF@P<CDP<21B85d:IFiTKf9Z2S4g830PKf9Z2S`l
82m<IFiWM6PP<CPP<21B82m>83<P;d5/M6EbKV5dIB0_A6EfJF=UDTM282m6JFad
IG8P;dI/HGAUA6ESKfAU83hn2W=dLVEQK@Yh0IfFMeACfAJ7ckdg_M0B8R0Um1Yj
2B3B>dPE1569BH1@0XJ49WI41DHD4BUFI5C00DN78V=550^3PV;G2O8@D<K1DDA5
iMf<J`W_[CGcgY[maeWOfNNgemUWkggG^P1@o884`WAH0H0dXEPDk^_1G18CblCg
0QP@0@iH0L3QIVH4AoQ40]Cl_CfIVJQ8a[?fkRj0I;_K;;m@9W?FognA8SM390H0
2TGE=San9QOU0YAC/lDI<_l4b_BE:C:6<C8FX@VR[2;Sa:m/mZOV:k_9V9LVi:4J
FLhI_3BNS;]@gYXUhJ><1:5LV2GPIj=l1fFmE4VJ0>Gg:=?Cn9a<030DVEo<ibJQ
K8TbAA@IkXWb0P08U<@i_78>RoTiJ9h0N:IWi8X4RDURYQ7GV6WUj<QVn_6cDoUR
<B^D`dgQR7Q<coBd38h`5h2_KiI50BEIKIUXTNf]7>g]FMKVJ?VofMlNOU?m?LQj
neGa9^c?WT6<WUWOK>b/;kdF0?HTFY/M/kjEE@2dK@I0iN6/CnlP0?850;CNW?<N
QVaNT/CR32L;Rnc/K7<1Wf/^:nPgnin2KlZoQSWgVL_^neHkYQLoPB=95C=UANFV
YjI;A<c<30jGcfCmma3ohl0iJLg9`bbLWl0GlHGXEE7XU0V4RFRkQCb1F90^I0Z4
OmGQOaPf9`LIOYe[56QeG`1mQCU@^4T7b6lm04<S0bA^?gX2ON]K434:b;jlJ:fA
[g>?<W[nioXO2eb:K^5<@B9Ci_H<SfAb9J8/6J?OQ6c10Q:@1gBP2SB1;S02;60=
780cL0?N8024P4P@0iH3;TP2JD04/T4nf00:@C7H0GJ3JW00e85jd0A>PSI`1U`4
El0=L0/<P4M02XK1Bc01gX5Y28;`41FR@JZ@5Z@?VD;F41]J27U3@E0h50?5@hV@
4990nM0VZ1PZPjZQ@e0mm2=d6[X8GH?jX0O@83@6o@5mQ16H0]=Q3MP0]X3I/3/L
24O2bn14N1FL1aO0fn5:^1Hn3[O25n4Kl00/QEo2T`Q0b0P3dDIH21_aA4:@F2@1
4B5[TB:T0ZU5VY0>Y1^iSDRALN@31XNQHIPH5/HIhhMIS>5REV7FHTX`eIQSV5I<
5nHfIQ0cPOV2YF;E/JIH9j`oMPTf4I^=;LAFH8mPFk2G/@?HHN`k70k7`1WR771n
^1QL<Vhe[PBg3mN<^h3[``gQ9_5h_2[N5>n23l5cl69l8Kh:Oaao7]n?7lJo9i09
FPA[PPlQUR0TK2AD41X8i`SmQ172=561Z4md8XH@NLALHRVaS]Q1_4TL9TjC54V6
91MB92VI]85DBFXRGBHm9[dQTlTjI4Mb65U0GTn^99lPGbD?TSm@U2PV54m:74E2
fDhiB[U0ND1i@jEB3JQ^e5RZV;ZMFTnmA7e:OBm7Tc>GliOSbJfCZi5[UN^GNbE?
U=NGMiMO;YlWGb5oB_jVo;P2DL50`E>1Xk1FXDKQ]<8mQDU5VZ:EHXQRVV:9HX?R
=LEA9KbBPI:g4TnY@>V`dRFU8AY2djEid[RdCK@jfVGJ<1e7=jCkdi?YaO@Oj;gd
2FDUIE_U:>DLiA[U/lYB1/8`H?PcDQVUS9><^hb?lcCV^LoScm/f[fUNok`YUOTZ
KRYlUB:EIYD1UHnZC5E_eACEWJY]ZToD<6XVJV5ZfF[keBj[SLnWcgNNcieO=?oT
o8OZ/;Z9N[SjJ_G3jSgZTaZJ6[hJ6AYE6YLdaSDIVVjJbI[UV^LdakAXFP^e15[U
F^NeGS2EVNk<E6HU/h/iXJf^kJL]dCjTgJ/m[F>X/eQWXdjccQ=MTRiK=d6gG;MC
Md9?BbmH;en_DNnQ?U6O[InT_dNoFgo:`=0PfV2;@I_1Z:6:XKmQWV6ShF<SZY6[
dBZSFZ<kaSQS]W6:lCkSFbJ`RIe9TTV=bDeCf=CNE62jckC?36_VJ2HdZcFkaj:`
g5UI[4KFX3W3?<QlXgVKnB/;?H]HRidFgAIO;>d/Dbg[;1mI:ET5F6fdj[3j`m[4
VV]MHgg7QV[SHk?>Y]gV]JfY;Mmf_nem>iYM/=dF^djkcoH>mR;k9_/a1cf7N8Nm
3_OHM7HX^hAmeA7[j>6hc_6<h`LWNbNaddVWgieIcRW>3LjS2``Gl1OD;AQbdG7Q
^1abTBiT;XaON72Qe5GKUN=Jjo[<CMN=igK4KLCMf3gIoKSk:`m;3i57RlNDYi?W
6/l;GXRG[eNAEjngT_MRkf[_Ychj?XTnSChC_WJnZgd_n67m0_efn]gceo3Wn]Ok
C`@h1:`9j0ZT14H4EPLn2c894PEe1<?10L6kPQl_dUlTG=@F0T;l@gJ5?0Te35dE
nW<H;R`d[2K/NKQEN7ihM`@]HTE4@lBkB8o8d/Q7RhdFBaIgA/U7aDGEAde5NdFG
AD^GF2aI/nA6S5Z<8:Hm5QlK5G/TMW:Ymm;MBhOSk>8:hnh^<ebF/ncJL[GUZL_?
[Y1O`EUa:QhK7agO4?n94l:YiDb^m5niMnD4ei>kQo^BilH[ihgaGOQUo944UhBb
Q=54UlAMRF=9[TTEBN<2Cd6eh7FbGo:1i:VDT9BS:C>YdJW=JHBdn;CC@REQR[0[
GC<m9kd_`cBS<4>jbVWEkUDCXT3ATD`XLeUV^iR>oTceB8`TVbF3F@^cJ[;NIdMU
WlYAc17Vm>BJi6k;7LWcbO]n=FHeMgEW_WKnQ_c1=Ni[3Zf5eZiLfkU>Meg1^^7e
_^^?KB1]B=W`bdK;SFDKgfj:g]AAX56`_V1X/noVaT:i@U7Q_Bg>F`i/aF`EK>gM
I[>]J]^G8UkAmF;;hX[RCbGLT^_OFGeGnMg<mXC]_JGfYO]gh7H8MmcMjK[cF9UR
FEkId:kPGJgUc?:Rl[NkEnbnEV5KLF0?JHmTSk@bZ;:mBZmZAmFWjZCZPAZ?V^Jm
jW^gkIgJam_G_mm]Om<1S@?51chN51blOlSgD6^]@Fg5HMcQ[<??jj;Z^[mWOemo
A>e8lI7?AhE7YLO2SgGE>mCG=jPgU3K2SI;6/N=aafomh?E3Na>[jE0cXkWh13PQ
>O7RaoPOkih<?=UiRWfZjBOmWoJfd5Z:FZ7Fg=J9]Z@fJG]<NmoYP=>M7LhM;CnK
ogcdS?JIV[?:Id_?TLhEW9/iWgMnlT;6QO6;RAN7>UMd?[Zdi=:M[[2^g/^1UjmN
lKUbZM^mnoaEUj]W[SUM>gfMOKg]Q_f=eQjkWYIOk7iYjKG_KKgYL;?mU^>]S[h5
ONOjGO/_g_JjONF>oidK0h/6n^h^_W_oG]`mjGgNoM47Z@mN?laj>?eXoF?/hj8W
2TlZWZXo[OgEn=MVZKgdk:3GH<ncR6N?Q[Q3;onEnJm?``G?ZLl[A[A6jTN]Aln<
nHcMN[7daO3;S9OChhFo:OjfmiGAZimnMo^mIf;9a?1[dN^I?d[NZ;hin]KfKNMT
j>CCMfW_YZN:gZ^n?oJ1oJ7kHoC7TNW/CoQ?UIn=?gMl2OcbN2I]I^KOmhCcn`YU
KVAcM79UHFd:IFiTKf9Z2S4h830PKf9Z2S8f<C8:IFiTKf9Z2S4b830PKf9Z2U/P
;dU3@d9QLfET834g830PDR1M2VE^I6mRJPXc830PKf9Z2S`l82mDNG1U82m@HFMU
Lb0_CFETJF52KgPPFc0P<20a<c@P<C@cGB0_@fmeKW@P<B0_BfUTLb1K838P<21B
85dP?Sh:IFiTKf9Z2S4i830PKf9Z2S`l82mDNG1U82m3HGAQK6mW82m@HFMULb0c
830PDR0_EVEbLfU_KR0_<Bhd83hn2VE^I6mRJPXb<20`86mRJPXXCF5S84mC85PP
<C0^>2he855eHG9dNR1@A4I3KfidIGQd:@YUKVA_HVX:<S4P<21_HVX::4@j<S0a
=C0d<CHa<c<i<SUJ<30W<30W:@YUKVA_HVX:<B0`86mRJPXl?20_D79_I7ESIG8P
<S0P<21B82m3LVEQM6U_KTAQM6DP<S4P<21B82m=KfA4HGAU838a830PDR0n?PYU
KVA_HVX:N79UIPX`838b2S0`<30`<30`<30P=SDe<cDPIR0:<30`<30e<S8i>B0`
<30`<21^80X`<30`<30`<STe830`<30`86hP2S0`<30`=C8`=CPP<30`<30PKR0:
<30`<30`<30b<R0`<30`<21^80X`<30`<30`<SLf830`<30`86hP2S0`<30`<30c
>CTP<30`<30PKR0:<30`<30d>C8d>B0`<30`<21^80X`<30`<30`=CDh830`<30`
86hP2S0`<30`<STd=S4P<30`<30PKR0:<30`<30d=cTg>B0`<30`<21^80X`<30`
<3@h<3<c830`<30`86hP2S0`<30`=C8`<S4P<30`<30PKR0:<30`<30b>C@h<R0`
<30`<21^80X`<30`<3@g>CDg830`<30`86hP2S0`<30`=3P`=cPP<30`<30PKR0:
<30`<30d>C8b>20`<30`<21^80X`<30`<3@i<SPe830`<30`86hP2S0`<30`=C8`
<30P<30`<30PKR0:<30`<30e<S4d<B0`<30`<21^80X`<30`<3Db<S0e830`<30`
86hP2S0`<30`=C8b=CLP<30`<30PKR0:M79QJFaULPXl?20_DfUjIB0b<R0_DVm_
M20a>B0`858P;dU^IVlP<B0`858P;dU485/P?3QR=SHfHCITIV9QHCEU=fDh=cHi
ISUQ=6Hf<C0b=SHa?PXl>68f=SIQ=VAVHV5Q=FDgICPg=SUV>F4dISHa<38f=S4n
85dP?Sh:LgAQLWAhLVEV2SDb<cLd2RDUADm62P\>"], "Graphics",
 GeneratedCell->False,
 CellAutoOverwrite->False,
 ImageSize->{204.19921875, 217.9140916511194},
 ImageMargins->0]], "Text",
 CellChangeTimes->{{3.638180373920624*^9, 3.638180376679729*^9}}],

Cell[CellGroupData[{

Cell["Model Details", "Section",
 CellChangeTimes->{{3.638084565231914*^9, 3.63808457099918*^9}}],

Cell[CellGroupData[{

Cell["Defining Model Equations", "Subsection",
 CellChangeTimes->{{3.549286248667729*^9, 3.5492862488467393`*^9}, 
   3.552031703193182*^9, 3.63808357149594*^9}],

Cell[BoxData[
 RowBox[{"\[IndentingNewLine]", 
  RowBox[{"(*", 
   RowBox[{"model", " ", "equations"}], "*)"}], "\[IndentingNewLine]", 
  RowBox[{
   RowBox[{
    RowBox[{"v1", "=", 
     RowBox[{"k1", "*", 
      RowBox[{"(", 
       RowBox[{"S1t", "-", 
        RowBox[{"pS1", "[", "t", "]"}]}], ")"}], "*", 
      FractionBox[
       SuperscriptBox["K1", "n1"], 
       RowBox[{
        SuperscriptBox["K1", "n1"], "+", 
        SuperscriptBox[
         RowBox[{"pS3", "[", "t", "]"}], "n1"]}]]}]}], ";", " ", 
    RowBox[{"(*", 
     RowBox[{"negative", " ", "FB"}], "*)"}], "\n", 
    RowBox[{"v2", "=", 
     RowBox[{"k2", "*", 
      RowBox[{"pS1", "[", "t", "]"}]}]}], ";"}], "\[IndentingNewLine]", 
   RowBox[{
    RowBox[{"v3", "=", 
     RowBox[{"k3", "*", 
      RowBox[{"(", 
       RowBox[{"S2t", "-", 
        RowBox[{"pS2", "[", "t", "]"}]}], ")"}], "*", 
      RowBox[{"pS1", "[", "t", "]"}]}]}], ";"}], "\[IndentingNewLine]", 
   RowBox[{
    RowBox[{"v4", "=", 
     RowBox[{"k4", "*", 
      RowBox[{"pS2", "[", "t", "]"}]}]}], ";"}], "\[IndentingNewLine]", 
   RowBox[{
    RowBox[{"v5", "=", 
     RowBox[{"k5", "*", 
      RowBox[{"(", 
       RowBox[{"S3t", "-", 
        RowBox[{"pS3", "[", "t", "]"}]}], ")"}], "*", 
      RowBox[{"pS2", "[", "t", "]"}]}]}], ";"}], "\[IndentingNewLine]", 
   RowBox[{
    RowBox[{"v6", "=", 
     RowBox[{"k6", "*", 
      RowBox[{"pS3", "[", "t", "]"}]}]}], ";"}], "\[IndentingNewLine]", 
   "\[IndentingNewLine]", 
   RowBox[{
    RowBox[{"e1", ":=", " ", 
     RowBox[{
      RowBox[{
       RowBox[{"pS1", "'"}], "[", "t", "]"}], "\[Equal]", 
      RowBox[{"v1", "-", "v2"}]}]}], ";"}], "\[IndentingNewLine]", 
   RowBox[{
    RowBox[{"e2", " ", ":=", " ", 
     RowBox[{
      RowBox[{
       RowBox[{"pS2", "'"}], "[", "t", "]"}], " ", "\[Equal]", " ", 
      RowBox[{"v3", "-", "v4"}]}]}], ";"}], "\[IndentingNewLine]", 
   RowBox[{
    RowBox[{"e3", " ", ":=", " ", 
     RowBox[{
      RowBox[{
       RowBox[{"pS3", "'"}], "[", "t", "]"}], " ", "\[Equal]", " ", 
      RowBox[{"v5", "-", "v6"}]}]}], ";"}], "\[IndentingNewLine]", 
   RowBox[{
    RowBox[{"ODE", "=", 
     RowBox[{"{", 
      RowBox[{"e1", ",", "e2", ",", "e3"}], "}"}]}], ";"}], 
   "\[IndentingNewLine]", "\[IndentingNewLine]", 
   RowBox[{"(*", 
    RowBox[{"initial", " ", "conditions"}], "*)"}], "\n", 
   RowBox[{
    RowBox[{"IC", "=", 
     RowBox[{"{", 
      RowBox[{
       RowBox[{
        RowBox[{"pS1", "[", "0", "]"}], "==", "0"}], ",", 
       RowBox[{
        RowBox[{"pS2", "[", "0", "]"}], "==", "0"}], ",", 
       RowBox[{
        RowBox[{"pS3", "[", "0", "]"}], "==", "0"}]}], "}"}]}], ";"}], 
   "\[IndentingNewLine]", "\[IndentingNewLine]", 
   RowBox[{"(*", 
    RowBox[{"variable", " ", "list"}], "*)"}], "\[IndentingNewLine]", 
   RowBox[{
    RowBox[{"varlist", "=", 
     RowBox[{"{", 
      RowBox[{"pS1", ",", "pS2", ",", "pS3"}], "}"}]}], ";"}]}]}]], "Input",
 CellChangeTimes->{{3.549220192658299*^9, 3.549220214123549*^9}, 
   3.5492212595148773`*^9, {3.549221632298918*^9, 3.54922164715454*^9}, 
   3.549221779672316*^9, {3.549882079126563*^9, 3.549882080601515*^9}, {
   3.5534085089741173`*^9, 3.553408570806654*^9}, 3.6380835906662188`*^9, {
   3.638085190578158*^9, 3.638085191777727*^9}, 3.638180396448288*^9, {
   3.638180432520885*^9, 3.6381804370628653`*^9}}]
}, Closed]],

Cell[CellGroupData[{

Cell["\<\
Temporal Simulation shows Oscillations\
\>", "Subsection",
 CellChangeTimes->{{3.542718140580255*^9, 3.542718154437841*^9}, {
   3.542718446631872*^9, 3.5427184549020567`*^9}, 3.638083578448329*^9}],

Cell[CellGroupData[{

Cell[BoxData[
 RowBox[{
  RowBox[{"(*", 
   RowBox[{
   "model", " ", "parameters", " ", "for", " ", "temporal", " ", "plotting"}],
    "*)"}], "\[IndentingNewLine]", 
  RowBox[{
   RowBox[{
    RowBox[{"paraset", 
     StyleBox["=",
      Background->RGBColor[1, 1, 0]], 
     RowBox[{"{", 
      RowBox[{
       RowBox[{"k1", "\[Rule]", "0.002"}], ",", 
       RowBox[{"k3", "\[Rule]", "0.005"}], ",", 
       RowBox[{"k5", "\[Rule]", "0.006"}], ",", 
       RowBox[{"k2", "\[Rule]", "0.05"}], ",", 
       RowBox[{"k4", "\[Rule]", "0.05"}], ",", 
       RowBox[{"k6", "\[Rule]", "0.05"}], ",", 
       RowBox[{"n1", "\[Rule]", "15"}], ",", 
       RowBox[{"K1", "\[Rule]", "0.4"}], ",", 
       RowBox[{"S1t", "\[Rule]", "70.`"}], ",", 
       RowBox[{"S2t", "\[Rule]", "15.`"}], ",", 
       RowBox[{"S3t", "\[Rule]", "25.`"}]}], "}"}]}], ";"}], 
   "\[IndentingNewLine]", "\[IndentingNewLine]", 
   RowBox[{
    RowBox[{"Needs", "[", "\"\<PlotLegends`\>\"", "]"}], ";"}], 
   "\[IndentingNewLine]", 
   RowBox[{
    RowBox[{"tmax", "=", 
     RowBox[{"0.5", "*", "3600"}]}], ";"}], "\[IndentingNewLine]", 
   RowBox[{
    RowBox[{"XTicks", "=", 
     RowBox[{"Table", "[", 
      RowBox[{
       RowBox[{"{", 
        RowBox[{
         RowBox[{"i", "*", "60"}], ",", "i"}], "}"}], ",", 
       RowBox[{"{", 
        RowBox[{"i", ",", "0", ",", 
         RowBox[{"tmax", "/", "60"}], ",", "10"}], "}"}]}], "]"}]}], ";", " ", 
    RowBox[{"(*", 
     RowBox[{"for", " ", "labeling", " ", "the", " ", "Frame", " ", "ticks"}],
      "*)"}], "\[IndentingNewLine]", "\[IndentingNewLine]", 
    "\[IndentingNewLine]", 
    RowBox[{
     RowBox[{"ShowLegend", "[", "\[IndentingNewLine]", 
      RowBox[{
       RowBox[{"Plot", "[", 
        RowBox[{
         RowBox[{"Evaluate", "[", 
          RowBox[{
           RowBox[{"{", 
            RowBox[{
             RowBox[{"pS1", "[", "t", "]"}], ",", 
             RowBox[{"pS2", "[", "t", "]"}], ",", 
             RowBox[{"pS3", "[", "t", "]"}]}], "}"}], "/.", 
           RowBox[{"NDSolve", "[", 
            RowBox[{
             RowBox[{
              RowBox[{"Join", "[", 
               RowBox[{"ODE", ",", "IC"}], "]"}], "/.", "paraset"}], ",", 
             "varlist", ",", 
             RowBox[{"{", 
              RowBox[{"t", ",", "0", ",", "tmax"}], "}"}], ",", 
             RowBox[{"MaxSteps", " ", "\[Rule]", " ", "Infinity"}]}], "]"}]}],
           "]"}], ",", 
         RowBox[{"{", 
          RowBox[{"t", ",", "0", ",", "tmax"}], "}"}], ",", 
         RowBox[{"PlotRange", " ", "\[Rule]", " ", "Full"}], ",", 
         RowBox[{"AxesOrigin", "\[Rule]", 
          RowBox[{"{", 
           RowBox[{"0", ",", "0"}], "}"}]}], ",", "\[IndentingNewLine]", 
         "\[IndentingNewLine]", 
         RowBox[{"PlotStyle", "\[Rule]", 
          RowBox[{"{", 
           RowBox[{
            RowBox[{"{", 
             RowBox[{"Red", ",", "Thick"}], "}"}], ",", 
            RowBox[{"{", 
             RowBox[{"Blue", ",", "Thick"}], "}"}], ",", 
            RowBox[{"{", 
             RowBox[{"Black", ",", "Thick"}], "}"}]}], "}"}]}], ",", 
         RowBox[{"ImageSize", "\[Rule]", "300"}], ",", 
         RowBox[{"Background", "\[Rule]", "None"}], 
         RowBox[{"(*", "LightYellow", "*)"}], ",", 
         RowBox[{"AspectRatio", "\[Rule]", "0.8"}], ",", 
         "\[IndentingNewLine]", 
         RowBox[{"Frame", "\[Rule]", "True"}], ",", 
         RowBox[{"FrameTicksStyle", "\[Rule]", 
          RowBox[{"Directive", "[", "15", "]"}]}], ",", 
         RowBox[{"FrameTicks", "\[Rule]", 
          RowBox[{"{", 
           RowBox[{
            RowBox[{"{", 
             RowBox[{"Automatic", ",", "None"}], "}"}], ",", 
            RowBox[{"{", 
             RowBox[{"XTicks", ",", "None"}], "}"}]}], "}"}]}], ",", 
         RowBox[{"FrameLabel", "\[Rule]", 
          RowBox[{"{", " ", 
           RowBox[{
            RowBox[{"StyleForm", "[", 
             RowBox[{"\"\<Time (mins)\>\"", ",", 
              RowBox[{"FontSize", " ", "->", " ", "18"}], ",", 
              RowBox[{"FontWeight", " ", "->", " ", "\"\<Bold\>\""}]}], "]"}],
             ",", " ", 
            RowBox[{"StyleForm", "[", 
             RowBox[{"\"\<Concentration (nM)\>\"", ",", 
              RowBox[{"FontSize", " ", "->", " ", "18"}], ",", 
              RowBox[{"FontWeight", " ", "->", " ", "\"\<Bold\>\""}]}], 
             "]"}]}], "}"}]}]}], "]"}], ",", "\[IndentingNewLine]", 
       "\[IndentingNewLine]", 
       RowBox[{"(*", 
        RowBox[{"Here", " ", "is", " ", "the", " ", "legend"}], "*)"}], 
       "\[IndentingNewLine]", 
       RowBox[{"{", 
        RowBox[{
         RowBox[{"{", 
          RowBox[{
           RowBox[{"{", 
            RowBox[{
             RowBox[{"Graphics", "[", 
              RowBox[{"{", 
               RowBox[{
                RowBox[{"Directive", "[", 
                 RowBox[{"Red", ",", "Thick"}], "]"}], ",", 
                RowBox[{"Line", "[", 
                 RowBox[{"{", 
                  RowBox[{
                   RowBox[{"{", 
                    RowBox[{"0", ",", "0"}], "}"}], ",", 
                   RowBox[{"{", 
                    RowBox[{"5", ",", "0"}], "}"}]}], "}"}], "]"}]}], "}"}], 
              "]"}], ",", "\"\<pS1\>\""}], "}"}], ",", "\[IndentingNewLine]", 
           
           RowBox[{"{", 
            RowBox[{
             RowBox[{"Graphics", "[", 
              RowBox[{"{", 
               RowBox[{
                RowBox[{"Directive", "[", 
                 RowBox[{"Blue", ",", "Thick"}], "]"}], ",", 
                RowBox[{"Line", "[", 
                 RowBox[{"{", 
                  RowBox[{
                   RowBox[{"{", 
                    RowBox[{"0", ",", "0"}], "}"}], ",", 
                   RowBox[{"{", 
                    RowBox[{"5", ",", "0"}], "}"}]}], "}"}], "]"}]}], "}"}], 
              "]"}], ",", "\"\<pS2\>\""}], "}"}], ",", "\[IndentingNewLine]", 
           
           RowBox[{"{", 
            RowBox[{
             RowBox[{"Graphics", "[", 
              RowBox[{"{", 
               RowBox[{
                RowBox[{"Directive", "[", 
                 RowBox[{"Black", ",", "Thick"}], "]"}], ",", 
                RowBox[{"Line", "[", 
                 RowBox[{"{", 
                  RowBox[{
                   RowBox[{"{", 
                    RowBox[{"0", ",", "0"}], "}"}], ",", 
                   RowBox[{"{", 
                    RowBox[{"5", ",", "0"}], "}"}]}], "}"}], "]"}]}], "}"}], 
              "]"}], ",", "\"\<pS3\>\""}], "}"}]}], "}"}], ",", 
         "\[IndentingNewLine]", 
         RowBox[{"LegendSize", "\[Rule]", 
          RowBox[{"{", 
           RowBox[{"0.5", ",", "0.3"}], "}"}]}], ",", 
         RowBox[{"LegendPosition", "\[Rule]", 
          RowBox[{"{", 
           RowBox[{"0.3", ",", "0.4"}], "}"}]}], ",", 
         RowBox[{"BaseStyle", "\[Rule]", 
          RowBox[{"{", 
           RowBox[{
            RowBox[{"FontSize", "\[Rule]", "12"}], ",", 
            RowBox[{"FontWeight", "\[Rule]", "\"\<Bold\>\""}]}], "}"}]}]}], 
        "}"}]}], "]"}], "//", "Quiet"}]}], "\[IndentingNewLine]"}]}]], "Input",\

 CellChangeTimes->{{3.549220247098864*^9, 3.549220322261702*^9}, {
   3.549220387899846*^9, 3.549220393265564*^9}, {3.5492212699980917`*^9, 
   3.549221286265966*^9}, {3.553408668978269*^9, 3.5534088247381783`*^9}, {
   3.5534095241881847`*^9, 3.553409813648741*^9}, {3.5534101249925485`*^9, 
   3.553410135600155*^9}, {3.5534101874781227`*^9, 3.553410254804973*^9}, 
   3.638083610210422*^9, {3.6380859452443457`*^9, 3.638085945539377*^9}, {
   3.638180492653385*^9, 3.638180501449162*^9}}],

Cell[BoxData[
 RowBox[{
  StyleBox[
   RowBox[{"General", "::", "obspkg"}], "MessageName"], 
  RowBox[{
  ":", " "}], "\<\"\[NoBreak]\\!\\(\\\"PlotLegends`\\\"\\)\[NoBreak] is now \
obsolete. The legacy version being loaded may conflict with current \
Mathematica functionality. See the Compatibility Guide for updating \
information.\"\>"}]], "Message", "MSG",
 CellChangeTimes->{3.638163767352989*^9, 3.6381643219150543`*^9, 
  3.638164569525549*^9, 3.638180508126128*^9}],

Cell[BoxData[
 GraphicsBox[{InsetBox[
    GraphicsBox[{{}, {}, 
      {RGBColor[1, 0, 0], Thickness[Large], LineBox[CompressedData["
1:eJwUV3c4128XNkIDKZWMRFTSUEJUnEOIUiSVTUYhZO/ta3xF/GTvvffKzg7Z
e2dXQhISxev963Od6znnPOfc53M997nZtV7L65KRkJAE7Sch+f+XStTRxkyM
HGqcTzscC+wX+XrM63lVxhQotHYqm7kWwhJHwlhIxk+Qo7nBEH+zHkwyeSLc
M0iRU2PZ7kZ+D1x7vbFpm3EErQzJt+OypyDg+DJ582d6NN5x2C6InoHlijna
E8dPYIrkrECF8xxk7O/nLHBmwjuXz8qKMX+Do91KXJYZ7Gg0+S4hvPwHiCb1
X2ZpPIM+JldzTRJWwMT60fX6zxx4Yuc8P4nWT+g4JS1y5Pg5nHXOff+naxX+
rTTcKeU5jyt9WbsuLr/gUgNKa9zjwmcqw61LF9ZANbTyIaXuBfS6Z08S17wG
bwwEFbKdubHog9TPy9LrUC5cpKQQcRF1uCn6lBzWYYHuqsZ20SWM/rY9uSi5
DoyzmToJnZcx3vIRzXzPGki9P28gvXAFS2vpNa7eX4Pbjd03bMiuInVgcyGh
5hf05viXf/K/iucYn04W3/gFZG6HaswyrmFjp43RMM8qRLxqEWu6wYvnQPco
e/5PuPbEq5GxkRczrCb4B/h/giYX+aeaz9dxRfC/CX7pFaju2OqnPS6AgS7e
iU3cS/C0tFRRK0EAg29VpztqLMJSvNVoMc8NJPNjdKkK/w4slquTqvcEcXVT
XFeEdQHsmRe+ZzjfxPRZqaIH2l/gKEWa8Q71LUyr5GCQqZmHjGXdn48ibuH5
F+ap5ezzMFI7tbFZdBtFGkhPG/2cBUG9YdK7CyL4vt/a+k/NNHQ9CiVEWAP6
jfCJiYtMQ1F0Brk1GaLgDMufUx+m4L6XnmerP6JO9bUB5k+TYKc8+8Y0QxRv
BFAx69NPgG8u1QL1b1E09RZ4Ynh1HGL2XZRKuyOG6hrqkmwKY1CfY7rv85gY
Nr677dSbMwID5MFadhfuIG8jV7bp3DB8VSytOW51By34iDO77MNATb7rIHNY
HI98c6O+mTUIrIpnRr+oiOOuYLZMwJ8BuJYtIeSeJo6L8ksMF2UG4Okz3/Uy
UQkMDfsR40/SD7GZjMbnLSQxWGNKnyKhBwpIhNvqaiTxjPfKT53jPdDwRJNb
neYuZhvx0y74dsPX3ZT5oJS76G/hGvTFqwu2FFrFr/66i1HpeoGch7qAJmMp
4RNIYVel5idWzk7gVeDTIBuWwgtb/YR/Cu0gnv6sKvqsNFYMPdiKtm6Dpzt2
zEJm0rjjLHW6Me4T2KfVDr4+dA9Lp75QzVC0QsPfh3LjwvfR67PrsOKJjzDw
yCzHxuc+ts1ThzLpNcHXlGDqY4P38VRXQdlOdSPQPBprvmcigwoiqdSh9g3A
lrJ7br5SBses5LNJpuqBd/uMh+uBBxhrqx25ea8enibri5YmPMDf8dzUNJfq
QG/LN/bxjweo8UBhbj6hFuxk8/4t33qIGteI7Z9O1ULsn42ys/0P0U8+2Enk
dA2snRMLbyGXw1fMbvelIivBsfuxFAO3HM69cWJ/Xl8BlA66v3Xk5DCG1Pra
0M9yYOz2fkISLYcvrZp42J+XQYJ9xL6H9XJIsnRYOji+FC6dyyqM/CaH7pFi
mrlf3oOIfeeRGwKPMMlL4vhlQgl8PDtVQ1B9hAZaCzeER4pBrmv1dY/bIzzs
Z90uy18MWmdPdBh1PsLJerGXX/8Uglenqk+SnjwGdIbL7pbmw8PgY6/0fOXx
nK+Dx/atfDim0nb/Up48LulpfNary4OE+Vs0Rb/lkbzyQZ1ZQS5U/mMKqPd8
jPefaohpKGaBW32PiVfGY1yl8pIwCsgEaaLPo/sdj3FC3KL/X3sGDBzbOtp7
XAFbCbOPDiilw8rF4eDpJAV8KP3PdCgjBUp+BlilNCvgla83y1cPpoDje6ln
BosKuMp+Nc3ydTIcvFN6cvX6E2RwH5q5IZEEnMqhkaT1T3DIUlLXni0BFk7L
OjTOP0HmxLWQ6Lh4yJ+jVCMefIo6bxhKJDjjQcTUivWI/FMsG3lx9CN/HCh6
P4lnm3qK4YsKJ9b/RQHrQxq32X3PsN1Q/aHttSiYo2/USuN6hiL6jNZxBpFg
FsvHedXkGb4jT8y9vRQOviX0qbD7DB+ypyZl84SCvMMnL3IORfQmJwaL+oYA
o5i73kdJRbzL3tGrsRQMKe2rF2TfKqJvj4xyTWUQ1M52Z6mfUsKXxlKbwn6B
4J1B9DsjqoScyTyyfIcC4aGJqPG8jhL2HHe5/Mf3PxjbzuMxzlLCOe9T/tWR
AZBQq0fH26WEK6yVEyVcAaDvxfZz/ZcSHj0+7j1h5g8bRwMKHG8po2fycZWE
Nj+oHLr7TlRDGZe6lWgdKfzAPWbXnMJdGSOUokJ6JH3hns57hZYUZbxxVuDL
g//eAB33a36/VmU0O+LaXDDnAwM/zp14tKyMaS2UnGclfCC6eGLj2FEVXOmU
IDLlE0HHPmRwiF8F561ePwm4SARu0YelUUoqmBz1jJXsvTd09S7sZDmo4Nql
djUHRW+weuElURWrgtd1Alr8jngDyx8O3/Y6FfR92H3d7osX1L2p6Rmf28s3
HLVDO+UFeqxqjMv7VVF8iLXuM6U30Ob/0di5qIqci1XzwjreUHQnJIVWVhVD
dXb2aVERQWmAd4nVTBVLaempIsh8YEev8zpPsCpe0H564Z7RG0jafmUHpaq4
YFicya7rB/fe7q+VHVVFydjzTxupAmCFLZlKc0cVj6/2nx9p/w9CCkUfmrCr
ofyyMvOdM0FwW3IiyEVcDT/kCT++eyEUpofsRgNequHBX5JyK7SR4P2K4Uy8
jxpqP64J3CWPgys7hXr52WoY1Vbz9S9XIvQFyOXWdqlh/Ys7h5AxFew4lta7
f6nhzycOryK3MoGthHh7+oQ61iW///X3Tx40SZ1zXxVSR7NAe13h4CIwHK1r
IVNTx6eUY0u9E6Vw1FiDjt5FHfmzJc3jp6qglOTvU45EdaSdZkka7aoF9Xdh
0deb1NHXfPHua5pG2HeOf/bON3XU23jQThvXDHL3jU11eDQwmmdnNE2mC74E
T75JrtDAKkYLXU2SYfDlcuwpntBAeR4ppnXGUQgf96WeIdFEetHgjPMnxmHx
3CjPq6OaqOXmTBPybQLA5MLjXxya6NOb5vBCfBICy6yt7Pk10ZSunMFobRLm
yJrCye9q4gRzCAe3yxQIyhyreqOoiTeYAxu0ZqfgTbDWJL2BJjLd1Fc8zDYN
ExN55FH2msjZ+ZCylW8arnHtnuP000SNuAOlGeemgWD64F5WjCaKpfVc8dme
gsHySCO+PE2MTyh0/VU2Bdz7FgIqazXx5oPNiAt6U+D4QLBIvFcTG/677+Nx
aAo4Jvu2FDY0sVP5QKOS6CRYXeBgHad6jh/kmf6wFXyGZjNTUV3G5zgn6H0q
cWoCjClovS1v752bVjzvuDsO5dx3j4e4PUdN5WuuXBIjQGMRLMga9Bx9tagy
TwUMg2bVjEpK8nPECvOmus9DQCnnklDS/BxVJB0bh3wHQd6yjGeQVgtVm3zb
wpj7oWRAsHyUXQtfDz4tN3PsA2bBUvFJPi3k63sovzDTC7NbJUrflLXw0Ebv
5KXqHrByKXLfTtFCge8VQa5JXTAydZ2WpFwLL7+osWo63wVwpzBsX7sW/nfB
qlxbrRP2UxZk0/zSwsHy6xGn37ZD5JvcwdOgjXRPJvKFRFqBZOmKFqe8Nkou
pvt727aAzsOcRS5dbRyRPF0TXt4MV45kk/K+0cbI5siZpw8+Qk1IxkXxQW00
kFr50pPXAJybF0qkFrRR9daDrerjDUBUSscH/7Tx2eqJZ/zO9SDPkvbkKYcO
nnJwmRHSqIPZ+GRnvdc6uG+F2++cXA1IkZ89aOSmg0MF9dv1mR8gWycpyDRY
B2VW7B/pVFeD1fnEdLsKHfz1Tj5OerMSDmTH9fpS6eK8PG/TpbIyMKZlU/+P
SRc9x6h9n2+WQs/r2K/Bl3WRYffL9k3hUojijfkX81gXf1IWufEPlsCV0sjz
+bG6qGB5/+ja3SIIZGQuKC7QxaT198O/cgvht13E7fJGXUz/9/zRS5ZCqBEO
f1T/XRd/yA0Wc5IVgHx9iH3/jRf4WKfd+NR2LpRwnqAcufcCjc55clseygVm
z+CACbUXqJbBRug9kwOzUkHJX9xfYP6Rnzadullg3fFf55/OFxg4L9ludiMd
7IRnzcqmXuCah38hiVcaOGUJnLD99QIJW/eOvhxNBYLPqOrmiZcofpNORSAw
BQIlzy5sqL1El/J0dONLguBia7+S1y+x6uLNWd3URAjjbL1q5foSqzPPGvCz
JkIs2Wvr9aSXWLdEDORnSICs6tJ9a99fopnswnl5vjjIvXworfDfSxQwCf5x
3zsWCqLU7psf1kPrF1/53ubEQJkdWeAqrx4SKEQKw2ijofKbAn+BuB6+LIv6
cVsqCmoUU4dMn+rh29PSl8W9I6FJQOb0T1s97BO7PpLFHAEtyTF1eW/00KKs
k5T3dTi0HfupaxKth4w8EuVuLWHQuxqc9aNGDy+Wt7f4vAuFgedfZXN79DCo
fHt5/75QGOm6+ct4Vg/ZEyzmvjmEwDj4hVzZ0MOJapLf0zvBMJnzWWiZSh8j
NY5qb/gEw8wp3vFsRn2MqDZLvH0mGOZ9CS5GF/WRkBlhBU1BsLA9wHFZWB9H
BsPD222CYMngwsfFh/rI15nejreDYGXY3iBLUx8XzPaX69IHwZpUB42hmT6S
bV5T7ycNgt/v2fIvEvTx+rLk6OyhINg6Z67wPVgfQz4aXdp/Iwj+BTf+zkjV
x7PpCsPTxCAgoTgZaVCmj+TrZypSqYNhn4WBCPcnfeTMltV41RIMVDOVU9/G
9PGIrJm5alsIHJQ/7JG+rI+GzWQFQZxhQFv7nEufxADtlDxvLM6Ew5GrRZ+4
jhpgo+kRe0q2KDgWS/n6K4cBWh9vJOtZjQEGWqWjafwGyCJcMsElHA9MjpnF
L+8aYEfRaGyrYSKwLv5TPK9kgETSlT4+lhRgV5H7O29ggJFwqv3V83TgbE2I
TXEwQCX5i4psCtnAJbQu9uKtAfYxW1Q8p8yHi2l358/GGeDVIEqe8O5CuMIQ
QZzLN8DyIkpXuxPvgddz8VJyvQFKvdWRChwvB/51kS6dfgPcV9kQyHDpAwjq
/GfO+cUAB8JCDU1I6+B278yJ2U0DPPb1DKE1pwFATKA88eAr5E77onQq/COI
5XurabO8QrtMpcqI0laQ9r+cNA2v8MGL8Kw3xV2gfiI/h/XxKyS+/bGYEdID
ZtF8ZcovXuGv2/49CVZ94MVZWh9i+wpf3XZx8bo3AFGZtzp6fF+h+F9+AinV
EOTzfhiijXuFGvsPZMfHDUNTmdjMvcJXWJmSRf+MehRGsWnJs+kVPvHbvsCK
Y7DyUXqzbvgVshylCli4Pg4Usu1ku4uvMJXN+FDJ9DgwDcjR3CIxxMw3VWPP
708Aj1ofgzW9IdrakdeeMJ0A8dlnZwrPGeJy+7T7J+UJUHo1eumHkCHesEiO
YTy6xzer6jcuPjDEjeYOqbz4cXC3nRZ9qWmIDy36yb7Sj0MYyQuZRHNDFFr7
Td5hOgbZXt+efvY0ROnAN9pFdaNQR2v0nDnCEM3k3zzm2at/kcXC6l2NIYqz
B83OhQ4DCLnFudMYocboovmvpgFQqKHI/MBmhBCi6mjIMgB6d4nF29eN8PzZ
4NEnVv0Q+CSg1VzZCIWrau0Tb/TBvGnMmnaqEbZVDr2bWO6G7U323dhyI2R8
m11z5mU30LkkHxhrN0If5sQjz2e64ObbLFaFNSN8cyK5ubKjE2SPX70QQGWM
xuwNn9vHO0AnqvB6G5MxOtMep9/61Q5vM8qlxEWNkUJGcbqXrw0Sr4k8dlEw
RoHWbmMWjU9QWlqrVvnSGH9kenOX+LfCdFOzGd9bY3QKsD7ATt4C/DMDUZyj
xlhWoVC1cbkJ7hkop2ouG+OVouf5Ux6NoP5zPD+K9DWKjw3JNE03gPfubNMx
rtdocln24HxGPUR76nXL3XqNow1f/YeP10MBzeKo78PX+DyY476ARx2MMf9a
2Wf5Go94B3elmtTCzwSrbfR+jRri/CYOizVAyb1F4Rj5GrXVEr7cNKyBq4Kk
zOu1r3FdK7zs31I1iGV4JZhRmWDDTkKboFEF7IsXq52hM8Hhy6d+M8eXQ1Po
v88KTCZ45ct47/JIGdz3MD9147IJbs63HSnUKAUFTY2wbXkTpFXgqudNL4YT
z5jeG6qa4C3HCSDfXwzDD/r7x3VN8JlMvYf7qyJQv3WfvsbGBHPq2r8fwkJ4
eeLGW0KMCRYnfl9MZc4HbprVrPVUE9yNTI7SjsqDRfLsTy/yTVCrqEehjy0P
TH6eOSDdYIKnjy8a9+jlAO/X8fPl7SZowmmYkeeZDesTYZIXB02wmv5oEFdm
Fti10RJoFkzw/gFTynNUmXC7viXB6ZcJRspThD4UyYCdMkLtj797/j2miUr2
6eCeurXTfdgUUyc9W40p08DXbd42hN8UhfCImppqMjy0jQ+jAlO8UCOw8bg6
CehMVN/bSJniDQXRvgNn9/hPrWdNWcUUZw+K64qQJIKigh99m44pvqCjJvpa
JADTfSleYWNT9Kh64iywFA8xgtWvT7ua4ugF32DZ73GgyWP7NsDHFDlkSS+m
msTBmXN82aRBpmivbSz9cC0WUukzFmZSTHEFGBX5rseAwUHdA0/yTPFs+yfh
exrRcImUjaupzBS7T8VJb7yLgrzlYN20NlOkHjjxS+zknp6ckyMwDpii8SWH
gCK9COAbO5To89kUTY4rZrjXh8NGT1Pt9ldT3Giri3a5EA5lLa6ThqumWFLv
+iczMgwcam7vjm+bIiX9Hzlj5jAQef/7lCyFGd4LlhV5nhEKJDkFt2tozXCB
NJ2p4l4o1CUZqVw7aYaXDw4q/d0JAUIkl10Cuxkuqj4gDWwNgbuBM2H0F81w
cEtZSC9/j2+IMe8JfGZo9+FQRl5pCLQ5Kw2sC5th9wOPfN/5EHhrdWz9xV0z
1PhP7FKNWCjIGXXSD8mZoXrhc46ugVA4quPDK61shjJZ5Pq8OWHQryzxqFzb
DA8TTy9ZDobDiyH9v96GZhixT/yMvEQkbD55m/rM0gxpewpGjjFFg09vgfw5
JzN8/OLtYyv9WGB5NPhvzdMMTaKsnDXPxkNOx3Zavb8ZqvS86369mAAgw6YQ
GGaGvGKE8LuMydDVIr6rGW+GRbFKjxmrUkHrrn4GT4YZPjuT+uD9QgasNfg9
2SkwQ36nCR3mkhzwFCsgaa8wQ13CnGdveD6crBnIjGwww1CH88LEW0WQLrz9
1KDdDOu22iv2Sb+HmxWnyYQGzPDqN1ld8ZZyaBMUz6b6bIYff9cK+9dUg3qJ
nuLAFzNs4yn63RFaCyvX/ciTV8z29nV9ou2BBnDLz88x/2OGpgWvvK/nNwE9
z4CSGJk5LniPjXl6t4AA9+m8z/TmKFnx8cOXuE5oTr2jksNijnJ/LeLu63aD
8lk9Ssez5uhQ/fnm/FYPOLLlqzLdMMeMdCGOIwcHgDamn+obmGOBYtzbIfNB
iGPeKngvZY7/yelcvfthCHjDWdU9H5njRrnGNtncMDScuHPgibI5htz8ZBQx
MQJPg14WcWibI7vb7aMHU0fhyxFfjdVX5vggs75F4tYY2PjnHay1MEcZMoMP
sRFjcJCmv9jf0RyVK0qYfzSNQZTPH011T3O89qKFVbFhDC7vZ6W+7G+Ov59z
mVeHjUG1h9j77VBz7P7edZr0/hjIkb/Uao0zR22rrA/Xpkdh2uUNTXi6OVYd
uHTpl84oWOzklr4sMMdY15mMI8MjEPpnk5aiYa+/mzNxb1KHgcv6VHlvmzmq
SjpSBuwfhvI1Ud2EfnNUWIxIIegNwcQPnwr4Yo4a+SOay9yDwDnPomd30ALJ
yIQcaTr6oERblF6a3gI7931M2Q99cHdKt5qBxQLnSNZp3Qp7wWAs51jxZQsU
ovdI+JnSA/k9WPtDzgIPbI4sR5d0gZicrmG1kgW2vql4mCnWBX3tRAY/LQsc
/tndnJbYCZvNPUbcFhbYK3zmreJqO4h80GHSDbXAVw7J54p7W2Gomf3PzzgL
PDjxUmHyQCuY90wMOmVYIJfjwuKGRAukzSkGh1VZ4MgTLUXBzr3958dxi7Mf
LXB7rnqMluUjjG/2yBd0WaDOB3ZlLuMmOEr9gK5txgKpfW4verE3Qtbxgz8U
lyyQnCc0182tAe6e/tg+t2GBYce/h174Wg8OvKJvdg9YonC+2aGfNXUwp8hP
ef2qJbrZt9p1JNWAi9bq7AchS3Tyu2/he74GmAxz62XuWGLQHIv6qsoHeOh8
wfXFU0t8cUjo6ZRPFXz1ntf4pWGJC5xZon5ZleAemCjior9nL5C41/VVQGny
qb/hDpYYvzNIQyVYDvK5IyPnPC1R19Jl471ZGSyVhpYV+ltiZIF/lkBhKZxp
O2LdnmCJXokf/y2LvwffVYpVkhZLtHzUOTeYUgTn/tZ1+fVYYrdqebvloSKo
pXDJZRqzRN6+TY4Ui0LYOLllyPfDEveTvrkkqFAAAWfe36/dtMR3Vvz2z1r3
9tdLFtwPyawwPEI21VM8HzRh+cvL41Z4iGJyNEo8D7akMpvWWK3wb5x4QGBQ
LgTL6yW7clmhatmgNGdqDrTqTmtF3rLCpObVfaemsoDPd2C847kVtm6Zuf1O
SIeO4HeVKq+scP+B4YdR02mgHysX+dXCCkn+e5y8cz4NYgpaFcm8rbBjxItC
pT4FBCu9bvj/Z4XxFHf8qRlToLdR/ARLpBU+Ej7L9cU8GfYPV/fy51ih8ND4
jxDBJEiYti+oe2+FHwVXD/MnJILwouB/srVW+NZ/csmbLhHMdgse6vdZ4Vb7
nAbJdjyMnk1tidqywsqbzw7UUMSBeEk7nxe5Nfp81b1AKxALOZJrsabU1miU
fOa1k14MuL0UtZJktcYW2zs5w3NRsPj75dTV89Z4UMbOW/JaFDz1fivDfNUa
zzYxaDd7RAJ3+uiZFVFrLDyvOCQsEwFBQmRvR+5ZIwOV/5fWD+Gw08L1p+Gx
NUp0XTd+C+Ggpyyrk6tqjWX6dJdX28Kge8GyM1zXGn8lLE5G6ofBTfuomwRj
a4w7lZ7jwxAGSYfqk42trVFKR6PzxXAo0EZ9o1NysUY589rjRwpCweYSncMd
ojUOJI0puSeHwnSlwJfLgdZIQaiSFSoNBZkHavInI63xYr3Ds4YfoVAy7l5F
lmSNHzmURP7Ih8Fp4wyupSxrdEUJd7KFMPDe6Xo3WGyN8kz1qUPV4bD69vdO
bbU1avIyv5YdjwDV06wGWR+t0fGIVUnb4yhoyhXvD+myRlGt5U2Ovf3gKr5C
12FrpAwf/Jt8Nw4iuv7LfDVtjTd7Ko58+xAP+56Xnnj63RqLZmWqPvongvHP
CVdcs8aU6SjemKZkGHKlWOL+Z42V5B+jAy3TQOzoJcXjlDZ4mf4I54PcTMhK
kK/fpbXBDafMOgevXDh+3fbKAoMNGk6Oy1EfKACn+tjwPjYbPMXCXMORXwRf
Hzft+3DBBt/1dh2waHgP8rOLr9N5bfCxPSWdl3QFVFrQj767ZYO9iTznT4h/
gHMUNyWdxG2wqFN98PRILQQEa+brPbDBP88ihH/cawCdkmwvYQ0bTI/muV5d
1wIdkn2r5/VscOeO+eZ8WRsIDm6pHTW1QQsqBl/z1k44tHmX74ubDW65vt8m
kvaChbdxbPcbG1xnSWKe9+yDiZPBByuDbHB3aeLW3+1+kEqvsEyJtkGDh4xb
I4qDUCA0PRmQYoPSdx9/bA0eApbW/TL2uTbYxciVmZ05DJ7KPO91S23wOz3j
gnXQCKwsPDkjV2uDA/THzQruj4KSvYPfzVYbvNtWc2i3Y08fHUrc5Oy1wX2e
DM36rGNwKapF+/CYDYYW99ea3R6DkEsrHX9mbfBFPrNU5eUxIKk6cXN2yQa7
P+xQvtocBYMHwskdGzb4s1jAWDNxFPrGtenKdm3QuISlyYl/FESMfewT99vi
6vKcLWPxCKTt5M37HbHFN6YrFxLOj8BR/8FHNky2yJOZMEr8bxgcTu9UanHY
oru1yM69jSGQxfvvbvDbomfT+KeL5YOwQv6dYV3YFnfWWdYKTw9C4EefqAJJ
W2SXH8he8hyAgYetyZcVbfFY68+udtV+UFWTLuWwt0WaLinZ8cu9sMP27faU
uy12j6vHW2X0QNysd22Mry0eaL3r84K7B2ZeNbcyxtjiRLRnNitfNxjY3R0/
XGuLKYOdGa4jHUAt8uV5e4stmt4M/LpF0QHZpF7zPj226HtM8zX7jXZY8W76
QTFri86/SHxm0z+BdagE2V9KOyy3iQzWam+GkypznmWH7bD68pn9OmeaoZzV
45D1STt8bsPgumP/EXaSG46tXrBDWW83brfbTUAounP+q4wd7joLaXj9qIdz
NjOZyU/sULGVl/nwi3r4eMv9qra6HSqlzcG9yTo4WF8nNPHaDnn/9Xpbfa6F
/7pFZfoC7VBIJeoPJWUN8AZPdf0XuXfOcMnnMM8H6FN0fSKbZLenJ6euUihW
w8nJGvXWYjuU+BXUfKGiEmKWwbRmyA5lUhVb2erKAAs+rztO2WFU4cAvN7oy
mLJ0tru1YIf8K9NNOdqlwPmv2r1k2w4bvmXYfmZ4D5mHREKyWO2x/BHLkTtF
RSDTOc5kcN4e2dydLnidLYLlQMfY81ftcUPpzcOkiELgZapKSxC1R/vRslSy
gAIo5bpdEaZjjwPD5u1hSXmgZWNhfszYHr2J8uqPufKApjnrYoC1PdpeJa/R
1sgFrZenorx87DHb7nH6zH/ZQP3+iQJ5kD1eviSeLFqcBe8p31I7R9vjr4ru
WObPmUCdsuNglWePixoG034SGVCyLsC/Wma/ty84knW4psNziddLRvX26P7I
ZN9wfRqUzH5W0x2wR5XUA3+LFVNBk6NWROGvPeYrDJSH1ibBQfM/G50UDng1
svC6CFcSFNddy71/2AEFeLmok98lwkGthNN3zjjgEU9HFh2bBCjKHxmsvuiA
z2YmooJ/xoMGKX3ATX4HdJ/yzcDX8VAU507CK+WAGUFvBTat40B9paI0+5ED
vqpYiyYlj4MDuGZyQcUBX3Rvh7KcjQX1zzpTbMYOyG2YQHvJORr280SHR1k7
YNbmuYMV5VFQ4NT/6KSrAw6/7jOMJYkCKlbJusNBDqgXU8T/OzsCCoyc7N5E
O2D7p0ItBYa9972qhJcq1QEpyi93dr4NB0qaHwtueQ7YYuTDw3EiHPJUzyfu
lDmgyJ2UAuncMFDO0lCxq9/rN1j34KpqGFD8DaXfaHNAo7CMyltnwiDvftcn
0wEHLP/8KU6QfM8/cj9h6bMDrsWx3izYFwb7vuNt/W8OeOikX2TvpTDIvWm7
NrvqgCtEv//m3Pb8ffKzNP864N2jCuGcdOGwb+SbzhiFI65cO5vq+Tkcci6c
OaV42BGjz9Q45u9EgJKtcn/vSUeMqBbMG3OMgn0tgX6yZxxxXvMgyYRJDOSc
/CTx6aIjvqwHSYs9fBX1yHck+R2RZf/x8sEDCUBeequkTsQRp7pdn2bsJkIO
lYWxiJQjji+/fnDvVQooPss6V/7IEb+eCBaUfJ4OZKmzE/wqjuijd3l0/XcW
ZG+whObrOOIvpck7zxPzQFHyiexlY0dk5UybceYtBLIQP6p06718Njus3Hwl
kDXX+IHT1RH/ZqUsquWXwTP+Hes4H0cslXlqz5FXBWQeAldZghxx/U0sowBj
LWT1GX8Njd6zg9od30bUw1PO1Dj6VEfkLBajyXvWBKQWnxX98/b6IX904Lp0
Czyll2vxrHfEwxIU1V7RndD17SeNZpsjGpjbqO5/2g33at7JC/Xv1UcprxE0
1gMNIfyhRycc0fk6HflJlT4QNhoc/T7viDqGa4Stln4ouWPL1vjDETf+pXYH
sg/CVSZm3ZhNR/QgTI8bKQ9BxkplujWpE/bF91WkGQ0D50f1ZbmDTkjn1fBb
48kIxESTXOemd0KbxzlKPDSjcNIiwZqcxQl5hA78TQ4chcB74pVjnE7oaLrs
HjU3CtTs8yQll51Qn164EvePgedvLwl/ASdsJBSkde+MAknHBR89cEJTPQMB
us5RsEv61CEq5YTqoW47Xs6j8MvOiJ75kROu2U2LjZ0YBcNHhxXXlJwwJ631
083IEZg/nx/VruWEATufSvYdHYGRvrWzLhZOSKHPvJ33ZQjqrjgIzoU6YXLj
y7QC+wG4TcHqWB3nhEcsZOcYZvfwGP1QG5ruhEviORb8sv2Q7k1+/17FXn1x
wrPVV/ogYNpHLXfCCfONBoNPnOiBg2WXEry/OKHZ1IPK52HdQPDvmH++4oQx
5oePbp/qBuvbR02OkTnjUTupgSHeLlAPCXezPeuM3/ptaYLI2mHI8NZH+SvO
eJChjllEsA3k74wfunTDGfnt76jpmH8CiRW24AkpZ5QYVI1596cFLt1LS71j
6Ix14e6RKaIfIYXt3iKLpTNaqPl+fRbbBGy/v1/dcHTGsXqjeAvSPX2exFOe
5u+MW0ywz7qnAbb+lbTRFO7F111os06qA4s+xSNfKpyxvZC649mZOljO2HpS
0+CMZHFe0/WJtTD9TOSz2YAzGsjN/BnPq4GW/Mafg3+ckWrg2k+2mSo4d5Ck
+D2pCx6JFv4uSloFL2+dMnWndEGqH+eiac9VwkL0s29MdC7oe53z+LRbOVzs
tEieP+aC6Xzcm97lZWBIEvi8gNEFWevO+jFtlsIPrbZhaQ4XnObmon1AeA9X
g74FH+dyQbLRLe+wnhIwa6SUn7rkgn/BjonzXAmsnRdttRFwwRuntojqY0Ww
tVhcnirtgiaxvOefuBbALdZeK/OHLphHoZ3gt54PDrIrvPDYBTcryjW/GeXD
bj535oCqC8au3hr0M8gDnLn7MuG5C/I25dcIjueC2zFdDuMXLvhzu803dzFn
D8TYSAoTF5y1tIzvYssGybTKZ90WLphoZHfguEQWeA0P00fbumAbQ/OLmdeZ
cPD2MV8+dxf8GDjxUXsoHQ6TEh20Q1zwF/WKNv9KCsjxpgjyRLpgn4xdBpl4
CgRq169txbqgweV0iSPRyXCs6Z9hYLoLSjjnpNiqJ8HT30wX1HP2+nf7eTOs
KRFCuQTnLhS6oK0L96DX9URgemOmVlvpgg//dsn4MSeASqU/o1+tC766S5bk
EhIPUUtZ/YpNLvj0wBmVQyfi4bTclwcrnS7IdeUf3eSZONB03Xewsm+vvkyV
W681YyGhgL3Ja3ivnmd3n4YQYoDzuKrI6RkXLL7uofp4IQp0JW23Fr7s9eu+
VNl/KQpSrENKShZdMHhmXdjTLhK+phWauf10we9qdu4P+iLgwkjXlYcbLhhx
QEXo5q0IMDi0vMC47YITeO9DRl44ZN0+lDq364I6RgK/dAXCYcmISzt/nytK
3iMsW3WEwZVYidOOB1yRNPN+Zbl9GJh0aY1K0bqikn+j5jPRMMgndQk9Ru+K
NyvF1uI5wmCVN/rxJIMr7g+jupZyPgz4dMoPZ7G44o0ttsNFj8PAMnjwkzW7
KzaE3agM3eO/kqY1rzvnXHHu/TXpFfFw2Px9RPzwRVcUo93Ylj0dAUIXeEhG
eVyRgopAd/ZBJJxY2y8dwOeK6duES4yDUbBWPf2fhJArkgeNdCb3x0A3sXJk
S9gV3ey+Zq/nxkGOQghHnpgr5sgP3S6QSoA3p00Mde+6YpPl3LVp8STQW5Au
ZpJxxeeqYrxRJSkgUcyx0ynnir/hzhJVQTqccfkn6fHEFf9uFwv/lcmG3XuD
/jeVXZGV5dfMmc48GDueP/RD3RWdq14uiagXQvmkD3uytivOaxfli6iXQGim
joGynit+/uLPVj9YBhZWIoWHjVwxn26U3bmrCuRFT/5tMHVFug3SmeNna4GH
elXczsoVX10KbmiPqwfqwU9+PPauSIjtp6fe46dv8ckDs86u+M34DPU7bIEm
Q+fTEQRXlF8jRCo+bgNXsuv5+9664oujNs4nNbtBvZ16qyzQFbuiCZWB/3rg
dti82OtQVxy+xMdA9V8fMGrXvOGMcsV1K5Kgx0cGYONyRN9wnCsyxsnFy1kO
Qu+m+Sn/5L35f6JiFCgagrz6By/EM1zx0rHwmVNNw/D27fncPzmuGEl+bCIp
aQReKZFu5hS6oorxBcu3e/pJinMUdUpdcfSvQady2Sic+1FEZKxyxYrGqBOE
H6NAXv62p6PWFZMnzfnlVkdhkqDHTGjaw5ud6+uV5lGokhXTEfrkigWhx8o7
bEYhgokle7nTFaH5TclZ6lGwmVtfT+zb+19crXkyiCPwJK9TRGnYFXO/NGf1
/x4GXvt0L9o9iWykLfl5RWUY6CTdu+qnXbGOgb2NsXwIWkcFtK4suiK3a6UA
nckgpKbQZc6s7Nnrst9zPw0AwXThV9j6nj9d6bDKhQEAqhgP8l1XnJo6l+K1
1AdFvBTpQ0fcsIvpr7xifA/892/ip98JN9ympe0eZ+gB4+bSm3eY3XCuMDf8
SmA3XFA3bMvmdMO+gCTiz/+6IIbY+8Pthhvukp7PdrNuB3uFbEHB227YYipX
QhndBoqnvVyX0A0DS5ot+5s/wdHim/SK99zw67i3cQJvK3hNxgtcVnNDO2Er
ZoV7H6HNOE/iv+d7+baHzpKkNwHdv2qFdV03TGvjVtlP3QQRjGNmVcZumHNS
VLdkogFy5E/kPnBxwyEhi5NmhXXwa5KzOp/ghpU132DmWh0Ivr7efpzohteu
FI70F9ZC3Ru57+P/uWFdj0/dRG0NDDT4nDdOdMMdHicX8v3VwPw4XKAn1Q3Z
i5aC1m9UgeZUqoRAlhsar9CZE432+Olfg/ZOkRvWGwTSbH8th38Cu7Fvm9zQ
wsW8mPJUKYg10uSutrqhA40k/T/L9+D5mKX6aacbRsodOGrbWwJ0JkJjrENu
+O93ab9XZDFwppufzP3mhi6lug1NqoWgf8PtPP2yGxZ1br/JGyiAnMYAAetV
Nzx/gOmGsEIBCE5nK8C2G377zrk2qpQP95m/BnRSu2OnhI6qEGMuBKRvxF4/
4o70x7ScacVyoO8GRW7ocXekGemJ+GCSDeoKZ9o1WN2R/QiB78SeHjLzUz2w
wuOOTaUF2WHbafCe+dVJBT53PKl+0kJYNg3+ptueLxV0x5RrNu+SU1PBsylE
wkXUHbNpUg5KvUiBTwrJCrMS7lhJL1h0vy0Z6GYKtaXuuePP92/JUwSSIWK3
y5XusTteIHJo7DIkwWe/zwEWz9yxuSzpUN/bROBkWY4dUnHHg7IcPdkH9vZt
wUPVcTru6OQ613f9UALUmkpsXbVyR+q0Aev423FwUJKNY83OHWvlRAuL38WC
AtP2/ffO7qhydd3Q/n0MzNflRQsT3XHkfDrHb+ZouBr6ponkrTv+Lm8ccFeL
AttXL37UB7rjsPhJjX0ZkVAHoie9Qt3R6nut3y2ySKA+xiJ6L8ode7Xo4oRf
RsCTrxv6NPF7+BqdqhcZCYeYyu7ArmR3jH002/BLNRy+BmRVvMtwx7eCcXnS
P8Pgmq7X7NPcvXNb5Rc94WFgJ6RFw1TkjsoJQ6eilMKggUZYYLx0r5+8E/Xh
fGFAM82gEVfljpqk5I+MecLgacmql3adO5bo3qLgkAuDWJ/2vHMf3fFiXevR
6ugw+KqeNvztkzt22G2+fMoeDrzX3cmyu9yRf2Lnmt1cONhTqV806d/Ds6Bh
Le53BDSMCipcH3HHX+dlLpq/jALaPHrHjYm9fAKKuY5SMfCMsJxcNuOOIiq+
VvmKcRCn2NLh8NUd+a4+OJUxEQ8Ll5J+w9Je/zYErbXGRLhO6sxGvuqOpcOe
lFlsKeDQryTdtOGOp4cIH86Rp0NTOp8ZcdsdM29O/RfmngWHnQ5HypAQ8PRC
w9UC1T09JL9Qf5iCgD6/jWXIJgog4VzjYs8BAk5Mu/2r7iqG71uxx0NoCYj3
O0f4RcqAr9NORImegGwjebHjl6rAKfHJS5aTBKw55jAa3lkDH62vBnxmIeBK
mrCymnQ90MkcKktgJ+C4QPF0zG4jKLPNT+meI2DrQ778O9+bIXGt5uCFiwRc
EpNTu03WBgLRVqq5fATMMB3msBfpBmfTRx5mQgQ8ICLS9XqyB5olLuXwixAw
Uano8HubPjjKRDW4KUbAn/S0X2b/9YPK8tRuxV0CKpGEovuLQUiqq+RyliGg
3474E/v0IVgOCX0k9oiAQtKMv2Oqh+HGKzM7iqcEzL9174pc7Ai4wIPEZmUC
WsQoh/HeHYUWeq62NxoErIo+a9tQNApHv5KtP9Qh4HRm2pPob6OgWjl+6qj+
3v1uHkeEF0YhOaBUst+IgOyVfQ9Vq0ZhWefd6zAzAlJV0uqtGoyCoJBxmIo1
AX/PFfhc3x4BVxrpWlYHAu4U+ECd5Qi0TnEsTLkQkFRRy5B3ahiOlewcTfYg
IAtDfumw2DCo+Qzf0vMh4CfuZ48GY4Zghdffb/kdAR1D3Cng0SAcJ2xd3U4h
oNavxNafLX3QxHyQzSiTgKxtMTedbvaBVSHj4c+5e3jaDZU9z+mFoWnBpbpS
At6dPX7hRVwPRIlap/u0EtAw6Pfw/uwueDDsGfa3g4Cneuwfqwt2wY5JiJdx
LwG/P0g6kePXCZpxxbryYwS8b/NgoWO4HTh3f7EzLRNwhiFQb6akFfpDyI/4
rhLQNNzxRvJ2C3heoSfZ2diLXw8Pc5doga9qvBNTuwSUOpe2dvDrR8iqNIlI
P+KBbg8ETBJ0GkFNwYXIfMIDs8ofD8d3NADtor+NH5MHtvW/UKq83QAmzLlP
TTk88L92o6wuznrgs1s6KsTvgVeuM++4s9fC3JF/pJlCHvj5dLObdnoNhKRT
/2QR8cB95KoWfnw1sDl0sZPkrgcaMMHBlrRqqLxh8KZZ0QPHLiVVebyuAKNO
W7ubah4Yh/rPOHPLgfUlUT/ruQcWDQjG7V8rA5eQtLsBBh4ozbKrf9ivFMTX
58kVHTwQdF+q3tsshnXfjdUWFw882zxpd0e9GFI4KadveXjg5Z4nvpbNRbBf
4WzN6bcemD4vE0uXXghtBdoOX2I98OhV2XimsHxwvGf+Silpr/7jOpNdLPlw
ZdpN+VOaB3o8mZ77lpQHAUcSBHPzPZD956xWj2MuKJhMrlnVe+C7jkukBjxZ
cPBh5b+7zR5IfV54/Y9SJny4GEbJ2O6BUxvJLUs+GcD9RfZkxYAHsn6u/vlw
Nw0+N1xk9x31QMrLXzl0xNIgKIGKW23SAzskuoavvkmFXbUPt3a/eSAb0Tlb
+XIKFN2KFO9a9sDiK+kTxp7JYMBo/SD+lwd29TSsZc8mQV/fFY07/zzQYXYx
+UZeImTcj3HzovPEW9TvOn+7xIPmBbs3isc9sUG460ofSTwcp3oadIHJE0Nd
Se0VPOLApY4m5ROHJ+b2RPKlCcaCQNy3nCguT+SdCGIgVY+B746N740ue2Kp
rsbObb9oeCrk2HL4hiduCrUN3DwUBdQMSj2TtzyRTd7rooBKJNSu8Y3moydy
+U8eKXkfAVY9dLNuEp7owCTSPs0eAZfyFhcf3/NE0xyoEowMhym/5nVOWU9U
Zj63lng2HEJeJe2sP/bEpF2uRI36MJCRdqH6qOiJamdodtysw4D0vCpdmJon
JsTftLKR2NMj+wQZ9bU8MecRT/XmtTAwnKY/c/OlJ/ILKksaioUBe80P7kOG
nihsQMNX6xgGA9Gfro+ZeGIMf0qL/GIY+Nqn3s629MSxkvLc5LBwEFVyl3Cy
80SaiVQXDv8I2BDQeCjr7IlTi94f3T9HQtaxW8/YCJ54XfRXyOGoaNBaPaH5
09sTySpPqsmMxgJD16penZ8n0gspRo2oxENbdofpu0BPnMsoiubhSgS3Nxl2
OqGeGP7iXH6iTjII6nu680d5YiAb5UDg2TRYktTypYz3RFvxmDkj10xI4BQJ
Hkz2RM3LMMkakAuKZEwxaRmeODoQGEDGXwC0k+sptrmeKKKf80GIvhjqq7pz
7xV5ouwZ4s8+w1KwicwuZS7zxLMB58ofSFfCFVti7WKVJ25QM+8wPa2Bmae6
rVV1npg8w7J0uLUOwvhEe99+9EQdJ51jMw6NQL6yOXu1ew8/0isyf1w+QWl7
3xLpgCcSXr+qj6/oAOPMvI2eEU/kNKTnl9nXDRxE393Ez57Y5lKhq5zZA0Mv
9PZbznpiuaHrVp50H7wVFz8i+c0TmXP0v4T398OdM2xMDMue2Ps5uF9aYhA2
d7fPfF31xEpvqh8y/kOQMz54sey3J7Zug/KxzGHYVTCpNf/riZkKs7XrfiMg
17b/2RVSL/RkIqc4KTQKCXfiF79SeCFZP2tBY8Yo/CoXcks86IX8y/ZXZGZH
QZy3h0H9sBfGNCyp9O3xS0i6QfbJY164mZ+7W187Cl/YyO/0nvRC6cNx7t3m
e3wSFjnkd8oLi6exn2r/KPgc5jOWOuOF921/BG96jMCoZxs5+XkvVFThsRFa
GwYny39XbK7uxf9Xsn9fyRDUy2t4aN3xQu6dCiNtjgE41vqb6ZSUF84+fHlY
2b0fXogG5A3KeOHrTln1sPk+2H+1dlTm6V69P0//IyvthYc0HLw39L2wLZxK
44d3N8QSKj7+NPJCn5Lv7XmU3bCy/Vgty8wLea/xbrB7d8G7BYI3u4MX7rym
nXK62AlDH+cnDvl7YQfn9Pfpgk/ADc4WTe+88PZBXRL/2VawL2E46BrmhaLi
Bc8EWFqBNVmKfyPeC3kqGCdbo5pB2y3jzWSRF861PG/0n2iEoj9i7JFlXnjl
tlTJu1uNQGk6WvKk2gvpghnvPIlugDQN6unWj17YZDR1ytO4HpZvGwsWj3jh
E+Lbv+TitQBFlB2vP3shR4Pl8OP6Ggi4GKvNPeuFlKz3v2lJ1sB1pq63sUte
ODpewh2bUw02v6/NEUm80abwnfaROxXQatxqJ07hjbeCVD9OWZcD87wW3e4B
bwwUZLgTXVAG1X3vblnQe6OaruLkWaFSIC9Y/0/9nDdGvg122vUohsrFuqWP
3N7oV9I0L7RSBBbnA6Sv8Xijc5rwsJd6EcxHcZPuE/RGI4lxnR+ShdDqpWGS
Lu2NnqnCY2Ti+eBed6nt6ENvJEu+Z7b8KQ9u//tz3kHee++9wd9sz/Igxyzo
80MVb7zmw4CkyzkQqNbycM3QG3XHzKiqizLhflhIhpqpN2Zq1M6rr2XAvl5t
yo+W3ih+XMn1nlAGWEntVIU7eaNesLuiRU8aKF+/fhkCvFE08rpCnEgK0BuT
ENOCvFFEmpaHNjkZ2tLaZ4+Ee6NS9fytwcPJIMKqFzUb741P/Vw/MK8mwpkD
0Yd8Cr3xrlaO7Ksv8TB6x+Dlr/feONZ+zT/UOB6CnG7Uq1Z6o/TU/f3pf+KA
cq3bjqfRGw8zDtvZM8fBhyuxA2Et3tjrSBPzVicWbPQNeck6vPFDQfJLvogY
WJigXOgb8MYpeu0fNqzRkMjYJyEy6o2CxWlXPxpFgapCfHzq57158JK9s2uK
hOP+xv/oZr2R0Mx4iv1CJHS03FKy++qN97JFct6FRIDXvgPFM4ve2G+um111
OAIQBuge/NybTyJFel9wOPyxTTQsWffGsJv3y5W5w6GgyKT59JY3VrjcCqfq
DINXP4Q5iTve6B5lLsTlGQac3IdcVsmI+K6rLuOZfBiM6wyNqlAR0Ww0i2RL
IAxCYpNvNB4i4r3C6davN8JAdsTs3RU6Im5TxpedVQ6D/cfxR+gxIuYS5I2V
EsOgVpbmPikjEZdb3z/tZQoHO5+RFINTROy9S3atqzkcrjemkvWxE3H+7S8Y
3+O/xV0LdeFzRGQyWgvo/hUJyTfFylO4ibixXbka/yYa1C0Pn6DjIeLjUKkH
nAF7/JE3Zmp7nYgLzenkjQfjoWshvX36xl48ME++C08A4lnrCzK3iehVVb05
4JoEYpriHsVIxJmr2+aRPSlAMjW+5ShBxPpfS7mFE+lQ9dzaRPIeEe0v1XrT
BGSD3TTdPK3s3v1LeXO3dvNAUDtDZfDxHh4NtzMq4wphfeZOd6wiEV2s87Rk
35dAgc64pJ4aEW8wqlHn3S8HkzmryqtaRHx588D8S+1quPyCjvfPCyImsHoZ
9TjXwsJ8emrtq737JdjucNDuvQcv75zyMSHifzedmmIHm+CMvtV+Zjsitrkn
fW3bbIPJb4edZpyIyDVmyvCduQuiDdJ/ZboTMd1Yv7qyphtOGo5N3PYj4s2B
JZHyjT4YWLRUoAgkoh3VRviOxQC8Mzrc2h5CxEqtx4t6vYMgt5wGIZFE3Gp6
ZkF+YBhoX4sVq8cREbbJiVs0I9D2Y5T7fDIR71676Sc7NgJEE8u4H+lEZOu/
xelpMgqSP2lPlOYQ0TSggOdK6yjsM0t741JIRAZN/gub30ehblWUVLqUiP53
uaKfjY6Cs/mo1ZEqIs4tKJhmxo7C7TWLxeFaIh6021TgFx2FLQtarYQmIq5Y
p+Webh6B9+upgwafiFglTHu35dYIWFiJPrjeRcQgqTonrYRh+GFtIdgwTETa
jc72WeUhyNqkyfGd2LMFeiqkCwfBwDaV48kMEYXKmSy2Dg3CrN0I7fwiEScv
NdQL1/fDiCPOUZH4YNOAHUW7Ui+E7Qwrd+3zwSl2lQrWlh544mzeFXbAB13v
NNG8uN0DXS4pFRfoffD750KWrCvd0OROHXj/nA9WKn3pZHfpAMK+FKpjF33Q
2ZR62CWiHUQ9wHGMxwd/VBxIf1fRBpWeZnpGQj54t0+o5OSRT2BLRT3BL+KD
ljeOBV2RaAUB7+THO2I+GFjW8hmcWyCfOCTiL+OD4j8ukqXsawbjg2ZFzx75
oBt756UU2Y9w6c0hbranPsj8lqi2GdsEKb4ix/M1fPBbkpjaumwjRPknfe8x
88GHI9xvRL7VQW2v2fl71j4odcWTn0qnDuYZRLVr7X2QfYv0s+10LVyNGx/J
JfjgvfTH2b+/1UBD3olW3xAfLJGlmVIVrYZva7MU+yJ9UDOiXe6WYRXQChWK
2sf64KfYA1d/R1WCYq1smX6aD2a+JrjrHK6ApW7vNMlyH4z7WMU+cL0Ujp54
NltVvYdf74CdKvE9CCqfZeOv98GT/Uz9QTMl4DZdG8rR5oMMam/GQ5KL4cSv
LU+SCR9U/XCGxe1/FF13PNXvFzcqiqQlKpKEUqi0KOdIIoWUMhpkS1lJSUWS
zOvuZe8te0T23ntdhRSSaH+Vxu/+/nxez+fznPd5v895zud9/7lX8kH9cHPN
3TfB2Oj9RXJvXx5YejP+zk8FoypVUYZtmAfp/KqerxaCsbL0Tep5o1zQ2HDL
9gVvCIryuYdsXsoGa1P1uH0rQnDznukZ+e3ZEBi58lXqqhCksV6cPK6fBT2y
ycaM9SH4ayHdZ6woA+wPjml57AzB78+kN7e2pkKoV5bPh10huIfUpjIpmQp5
L73LrJRCcG3XocXXHinwW1v8gNHhEGyTpoqt2pcMxEtGMkqnQ7COoiRxdCwB
CtnbriXph+B233Rxj4sJMPL6I2vr+RDkkIotOjvjQdY+eK3Q5RCMsf4yVdQV
B6czTPX9LELQPbKDrmgSB84LckE/rUPwbMsghTURCyV3a3lmbobgkyvuJR58
sfCqjHTMwi0E/W6SZ1/viwE+Hst7A3dC0CXz8o9t9tFwNvD3Qt2jEGzS/BXs
9yES3NpaFI89CcFhP5qQqXok0EVZ9vnPQpC6v+vNb2oElBvbJ+wODcGZT5Qq
0Z9smGAeHIsjhmC9SnO+nwMb4j2rUvhoIWiWKPK4f4oFVsZnXK1ZIdiyP/WO
vjsLduwfOFIXFYK/qzda+wuz4O2a67w740OwNtZhk24xE5I+fmh+mhyCpt+K
y/96MMGu1ZM8lR6CdFGR0+d1mSCfxntZ53kIRpxae65DlQkzAaE7UvNDcKHk
z+ObGkxIs9k0J1gSgo8Mf9w5c4MJN07EFziWh+B/wSknL1cwQVF678OWqhDc
L/H436QmC+b+FGsr1odgo9wirfAPC7I4J0RCm0NQ6WbPVqHfbHAubR+Ya+fu
59w3Kj0dCcoM0xj9nhCUz22K3PY9Cj55TNpnD4Rg6fZtigsCsZB73lllDScE
DU4+6trM1cdd5eeiy1gIZm02+9rxNR4OiPhXd02GYNCZ8d1uHxLh2weR4H0z
IVh8Wtp7uX4KFDazzpPnQvC4dg5ZaBf3eyZFdsvXTyFIFKqi7SNlweGnzycv
fA/B22zRnRPc76dFK7XMgp8heCo0dcFBPh9Ksd5j498Q5G8kmEdOFsJ9qXPH
PflCcRMhTJ8lUArqv0eWD64IxeeyeW88mOXwe9i247BQKDY96VdUP1sFL4s/
0ZlrQpF5LCDy6JMaeETztvi5PhRvDz3gxMzXAY8R6dOLraGYyDTUidNvgWql
raVbtoeixvGhc3772sFPOOXxg52h2D/hedBkYxcsaypfp6EUitrKUqv8NvZC
fZIOJ3p/KMod30E3DOmDgCc9Cf8OcdfvvJbCP/WDzvWrNy3VQ9E8wgBmjw+C
IMyoVgMX78fq7FM3h6B56+0/20+GIul6q5z8nWEI/vWn3k83FFe9H0hZd2EE
zgwFEibPhmKYuZqlEB8HhIvWm5w0CkWHoSMyv3040E6J3pZ0MRRXyxm4/2nj
AMFt18xy81BsJPgkm3Hnk6FhQY7dNe6+VQhLZ4wDonvBq9EqFG3/hB6/ms2B
7lUtmgr2ofjC6/7td9c4QJ4xXhXkFIrsJzB39L8RuNAw1vPeJRThQCxJ8+EI
bEi8EaHnEYoRF5Lst/8Yhv7H360z7oWi3lL05s12w0C38N0j/DAU9325lhTa
NQTiW+gv25+GYruHqQE9ehCGF6UDlIJDcWDNK9+A5YPAHsgwCCeEov2T5Z6T
twZgK7l67BwjFJOnPtd4a/eD9MqPvH2poehYFGTSKt4LU3tOvqVkheLxnoCQ
18E9kHEuouFCXig2LLkoDvD0wCHm6ZDeslCsUtywHxe74Ix88obejlAMNLGZ
at3ZAaJn/vwg94biyobSsGsn22HA2Xj4/FAo7snQUPV2bAPLIr7onolQPLhx
8FhEQwt4alvI93zj4r2QLxrT2AjHHItWkn9y+Vz3YjF5YyPwhq2eM/obim+e
tyybcGiA0L6ynG6BMDzDjqSfl6qHeGtxte7NYVjtT9E9XF0DDs9ctpK2heHi
rgi1PtUa2JvR8PecbBiqR9XGhmRWQ8kXj9quvWF49NPG5q6UKmh/3H22C8Mw
/uNcmTTtJZCTFJSJ2mHYK8e2zSnmzqNmn7Xn9MKw/tHimhfjZfBGVGmg80IY
sgbVdb21X8BiTLBFp10YrtHyjq8yLoaK2gnNcKcwjHr7a2p7chE8mT4ia+ga
hqKEqvHo34Ugojw90+EVhkrVwhImJQUgW6Hl3hEahlsyk9QG7PJgdoJtTCCF
4S+dlLu7X+XC8+VfDhnQwxBcZnYGmuSCmn7sUntMGE5WlnrOcP3PP9f/XoUl
huEJ30OR1mXPoY5qUKWfFoZvrDKld3Zkg+Hob//2vDCsMTmabimYBRt4jO3D
isPwbsyg813lTBjZkXFavzwMdW5Z3Pl2JQNsnMxE2uvDUFkgUs6xJQ3u/ypk
tA1x+VlnfjRrNhlSJjRR/VUYBtzJkQo6kwx9Te0zaRNh2HWgN3QyJwmUGO+O
Ppvlnud/zbcwMBEuP3J7830+DI+V6bB4lhIg0PZPsM3XMGzbE8R2cUuANwc2
jmr+DsOIrGu1XjfiYc2WOP8cHgKKj3at/zsXB8f49u7dtpyA4/OfXrnfjgN6
18lHv1cTUEvjt+nW0FioLe6Sc1pHwKdS0gRzqVj4FH2lc1iMgOve3pvc4RgD
Z255SBdvIyDlwUgaYSQK7hnzNO+UJaCC8+ZhQekoSFYPdaMqEJC8Rmn0jnMk
9MqIb+bfS8DDnYp6Vlz/xLMqscZtHwETZR6bWClEwN7Pyk7jBwnYhmf4tWhs
MB8qW2+oRsD6FP+2VSJcP1WpU/5Sg4B2y5XLhiksKEjutdmjRcD20dMVJxX+
//ubxeoIHQIGp5HXrWtngsidD4UrzxKwbNmjLVR/JqhfuXvt3jkC/jwfdtrb
iAkOWvwC08YELJJd9N7L9Uu03eHPL5oRsJNfSbTiKBNq1m4xrbtKQPPGewti
15iwsJjMc8CKgNPzYrnG6UzYOr4/Lc6OgK4rzUsDdrLgdGOFkagTAcN2CF0p
GmKBZ7ber0cuBBzsSI383c6GBNpA/MfbBPyRTrlmty4Suh5Ynblyj4DXqcbb
nQui4I/1/NeWBwS8T4tu/VcfA7vP3I88+piACaZiW9v3xoHp/hXaqU+5fB0z
OJHaEA9PJcgfxYIJGJA8cgfLEiGPR4r+lEDAjysFefm2pMD4dJrGNzIBHW8v
Tsz/SIPVnQenrRgErJzRbNG/ngVqRdXh3REEnMwXdA0qygH7KP0jGEtAv8hV
v56I5QPVf3g8O5GAJ0zlfC4PF0K1k22QZBoBefZ/eui1ohTmz3/eF5pFQElB
gccKCeWwRe3hyK9cAgqrHQgcN60C3e0rnzgWEfCs7NmvD5k1cEeQpjj0gqvP
r7Vbs1Zz75cF6b5TlQQkbRYtcs1vhM6BzAeFtQRcO/CgLcyvBX6/PLJTtomA
t8xvX892a4dLoec8ebsJeMTrUH071089uT0q5dpPwIbt2asHtXohx9yh8fUw
V4+dfm+elPfBK81vLvqvCfhMYrXUwR0DsGqXr3j5GwLKeQduO+c6CIdFhat3
TxOQbWJ4KCRyCGz+YziyPhBQ9dDNNoO4YSC/3rFO8BOXL5G0gd1eI1BZ//yF
5zduP2yrPGcszYFPXwQenvzJjf+tXpISyQEZaUtY95db34fDLzx9zYEL+iW8
43zhaGUhwC8/ywH/+6J1WQLhyOhfNJmv50BRikOAt3A4/qN3LA54cWC6r0r3
9NpwFKdWrDUU4YA4n4TQJrFwlI7dlHY+ZAT0lN3a324Ox2jJrcrD/w3DgyvN
4XnbwlHH0X+OYjYMWUHbz/vKhqOG1e75hYIhEH3bPbBFKRz1rl60GbYZhAHm
/vHzmuEYXOB4e9lgHwg2BMdLnwrHlMc5rH71Pjj69Y3NvF44rh/h2IUk9kKk
PuV9kHE43lzpNDv7uAes+L59qbIPR+ORkZFJpy6gKp8tJNwMx4rJ4hdZY51Q
fyXx7hU3brwDLOW2+Q5QKDb+/d/9cJScqB//ur0d5p0KlysTwnGkKvJHyUAz
SLNWN/0mh6OgpEv1gfXNYNRgG9zCCMcTxRdS3S82QYG02Bq7uHCMe3ud+8Xc
AFP6zt0HksOxOKZjXvp4A2zybqDwZoTjtp+JLzuo9XC/31M8qiAc1R/IByyc
r4NMvs6RG6XceAJXvoqX1sIrZfmoIxXh+LPNYlPHjlrA4MHtfY3hSPS8qmS8
ogZWwBFFIQ433y/n1zMXK+HITeLHoTGuXmT9o7QVleDImnme/DYcWTV1T19s
qYC2r0zVE/PhWPJCayDZvBz+Sn/+seZrOHZH/3y2wr8MlA1Ol776LxydI+o1
K/NfwOm+39HlPETMXhfG82hnKbyZVfDdwU9EM60t/fL2JXCf9+L14OVE/NTo
mXI7uxgylbJ2mK4iomxLXJ6OfhGsCbqa+nU9EQM7HkwHNOaD59y0oaEYEb9L
rbIKU82HUUP3/9LFiZj3MZU2ksT1W2LPTllJEtHZd/pGCzUXTibmvO2SI+Jj
ns//0TSfQ4aAeuieXUS0k2nODTHLhnVO9QcCFYn4O2BTuM69LBjbN+IHKkR8
kNrGd6E5A+5X8m/PPsp939klrbIgFSZkCE0rjxGRhyctce5PCugGiLvaahAR
Y4JNn51NgY36eyu3ahGRz150v9fPJHiQU2x3T5uIOR5/X4SZJMGb9SdE+nSI
uEx3eJLwIhFyRi5dDTlLxPcdFTmzhATYpDGxbNqAu286vWEDTwI8inPKPGFE
xIb65FWdd+LhjIPv0s+LRCRX2Vysdo6Dqe9pLAcLIl5a+/2Zyp4Y0DdT1ay7
TsRNo1GXaJeioaC8YmabDRFLVbrlA4KjYLP0aaK3HZc/n+GtF5si4fGT3sOD
DkR0CHSjkUUjYWbq6th+JyIeOkxWmrWOAAO9mQDCLSKa8++bV6plQ2GWu9Ks
CxEdHfzTwpTZsHXtn35tdy4++XZxw3QW+Hk8exjnQcQLv16oaxxkwfvBtTv/
eBLxyNQk3+0eJpxTj2wz9SJifJtWbyp3PhVFy3kUeBPRc9mp/8QMmSDJl7tF
9BER64OGd08dZIK/rXqtky8Rf0z2lvFy/dVsU/2NRj8uP7LhI5m3mGC059y6
HU+JGPVf6BqzNiaUhI+UPnpGxKtq5l1XrFkg9dXm+kgQEe3z5p6MHmfD00sL
godCibiz2OElyTEC5kq9ckgEImqvOGm08CMSzksuM/1IJKJLUbdx2s9oKPUl
/NOlENHXye5FQF0sSL8VT0mkEVGcezu5WMZDgE6CAQ+TiBscT6C7ZSJ8TN/7
4zKbiP8+hWi/HEgGY5GSqOJIIvZn+74lDqbBC7cT2utjuHwX9Y30c+tte3/b
nHMcEfP95kyyZ3Ig8IgJtSWBiMSxeT+Odz7MR0yoyyUTUeCUT8BF3yK4+M9p
8nEqES35J5Yn/i2Fcqsfwa/Sifh59Za9l36/hAH5CJpoFhEzZCOhfkM1fJ6D
WK3nRCxkmIgrWtWC3N2gwrR8bv+dfaoYTGoCPKZUNVpIRNeAV2Z77VrhMm9v
y5oSIm43+6wna9IBxJCt43fKiWjynrDzlnIPpJ+rnk2tIOKf/wKDHbK4fmqj
3XdOFZfflvNfpLb1w/jIKp41tUQ8Y5PyfNPDAfgV83zViXoienTcyflUOQgb
bY033mkkosFPwsqs8SFQ2f1zW2ozEQ/aX1/aNDwMegtRuzmtRJz8cmKNWuII
2BacOCjSQcQOD7s3HRoc8PWaBs0uIordcL2fmsIBtkaonkcPEVd5jqm+5vql
Qv59F1P6iJjprjSQxZ0/XU39FiMDROR/ZFm3pp0Ds2H3b6weJqJudE31pjAO
LL+w7Q5yuPW90lRFcx8HpMXrfG6/4vazimRaX+UIqL1yCE4eI2K5vehBL40R
MI5fTRueIGLNsXNblnKHwcU+L0b4LTf/H8PTx6SGIfHzUoH7DBGFhZvqLecG
QWRF+JjGZ67+/zUfaAvtB4XWA7NuX7n3R42Lec6vPtAiDn1L/M7Nt91/b4pT
H9zbLLNK6BcRJ36HLJmb9MIbpULVQT4S1ko1l9Vf6obfX81g1XISplaYPe1+
3QWbSv+ePi5AwpNriTaCN7rgrJauRYIQCUlLbBPb9Z1QZMIJctlAwgvbo478
GmyFrq2+1HgxErq+PLw0ItYKHyZkY/rFSdgV2PPjs3kLSN90LlCXJKFT8oMH
h780QbAv75iAHAm3O/P+u2/WAInaye/VFEgY9dPb1LqiHipXnfl2azcJOxg9
Px7J18M3KnVlnxIJu3vqPo0urwOLNHnV2MMkPBj/YtmRT9XwgJTXyqdGwvAD
9KtXHauB6XXc2vYYCf8w5G/em6qCntMXyLs1SehZ1dO/f6gSFva93hWmRULD
i0E72mcqQHizY/WCNgmfXDxk7cJTAdqzjz4V6JHQwpgu9UurHKx6VgZu0ieh
W2hOw0OXMnj0grrtviEJbcoWD0PcCygJTjcAYxIeU3TcUiNWCoqKA5nNV0ko
ZmnzY+lkEeiuv35yjyUJn9l+zWVFFYLN0gcOwYqEVbnOhB1LBRDdyitkbE/C
/UzCLfu6fCjLD40vciThausla45yPgxFbFKTuEnCQ1fVrmfH5MHam3sdX7uS
MGI2/NR8SC4oGZfwaN4mIZIaX0gK5oLeMS1mwh0SJptcUVAOzAF/YbNGh/sk
lCE4vhKSfw7/Zfrv/PqEhExTzh6l1AzYQFvz8mIACVsOF1IahtJB5SHbuCSQ
hDsu/ax7tiYdbujnPHkYRsJL6zXujRBS4dlB9S3j4SRUiQ33Ex9MgUTJhrwT
ZBLu8jC7OyqbAq8+ciYEGCSUuzfWYNuVBL/67bxusEi4R8nQb3pvEohVfBZt
jyBh+4q1CU7ERDhHEEByLAkf6UwwhW0SoFbpQPTWdBKeUyAqemrFwbhYxUGf
TBJKNviklTbEwu+/uu0T2ST0sAp6HmoQC4c6r/1Ozifh1vKjIcJD0XCh+D1l
ZREJzckBljX80eAa46F4s4TLp9GM7NWjUZDmEmy+7yUJ9YOU+aXrIqDBZOMX
SiUJ/ZOvncvcHAFvIDboRzUJt1QXWH98yIZ/8orbzepIGNSbGa24wIKtokUl
ZQ0kXPcwXPm9CwuOLuI5qWYSPrTSSjzEx4JL463Tvq1cvupZy++lMsG96ZLP
ZDsJh9wCcgZtmRCeMyF2qouEvKq7BPm488fyV8Ba3x4S1lRNdOlw55PKyT3C
L/pI+NOzXSfyLBN4Cd0rvg2Q0GV2VHY2iAk9g568SsMkDCnefrTxKxPit2/9
bc8h4TuB8JcdZBbcdqr+EfeKhPMavhIZrmw4WWj3mTNGwuEHcenRrAjY8E9o
buMbbn+Z5RjUbomCt7q5U4ZvufHsHY+KCcZAIfnSRNAUCflmpmx2l8ZCwOgS
p3aGWw9fBPHrkXi4JBc38GeWhKEtR28liCaCnOup7sMfufX2cW36BcNk+K/0
Q6vbAgk/R+e7ti9PgyZ+UkPGZxKOaBZ9P3YqE5j6h6rffSVhBfXP1PDaHHBg
cMq2/SCh0pT7pSLTPDg64VtktkhC6X+X1nB4CmGVolwu5Rc3nz9C0SfWlcCI
R2tG+29u/MlxJX5KGWRUuCYL/OPeL/xrrR0DKuGBoFicJi8ZMz53fpT+UQ1n
z5dFePOTkaRubCZuWQeSkZb0wuVk3BJSkprxuwHm3y0nLQiQcZj1KVmyvhkq
lDNCdq0i4133+ASfnDawrP3uGyVCxtdqutvtrneDyuoI70FRMsY5StXHTPcA
rwl6rl1PxvXKxyUO2fZBT+w71zMbydhcavHHs6cf4meDnZ5u4sbX3XQ8SX4Q
3FVV7ColyOiacPnxiatDoPWo3/LnFjJW+lDzb90chg1N9y8fkOKupbQnLhmO
wNu10pduSZPR+aP4jUpeDhRcrj+XIkPGwb+Nu9wec+Bp0o0zE7JkzLE1XRnS
wYFLC2tObZEnY/v3w+lPPnBA7mghXtxFxghjXufRUQ788DNXD1fkrt0i9Z+m
cqCx7d/B5r1kND787vGOixxgiiWp8KuQ8WcV2/va+xFwsNRTPL6fjME5Tz1N
nUbgaPrCzruqZNSRs5K8Oj4Mq75RpXMPkTFBgva15uwwZDwb27hTnYzj1jWZ
geJD8KDbX9TiOBnrHtRJ33wwCGe37BZiARmj8ibW8E4MwHy2B8/qk2RsnByW
GH3eDyoDKz98O0vG3xUXtpS59gKP9PN3SoZcfQJg3cX3PdDtaDzuYMTdH2+5
fs22B9z/RPePXuTqsTIrOMG+GwpkVavqrpExhOmr/U6uE86XHX781ZKMF9TO
06POdcBnI/UTMtZkbB1ut13l2w5KPifqfOzJmH1bt8xtoRVSh881qbly9Vou
dDBKuBlOuRoHObqT0Uuj32KbZRO8W2Gqx/Qgo8eChJBWSSPIqFq0fb9HRqsH
1mu+3GmAKMKtrpzHZAyQsXPN3lEHx3a6kcaekPH8tUXp/5i1MFLmcV4kgIwX
DZgvfq2tBfH33n1OwWT8dbLbs12kBshawUNyFDIGzlgr/lGpApWRMNZFGhkd
DlaLzflVQqcrydyfQcZSocytr9O48yuaOToRQcanMcnHpFe+hIDF5PHIRDL+
7VxuyxF8AbLh6XGtyWTcPBT+LehiKdTuzLb6lUpGnv26P4RSSoDnQuFbkywy
3jlzZq2gaTHcz6qdWVdExo51twc85gtA/GRjmmYJGa9LRJsYXSuA4pGWG64v
yBgdM1u5picfvgn0zLVXkPHMehuzlro8cLYa/xTYSMbjl6dnPPtyQPjnZG5x
Mxmd6naVJFjmQEb4tPtUKxlNTcOEJ8eew0z5/DetLjJuEnv+5YhyNlht+rP4
d4iMkAN2y9dlAE82z4u9HDLue8ravNY0HWJOLvO+8oqMp++9T1RKSINRN6E/
pRNkrCV9JW/VTQWTNgneO7NkVGh7cuVxcxIsPuU37J0jo0A7xJoqJAETPkbu
WyCj8tWt97eFJsJIXtWR+a9krPjjHipilQDeN9MDzv7g9gPJ1l2wLx62ylH7
0hfJSC3fXM7Si4erLHtX+z9kzFxxREhPOw7+njeqqP/H7c+grfpmzbEQLawu
LMtHwewdCs+njWJh3EckdXwFBb8X6+zQnYiGx0cXv2uspGCESdnsKpFokPk6
oRUlREGx1Hd7g05GgbVd4ZiZKAV/HjxWFNQVAcukY/aWrKPgDjf1j9flIyBx
ONBbbCMF1Z6U780MZoM2xb3ZYxMFk+lxtxKWWDB19sqmXgkK3pD0qC71ZsGz
Fads922l4MsHqX2zwixQqFLOD5ei4JbXRio+uUxo8pLgnZemoDPVYsrnJhMc
D/Abnt1BwRlqyYqbmkxY9XEuMn0nBS+IbFN9r8qE9OSBWUEFbn7iK/x0ufPp
jGXVEfvdFJSLXDpBIjBhTiI9oH4PBZXLh+/W87MgrJfSt0OZggPz3cGORSxQ
Cnso47ePgv6VCy438tjQccredfwABU/wvgs/IRAJLjxGFRqHKNix+dXBpw1R
IPpCTTjqCAWVlg3n8fDHQs5tWfMlNQqGuUWakV3iwGivSKrZcQqWhh6ijh9O
gC9T/30vBgoeKy+32nwrCSixE1piJyhoadz3J1EmFVTNW0keJykorzSYMnAr
A/rWF471nKLgQ8qzOAfb53CnPXrvvtMUFHxXGaAtmgdizwK9w89Q8Nor487K
kQIoQvfmj/oUrFjmPTuxpQRMfl3edPYcBa1Djyqt5JTBYr62bfp5CqYUqqzj
EakC1i3lfMGLFJzacewdn0sNqMlL8NqbULCeavTu3up68GbPRe64QkG7bxeI
g9MtsNV4YPbxNQqebn2ffWBNB5SvrjoybklBvVVaZ0qSuuCvL6Uv0paL78yN
pfjxXohReyizZE/BUNGaHpJTP+A3O1ezGxQ8RZY6UP9qAMazzlUU36RwLYnT
661KQ/DYXk1YzIWC+YS14juNh0Fmu6y5hxsFbYPthrN1R6BmZHVqz20KvnJm
BD9YwQFr6n/fVTwpKLq+JXQqmAPLDCa0wu9RMMva7BAMcCBJoJX08T4F2x66
Xu7jzptT1QVjZx5S8K1U6Wn3bg5M3Y/em+5DwXGUkQwkcOCZaqC3oB+3Xn9d
slVQ5MCoYegeDX8KbiuwPL2hZARUnIivbgdQ8KuZpBMcHIGROCaMBVPwaquc
cMy6YdizJo2/iMLF+8+Y7JY+AL67swo+0CjoaKfayV43AP3aubbbmRQ8o2V7
VfNhPzx6UNoYGknBlebH3Z0v90HX++YQ6yQKHszWfn4BekB2eccxVgoFY5Yu
OhdXdYOXdM/HjjQKSgtOtTtqd4OMyYihWjaXf9FLST6mXXCnbnb92mIKXm/U
nV2v0w4tY/N1p0opyDJR4tnm3QZSS1/uPCijYGqy4NvsglZo2rc0OF1JQfUL
h+1bD7fA5hihyIombn73R+223W8E5xdr9L+1UNAd7sTdGWiA2v71f3e1U/Ci
5iFLONwAN4W3WtK6KdisnyqTv7weKrz2yN4c4fJXK3jiU08NrKOp9MeNUnD9
skmRXMMasM9RDRh8TUG2VE7osq5qEJ0+NnNikoIFF3ySeTlVYG2snykxR8FL
a+POBylXQImL0VXDeQraRG16t/bqSxAOuSjy9BMF98wqL10klkNR9VXXT9+4
/ZTleOK2QBkIKjurNv7h9nvTXMq7AyVwRc/93e9/XPwP0nJ3hRRDrq0nfT8f
Fec28l0XmC4C88hHi1EruOtI/zKRzELIXBle7rGGiqeEEz4IOuQDv67Xr+G1
VNwid1yO1p8H5gHWR2ADFafGbgrf0ckDAf4jBSslqGivlJ/w/HAuXNOU+eK8
hYr/7e0cbSvMgQIfYZU+SSq6Bim+rD6cA1a/xzOiZah48LDejoCwbChVa33P
v5OKdaOrT+xLyQJRr0J5R3kqjmgdZ+c1ZsLL70EJB/ZQ0fdeztvbWzNAfGF/
RNNBKko6udDG16SCy17J4b1HqPhX7cbK3ZdToMFJYBNFjYoFZp4P5zKS4fYM
h3wVqDgNd8PPXk2CFrmGrhpN7vnrDxEyXiaCtG2OiMJJKhbyzOov25EIHRP+
wV90qUi8/bv30O942Cnt0mRyhoqJJ822vHeJhwfXzFa81Kei09VFV62ZONjN
2ev37DwVN6gu7a6YioXHEuJVc8ZUfDakfmf0ZiwMmfD9NTKhYohPFunAQgw8
7Rvw2nqFirlCO4ccD0XD6Lrq4sfXqMgY6HIocYiC/UYZ36csqdg3K3hNLykS
gsJpB85aU3H+rEJa5VwEjLf7uOXaUvGVgWZGN0TAYeEbz8UcuPle3C3hEsMG
gp7xR+8bVHy3k2/jmDAb3gVqKE7cpKLEg01thCAWHGtUcDzlQsUL05P3fTax
gLJ8fUqGGxWPmLVm/SthwqzWn7eiHlR0i5raucONCeg3LePpSUWNmqjxu1pM
YFR1W3LuUVF7C3tXCXfezP8ti0ZvKsr1OR65qMeEk8eTR5MeUtGzQVTyYQgT
IryJm4V8qXj0zad1zjws+FJ639TVj4p+RzKef8lnwelFG3q/PxVXlIVIXOfO
m9hDhn1qz6jIt1+PP1soEn54HF0XG0RFH+qRHeI9UaCfv+Pc8lAqjgV9UJMS
iYXEz6sJNwhUVOzUvKPtFwe/lBdbO4lcfh7aqghcTAAj5zcrD1Ko+Cv6Xfxp
ZhKkZrbpsGlU1PV9GaNpmQr/Zoue/mNw62Gh+ZFsbQZc2hVXa8Om4lL1wEjQ
0HPItA/hbYmk4ud1H/lUr+QBf/IdUI6h4g9Wk1bTsUIwf2vxkBpHRb0FiUfD
jBLIkdEr+5lARTEf73Vsj3IQuK7681oyFVt9zhD2OFXBtRipw3WpVPxtaqtf
+aoGHGDHEE8GFR8p7GAuXKuH22PyXsezqNj8bF1Uj2gTBG7bV1aUS8XU6Mq3
Se/agVJ58MrXfCo6/6D1eHp1QbSF2h/lIipGTB6wFOfvgfwYLUh7QcXViZFZ
r3n7oQJ0x9+VU/Gt4oTGI/sBaBo7+1imkoqT4T9vBOcOQq+PkYxFNRUzdiUb
xw0Nwettl2ojaqkYuCri376BYZipNLcZqufW74+Jf78SR+CrhcXyjU1U7Nd+
KRSiyYG//6yTjVqo2HWz0zQznQOCsQ46hDYqnk4vr6NPcGAd3ppp6aDi4Z8p
jNb3HJAcdwsS6KbiruC0bVFNHFDw9dx9speKZ2W8xh75c2C/tHerbz93//TC
ai1ZDhyv8rn5cpCKbCvhJM/sEdC19F/9a5jbrz0jLgsKI3A1Nszw9msuP/vT
zl7iHQYHJH96Pk7FaMHPp9TthsB9nE6ae0PFVZ165kHNgxAoHdtrO83l/995
0WekAciLzTMx/UTFResrEi7H+6AcixepX6iYcrBxmWVOLzSOl7G6v1HxxuH4
nbVyvTAqXc/R+8ldz9tYz0v2gEDcoMVxPhq20i9rjKt2wTrNUZ77y2ioUUI3
dX/aCVsnxuOKVtBwhC9axjSlA/Zvn51UFqKhzEHf5Tv/tMGVuN/2Mhto+Mr9
VGP4XDPYafKutBCj4Z1Tj4NyDjaD28Ty9AhxGq47eQmGnjRBwPY1cxskaXjj
oIFonlIj5MZtdxWQo2HFiMLJ7y/qoFxTbu1JBRpade0Pz1Kog4aJ3Xm+u2kY
487jcYtdC6PbVb/9VKJh4McjUZSgGlgRf+re3GEaWm8SmgunVMFrQtqYpBoN
japTBIelq6DYW1jH8BgN77V9XXfPqhIcLvZszEMa5t+0+vet8CW0CF7Lv3ua
e15UHUsv9gXEf6/anHaGhrJXjfpWzpSC95sdfiP6NHz4kjFap1oKe8rfnzt+
nobN5GsRiaPFEO5yZ57vMg0PH6RJ+lsVgsOVoYuqV2no2bJvI7GjAPC0+ktb
CxryZM6PRmoUwBcZ3tAmaxr2BkQ5n92dD8YDobsIN2noETzurrQ3F/bULhAr
nWn45qdQs0NRDizPOb/4yZWG+irB0ZwTOVAUJN544Q4N9Wz6n+9uyQbx44k2
Eo9o2OB55KMSKwM+7RJo0/Pl8rF8v1H6SDo0i9048MCPhg9yplUvb0+H+5+U
+cYCaMj0iGIPvUyFVwllMYnhXD0pY5w+5WQoIkoJDJBo+OW85kgYIwkIDx87
C1BpeHzZ23AyfxKgic7xG0waKkg9a5GfSYD4Vb0jynE0LL+1Ne3uRBzc/+/g
iesJNJw1l04OdIyDC2+ZaeQkbvyfTdnO32NhWcW1e9/TaOj2/lR7i3gsjKZX
j8ll0jDs5MtGhmUMFDJkdUyzafiyItkijBENdm6zG8vyaGhjd5QfpKJA45r+
w7kCGl56Gy9GcY6ETWdy3koW09DF7L6JalMEfDq8/qxhKQ1nTNasy1GMgCZZ
z3zfMhq6P8sR62KxIW7t8Oa8lzS8ZRRwibCeDff/qvtNVnLzU05X4GGz4PyH
6PcbamhIXBS7naHEAsUhXqNTdTTkFSB6a/YyYcWMnnZKAw2FhOSP5vozYfw/
ylHBZhpmLGRtajRgQpnAq72OrVw9u+M+Nh9kAn2TnExLOw35F07rNmkwwU3e
RUyxi8vXjW926q5MOHu4ZFVoDw0/a2u7tnczQV6H999cHw2TUquO7L/FAj4T
va/6gzSsL4DV0/pseGVHmc4epuGivcMc+EVAiecoZ80oDUO3ZWuob4kCcsDO
LtfXNLwqTmTc2hsDt+jOdd3jXH7O1wwEzsSCbnJxyf5JGnovIwU9JcWDTBFP
FuUdDRU7mg3V4xPhT/3puG/T3PPOvKsk702BoX4y7eIsV0/1m50E3XTIf8cJ
KpqjYU1yZ/rgymwgfJd9tGmBhi2Prq+6fTIXHJY7u9/7TEOVUx/1r83ng9bG
YrvhrzT8YSQetnl1MUjt5Lms9oOG3eNzW3nSXsCi6mnDiEXuffA+7ty2xgro
PUnW+v2LhgdCk5dJFFRDtjHn8NU/3PpXzxQc0KqDIBvZPRX/aDh+73o1fXUj
2Hjckt7GR8caazDevbIFJKj/BCdW0JGss4xEONAF3xJ0/2iupOP+e0m/pAa6
oSOf9DleiI7uW447dXn0QlrtyDt+ETpeLU91vb2iH/x7d4zYiNIxiLFxlPF4
ACwmb3bUr6Ojv2PXo6nRQVD7Wlgjt5GOYjTVU7Q1w7CB/1/Rs010lMi0lVha
OwIL63QzZiTo+G3yRe/x1yPQIkOKOb2VjulFTnFLrhxI3D9CSZeio/VG3n8d
zRzwObEjUGg7HduYP0euc/2N+fmbD27uoOO+xvO86zgcOGhV6Nq+k46Bij/3
S8VyQNT9r42SAh0lNzyyTDrBgQ+PdczCd9NxRc38o7yWEWggEfU/7aHjhqof
wiEwAnFxw5pGynTsGesLNkgZhge5Mofy9tHRZAvJ+/WKYdjXXSDlcYiOTHrq
qG7ZIAhP/FnXf4SOGQdG4/o2DMLUp1MCh9TpOPlK2fyrywBEig4v/Ad0zNvO
9NRX6gfBc3+qvE/T0c9AVG/jQA9MWpwqHD1Dx9PunXmVp3ugwiU87bgBHX1e
yu7Qr+6G2+Hbyf/O05Fale/XX9YFrzu0rZ9coaP4M/WyxpJ2uIlpL8qu0TFh
4ItK60wbLOUKr/tmScfn2zd88ZBqA3Fab5WNLR1Fok0M5NgtcOHydalTzlx8
KyJoop2N8Kat7s4jVzoe2fzi5AWFRnDVUGgvcqdj4ofLIrIBDUDYvuAtf5eO
ZoNz/l8M6qFp+sGwoC8df2p78vOuq4VLZuMqmn50fDD0aOlmaA28a9EK9PKn
I+nG8eO+q2qAL3vV4dlAOt6NekQ/vLYajnswqa0kOq72q7xODq2AtndLH/ip
dCQuZ+6jF70EcxMLrWN0On69yiN1Z6oc7qnJfclk03Hp+u667SZlkMdTYEhI
oOPhXXdO89wrAXTflNKQRMeZa+FHY9qKoXPy/t+/KXTcFDM4sbCzGOYaNLNc
MunIE8YjKjNVCPJhnauMCun44++KH86sfCj6u98qqJiOxwtrnh4QzYeTrvTS
6lI6fipW1ikLzgOrC1cd9lfQMfuG0bmM4FyIlPhQv76RjlKsuoZ6u+ewO8RA
8mwzHZ8NPnQQD+H6m9+5Hv6tdDRff/m/O4VZMDB2b8f3TjoWg86751syYW3y
iscDQ9z++8Y/Ob8rDWI33RgS4dCxpO8YWt9PBaWgdmWdV3Tcci57pLwzBc7e
pL4unqDj48kd29MDkyFgv8wx1iwdD7CsbzuqJMKmRidp3o90HEk3EyOyEiD1
cuEyxwU6Ltu4cC9QIAGa/XXbj3zj4g2dOZ3zOQ7MJci5sT/oeHLAdk3trTiY
zeLQBH/Scf5d8m73+VgQHnS+NvSHG79hOOneUgxEOZWcQB4GvhIu+tsjHgNK
PHzyqXwMlP+bsXEAoqGSekZIdDkDo2rzNXtdo+DcLtrCXQEGlnNMx3dmRsLE
y9e9YysZ+P5Xx6FbXyLA/bxCiY4wA/k5PwRtT0YA37Rb5HMRBq6RaR9YimcD
xbvMd9NaBr52jJJ4sIYNsqLLbX3WM7D+58ofF0NYUJBocHp6IwONbxyZJIiz
QPsoc6+hOAOJHWd2PChlwkD7xNrizQw0qzvffZTrZ+ytFH9ISTKw9uNo3nWu
n1n84TESsI2Bh8pk77zk+pmgkIqK+e0M/Ld7mtbD9TObpQUTLskysG04/eRs
KBMyCoyeVcgxUNiLFm/Dz/VTpyOc5HYxUM6Qz1qtlAVtr94aEhQZuPT9XPbi
CzZcdVdS/bGXgZbxcv5j4pEwv+Ke+DUVBj5U2xnp/y4KHkVU/67fz0CdQh3q
zy2xsEZFaGLvQQYS9r+2o9DiILbOuJ52mIE3fca7LVwSYJ9ZdNqfowy0OKyQ
EVOWBDUfp8Nsj3HzmxXUfU9IhQt++9zbNRh4b7VJdf+/DHgr5n3poCYDg7Ax
c8/6HLiTUacWpcVAr07jk2ZhebACRbYtP8XA7hVyl+e8CoHeZ8J/S5eBq9NG
mgvflIC8Y9x0nx4DVwkqHizrKIeSP7Otx/QZ2KriOOAdWwW6ZNWcREMGrjVk
x6VuqYVhuUdU4fMMlO3bYjvRVw83yhrveRgz0L8/RX5FfRMsGa69OnqJi+dT
VezbiVYIfWuuedKMgfFDhLNeUp2QvXp+5YZrDJyNafdO4PQAxB+e97Zk4PaK
fXKNd/ug69DjnkkrBn7KvGlhyzMAlq0tRWdsGegaJ5xQ6TQIny02ROTbMzC4
orvoQc4Q+H276rPlBldPE81TRxuGYV1QivWTmwzs+XHrmlryCCRIftb54Mzl
M12DLneWA6p5ansuuDEwgFK/MqaIA/Wn/EXLbnPzNfNMfTLNgUuc9m8yngx8
s6rsW8YkB6ZdNg0H32MgS0J3YU8eB+4tu/7yy30GJhs0njtzmQMrWelx5g+5
9bj4xMNtegTYe789rfFhYJjVUqPFtRHYXXP8xm4/Bl5fvJyax8VXdumZAdmf
m8+7V89Kdw7D5iPKP+cDGBjoUBZB8xuCexKDCWeCGEi1LJ4/8WoQDo3K/VxG
YKCAimF5GoXrZ643JNxlMLDyeLRF4LY+WKvlbNDHYiDZeXuAW0gvuMqK/VSJ
ZOCxi0TRg0s9sHfa1mA2loELTr1FhlPdkHpz+c8r6QwsY37YO9fTCQIGWQml
mVz909RLzaY6wE75ooHYcwZ+v9l2gMLTATu+JCZ05jNQ9N0EM1+3DaLvnjQ4
8ZKB4x4LCdUyzfDHdG4xupKB+SvdhVLtm+CKGjVhqZqB4vU/XH/nNoLEn8nF
ggYGLsrPrTW61ABUvycJ8l0M1GozSAkfroWv1ooG/j3cevQTf16nXQvntXsX
x/sYOKxT3aRdVANrBHcYsIcZ+JtA35aVUA3BYTWLwpPc+E+frGOZVcJ75xsJ
ju+4+NblrNrjynXD59YZNEwz0POHOzEo7CWsWG+V4DPHwH2DvvEjnDJ4zOQ1
+PKdi/cxv0FGdQmMe6UtGiwysOF2sLn5yhLQuGyUkPGLgV3v9ZTtLxXDb8m4
RZt/DNQILZ34+a8Q7iVgwqAgE7ckNBh9Cc2HQf8ZfVUhJmoc+lDmspQHh+yI
i8TVTHw8JxWy2zkPviqM6+utY+LQrzsfOBa54Jzts1i+hYmTCd/5fk1kg+9n
zRWfJbnPexGFw4WygaK6bMNOaSYmf+Px+aeWBSUvApXDZLnxou1LhtIzgL+R
ZHd1LxMftuZ4XW9JBbFVxh4kZSaa3993v0kqFRT0xfzq9zHxn/qpu1/upoBB
Lztq7yEm7vEMst96JBmYYwl9fzSYGCyfpjs/lwDpMnZv9mkycXH5+2cEmwR4
aavwyVaLiY1eMjWq4/Hw5kOmUIcOEzmvpxtsJuPgu5KLBJ8eE22NtImDN+JA
0H2f/KGzTJyaK8lT+BELexcLT0SfY2I1veM/T65/QfV753rOM/HDUnTA32sx
cP6R2rUVF7nrqX+XxGjR3H6q9HI2Y6Jz5pVvev//PwKdx8/iLzPx07f06/w3
IiEqWIs2cJWLz2rZ0R21EVAj2pSjYcVE07s8CeJUNvRdCK5wt2GiXYKaX9lq
NkzTz7Yl2zGxskbNEKks+DUsMjLiwMSVGo9sD+1igbBk97SIExPnVzuxTTuY
sM2S8v3ELSamxHz9+/kpE/YnXOS/68Ld71rrHnOeCSenNq3NcGPinc4j1i8O
M8Fk14jU2G0maj959evwUSbcuBm5Z70nEztXF7jOXmbCg+fX1HTuMZEaPMyp
SWJC+BdpXe/7TBQ90LUxSZIF8QcnLz5/wMTTYvalV9q48+1ekvXkIybm3NmY
XVrGhsYye7dNj5n48uq9GOfFCBj5u8vnzBMmRv2gkQKJUTCnORfq85SJ9XG3
9rrRYuCvfzY7/xn3/E1vTjxZHQdrm1xTp4OYOLZqpMo0Mh5khQ4UbQlloqdS
A83XPxEOGXyvNSQwMdO9VPVnXzKcJhV3PyFy18NX2oyj0+BKn9dYMZmJxXKL
6299yQTnTcc+fqAykXGlxviDWw48Nv/7axuDm19soBKhJg+oUVWCxiwmDu58
ajZ6uxCSx/3EAiOYqCZxIeZCWAmU7tCWLY9i4sTWK7o+G8qhzU5g/6cYbn0N
Hru7dkUVvE5rBtl4Jj5p0ZdtOloDn+dC9E0TmdhaduPiioQ6ELst6liVysRT
w+d0SnhbQHG4hF82g4leB8x/Gsu3A8L16GdZTHTo/K9FjetnHIXyeg3yuHrm
8n8TudcLj9zMnfMKuHpu9dQ5IdQP5EG+lWLFTHx0e6I7+dkApBzPSPAqZeKv
+NZLjZODUJ5wQeNVGRNjXBPuV4kNQ/fK30NYwcSmBxdvDYmPwJRL4u3EKiYm
BP7tUnk7Akv9Z0UEa5momTU4e/sO138c+57qVM9E4/CwCZM2DuyMj9LqbGQi
RdXtSTbXv6gJnnq9v4WJ9tejk/mGOWDgPH+P3sbEID9pk/IIDlj30df/6mBi
4UkJg83HuPNGDbKvdnPzYessqtWMQGjstG51LxOPCdroOx3k+pcVxEnZASZ6
x9/SaIkYhqKbRx4FDjFxazqvyoFfQ7Bq+ciM2Bsm7myXrnW0HIBtTn5P7r9l
YnlRNT3iZT+odu+Wej3FxL7yt9v/SPbD1SjvC0kfmCj5OJKY9r4Xcg5KVhz4
zsT/FAISxp93Q31EvSnjP26/fUpWUlHshhFe56+/fjLxwWRps256FyzrqFCo
+cvEeEl2Ko99J5jYWVLOCbIQnM8RVoy1ws02QaWCVSxMfoBXTq9uBd/9uU2b
VrPQpcjFOkezBdL/8v59vZaFlsJvDx0tb4K/9ASHW1u4zxucnCF+rYf1f87w
d0uyMPJmwkE9rj9RsP4WpSrNwp6bn5pfZ9WBkbJ275IsC+vLdQRXedeCHe3j
LQt5Fj7fcuWV+UwN3F+iCdbuYqGAu9e3JbMaSGycOh6sxELJoAt5WaeroXRv
+NBHFRbKWU0SfBuroINy+LbRARam0l/4yZ+ugkWLwFTxIyw8bTrM/JddAWcW
d61P0WShgUGCSKdaGWyomhN9o8VCV6dlG1W9X8Dos+cikqdY+FZQe/3rqlJu
Px1cRdFjocTtLOtbl0uAeAh5fS6wkEc+XzOruRDM/vL9K73Iwqdh2jY2KoUg
01D/+5sJCwW9DJMuRBRA/sUzizeusNDNwsbf+mE+DHhcWrhky8LYu+SUky65
EH1M4iPJnov/wKbAzG85YL9sdLbNkYVeTuP5dx7mwCLl+tQJZ+55vKNl0fue
w5b8m6+U7rLwkY3pgucM93vyvjLH0YuF6zdt+RwkmwGZJ74MJXqz0Llad3S1
XTpo9Nzt2+zLQmve3Euji6lg+dmvdUUQC3+Xb7T/aJYMu0q1mzVDWPh12/2N
ky+T4IuvYOODMBb6T/9OMZRLgieihJovJBbW0LXXHliWCGeHzlXtpbIw6Pft
hgdeCbAhdn2FA52Flyy8zkx/iYdkZVbpazYL1YImMhe4fsb5v8vFElEszBuY
Kfe8GweHK6UKjWNYuLAiSPYbTxw0GSTmtCSw8Pt/G96+2RYLJDH77OXJLFwa
6dpffSMGzF/vysRU7vvPx/99ioqGD7eepxRlsnDNuzt2C5JRUHDQPelzNgt/
bfzv6mWnSHjwRzVhTy4X311xAceaCNCu/y/WPp+FfXqXL+TsiACRsBfR8YUs
/PE0evUyIhsGjB9GvipmYfpA1i9XQTbEbEW2+AsWvgoW2iRNYIHDWz7mhXIW
jl+z88yTYYFKZj2NUMFCxcFXlkuNTPh5O5DSXMXC3UNThla+TKhRP0NaVsut
z4kPn9INmBDMLxIO9SzUO0LYaHGICRdau0LvN3L7Z8UBr2x1JmylUIILm1m4
f9H44EtrJrw1vxT4qZWFWkJWT3oLmJAlIxGg2MHCE2fEYswOscBzlvPErouF
Bc985GM/c+fjv9869B6unopu++59YEPCeinhhj4Wthh6ZpceiAQ1Bej6PsDC
jTJnrj4dioKuY5bUncMsFHK1H9b/EAP2Ro9NL3JYuOFbq8Y/iIO/tvFbn75i
oeP5izbzA/FAvV87XjDGQqrjkYmsxkRQDH+b+HaChcaWeyoltqdATcJyxw1v
uXr9ozwL+5oGpiVye09OsTBYrTqIeS4LFtp0Pt+e4daj2Rqbw0k5EDDhUJgw
y62PS8EPiD/zYOuPIK/eOW5+fzw1OrIKIX9VxnH+BRZWFih07GguAb1tbbwH
PrMw9PjqC53nymH8wMd6q68snNryXTp1RxV46ooEk7+zcL7vwvU3F2tg9VVl
g5r/WHi7uTYgo7wO1ALcBrb/5urn1++bsL4FutlkttFfFqqHvbDz/NYGDs/z
rz3mYePVZwfe3/7QCbSh71Pjy9iY4bVLxeh7D+z5KJYhKsDGap/356qc+qCG
94gLrmTjvJLiWv2efjATMzvgKsTGsypTBfHbB+HT7vv/xaxmo8oVnr7k80MQ
ABFlnWvYeL3Cyrbz2jBIGpf7/FvLxjq9kKOhOAIFDq+0lDewscZUwaL86wjo
PfwrYCHGxsDnpZ2bPTkwTtrWRhBn42sdU+nQRg7cTUZixWY2NvhWvd85ywGR
suvG81vZ+DurV+XzBAcSO/3Epbax0T9Tc4dtAQfU3yaM6m9nY5aB21K5PQd6
FutiH+5g48cIG6nzfBxwWD1lk7WTjS+eeY9tDB6Bf9sFdr2SZ2OS8I1bGstG
gH5I4aPwbjZKYJev9J1h2HPmdO6xPWw0FMySURkfAnOPkKORKmxcVqld05U9
CAUNa/QuH2Vjmu34++CL/aDHUREJUWfjgrqwhl19H0wsGPW8OM5GZ3bL2StH
+kBEgmq++QQbHeQOaqxU6AVHJ3GnYT02DvGaq80pdQOP71HllfpsdJl3iMwv
6QI61fzrEUM27pRfMmdod0Hdy0hv5gU2yhyayXvd1QFSottDTa5w87dQ8BqM
bYViHYVXRdfYKCZZP3+5pwXO+SgriV1n47hw/dzEyhZ4PH+8q8+WjSbJUmba
wU3wts18w3kXNqp/nH/8rrUeHi6zss114/Jfsd/mg0I9iB1zLBL14PK15uPr
vOA60M24a9p5j422aBr763ItZARRI8/6sbFf1luxbV81nKyO+Jjhz8aOgxZF
h3OrYHQxXkPoGRtF9ojW2qhWgYhD7nhzCBtbeQTn5EMqwP1Uh6wOjcuX0GPo
ki4DoUf9d5IZbEydrlL7fvEFJBaONixns/GntI2gIKkU+mU/ONRFs7Gef27z
KfESOMIvmKWZykbJQ/sPxdoVQrfamr+x6Wz02zlOiGsogBvuYoY8WVy9fAMc
zykWQOSE7OeKXDZ+cH7Ir8SXDwcl9pyQKuDiO+K3e7NHHnScO0B5WMStl1q1
QqXZXPhX+b+Gq8Sd6oQLq6EyI5QhssUwMm0y0SLOqb6KGKHkZrnJWJK0GFOi
lcYoEkVdv3O7RGOJ7FK4iWwJFVm6N0lEXInQotT3+wPO87zPe97ledeZrC1l
8IZr8EXOq1zgfbQMJyGD0zbytxp75oLRMrv2yXIG/SY3rDnRkgMeAu7RO1UM
9pH8W7nvN6HmWIjQtInB1etSu+VSb8CuwlD5y48ZXCZ1pozblQGfJGd3TTQz
WDAerROnlQGGLrxphe0MjmpF9Ehns3lzMdFBScTq53gCd2IqFZzrU1MCnjP4
qFSSbbQtFaJWF21c3s368c97w9Nm/wf6h8oux/Qw+NPQrA/cQ9fhbvr9/nev
Wf+Z6zhfEKXAyLzms9mDDNputbCSLU2GbR+GGxeNM7hC96ZSbX4SJF1QDPX4
wGCilhrUbUiCoYXGpgmfGPxZf2HP0bxECHf5WzBjikH3ZNnN8ZoCaB6/7GD+
nUGpKJowd78K2tG3ZwROI1TRHmy/mcmH2/e+7O+WIXa/ZdIEl0DGWfMX1VmE
erK2r2fXMeAwZtFu+yPhkZzX5zPWMiCIco/8R47wSq+UYYswAST6oVAmT2h1
renIZ5sEWFWeMvZekfDU7uDYRgkPznCq0wyVCJVk0qR8+Dx4Mtrn4q5MGPiX
QufO3TzQipyleGUeoYxRTFO+ObuH9H6ralQjnPTdn+NswoNioXWQtAZhqK7T
aLkND6Sd/BebaRHmJc0bLjjLA7uR6JeHFhB+i+2sznzPg6tnc+PSdQkfmCil
6sYkwKBus2WXHuGz2//F/OvHgGnZ2FdlA8KfNKqSJTEEYY7KeTaGLN6SgkAF
ebaPhk29whYRnuc4ajBjAtCI4KiVLCE8a2k1z/dGEvjqBDeOLCMMMVmebqOX
DLdK6LSBMctHfFSl13gKTN8uNOGuIJz/UetooGEqbH37YiDOlPDtSN36Vy3p
wA+XEjxcRXj5voFCkEwWvNHWdZhuxuJX5P458DgHTO5smLHanPAEP6orVi8f
Qh28Sg4Ay8fbfdd17hVCkyR8f+o6ws8NGUL1+8Wg/k+6bucGQocD47L5v5fC
Hq36NqVNhNfKb3cdUC6HwmLJuS2WhLk6WYs2FFbANPvZcHoLYeO+/lexP1eB
7eDSsWIbwrSVJWqRaTXAhNmlDdsSvhMLbj31fgD9GgEu+vaEvHTBnEGrBji1
tej+RUfCYdMvDaMGT6DxTduRB06E9z0NemKzmmF+6KdFUs6Eh3dE9D00fAre
6vNfmroSVtdlhanwWqGg0CzOn0u4dYCX0fKuDaRs3SyvuxOe9Ku9Gm/YATb9
J76KPAgVK0Y1j1g8g4RTSblzvNj/dE8VRSxk95NapaelD2FS9GSXTY8IjAt6
VE/6Eu5e8euPS/aJ4aSNTGORH6F7ZPj8lkoxNLz+9fSQP2FGcLXxqgExqJ60
NPnlIOGZtMRQ3x4xeKnuHdgZQBgU8NJIqlgM+XmRV2MCCfM5F4z894rh25ab
9rWHCS8N96y2lBaDdW+TzLcgwo99Cz3L2X7iHR+5syKEUMEpPsz8BxH0qszd
73ecUKo4oQYDnsEJK8e2jtOE4hT/MOt1HfDXgdYA+zOEKxNq9yrEtcOeeEeF
+nDCpTnH7AL628Ch29GyNJLQV14Yuzi+FQyO7ii5Gs/eT3avytNoAY3Eth0q
PEKBcv6CLxHNMLd6x1g0Q7hnk3xFyOcn8FXRafGpRFavrXV/9/c9hsfpTgKP
DMLfuy+1zHzVCNVN7WvEmYQTmp77Uj43QMm4U/u2bDYPgkTC9aoNcB05ihsL
CO8Y9iqX+9ZDgndHlrCI8Ln9opyV/AcQHcWxMr1NWLne3k7ytA6COjihBkLC
L66l2ps5teD/rUMrqZyw1/CcVFxyDXjo7SxVrSTc7yXr7/W+GmwO7hyXrWXz
pv1c49C1KtCZ5ew99Jj14zZPdeO1laCyVDTdq4VQTlRhZJFdAXLbnRM7Wwnf
XDKyIr0K+JDo3NEkIgw+Hl1VqXkPJNWiwM2dLN//i0pgsBxeSpzn3OsitFCH
frs/7kL9Spcteb2E3lcett86VgblbuI+w37CfiUt1QlBKRSGuYQlDxBG9hUv
f19bAoJHLmWXhlk97Cjr4Cy5AwE+rksPfyL0L7OWPoG3wOf88/rhSUK/OjT/
41IRuBa4+vhMEZbkCchDUgibvrsmcabzMcRtyrP0RgGY6XeufSLNx4gYiVPe
nAIwsnZ7ZjWTjzkZpjPtj+eD+hW3uWZyfOQfDPee2p0HisLO7AJ5PjpyddfW
iHJhRo+b9eI5fLxVtUmc7ZQLI0u5ZzRV+LitUL+npiQbXm9/seCyKh8ru3Zt
7Ht4E0TBXKG8Oh8Xr7dSdOzNgkdJL3b+q8nHz2ssLZ7/kAVVNdwP37X5qNIs
fXfTb5nwfx5WNME=
        "]]}, 
      {RGBColor[0, 0, 1], Thickness[Large], LineBox[CompressedData["
1:eJwUV3c8lf8XFxIKZYQoRCpUMqLlHFLSMitk7733Htcm0leptBQiMuLae+99
r5UKSTZJkvjd31/3dV7PeZ4zPp/7HgLGDupm1FRUVAu7qKj+/7tL3s/TWYEG
qGyvSvMUVF6cZg83qsj8CnJCtaeXS7VhXjBl9FHmMrBuG3kYgheYVwTSdwVs
wBG2f+vfxqLB8f2ppyGZO/CaVqze/K0kEFs/lMvHQYdL95XV96ekwA9F5say
AEYcDjobeUUjE9Ie/Bu5O8OMzDFnHxU9zIPTDmvrXpn7kCm8jWkwlAjxHAs0
zZ/Z8JBqYsLiWhkslH1j3s+xHxONzt8VWKyGTPoBofyAA3iswVlY0qMJ6HPa
T1EV8qLqGdZnpTRtYHG7/tytmUPoHiRZ+bSsE1h7tI+5ZQpgE84fI6r0gfzb
gRO8DYex8qerk5HxADh6qEnWfRbEPrnXL3gJZOg8qCy3j0MYC8YULH8vjMC/
pfpLxaeOon3nDiot6TEQq0dlg2vHsFeWtjtZ4QtEW8tqZgeI4Mn5v+9fJY9D
6cUCbc2noniZh3PkU/MEzOwVN/hbIIZJW9mCmbOTwD353jSl6wRKL+5bD9v6
BleLjlorz5xEHd/dV/5sTcGFhh4ZT2pxvLZFnzI69x36PsSVtsWJ4y9Zk+/t
zdNAHby72jnzNG42rofvvDUDT21aFBplJNDnX0b8zPoMnL4d3sDdIIF/nc+N
70qchWa5y1ft1CXxftW3QS7BOTA8RtNW/VkSPcpDzbrfzMH6vpqb7HZSWO7v
oz/EOQ9xf/27LTak0JpgMkAKmAfhbxc0ysKlsXhRw9t0dB4qOzcGmDnOINNT
x8X9JxfgTnGxlnHKGZSwKuLzdVuA+dfuI4WnZNB/lSqe5+MCEKKl9BkqZDBL
tOa9+/cF4HVb+aJ7TRbF3jLtZ2BbhAL9XJNcsizuGxlnUj6zCDeu2k/RmJ1F
ZvGpx2lqizB5Wszq7spZjLprEXLfbBF8eGZmMwPOYfMdmXRz50Vg3fnOfmvP
eTxf9fRGguciZC6YLas9PY9SCmsR9pRYYVDQNfXoBSw+ald2m5I/XPN1bb3g
AlqMCIs8N18E5/cvvW4oXMSpyKGfj24vAkOi3ubLrot4x8DjxgNYhFf+PAE/
deWwiL+ygSS0CLKWQzuUZuTQ1rydI2fnInSrPSY89QCkV3z5W298AQqeZ9J4
UCMyqXNzHylbgMAEhgZ+ZcRyfR5WhfgFuB5uGdYah/jpoeCFZaMF2O/bpORK
QvytxKVgLb4A447CDIcOymMZX/2Bib/z4K0zGe2UKY+BVbE0b6PmISZn18ye
3/K45yFXDa/yPLygFb367pICmi+3qf2mnYe6D060n0cVsCLO7Xyq2xzsodn2
vcGiiE+vnm6Uwll4+Z7b/qjrFey9IuZ/+Pk05FNdbK+tvoK87ZphG5enof62
oYg+kxJqrE4fur/wHaa306b+S1NCtcUBBkX4DhKaUgbUQ1exysQ34cDXb1C/
eUv108XrKFL3VSdKagJIas4fPKOuo9XPuQrLr+MwnZa4h518HR90LRz+eX8c
mNRGm6853sDg1JtFx+e+wp1UK/nilJvokm+tOZzzBVaFFZ600Khi0b7vP9aq
R8GvR+Mqp4gqbjqzPNWSHgU6X7PfpqqqaJaf0/v0/Qhw90TcpnquigpONgUt
z4dBzqdrn8wZNVxq9qtcSRqE8C7dqLeW6ki8f+YJ9Uw/3Epkt7GMUcfHLPwE
Ykg/sN9rvy6Wq47X299N7uDrh5Sp80wFv9XxoQrfMQ2dPij/dyC+LkwDw/gM
90RN9EBwXa9jeKYGGhmS4U1kDyhHRqld79TAbPOhjbOne4DEvsHax6GJ2rsS
DXoI3bAkOpQ4/lYThYUVvN28O4G4HO+e1qyJiRE3wzI+dYBf0dW71nOaSPpy
OefJpQ5gvFTMtSJ5GwPdieKxnO0gpPP42Y6627joez6jf6wFtCJuv+b/egcl
rhxjs55ogEO3mIInae/iLpkfKub2DfCNrcH43bG7GOMR4P3obz04v5QSEne8
i69iy3478tZDDJEtHbbvYnt+e8MRj1pQ920LpxHUQuqHF+8OstYCt0KIZdMV
LSQof57zza2BtI6V4yr3tfAEU8s+3+VqqJnsydI/qI3+/xL+LbNWQURmZOxh
eW2c2jNRU2NRCbcc5e2nTLWxVaWA9W9VBYz+zT1ln6WNH+6W0zp5l8Maa3y+
33kd1PvbN7XIUQrlg0oP5Q10MLzxmHUcoQRCXmy77AzRQc262cen14phr4iD
dGyrDhbZJ7RrjReBiPyt4mTte3ildqXX/1MhdPfNbGX53sN1O5bUMbNCcDcP
v1zx8h6uml8uYlkugNro6t5P3+5hp9CzE8J7C8DykB73Ar0u6ky2JsLbj8Cc
98dgS1QXD936jy3p/EfQJknMH3LWxWBCZAyVWz5sWXZJnkrUxQdLnHfrOfPh
7V8bbyjWRZqLanCuKg+u3aevURnRxafPHk4z2+bBEn/qLsMtXbSpmLYU4MuD
Rx/lbzkK6KGNjNiDuKFcuHBl7L9ART3symjsrkvOhfFB75F4Cz2U+UfkCLXO
hQgbzsOvo/QwPOdH4Z7LuXBy66NlXrYezgRp2XKeyoX+eNWcmm49rN19cGtd
NBe8Bed/9fzUQ80Guk8ZkAv8xMgL4/v18Q//G0KHfS40XhUOWTmrj/LUh82z
KnPBdqS2hVpPHx9rskvySucBq73BXrZAfbz0bQE0BvOgmGrzjuAbfXzysNfn
3Yd80H+Y9FyyUR/rKooYL1V+BFph6clLP/RRoMu1uWZPIWQW94ho7jFAscwO
oW8viKB63d7J9JQBjiWqJit6FsPaJ8ZiV3UDfGiooL//WSkkO6ZvEdwM8Pqa
sAcDfQUo0CheTkwyQH5d3U+SlVXwPfFLdGqZAdaEbO4j6NVAzDG/3sIxA7xN
2Jo8/q8WnnyK2TNBZYgfhx0u8JfVAzge1/gpaIhqileGzwQ3Q3Si8Rc2a0OU
sDA5PKHeDWNjuTTJPobYLLouk6TZA6ePbQsLxRpiyqmRN6IqvUAufWYnlWuI
wT4CykLC/SBCOxNfXmOIYcoyEQnb/eB3U7ZAsc8QJVN3Oo21DYDgl/4NzTVD
3FN0denYBTK4Hxc89GmXEbruirDS+UKGZmcneTNuI3wvevNAmscg8JRXmc6L
GOF/DiO3PaiHwH4nc4TbBSOc4lqMuBw0BDW3dN//u2mEfO+tt2JXh4A9KbMz
1MAIN8Tap7t0h8Hi6/oyk5MRxo+IDUaWDkOpiBLHo2Aj/Bl6kEeWeQSYXBNl
D/1nhJtvqAc0tEbAsGLiXlqqEc4UONirPxmBj3QSASeLjHD3zwql1J4RoFMN
TCE2G+GyoXNqyY5R0H7S2SA3bIRVM/9erR8fhaxx3h+Ns0b4+2O+TNO1UdgW
tdmj8s8IVfRaDMJMR0HdreQUmdkYz/h8EnzoMQpEkmzpiIAx0tDrWbGGjgKP
bLHiFyljrL3QrB0WPQqBT2S6JpWMce23KtddSjy5QdT+oWOMfh05tNOEUbiq
e2Zy3s4Y/c/fOpzkOQrZFYX2K4HGmPC4gK3WfBRY+aT/rD00Rl4ew3PlKqPg
HlgQ8jfNGO/dTeMbkhyF4a+SzFSlxui4eSDSgm0U4NLHJNoOY3Ta3O+cT9Fv
b99KCDJ8MUbjEj+7HY0jQE+Xn8300xgJn2oYnlD2Y2dxWpaVzgTFCCYRJVYj
0NucW7uf2wS/KvEVvD4zAs+ic8h8YIJ64YZCeU3DQDV/0lhI3QTz05RSr8QM
g+mtD3PHzEzwVc+RH/63huHkvuwdEtEmWDP6SvRJ+xBUP8oUVSSbYGiVzofT
BYMw+To1wNLBFKmdI+zcVElwleYIo12wKZZ3jUd77iBBtunb/5wSTTHtftbK
hfwBcD/6JsO7zBQdip/+p8c2AAzZr/pidpnhsO4T4sZAH5wsfnY076UZHvH8
MO5i1QMJ3Dz5hflm2Hro43XuQz3w2/vphdIGM/TP01LX6euG6otP1OpmzXAv
19uxNugG9bpHPgMy5kh25A4/pdAJHp0Puv50mePQp0BJJdZW8L446Vzy1Rzf
WHuyCye3gH/Wmf1eP80pekF8I/BoCxCiRnTX91ugWOm2Xb5CMyRcOTKzpmeB
gSNqvbzRjZBY6BFLdLBAnTfKyxv8jZAk1CruHmSB19z6W7WLG+AltYPHr7cW
yKyi//PRbD1kVRbTrs5aYANPbeeSSR3knNj97uM/C+SF7c2inXWQn6x33YXF
EhnjDFN/vauFEm/qhBUJS6T5Ljbc/rMGGs/c4Fv2ssTTITy3iE+r4cuHz2cX
dlnhu171b4la5TBxUOJTNrcVOp5h4ixqKYOpGEKgnagV6olkQe3FMpi3Pt40
d8sK9475eJBOlsLSkI91lqEVKn2/kMSUVQKrVzuZbJ2tcIvG4W2sWAlsCLto
ziZa4TVS9QM+2WL4l9jwOzPdCrVifmlk1xUB1U6uZ9YlVigs+pg+SKMIaF2t
5UTarDC5rnmebpoIuybKv/4YtUJCdyBbfRARGNVZQjMWrFA7REbLUIAIzDVG
x6yorDGfHEJMbSqEfeIFbcdYrTEzn8nlvlshsL+kc5gWtMYKU9HeW2KFwMms
zfpO2hp3P9Kxvz1fAAf83hdaKFmj4LK4g2FpARya+6d1VNsaCf35DCGJBSBw
T3VzytoaL1rO/D0RVABCrSkv03ytUfUjt8nZwAI4dvaXgvl9a3x9XorhOyVf
9J3S1JFX1sjDxy/2paEATnI+jfyWZ405vjXfRNgLQSJsTiy1zhqvlqrmcoQW
gvQvuW7TAWv8+PP+KudBIsiaPnAR+m6NbIQ3P9O/EOFC38T+yXVr5L9Stou+
vwhA4UzpG0YbbG/zIDL/LQaFvAg9E14bvLP8hGpBqxSu8I9QCZ60wRvVv8O2
FstAOe7E23Gwwf+MP3Mm1FSA/v68D4c0bNDufVv+nc0qcH4uVaJjboNx5ibm
cLEGwoWK6x552WCfKrreS66F5PfnO3tjbFDhROH6N656yJOoGmR+ZYMldKOH
tXIaoLFEYeLaRxucSbwuq3yvCZaalNdrh2xw2NdD8MJYK+xU6aDenrPBqYF9
olIZ7XCApMp0nsoWFV63BRx17gTFybuHPwrbYmRQXYThz27QthkRWzxriyOj
soTb9T1gv6IvI3rTFq+tS9yujOqFJCrzG29cbHFI8NzZkp99kB3+487nMFt8
fTS7RTGxH2qZ7Yx4ntqi5kM92t0iA0BOXLK5m22Lg/slSmUpeDHH6+r+sNoW
zdLrDvOdJMGOt78Du/ps0d9154jwCxLsF/WJ3v3dFi2vv/JtpCaDSP5WotKG
LXKvsrD76pIBzga/CmGyQ11uq5zm92TQrN75vorfDt0VJWxPLJPBUimy8K+k
HdalZwQfPzEIfp17qmWU7LB2vv/EWcNBSLgd3+qiY4eH7D439UcNQvoo20CO
nR2efNcf6Jg9COUmjz/PBtrhy9RD4r7Ng9Azc2Dm6H92+HAJxU1GB2HK6cWq
Sbod3ozlVYv5MQh/1wW2X5ba4Y9XGfQ6S4OwNzCVYbTDDnd/bI8XWR6EI7uO
s3N9tUNnLtnfd+cG4dz9rEOaq3aIDT3SsuODoMIhfjx+lz0W7U25d7BvEEyT
P0q2H7DHObuJldtVg+AlKCNHf9IeO3aq5oulD8L9zNKrivL2yM7HvTJN6f/N
aTmNQE17HM8ifu60HoTi4hq9cgt7fPaKVYlPaRA64LLlurc9sp78uoOLfxDG
G5udpe7bI20aM8/qLzL8vnnDz/G1PcpeqkqZbSbDnoGu8KwCezQb/7Jf6gkZ
pCdIyUIj9ljtcgSCJMhwzVon3XDBHm3DNl9O/iWB/vKnvOQdDlghN/fjdh0J
IrYnG9mPOeBae8kRhpskGOX5uUTr5oCSjTeCa1UGQCEzPMV5lyPqbtDNeZ/o
A9rXCjUTex2xTfTYwPvpXmh8/O+z5gFHdPz4tajsTS9cD3U5KHPCETtYVdjK
uHtB09Ag6a+6I45y8nB00/WAxX6Z+4QXjngi8H3Ngc8dIMK0kvUr3RHreiW+
Wet1wBxNdpt5niOaSe5THhhtB8flwwzK9Y7oZ/trTOhzG3i3MxOYZhzxS2FA
QeVKC8QET3k9knZCz+Zbb3vuNcItr9dJu8AJTyg3WXotNsBeR90iz6tO2LVz
WOY5oQES9XpXde45YZr9fRbDj/XwQrbSgS/ICe0aVJTnDteB4Smv+/FRTkjs
TK97WFsLh4Wlsnf854Te0vtNKkxqIZ0tc2YizQm1T9c6Ps6sgdyFRLN37U6Y
qRLg5XCtGpy/qRK4SU6o6OhQYTJXBVKju99EfXZC+gry7Y0rVVDSEvTFdsUJ
rbOPg9fOSqh9a3fvNJcz7lpj+SybUQaEZ8e8UwSc8b8OdqvaA2WglDCRxCbq
jNV8wnY740uhPUCb9OuiM3qTtG3ehpXAfXf2X+ZKzqj9zCPmKX0JqNp1sQ2q
OqO4crBXRFwxDOhcVis1cUZ2b8J8wIciMB+02oywdUYFzeng17eKYP32/fS7
bs5o7Pbxb+IvIkT15asL+ztj5ODqpMpbIvCqkf+thjljytGIptV7RPjQ+fdd
XZwzPplnoJ+g4C/c4NdMSHLG0i6hiNJZin9qUdw2fO2MFy+d1zWh8IuxklXm
qUxnHNylGLf/YyGs1sfe3sp3RoHULUbjvEIIU8in6ihzxkXDT8kiDYXAVU16
/6zeGWP3+Hx5t1wIGRf/3rHucEZmzpg+g3NEOFfGR32W5IxClGF3vyFCu6xi
9q7PzhjY2B0ZcaoI9ImWWqTvznj24fk/ORNFsCQZS5O65IwdUxoz4nXFEJyX
98HljzN+Ouyba9RTAmynSNoK1C7oUCXAt29fGbzN2qDdt9sFD3cwtmgRyuGM
CF/uZzYXTBbXO+UmVgnN6ZfufeB1QdRO1e6lrQadI5Z0fkdckHZfOG84Uw3M
pcTkXT/pgpY0nKt3T9WCH3+e7gEZF1QO/dyYaVkHzC8Gdv0AF2S4XTl9s6ge
XvFs5BdddcFcmd9SvlyNUL//EsNtHRe8nDx/so22BRiZBgrj/FxQ65rdUB9r
FyRH/THUD6PUr08LiVXshhP0h/aciHPBfQk+Qw5/uqEyVKHo72MXbHuv/qci
rQdUaSyMW19Rnp9PUfC43gvjgdFMTzJccM1fTOzHVC+4buUUW+RT+lufcUjz
7IPHf9aZd9a74IHfZXsN/fvhmMfB0r52ynzXeeMdV/qhdFXeLGXABa8JM3B8
0R2AG87me53GXPDfyNKflYoBGFuMKoPvLthcd6V4nYMEjnY55sxLlP0JsTxQ
MqPwx2zfvk/rLlhvcdbybBYJEizXy9/vcMWfyl9jjs+SQGiK19Kb0RXLRpLk
XA6TgWgiz6bM5oqLw7viHNXJoPTVrJKTl5L/6W6elw8ZBvWjrKaEXHHC3ixy
8jkZrEc/sBeecMXCdU8j2lIybGr3VYWcccUz8KfmeDcZ7pN/W6uDK3Y9uaOR
QvFX/Ld59wtcdcWUPTOzxbNkyOvFmkVVV/zwxY1QSOEnBVUz20ptV9QNrsFP
K2To74jkjDV2RWajrVDnRTKYX/9Qe8/GFafGvZkLv5NhvbnXTsTVFd+NH/j3
dYQMUVd+c/3xdUWt0txFyXYy8NTz1DeFumLTyiDPRDEZsuTR4dF9V1T0mjt+
JIUMclWmB8weu2LPjSeTJyIo8zUL/Fl+5YoKlxtlnlqSwaV3jOyf6Yq8EXnn
8y+TgXn0GXF3gSviRoVgDh8Z3n3TSkyqcEXShd95TWskUFjkcD3S5IqabZks
4m0k+LTeq57f7Yp7hXMauZ+TgHXPzb3tE64Yay8bJ3aOBFkcjIta866ofkPd
P3snCZT4mjq+rbmiWlTiP4OuAfCVkI/eZnBDjWfJJit6A/BNS5pOUtwN31I/
WH9i0w+BxiuTVWfd0KVn9lqgWD8csM2pu3HJDf2N74U/n+uDWwHHg8zvuOGK
HlPBuHUfFKce3Hzi64ZMcSUjbMa9ELOyc4WqxQ3/fmGcULveDcKbtd2xvW7Y
l0W4I8DQDTU7A3MOjLrhB9mvYb73u2CNa8NWatENl4/X7WWK7ARDWPhuweGO
5fcyAiIi2kEqhvSp08gdyTRRotblzdCZ+LD8no071hKU7Z5ebQarl6rPpl3d
8evaPzNhUhO8yG/Voo5wx/v6Zw9b/GoE+qHKPukP7sh8qfz9hmIDjBxJb0ne
cEeVYAG1VyK1oEjskAqn8cAZNwg51l8DH66svnTa44HZk8zbVAE1EGwh737l
kAfGv2xNSh+sBpGMkcNL8h5YuuZRtiFTBf+dpb4/fM0DNbyyH7m/qoStlmN/
6jU80NVvurxydyVFz7h1PTHzwGNsnNzLM+XgKbbX91KkBxqTZTddO0thvPzM
9xMJHlgu5ZM9rVIKN27qqXM980D/V/KasgMlwGefeWw+ywNZvcyMiXPFELHV
/ZBc6IGbnVvcJQHFsHL/91ZNpQfu5nHMVuIqBl2+Q9ZZTR74ypIst7eoCBpz
FAcedXugKHdT1VfdIhBHGwwa8sA3Mc41RMYieNr94L3NuAe+3d3JXVVDBFqj
4v13ZinzrMxfNQghgv3yWBCueiDbd7yLakQYDNo5L/LPA3NpDBc0TxBBgVVM
i4POE4845fR85iZCVop63TazJ35eat3lSYk5JL1OznB6YoWkBjXjKSL41718
0s/viQy2lgP9ekSY1mikrTruifLxfa8NMoigPjnnkCHhiW5aVVlmHEVQ7so2
8vC8J34gf8yoSC0C4Z3nrvgreuLfZ4xb0vrFEJ9omGd50xO5H7pL2ihQ/NeR
cF6NO56o9PLEpye3S8GUmB1+0cATV7euSzg8LYPOK/0rRy09selEbecIawXI
kjf0WJ08cU7he9hsVSWkWAi0bHp5Yux2hGSvajXsXleS+h7siZ9+JdN53KsB
1wj7lz3RnuilOzxS7V8LY1yJjOX/eeKBfPsny8UUP3p2/Et8midW0rKp7Lds
BN5W+hs+OZ6own/wTQ7lfobpnCoyK/ZE+/VHVc9VWkDbxzf2XKsnhjJy6Seo
tEPt7jfrQn2eKPlT+tCvjg4QS24xYRn1xAct++RbLncBVcX+c5Pznrg5zRb6
haEHrG9eTO1c88R0gyMcYvk90P/JZG/JticePvT9zge1XpCzj/J5Q++Fhbvk
81q+98K7rdyp2H1eeGzwjsZh1z5gjSOreR7wQkUhKqWEtT7w5dsqNxb0wnIZ
R52DDv0wlSN07KaYF45MNTyf+tQPKnj9oYy0F6bJgcbRSwOwRDPL+euiF956
Xblo/3wAEpqikvOveKHLtU5h/sUBkIoWEXBU8UIB04xvsbIkIN1qTT2h5YVH
lfyWmbxJ4MlqLTJr6IVCFk0Mvz+SgJvEkPPOygs/sDA/ezlFgtInGZLmzl64
7XRhVJeVDLp6ysWCPl5YJXP9eLAMGbb4f1z4GuKFjiGjeYZ3yPBqMqLmRYwX
cp9TPqHkQMH/d8eu6CZ6YeycckFQMBkmbJpbuV94obij70fteDIQTlmqkNO8
kKH4+g8Oiv4W/rmr/78cL4yv0LLeSCZDMzFdS73YCxs7qTOvUmJrb6VPLDVe
+EY7LBAeU/S73HejjhYv5D359CrPfTJk7wifiur1wjFHw0GOIDLcahC2uTri
he/qDEnmjmRYimhc3DnphfO+C9qXKP4q4Ya5a92cF3re10saUySD1F66P4G/
vPDPYxMNKxEykPpS/eS2vDC9tMGdlYkMHo8vU2/SeePGLokvdPMk4Lr3LayE
xRs/XvJ2dGql7OtQ6G4PLm+85Clo7pNKgq3UevaV49440BA7QX+bBK+sTJ/k
SHjjlBEXP+k4CeRP0B6yO++Nz50ND5A2B4BQcOno9A1vXHpr2L5EOU9hz4n3
qbe90YVB4cVV2wFoOh8ibqLvjW1rnGW3zg4AY13t2TEHb+T555jd3dUPD3rk
b/QneCOXSTGz8XIfvFgAp+pBb0zifqYxztULxcculCWZ+uD8gcaqrYp2MPZ0
dWG398Hkr4ZfC+Tbgak5SzTewwdTe7s57BvbwNjiYHJ4lA+Gufkwcfa1wp60
LV/3XB98PGtzSnujGQwFa+Q0N32Q/p75xbWwBmB0+bPWtdMXtajfiVccaoDC
2tM511l8keZg8coiRa8xGqfwXTrsiwlWr0teLdRBwasQKomrvpgv1/rJwK4W
dh26Usvyny9CP5eKikkV5Nv5e0c/90WWxwsedLWVoFtBlNiV7ovHCi3TpgQr
IVf36JutEl+8eUanxH65HHSyDO551/li6sc+JWW9cti5+Zhtrd0X+bYqnAra
y0DnGT1h/rMvLiJV+l9iKdDO4gWrH76oGe3vrSlRCjnnvFYnV3yRpHU38EJ+
CehE5WUZbvri7TvlBXwyJUA7/MN0dKcfxm+yJwXUFMOH44cParH44Tc3jrht
tWLQ9tIZ6OPyQ5rGyYemP4qAtiUhVuWwHxoyZY2/iSiCD1xtl9tE/ZBt9ZnU
uHgRaFnSbF2R9kOZw8mtYRNEoCk+T6yV80PF8leRmELxC7tc7eWu+mF+cceH
fQ5E0LqbJVyq5ocFHLL0OjeIQJ0+OSZ9zw/lkhS2xi4QIXuN93GeqR8mf+9Q
7blEyb9yW+WEvR8+tXq1q92Ukv8odleGhx9ufv4vrZ2i/7O+NVQJBfmhq/MB
YYGdRXBXesvjVZQfdpzdqXUttgioQ8+I8/7nh1m5PY96sRiy+u2nHz/3ww86
Pr3cQiVwRyj9FVu6H146oVPIfb4Udrh+1orL9cMjuUwE4cgyyKrj3Le71A9X
Pd/a5e2tgDtsqi1hdX74eX41jLWvErp/LDMZtvth3y2pmrN3quFa9UP1swN+
KGV/aYtetwbqH0k/Zh3zw/Bibe/PXrVw0Y48MjtFic+uuO77UAfES178DYt+
eKC3JcVwrR7ED/CYvVj3w/YbGhY7VBtBqEl/QZXRH6+Tb8k8P94CL55TSYqw
+eOflBvPh1+3ApdrigcNrz9+OqvgJMHbDnsEpqiIJ/zx3fv9aY10XRD2O/xy
3Bl/PMr8BqtluoGq83iUJfijdASJs+tbN/z0tmPjUfPHm2A+YyHSC7ZqLFqr
2v4YXNHeYlzVC1NH85I7jP0xkiHm28S1PjDcUv+aZuOP2ud4d1e298Fw/+qR
QFd/lCX/Y19Q7AfN94+stf38MTkH7eM/9kNnkGyORJg/hgePeAxyDcBVreGf
u+P8cemvlDGD2wDUnvSV/fbYHyvaoN+xeQAu7DzkV/nKH40v7Zg2ZiMBcaSq
5nGGP55bDjktc4cE4vlGdE75lH6ZD7+58oAEGRE016+V+WOUXdChmXoSHDZI
jROs90dXflcbr2USJEsr9W+2++NxdirCNU4y7N/zg4s04I88rdNH886QIX48
Si9njNKvnPvDLRUyMJaIpUR890dOpre3g0wo+B7XOWW05I8T9ROSoU4UvjBz
FD3/xx+5Wp6c0fCm4OkFVkd26gAsP/A14bQ/BZ9ZCwrmGQPwcJNLlYkfBe9/
3P7TyBaAuZWEcBFPMkxW/b74ijcA13jceOrtyaD/6Emw15EATHzNyG9rRNH7
tueb1E8GIOsZ5fJ7qmRQv/Rpt5hMAG7Kzpa3nCdDO3eA6k4MwDtuYokzgmS4
vMSfOHY1AB/bT8cv0ZOhsrF2qEgtAPcRv9btpvgp2eemhx7oBCAqbNyxpuC7
2LV36ZdsA/BD3pfml0EkSOO/NsfrFoA3ohkFW7RJwP97VnzNLwBbSkX3jpwi
AdvbU6Xv4gIwspKa+RppADb+EduZPgbgN3fF0xssA+Dar7Xve1kA8g8dMeUa
6YeFzI3b1fUBmDp6/z1Paj+M35X77EwKQM7P7a5nzvRDS17DMvkPpd/3zkHn
VfpAmJGqsGhHINpv1scws/SBxfmDTiF0gagh3lNn1NkLM8/v/jiwNxCFaXf5
fqb410Xj9iFlwUB0+8x1SVWxBzbmCkvTlQPxremR2ItOnXD+UJ+7y61AxAel
SuSlDvBVWZIAjUCkfa0eJ+/UAdt5Iu9JuoF4zud5ZItrO9B6vHy20zEQXyWl
ZQhEtALLjkhfk0eBuBXlILc23QiqEmmyp54FouilHmV2n0ZIMKlb3XgZiNH4
qe4JcyOwN/6zTcgIxC+sd/SmzzbAgWhnvZryQEz/885r8nUd3CuP446tCUTF
RK/w+1AHyfNZA1qNlO+PX034OFYLfKrfby51BWLEVYsgV4FaEOLQleObCMSY
L+L3t4qrweyK18bM90DcfKEllGNcDWkej4jEuUD8yZV2dZapGo4Pd5+8tRaI
JxpIVVK9lXDy5WU+P4YgfOaxRGtlXg6O3cYjV5mDMCeneFKxvwzydgQ+ZmcL
wkTkUFi/XAZSpqUsWbxByDvCzD4sXQpuieQ2D4EgJBDsM94XlACxcTX8knAQ
/l7Tl02RLYGzx09RjZwKwrSq2TQl9WLYv0qvHC8VhETptg83ZotgtXL8weWz
QZjR3KgoHlMEPZHlwxsXg/CeSRWJ8wyFPzQfCeYqBKHTylCX1QwRovkcbc2U
glDBOv9YbyYRLGeUCw/cCML3lmMsKl5EuFwouNWlGoRbb0dPnNUiwuHAf1dC
bwfhQEeU3I1rRNi+Ro47pxOEPIG7qLPUiTDKkTe4qB+ERyM+uI+7EqH0S5RA
qkkQipqTzpILiPD4vam1jmUQutCMlVbsLwJXd7mPLHZBmHpQ4+mfF0WgLs+1
We8UhHGg5PeLwoen9qwoersHoepLv0PLkiWwh9wWe8onCD82Cm03XS2FH69T
SZMBQShxdONLwcMyaLQN4HtKCMJjMiPT+zkr4K2MtqVKJGUe44myC/2VEEQt
mUd7Pwj5/D0tks2qQb9jz0ZJQhB2L7jaGvrVwIWkKQWHx0E4l/E1bk9uLayd
eNo/9Iqyf73Ldr91G6Bv3eVgXGoQNr1oZR3pboTcupvmiplBeGPxSQmzRjPY
aO9Y//AxCF8EH6p76tAGXwiWPITGIGy1Vc57U90NFSoKpmfbglDbPvhlhHMP
PD3Am73QFYQOGbfZqXl6wfPbr19v+oNQ7PgbY8WSXrid2yWnPRSEhnT0H0g3
+kDCJyOcmWLp+E3txAgDfbD3Skh33XgQ7qva+fqGRj/M79Xj9voehL9eRQ3c
aeyH1pEzxifngpDjwo6NyZMDkJ629/3EUhBejHd8dT2WohedZn4m/QrCis03
O2e/DoDxhfoLtzaCUC/Gi0XkBAlg14tQmu0gTO60ITs7kIC316OzmCYYbSwk
5cQzSLCRrMZpTx+M3x85XWofJgHZQtRQkCkYDczNZz7QkqFAYmfG4L5g3MxK
CLt4lAwP/o0tx+4PRr9266vDCmSwby4+d4knGJ3VCVSTd8lw42FCyDpfMPYF
Mf0pNCfDcX3b9myhYLwfKz6XTvEDdMevcJgcD8aQjGv0zC4UPP/Jp891Mhiv
DXVtylL4oabyT1qHRDCqnEnd725NhheRfYvBMsE4FPdGisWADD6a2bKyF4LR
8c4R1usUvtHiCw+ax2CKn6E2tKPgu/SMYWvK5WCUerf1ikjBd9bCc2xa14IR
tcqjTSn4vhjArsukEozy1ssC+T9I0H5t4W2tRjDKFGM8uYkE4V9enzmhF4zH
YrSU/X0oz+1zLz8wCkbWPQfzbmqSYO+/Ss1fZsFYx5rTxyBKgqfco84V9sE4
vHRGhtw7AB/U9+fcDAxGkyO/zO9R8P3nF6HKPEIwHuz+8Fmcgu+yDpIdHJHB
GLUwxjtLwffaaNXZTw+CMVlHsMlJth9I9VFH7d8EoyIVPbecZh8IZbhw5fwI
xh8FiSo7TnaBlUzwUbaFYJQ2mI9IKuqEDw3xZzxWgpGhImOgQb4TZMezNeEv
ZT9/CD7cWh1wnWc6vmtPCI4+N7r9J7YNnGN1GZZOhaDm/MOWHuFmKOKx4dKU
CkHGb6df5lU2wWaG19Fi2RCMVx5Yz7tL8cuNjy4HyodgygVtuiOxjfB0uzto
r0YI2tdN+52ga4Aap8sb4u4h6F4qOf9eohYYr/ALrnqHYCyzedhHUg1oHvh7
vSggBNfvWwif8a2Bqdrc5xcjQ7B6WIy6oK0a9rDzyl9LDsGx+HMZHX8q4fb0
mhXT6xA0LRgulNKphBflPQndqSEY/fiE6lBFBZw2C5+8kxOC8lebHc/ElcMd
4kq4SW0I1hglfzHVL4WXUR25wk0h+IN2gbNttASm9d8N/WgLQSbm4XwhwxKQ
kAyhzu4OQVWpqPsL08Xgs0tf1HEgBGek7um0ehRD/YispuRwCPqfmlR2ZyoG
5lw2v7WxENT2EnGfzKToY8JCaskEZV5tV1UJtSJ4pdXS6Tsdgj4FebLVO4pg
Ruztb5gPQcGlyUWpSiJI7gjgp1kJwSnl128jI4jgO6Ct3LgWgm0hHFbsJkRo
zJByjvwbgu0N0m3xqkRg8Wd5doOKgHTHnucd0aTod/WZOpadBCy3+fjIzIkI
KcINc70MBHTc+zxMKYsIsxsvOR4xE9Ce99Lt/QxFINXlLafNRsBThIvXNSn8
4f/mtgUvFwHv/6khJpwrhiYP8fjPvAR8sF3WIsdVAntv7C5JESCg7kBQkNnx
UtDhn/pqJkxAEfJivKtTGbxZrWY8LkrAkoBzFhsr5TDX/Exy7hQBuxX1Ex1y
KuHMc3fdHCkCcp5P+BCsUQ0BTmqhzmcJuPYntkvetgaaL4t9kJaj1Hu+QUh6
VQv3Fr5ulykRcLRkjbFWvQHe1pYfC7hBQHEa4k7W1kZYePRYTUGNgFPM0M6q
2gyBcPNNsw4BvwxNC1W7tkEL27H2aAMCnrvTcf4IQwewTlP/umVKwPEJZQ2x
pE5IjS++MmBHQE+RNqfzrd2wYPrQIcmZgIMTzhxqfj0ge9Y+6Z4HAW057uQV
CPdC61fBma+BBDRdlpW9r90H7MQt1tRQAt76ZB2vN94HelFD5y2jCEi7lcDI
bNgPafoFpqJxlJhdNr+ttx+WJOJiFx4SULsxcvTTuQE4u8uamJdEwIebi4wv
kgYgeETxs+tzAhpb5VA5zQ1Aew4fvWwKAePMdQZqzpCAg7Ah/jeNgIGBy15b
HiRo5GHkt3tPid8x1bJmk8D9IzfL5xwCqnVfU/pNweej149vqRYQMLGpVJaG
mqJ3x2Xna4sJ6Et99Fn0YTJEel8dlaogoKsbYW38AhnOsWq1pdUQ0HJRW1Bb
jQyzGRalXI0ETPgrKnHekAzJ8h4ZUa0EvBd6xajPigw3h8KSNjsJKNTLzGlF
0ddbjo/C7fsI2HFraBUpcQ59mvsXMgHbNbYnkin5hq8KzdRHCThyhShYTvne
PtkGzfovBOw6b6g5okGG2q7+S2e+Ue7v/Yv/SV0ig4vFpMS7HwScsHZL2j5J
BqHtnwIHFghY4CXe7ETxFwOPaPbFrBAwK52Zq3KTBGEn2ai21gh4+W/YQ47P
JJBpPLzo8JeAPvder6RVkmBaT2Ls6zZln78O7nz5jARPfsl3aNCG4lj2s9Rj
7iS4FqtW3kAfiv2/GUpsb5Egq9zxaca+UCz1plOtWh8APc3ASJ79oXhOkn83
Z9sAMM/FecYeCMWD7qfyyp4NgCNPzh0nwVAcWBwStpMdACnvedaz0qGY0zp3
/J1xP3zb92/H+7OhGBHwOjNTpB8eZexZ5pULxV99JtWDy32wPijaRaUUiqqf
Flb3+vdBuYx1dLNWKBqxBPgdiu8FxV9TNFq+oSgT0Dslk9ENmo5fVt3rQnFW
dFtqz78WYLxV/k+pORRv3WZPLQttgSrRJDrujlBk6PYNec/SAiLfVbjKSKGY
dPpmkdXRZtjWqzq//SMU56TMpTgsGqHg/DPF7oVQNG+UVPPbaABrbo+br3+G
Yn5cZrl6XAP09580uPQvFMu95r3UK+oh8/qL4PC9YWjpvbxjTqQODI97R2tx
hOG4Q2MUfWstcOy689/xA2HYcS3D4K11LQTWMqW1CYahuvnmYcPcGrhz1q+F
RSYMfdOlUw/douA7p3bvl/Nh6GewYjO8UgU1q1IjeRiGbOdD01/fqAKx3Lk5
jWth+CKPIXWCoRJ2HNXdm6QXhgaWo/Np2WVApJXltjIOw+s0/Ue2+crAdpzt
8DmLMCyIOHA0/FEpkJ63SY46huG7izf9PB+UQIxP+oVstzAszLn9X9X+EpDX
Drns7x2GxY911dZfF8PaGYNbKgFh6P/R6eJXyWLIYj9/l58QhmeWOPJ1OorA
eGW/4XJEGGr398kHOBQBZ/eKZW1sGO7Sztz3hqcI2rM7nR4mhKGJVjOfUR8R
gqMzvU0fh2FW1ZeBd0lEkLUKC5FODkP6ZylbjXZEmL9iHEP3mtL/9XUax9sU
/BaSSySnhuElupzFRore1qI+8OJdJqWejsFrAysiMH/5leaVE4Y2d0/wn3tO
hLqKnpxrBWE4bH/208cVIng+yy7mKQnDHLtmNxv7IjjpFVkzV0HZZ/Kw/gGO
Ypi4Y9ZaURuGeYPuOoazxZAkJd93vykM9w02MoT9KoFbrAdHDdop5+vBt/Oc
TBnQLK1PiveE4epNme2bH8uhuKN/fgcpDI0i6nW8bCrB/n3uWu9wGIp9pX7P
Kl4NgpEx228+h+GD1P8qDl+tgUFzS3q3yTBkDPCsfuFbC/cVFfdd+RGGDi3q
EdZtdXDpMP8BzgVK/wIVss9PN8CHT2TRkt9h2BV0bn1YinJfNR1rXDbDcMbh
/aMLNS2g2k5/9+SOcDw6pP6nRr0NfpaeDX7DGI7/lrYj91L8qaJEL6c+Szg+
zZBONFvtovzfrLO52MNR0laSLF3YDbJJzwZjD4Zj2KNZd5V9vRDFImV/9XA4
yqf9ojHO7YWRsHYamqPh2H/+FkOhYh+IbZk+qRANx0WtF117O/vA3+3fSU/x
cJRuvx7scqMfuuYS6yWkw9G/LFyJprof+E1P6syfDccmxixr6uMD4DzSuJgu
F45Cob7MjeEDUKduEGp8KRw930yp5YwOAHvr7wMHr4ZjXvINUeFjJDCXj88l
3wjH0j1Zo4nWJCgqPnYlQS0cBbSbPK3fkoBevGbkxp1w3B2rdpqFRAKddG2n
XffC8dktAen5bRK8P7RCV2tAqedD98eagvebiVHJvqbh+CbPoXb2IhluMQlK
yFiFY3Sei1WXOhleEsqalu3CMWZ342lnIzIs/dXQy3IOR1IkU40YRV8ruMyt
mHuEY4matqCmHRkezhAiBHzDMf+v+eBZG4o+Nzp4aDQwHDtkZZZETclwZqjw
46PQcDy0/XiHmxYZwlVvKatFhSNBxcJJ9yqFj5qmxnbHhaP7xzMPhKXIIAIB
ro0Pw/HGhIA3Oy9FvxM5GYOSwpEhN8/GlIoM7SdyX55/Ho7t5m0/1L6S4FDq
Vem11+F4WZr/GUcVCRx4v7bmpoVjEvOPp9+ekKD6oZehzXtKPCrz7JcTCUyC
M6O/FISjUmqfQNIBEhT8URB4VkI5T7oogbDZAaBzGiHergzHhin5apvSAXhn
sGe8tSkc6+LFDCrUB2Dhgr1s4XA4ijTNcbs59QMU0HU6fA7HSiPBe0fP9EO8
6EsTkUlK/qHf9yb+9IHkge77L+cp+88zsZyk4Lnn79PfIqkicLzddCw7qBdo
8n890BeOwCT2o5F5Pt1QPlc73yQSgTI/bFetoBtcj8Yrnz4VgSWXbT1u0XTD
VLLIDlrZCFx2L7vuy9kFreEGjhnKEXh8ustLBDsgQa/l1qptBPaP4F3u4ha4
nvQoU88pApPNBBcdrrcAbZ8JXZNbBLYfc/458LkZ3K9uVTzxj8BHJ/7GTO9u
Bh1JyRMQH4ESA/UmmU6NcJjh+e6ojxHIvHzTLcq9DkYuWVv8LIrATRZVrnze
OvjPX6ZOtzwCnZjluQ/U1wLdao/3qYYI1Lv5fSNnfy3MjNHN9JMiUJAsWctJ
0e9vuPsvy41E4HRFAIulTzXoar5+nf45AkUEmnjoTlRDZ8t5be/pCCT82qvm
fKwK8gscm/k2KPPXJ7VLTpWDzeJFocitCHRInEj/rlsOQiK7A1eoI9GR/jh1
EakMHr1MlWnYHYnK1DpXlPpLQWXY+eHJvZG46n2zwU6rFOg5cPExeyQeZa8x
9vtSAt5Rw2nWByNxXf/oWum/YpBsSKfuF4jE1LcCa80Pi2Fu21X/onAk7hpu
lAs9VQyp5xRK00QiUZCNx/ddTxHou7Hs33sqEt/tvaiw04eC/7mjTl6SkThN
cDd5IVYE3TMZHeMykcg8mPk77TsRIo94HL9xIRLPWTvJR2UTQcFQMbQQIzHD
w7D1ZwARqL5+2vC7HIk+M2/2LesTocLIw/HKtUjsVd1S6VEjgvf43ilmlUjs
eHpt1/g9Cn+YZN4ja0Qi2bv8+2ggEX5NXOp5qRWJyW03zozVEyHf9NMVS71I
7N53JF2V0o/jN/dyceNIVMw+I95RVgQnzPdK/DGPRL0GKcsFip+ZmcpIr7GJ
xFK9u2rcZiXwzuLSwSjHSKS+4nYawkvBbHo0Qd0tEmVUPgo/+1oGh63c6Xm8
Ke9nOYS6uVfAlx8s/hP+kbghddlm5koVPLfO+Pk+hFL/SMKYfkY16MwqWLlG
RCItXZ3gofYa4LIdHbsQG4mDYS/esTLWAWnOTXNnQiTWyXd19xnWw0M7ltaO
R5GoHxr8W6qjAZgdFAr1X0Xiv/tzAx9IzdC+OCJyNDUSbwsftlWzboVIR7dX
ixmRWHBOp55mRzvQOr+LDvwYiTZ7dIy3D3dB7Yr8DuXiSOyf/R7npt4NAS4j
7vsqItH03X1Sx+4euLDqOjdUE4kRkVW7OMp7YMOV2TilMRJVCsqWwLgXin6l
k63bIrHacr9tyr9ecHWXvynZHYlS8zN+X2P7QOL3cO3f/khkr7O5Ns7aD4se
rrL1Q5R9Kk0Glcb0Q9Y604eYsUjsk/WoSPnbD9Ze6YK3JyLRVa7r3qzBABzd
wCcHpyn9Hnl8dLVkACa9h5mn5iKxgn9RUpiRBCl/XQgfliNx7EeC46IqCQx8
mTbc1yJRvI34X9V9EvD+S3OAv5EY/ushA109CYb98NsuqiiMNntPEF8mQdLW
kE43bRS+v3iAL3M/GW4HuHQnMURh6AXphmEK/rJSMV0xYo5Ct6OsQ8I3yNAd
mFZ2nC0K5f+17lnUJcP9HXh6hTMKNYsTr8VbkOF68FBaKW8Ufj5QXGhiSwZ6
GhfeEIEoNBwlF1ZS+KAxZE/CdeEo/Powj/GnGRkItGm72EWjsHZ5fPLWPTLI
h4Lf6KkopPL4svsgpd7WzqGVt1JRGKu73v5WlgzlYc6WdmejkN+RzkxEgAxe
u/aMSctFUfQC57+FnRR+iUjV2FKIwt/JzQ/Ev5NglR5aGpWicLGSy0ekgQR5
kYNycTeikFb5y3mOVySwZ3QuuKsWhR3cks+FPUkgFr1bhP9OFLLkM7Mm3CRB
WowcR55BFNoMJJnILg+AKdNglJdpFNKcP+LSWTUAAvedqBSsovARY8pd15gB
SI57O9vrHIVBhLD6OP4BqOlzPnrNIwp/NZcOccz1wxSnvEmNTxS2foBLtsR+
EH/1aTiHEIVhHhpLK0r9UJ+7vzXmURR6Z34xZzLqg/meiHdXSqOwndi4yk7x
n6z7705WVEahECvuaASKH9U5wi9dF4V9yZ9S3al7IHi85rFgOyW+O+ZBF9EN
+39uhFGNReEPkkbe9vEukGO3MyvdEY3Rk+kO2j5tYKJ1/vVpumisXjjtcZWh
DSKSGT69Y6TEx+XsxZNaoVcoTfMxWzTCZQ8jxpIWsJD+fMn1SDQqqxSaZ+9q
hvg7aodPKkfjbvnh+0Kf6qHwKZ9+6s1o/LQ7PEPXrx6Gx+af8KpHY4pMRDj5
UD0IWUTt230vGt9mK2c8M6uDYo86qmnbaLTva1ohUNfC1yTpz6/jo9HEvfSh
4VolpLhXp1MnRuPSyNZ2qkklGGtedzR5Eo1SehdH0voqYJLFaMeRlGgsvc3L
LFheDqnzsy2hadHYHTf5q12qHMzb3BOmMqNRXClNND63DKbDYgTffYzGN2I2
WfT5pZBhyjlHXxyNTdH8EcKypWCtkFJgVR6NX5/wP5GsLYG5f0WXRRui8Tb5
BHvoRDFkjygwx7RE473nJlTZPsVgX9JBmuuIxtAvavVPuIvh1GOtlzd7o/HH
I50HmxVFsOQ6YfGBFI1t2n65H62KIE/dXpxlJBp1w4v21h8sAmfxP+sOn6NR
wqXjjOkIESSZCTXdE5T8Q0doad8SYXWWOer0dDTKy+gJqXsRobDliXrCHOX9
h6I7FPSI4J4uxPNzKRr/vFJIZ6X4AZnQnAmNX9FobbVEVNUhwrrxuayCP5Tv
3b3D3+9JhBJscOXYisaRJyUPS3Mp/HFI9aI7dQy+Pp2+oruzCM5vDu8k08Xg
Bc3HW+e8i2BzyKxTZncMphRdvv6VtRgqipYeJbHEYGIFUae5txj8E30M/rDF
oNKkG+3JihIAF7pjOlwxeNejpGmWwrdUag+WSnljKPp1GW/ylkPNSd4SHoEY
jP53fseP/yogeE96kO8RSv7ZIwL+UAWXZk5f+3Q8BnePhZJmY6uBtrmcVe5k
DF4lpFzW/a8GGlKVRl5IxKAAy5XD3/NqISyk9832mRg8dK3OgzRZB/QwLVUD
MRhF/npTO6gRWnhd/gkoxmBX05z+zGQTRG38awi+GoNLO+lCN9VaYA+R7a6i
WgwKD5xgm5dth70nwKvJOAZ/13Fbin7vhh7GVvljFjF42lb46puoHkiY1mSM
tInBb7lstENHekGj8XPvD4cYlKYh7JAo7gX2t9bPrrnG4JnyR46q8n0wEPTL
5L1nDB7+elWGoaYPHhkEiu3xi8FnfIRZLZl+uHtx9y/boBjkJvynr/O2H7h4
HlV0hMbgLXkjTTn6ARha5w87GRWDMnFxE4omA/CU9P5W3P0YzPgrqFFcOAD3
Cs5wLiVQzqNLA35sDwBvQs1n1ccx2LG92SSqQIJPDjfe5T2LwfDyqNABXxK8
uEl2ZH0Vg/0brTwXcil8IWp81uVtDD68LHi+YJQE/AzzO/rfxaCg7vOf8dRk
mBJTnHyYHYNF4589I4XI8F71WaNGfgzmG8lN+QMZHF1X3rEVUebfqbDRo0HB
3yTl6L6yGDScxfbPFL/wt+yV3cPqGHyVcqFxB8UvVH/+raLREIPJTE4ZsRR+
CKNRkWBrjcFHSvB8wIrCH0fT2Ps6YzDHwEPxmDEZ9l7/t5bQR+m3KG+o+zYZ
SPaaQ+qDMVia0X6R8zIZniW8L2P9FIOg6CSJ4mQwJFK/6P0ag//yxy/GcpJB
eFg7MGEqBvfSffxfhdYdj+X7hYmk+aUhZQtFRkmDyjlUUklkVBJaRqSSVJRR
mRnvnkoikTbe1957ZbxDUiiVkJSGQv2e35/357mfc5/nOue+rnN9Po/O1kkR
DE8/PbZ/mFhfGMi6+UoETzVkdywci8e+0IHmZ/kiCNrhvrLjezw2+55W+kAR
wRYf3mzK73iMd8rxcCX8lmTC/BH7v0Q/qBipWoEI4gVFT9tnJeBfmzs3DN8K
4e5xRbP25Qlo2uVbPC4nBO/oM8pktQQ86j1I43cJwCC79q+dVgIGfX331TBF
APnfAqvaDBKwXM38cO4qAbREtNu0YQJGWa3lrFvbCZR7q4xIOxLwxMkfj/O+
dsDBhjB5u90JuJEimln+rAPeyhmKXjgk4Nm+JUFlazpgIiXO/YVnAh7wy9fw
028HrdJtAa3xCehXEpovva8Vhvo5jonkBHT/erXDpq0Fnsz8tsGWkYCjkXcN
ju1vAbO9dyZbUhKQ0rQszfhQM+zrmbrR8jwBL8f9mPEmoBGC/+Qxm7sScP7g
+uULe2vhfr8Fbn6dgPFKqhFPLteCoL5lMKs/AW8EbsgLXVILhsz3ptFDCfi2
NcygxK4G3q5b0mMxlYDvy7+/mBRWwX9KqTeeSiRiT7e3iU9wFWyZYWCgNjMR
3W5UZyuqVwGjbXvo1PxEnH72tMvyTCXsOR2ozldLRLn1OSUflCvgkqNEg7ZW
Iq5ckz8WQ/iJjM3x52irElFC8vj8y4SfkJiTXnlubSJy3PTO3i4tg9yMzhP6
2xIx531dyn3/EuhPcJ/P3ZmIPx0vhzX3F8OCC8N5s20SMezriOjXgWLw3iY1
66NjIrbtL8l+u7cIlPuMs1I9iXgfDPViiXl4V12pvZxvIgpvhura/MyHoMe7
/4SeSUSX3F0mEJ8PaXTR3c/nE/GLy8gmyVX50Hbl2B7XS4kYFZK7YnsjH6aP
j443XknEVPm35z6d54PenuBk04hEbPBS15jQ5sNBY5kdmZGJePXoh6FH/TyI
XEb5rBCXiDvm1rwJzyTmeQlVRmRiIi4JPeege4UHfR+zzL9TEtHJ6lDcfcIv
zH+x/uMxZiIedM/7vZvQBzNeRVI7NxGvWRR+yTnEA69bezfhnUQE41Ctjos8
oN142fc4PRETPYZUep/woML3ZKxKViLe/Ob6cT+hD6P7v66Nf5SIz469jGkl
/I2S2dXuP88SMatwC1NiaT5Ya8y+7sNLRNmqLyuudefDBVn66q7CRMw+Usx4
1FAAd7+oC6zKEvFVTMqhgI+F8EL08EpeVSIa14/Vr9pQDFMlm7S16hPxnXtW
hze/BHTvVbdQmhNxjXZIwnvfMnCOtwuSbE/EPYGfi+4T/uH6+R7Vs8JE/C/u
ibI6rwKeunjXvXmZiENSBQyF7kqYoxuuWPyWWG8fvBTtUQMb5eZV6H1MxMp9
lb13S2rhxC+mD3s4ERdPfYukr6yHsponhUHfE9G0qsIyaGETjH2bdXX770RU
57t94TxoBk11D1j4NxGVc7NZZ81b4UawXPWjWUmYYtcxY2daG/Due0eFzEvC
Dc6bb9861A4fBeXWu+ST0NJ8eM9emQ7YbXSuZWB5Er6EHxujoROuuDYkPVdL
wpwtKettmjrhUazG/nCtJDzyKGx22R4BvOFdXmyrm4QJRoizKgQgN9AuUjJM
Qi+R+8lTq4VgKa/H/mSchGTHhf9Z3hTCefNrh/kbk9BBIcnxe58Q0n27VSK3
JOGmglrfUX0RiFjGffstkvA36Ly6c0YEsrVxd9WtklBc1NdzJUsEpuNvT4zu
TsIzb6rY37pFcEp988rifUloaGr874y0GJL3Uj/FOiah3hEvCQ8dMbQGD2cf
OJSEHs5KanoWYvh3f5u/tlsSXk5LW2tM8PUaIXfN+LEknLN1n1kXwefHZnz/
Vu6VhCu9Xh29ROgBzcgmL9EvCc3yK6dPEXpQ45p+0fVcEiqIJ+9IE3rwM3bK
VC8oCW9Pqq5jeIhhFd9x6ldwEo7FaC48TeiNy8DD0powAp/zVXM7ifNvys+M
oN5IwsnCp8IF+oRfMD+y7Wgskb99QubxhWIY9c2baZSYhO9s28TyPwi9Y8+v
n6Ik4ew1nyqdBSKwrz0Z18hMwj+CxVV+hD7mqiv855mahDc+zWYMuovgw17/
9nUZSai/4vN83joRLA2ppUpmJ+HQ1SWuWjNFECwMUryVm4RPpHVfslKF8HDG
i+5TBQReAdG/x/2E8Npo5a1NpUm4NNBhkLNBCMSgoiGoS0JbtrSle40AZGDT
6rmvktAurzjpjKATNvmRPnf1JqHBMv+rffRO8GEPPskYSMImsUEV27kTmsdZ
JpajSbjD4vSinaIO2CWYul0sQcLGHsXqb23t8F/skczxRSTUXbN4pXPUCwga
+bhvnwIJ/0lbrnwp8wJ69gX8eqBIwh3/dDynolvhgUK01TEVEj7eQnbwi2+B
7elPB9p0SDghK6F8O6UJgsukNB6bkpC/ddWHJ7/roF8zsX72FhIeR7+JC3F1
YB2lePakOQlvzK3pilOugyV7DcqUt5Fwozedl7O9Fp52Ox+5aUNCqJYuOnWv
Gj78yGJ7uxPn39FRJz2ogL2HTCyqj5LQeN28o0/sKyC3uHRQ7QQJnRSUp7f/
KYeI650bxd4kZC9wGurZVw7K8tPCHQEkXGxeMXlieSlcC4y+mhpIQq/wpdrD
4SXwSSyvPR1Ewl9SO3tKhoqBd1snMDeE+H75E0N19UVgr2+3cEUkCe39w5ve
5xRAflJ3QWg0iegPatcWswJQHT9xtDuWhO4/qs4q1eZDpPMX2Q3xRHzv6dUr
D+bDSMHlp+REEn72cZfU/cqH/SrSBz+TSPghqfuoAoUPBeGJ/6ypJJx56wVp
6RY+qA8o3k+nk7Dq4dmfzDEeRO1Ms5VgkdDI6Ni+Hc948PmBwc/DHBLOMKDM
0AzngeOC/Fv8ZBJuzYeYm+48KDxnuWNRCgnPbP26axvB5xrC5hH/VBImNPRo
BxzmQcymA7TGNBK+zjikcD+UB6Pc/s06GUR95lHjW8t44PTP911EJgnJPpEc
9RV8KD72M+71AxIafNx/S+oRH0QruXS5RwT+R8NsrB3z4esI3Nn2hITWy4dU
vbQKYN7zgQdBz0h4JItiEKteCDoXY/OyckgYkfBbcHRPEeAWw/KePBJO91iQ
pO8Xw2HJzsb/8kn4Y/mbuhKTUgiqvSi0LCTw++u879v3MiDdVO67UEzCyju8
b9fGy+GBXcVQZikJRypbU9KlK6FmieePV+Ukwr+oPr2oXwV/Up7Msawhoce2
NbRWfg0sOem45EId0T+1wb+al9TBGr3fapkNJCx/Wfj4Zlg9nMy1XL+glYS3
f36xEHk2Qfjlj2DRRsJV5XakHT3NwDGP3x3YQcLDi7ynKHtboa1e6N4tImFs
SE16XVwbDCUEn5r/koR6sKhv9bp2mOmgdgFfkVD/aotRdmc7mL32jsvoJeHV
2u2ZG/50gOPd+fSX/SQUPnChhoZ1whmv5ynzBkh4urx50fbJTojTP/AAPpDQ
eaYNhXpaAOlfJ3MDBon7kaUrSRMJoJR3p+zeEJHPl9a1YQQ/vAzZ0dg1QsLO
X19fcBOE8B2HBHO/kPBo1L3WTT1CWCCT1Gv+lYTHMiVkH2iKYFXTuqFz4yQM
CAmq2XFUBNtIXd/Tf5BwT8O/GcdZInBzuvpP/IuEo+f3bjhYL4JLyzXnzP1D
wp5vTy8FfxUBpbd2sfkUCfE7/5fyYjE8SvdVO/eXhHt3p7FJxHxd7yOnly5B
RpOSpcUrdorhrWGeiXgGmeBzDQ3Ng2KYGj8Ec2aS8cSqMLHguBiWFvzdtXUW
Gd0XDGy8RvC9cWia49nZZPT9wxk8TfC9zTZr97S5ZBw/smiki+B7T9nPPqL5
ZIyznXwiSbwf0UIOnC1HRk2/xWpaRPxkyoawLQvJ+N6WVHB5lxh4B17FnllM
xiTtg5GmG8XQphxOu6tAxrB2JReWhhiG+7VShIpk/Nlr2lcvKwaZ+w1Zskpk
PDx+88zkCMH/fv65m1XIKJcwwnJrFYHZ2kVl/mpE/i/7MlUficDpJ78hVYOM
+zwUTD1jRRAXLtk7S4eMe5ZrNupvFkH6joxPZqvI6HHv299fciIom7Pn+2k9
Mj4/8Vrh3QBRLxpttsCQyEfwIDclWgjuWStN7mwko5RpiP5/xQK4Qn7eNMOM
jJadt+ZlRwiAdXnr8ZNbyBiy1jpDx0oAHbscKHoWZDyq9URlXXMn7BgKHcvd
Tcbjj1ckR77ogNWrRQ8bjpDRxzP8nmJtG1gvOrpd34OMLaZuSRU32uDE5PCr
xGNknC+Vc5+0rQ1uN0nOdfQi48j0Arf06y9A3s/A581ZMl5qTvGde6MFfj28
oT1+naiXeceRh08bYDH9vxKnKDJ+Gt3It93cAGuuchzzY8g4S061x6iuHk7t
fXr9agIZN/p1Nja8rYPXn1/1z2KSccCpr0dSrxb+CD0vn2KT0XqjHs2irAYU
Sr/KtXCJ/T1e2p+casAucRZS7pAx4/LaPyHR1VBluO628gOiPr3Zr8YmK6FP
oXR92EMyeiryi3KSK2Hqr3VL/2MyrrZ8ZPjFvBI2vHCbysgh48v9r4aE0RWQ
dSbOZW0JGS9Yp8snry6H2gNLvlHLyPi9OiOl8GkZvIU7sT8riHrVJKu5zi8D
ZTleflEtGQUvYyfXt5VA0tN+Bas2MtoUnB99GVoEHn+i5MM7yOh6NC98xnQh
rNmuP69QQMYFTIFfa2ghdIiDJA1fknHuI7GxbyIx32ooT3m9ImPHIKdqVLkA
zvtW/Ex9TcY2+y0bwp/mw+J/c0eWvCXyf1beteETHwasn33YN0BGp46x8p4k
PuRRnPtjP5BR1txm5I45H6J6Jl9VDRL1LzeuzvvJA2edVNH0ELGe1HAIL+CB
zlmr9o2fydj8Nlw7K4YHvwqGm859IWODsneduicP6qXItdlfyajcH/Tk//8D
sfZuqHg/TkZRmXHKTiceeDNfFan9JOPp3lILbz8emPaH8w5NkNEuwEopP5kH
c1brPKP+IWOl1kLb7E886A5sym6ZIuPbixtb3jvzIbv0bMasf2Qs2jM8ojnI
hyuyCqkWkhTs/Bf7ZGFqPtjsL+KGSFHwTrejw9rIAlBJ9mDkzaTg+ccPujjM
Qhh9P5P8ZRYFc9/NfNvTXQSlRtk3dedQ8FaRelCTHVGPy3ZRx+dRsElVne7y
pxQ8qn6E31pAwcckkWmZbzmsmc8NEctR0Gf7ghux5ytA8gAGyS+ioKxavYsn
tRLuDsX5Ri6lIAxG2rYvqoEAkzWeZcsoyJhxJdPgTC1sCxV6/FaioLeC9+29
XXUwIK/ufFqdgrNujB92rW6E3MM1dvc1KXjKjJLwy7wZIu+d2tOvRcHGiqbH
MvwW0DHNQyddCo42P3o1z7oNfl5z2Zy0moK6M1/bWf9og7rmf+sbDChI3nPt
fQOnHVgK99ZIraGgYfRKeLSxA7w9dq/eakxBI8ZqjQNNHWD64Iv2RRMK6sR/
3Ovn1AlzvtPUn22gYKoE4aaFndC91UxpeBMF/63ZyvW0EUB2dO8S7c0U/Cmx
rcq/gOCT9hty7lspKHRyvLpERQg2Snpz2UDBN4uD3925KASVky9mdlpQMH7Y
c9yjQQijjwMl5m+n4ObewLvZC0VQOrFs0sqKgqLcTJluBxEkWZb9CLem4MfO
6P1WCSLwiD8xVribeC5zz3d3mQjWiGYPf7eh4IGk8m/mQyKQUH/y3nAfBQfK
S28FLxBDu49jn7c9BfV0njfbE/P43Zzf3XcdKPhktzkqbBdDwPRtYY8TBef0
eUgsdRaD5c7tbQoHCbx1AO4QfmER+VOjnQsF67unHCcJfRjoTqyJc6Wgovez
Gn9CP3K1TMqr3SiYb69ia07oy/6ijRHjHhQco5TGigj9+Gq/2VLzOJHP9oMX
Aw6JgTRoLmV/koLPj3vF7N4jBsMwy+owLwqGLV5eTDMVQ/MSq8jHPhQs26E8
I1JLDL4Pd1m99qXg11eOCnvniWHOtr2z5vlTMN08+royoZeZL+3qzc5SUGab
trxGpwiszjrG+gRQcF/Tlb1Rz0XwXubgblYgBdc9i9APShKBpol7849LFBy0
HVtJsxRBReOxBK0QCi5cZe00fxmB71FPW4erFBRLaa25/1kItxJPtz2NoOB2
uckvFWQhbNE+R+69TsGhgpXHIo4KobsocP+CKOL5zQGbXiMhKH4KEfjGEXho
dq8fqBcAZVtclw6Vgo4v2q6JRjshaiKjLzmdgl96V7gPK3eAVtKD1KYMCtbd
0ZPa3N8OVdqPj/3JJPr512SJz712kHDIGzjwiIInSQ+y6AbtEPyoanAhj4IG
5y5mnzRvA/9jfWMxdRRc7zFx6FtnM8z7/e4Zv4GCZ+5VXBEebYbspI8BH5oI
/DVD18SNNcFg8ej3bW0UQj8XYqJcExxbOj3xt4uCVx6uDPh8uAEONC+TvDBE
wZIQq1fXtWthIlJqX+cIBalZ2cvIRTXAgs/Ja79Q0OtXmbmkQw10Py/fNDpO
4KU7slshqhqOsL3Oek0T9yeuP99+uhL+7rcvrflHwdBplnbB7Uq4PW/zPK0Z
VFxl7CqmWhD6ErYgs0+Giso7UTrrZgUc98zrPSRHReGA2a64teUgrZ5ikL+Q
igMfRubHlJRB+suYEIUlVDzWoBm8QKkMPti4Lu1cRsWYSVPyzd4SiJaxOrlW
mYpG00mX71uVwKpyo5wkVSoeze35qPGsGHzWSe2zWUElDnNZUUYqgjmfR5If
aFPRPnXHPHOZIniQIRqSXUXFVwMJ9qKwQhhZ9iCqRp+Km+8bzL0XXgAJnVTB
CiMqpsxdzcyTLQDDhKua19YS8d3UzrMZ+dBq5XW2bx0V876cKp63Oh/OSNiX
mm+gYvKR6EMfa/kgV2g279YmKqadMuFu9uXD0/NaLpNmVKy4+7fcbhkf7A0W
ZB7aSsXhoIbOZx08+Pbh1w8+EHi5MBo3sXlAvdO/TcGSip8ahx2WnuGBiUsT
OXA7Ff8JfPt7nXkgWJTX22FFxR/lDpbxDjy40HLbYO0uKm7RdlIO9+aBQnRM
SNIeKip+mjl0g4jHw4CGz3upuEFwarxoiAcH/hxeamNHRZvi3HuRHnyYyNlx
8sF+KjbWM6+7/+MD+7RRjqwTkX9NSXNuUz6YrVwm6XWAipEPAkozGgqgu2/G
vppDVOw51dTeOlUIIZyR5BWuVFRJkW+T9C4GZUfRUIQbFW8fe+ysML8UiueX
b+rzoKLv9PraZyNlcKQuK8r8OBVPDdlek5eqgL/hVEHySSp+baUopK+uhBSz
q5qTXlTUkFvlCf5VgN89zx46RUXqpvFs+/pqiPAym6dwhooL5Le8lM6rA00N
LZfAc1SsUlKLNoQGqOyen9lxnoqC2WKeVlsjSNv2b0u6RMVFalFfdb+1wL1Z
TeTPwQRe0z2M0MsvwKoit3fPVSqa7sIGh+A2iDaJCZG9RsTvsKWV9bQT/j1e
3/wGFfesKl1bFdgBa3xJr89HUfHyjuV2kVKdEBlFS8yKoaKWhPvzyhhCP1JZ
0BtHRVKlZqyntAAMS5LHFicQeJ5zKQkLEsD1rjupu5OomC3FoW3sFUDXePr+
cDKV0OPzfxvMhaD/X5YUj0rFe1tNk8LoQgjXe5Q7TCfqQ1n1JfOdEIQ7np3U
YBH4R/mHcXVFoHc0T+EAh6j3ZuWPj71EEHqloC4+mYptoOK6+bYIOpgllypv
U3HF9MEzrBYRrMyp0J24Q9wnv/dmyj9FcKW1ptsgjYpvQUe0XJGY7z813Dx+
j4riqMvT79eJQWtm6xb2fSpG3dTtbCb8wGX1js+tWVRc56TbrOQihtbNotvS
D6nIO/U6WfmkGDQPdO8ze0xF1rqWTQq+YrgY8Ebi7FPivvEbhDaEnjQnvH12
7zkVZf6VTEgSeqOe9eHYq1wq7mruiA48KoYL1UOL5PlU1AzV7+1zEkNj72i1
VQEVVyabvwq3EoPq5LcLV4qoWDvm8Psmkd95hV86z0uoaOC20najCuGf1k6K
P5ZRsaPXajBPSgzKe//FqFRSUWo/Ht30UQTnvKXMHKqpuKZWJ+pznQiWp8xN
Lq2not6hzz53IkTgX/jf3u+NVFzfuqD3q4sIqoSL/uq2EPgmONurGIvAb56y
B72duL/NnacZ3UIovayv5ddNxfRiRnTVUiEspK8RpvZQ0Wmv6pr0dwLwemoS
JX5DRZ2OX2T3xwKQ+7hl0PIdFSeMfro1oQCOO+59uGyEipJXNi2Vdu2E/DP2
R/aNUvFn7p1ZNhqdMO+m04LIMYKPVqu6qH7oAF7FkbNj36n455KZXYZ/B8ga
+ZvUTVNxr7Fr/e8r7fBwdlJx4H803G6kvES87gVIWV/+81Kehsy0VKvi563g
EnV8EyymYfi/zA4H41aYJbUpd/YyGlL2+/n0rWuBY1N92bc1aeiNlw+rWjaB
4hdjbv16GiaVNHwOpNfBGQOVlwabaKiitD4vW7sOan1nLaWa0fDcJonTyK+F
84OvKEeAhlfcr+9kvKmB1v4bcd+saRjzSku837waIgWiy8quNLSpOC8tv70C
ehZW8CPcaDg/uNY2YrgcjO2zf3zwoKHLDum7QbRy6GsJO/fsJA2nCsmMaWEZ
bKlb5WN1hobvpDRMdjiXAHXmovvZ52hYFbh+X05pMQxtmx6QC6Rh6sLiuTl6
xcAsb/d4dYmGK+IUqhYvKILRv0W3MYSGo7anK4ciC2H71oyee1dpGJhgEG0x
oxC+FQQfPHuNhl1Wggb5OQWwa+IEQ3iDhnptU7tvE/x/Z8M+gVk0DTmXux71
6ebDz0DThXdiiefDeWoF1XzYm7PCbmY8DdlrdfW2e/Mh/ev8xFOJNNQ/qL5P
tIQPf4wmml6QiPzKFx2b+4IH9v5vZ6+n0rC6feamDjoPMh827+TQaThu/mpe
EOEX/g3xIv8xaZgpmzYnk/ATzrqpVSc4NJx7f8G3SMJvPPS6KdmYTEOl7Bmf
ucR+qYwLYJRCw0PG75m9qTxwGXC/SkuloU6SIOjOBA+eau4u+p1G4HEsaKnf
BT7MOmry2y2DqO9I1sZB5XxwS1HdWJ1JQxkV8dmU8XzwhhVdEtk0bPp1q+Hy
EOG3elde3vqIqJfNcp6GfBGEhukvD35CQ1tS4ZVPPsUQo7a2iPeMhum0ubud
fxL1KVvvOp5Dw3vBOSf/8MrgtrvZtBGP6K9Ps40fCssh85/5bb98Gt7Vtg36
OFgBOSnbIKuQhqvCBV9qFlVBKVj3vS+m4YdbJst2OFZDfa9NhGYZ0V+6NwOa
79fAGzXnKm4Vka9C88YPwfUge8d7Z2IzDXVfqY2JjrbCQjw92NhKw7ernC3e
tL0Alb5zsbPaabje8GzYCk4brAoP0tveSUPLSEFMxvZ2MFYPaQoXEv2kuPLG
hw/tsLU8zK9ETMO268fl1MM7wNrjxvw/L2k4ZhwYKvqvE47cSdh3/g0N416f
OzggLwBvpIw96aOhw+MTUltvCCCgj0EeeUvDmxmh3/6NCOBqONdY9z0NB5fJ
uJy2EUKM+p3Okx9pmLB346/2u0KglKcH3v1Ew4vai3yujRHzqUfWkt5hor5O
CU3i9cQ8LPGYpzRKw6B/iWhwXgTP7zw/cHCMhtmmDmZvMkVQjPwJ2jcaRjr+
2b1DLIK6viJ2+3ca/isbdi76S+hBeLnZgl80vHxMdz5TTQw96jWvdv8m8GVp
UPTNxPCxvOFK9CTRr2s/72qxFcM3j1aV6mkapoToltQdEcOURGephAQd02MZ
JC8vMcxKFbtvnUFHy7GhyB8E3y+06JEIlqYjudbjBp9YK/f3pfJk6GjjmpAx
5imGlRHvLcdl6VjWOryrn4hnrDH0zmguHfO++evX2YlhS8XoDb/5dPxPMt7+
NYhh59Fx7az/6EhRyo53XU34D8mJ2vfydFya5jIRvEgMrqlTXpqL6Xizmk/x
m/j//7uSs90V6Hg0sXfJ8W6C7/tnPuAq0lFvgc94QoEIojT+G1msQscs680/
TM6KgFyxKMFejY6jPiqKMtYiSD6qaJioQUfTuKrxPBURPEvVODtLh45vzBdL
WVcJodhCR377KuL9tqNvz1KFUNuv9zxcj47zbNeclDkmhB4Nk++/Del4vMZe
7fsfAcjctbo0spGOOn2esT9UBfAmMatXxYz43r5vC5o+dAI/ZN7OfVuItbqy
zPCjTvB26ljyHOnoHYWxLmad0CjrlnNxFxGflXllfG8HJJ25MDrjMB1ZLnJL
4XQbeLt2OZkcoeOFNac2uK5tA9y1ueSkOx1jS8lqtsMv4JumZHz9cSKf+FMp
rdOt4CiK1030o6OTZ5lOs24LKG5NP7EslI4r6O/pFpkNMKY7q3l3OB2zLz08
dXRLAzQonFp35RodJ7P+3Upsr4fgMaMZvVF09O0OYOj8q4PXaUUp6Ul0HG4o
6WzzqoW7czq7jVLpeHtX2/u+c1UQ/Gu95dE0OpZT5tneVqwChwFWFuUeHSs1
dfxZ5ZUgXep26UcWHT8WmJzZubgSPM8NLSl6TkfVJ+RLuY3lYO629+pILh1/
nS06dyWkHJbueTqgwqdj99+IA4kG5VCvFZQTXkTHG0PygWary2B1l6S9VTUd
Z8U7nJAZKQaZwd077tfSsWBpcuDPA8XQ94tqKttAxzt+OUGRdUXAWKqj2dhC
x4a3tgf2PC+EcyvPKKxuo6Pm7ME8GcNCsNmYPye+g45rnG30zjwugBkHdo/v
FdNxwC119cqyfHjtSf34+CUdr5TrnHtolw/5QT2v/uuh48uO09nOn/hAidJu
O/uGjuvmj+bpxPHhNMO/ur2Pjrss4k3tTfhgncHPN35Hx4Cp+7b2n3igyZN4
RH1Px8LrU5WDD3gwXbMr9ftHOs4xWc5cG8KDLiGF7jRER5rz6+F0Vx7kvH8V
yxuho8zvUgWt/TxI/KEVuvQLHXeIwhSn3HjgPdM/4NJXOtbE86XfRfFg2xK+
58txOoarLA393MIDVW2Jw2Y/6XhoEVsieBPhB0x27eNO0NHWdt1vuSY+dG6n
bJv6Q8efm4u4G+Py4bHjq41Hpon7t+nKVdPgAog9oaVf+o+O7wwvpg/fLoQT
gafV1WYwsK/3srTfZBGY3+AtDpdmYFhmRvt7cgkso/2T7Zdh4KVKg2rX42Xw
Pc162mI2A/dIoEE5vxxac8hf785loGQpD3d2V0BWVfd7qQUMrA/sL7qztApu
dK7oPiHHwCCZn+STp6vB/Z1fa81CBmoMt3zx76oBs/G8Sp0lDCxNWmk34FgH
XxZaZw8uYyAr+g7/1ZlGaNQkp+xSZmDJsHbcAelmSDfupj5QZaC8wwyXDEYL
uOz3u+K3goGbL9fs/WDXBuuP5Z1t0Wbg+19Xw+1nt4NcwN8ThqsYuCStgF+f
3w7DETsPJekxsCD065Ftbh1QSybtHdNnYFfkrRMKvzsgNfWlhb0RAyf9c/d/
IPzBlWeaG56vZWBwzrkJxnwBOFf46i0yYaD9e4tNW6IFsLY9VzVwAwNXWphE
z/spgHn90wuFmxi4N7pPztlFCB/GrGZt2MzAZTKrLwTlCqFCgjTJ2MpAO1md
JwJpgr/kXn75BcT5YcO8nj0iuKiuOXDQkoFRnRN+U7Ei2L/Gt6tgO4HXBfMb
qWUiMMDc5uU7GfjWcqXSps8ikLWbLg/ZxcBi4yXtugS/vnO3yuvZw8B1yi3r
Xq8VQ+mZpKyttgzkyF9yzyP8ACus69ZtOwbSz4W8lD9MzONJGpR/+wn8tf6c
tyX43jblVJSHEwNv1+2xrSL0YNWTnOCKAwzE0ZI31cRaqmzKX9OFqI/1S+l0
Yv+b1h3Hr7sycHdurPpjVzH4YVZhkRsD+9PCuDv3iWHy2byF3z0YqDfnapi2
uRjiVpz10T9O9IOy3oowXTEo0jvLT5xk4Kyhw6ax8mK4L7NR8ZYXAz/m/fMO
IvzOhkucM0IfBn5WK9G92CWC6k/TtfP9GDisfbWogC8Ch8NHVa38GfiMOjv5
FE0Eb5urL4SeZSB0bVia6y+Cs+arWngBDCQ/3tRWaiWCRI0vISsvMrDOdNjl
GaHX9R+vvJQNJ+qhnFvQZyQE50N9ayyuMXBu72pvhSkBvG/cFnP5BgOdBpts
l9YJYMbjORuHYhi47ett7YFDAtgayKI1kRk4cq3bYe+FTngukbsvMY2BUpLl
zZO0dsCApfdr7zFQPUbp8NyD7fDiXfDfv/cZeOVgbdgSpXYYqbV4dOYhA9+M
hgh2pbbByoQXc+zzGKgS3pv3wO0FJC8brllUx0DV6tUevOdNoHfTVsWmgYE0
HY9HXdgEBVPPAm80MbC6Njl35EUjiHovrfjxgoGvFt3LmPO1AeQzZCJEXQzM
m1Dnf4B6iDLW3MIeYqDXEj3losU1sLTOV13yMwNtP3/pbH1YDZmH86R9vjBQ
KbLs0EGrami4Yd2y6TsDE2P6LwmuVsE8sb9b1zQDv1yPEd39WwG3fPMtUYKJ
6faKY4y7FWAoMWNl5gwmZhn+rl5gXQF2uvQvF2cx8X6jZDKFWQ7UkKLwpfJM
NLl1IvgWpRS05GaeDFvERDfaAanY8RLITbfd9XEJE802rbnffqAERC398vzl
TBSOfb39ifAHXsdW/1RVYWISfeYfKU4RTPwM7I5SY2Ldhj9BCvOLYLm6bJqz
FhMNjlwbWC9RCNm59tGlOkz0qCYt+R1eAFt2cX11dJmYb2L4YvWsAmh+PbAv
cTUTxx5cfnecmg9HAgxNfhoQ+ekmvPbUyYdRmUuKbmuYyCOXmi2r4EMot2Kq
xpiJkc/vrbh1gg//rZnbb7CeiX+S31JtF/LhTrVjDX0j8b7C2uftTTxYe+h2
1rQpE3drd25Rp/Kg8vPHhJNbmBhqZ7KLcooHDtfWBrSYM7F7W4feIOEPBhRC
nNdbMFGmQn3cjvAPF7KrzW5tI+IrrxL5nuGBDC5Qm2nFRB3FJC/L+zxgCA5I
nbYm4p96fWSTJB9W+qR+FOxmYlnm0OTnCD7kTw81bdnLRGndU9sVDfPBmmLy
NH0fE4cTBzP2EH7ppU4obd5+Jm6lamwrWV4Ip4rqLgU6MjHw1IFeieNFMLlP
/kiPMxMTxkf6at8XQ/yAi8X2Q0x0P2BUfju9FFQup2s/PMzEirePDr3bVw6P
54/OXuzGxG1t3r0zfCsA7m4cDfFgYtukT4T13Upo2xDR8e4YE09PvRiJGK+C
r+6LuTleRD6hywqXi2vB5LmZvsM5Jr6ViqaY6bRAjdUNuaLzTIwrXmvtm98K
zq9avmsGMfFljr/BPPU2+Hhm6cu4S0wccvFak9bTBpekj5Z8C2biyeRB1xOk
dpjNfpDqcpWJS8qStmqbdQDH4HtkZRgTHR2YaWovO6DIOdqWcoOJUvcuzd39
oxOWbzL6PRrFxI0+ZvWGZwVwaZk4bU8sE7V8uUUH+wQg/hNqm3mTifw8yk05
KyFs6NH5LZ3IxJupSfZPUoVAL2lNO0pi4lTJOQfWuBC+3w6yLaUwkfvTJNRk
C8FX4aq/l9OZ+NdAy+BLCOEHjtamXWQycbz49c91OSKQ3+ZvK2AzsTJthtHp
twR/aSn8XpNM5HuIPjRjjhhaZ5amJdxmYqnpR3cXPTEYfDxpO3SHif2LVoYJ
t4khvn7+b6s0Jqot/VrT4SyGoay8tLR7TPx1bYfSo+Ni2HXziK1EJhN766Kb
i06JIdNv5m/XB0x83hdM3e9H+APbR2kFD5m4tlfqfoW3GDyNnGwVnjBRf8ab
NicPMVTLTU8EPGOiabtfwkEHMaz4lp72IoeJEbOMZshZiuFap42tPo+J+4/3
B5bpi6Ev9/tETD4TST0xfRmEPgEjOe19IRNVM+KpUr9EcPvidlvLEiZW3ayZ
L0f4n+mDIxO3y4j+OVA8LZUrAlczWtpkBRNrrNcWLk4UwbLpdxO5tUyc6zpX
x8lMBJfe3EyTb2Di8htPAt7NE4GobJ2tfxMTLzKMRXteC4F27XrayjYmKtt1
rLO7JITx46ttb3Qw0Za6y9VsmxD27+ic6BMwkb7s8y7OPCH8J7vClvOSiUp6
K3E7VwBxCZUT894x0fJ4zeXk7E6IYEnafvvBxJSRZ9YZj9vB/3HYRLESC3X7
5y/Q8W+C8K8WMl9VWLiMNyf2+XQjUE2kF2urszBUtFDfOLER8gtjjBK0WFh9
4nr9qucNIFVH9jxiwMKgkrrhZzL1wOpNE0ybszA35FHG5Q/V8EDT8+1aC2Jt
E1whjK6GkpOrxk5uY6HsnA3jvnrV8Hb44dzWnSzswLBQm/NVYDCRZ3nbjoVz
murCpIn5vFKu/qn5MRY2fMjW0dQuA4FDXGnACRaaWGsd4pBK4SPDpjnDk4X6
EXE+HX9LYJ5K+8cFviy02FA7q/5dMah5UH9Ynia+J/a85HOXYjBOc5K6eIaF
ESNHQniCIjig263ae56F4oXQ+KiD4A+/ZP1FQSzUiXGznnmgEK48cTPbeYmF
hfK6n6x6C+Du+ndOT66wcP/cfWveTeVD7qV7x9+FsnCRilmEEsG/dUVe55ZG
sNA8ya1Pxigfuv/qhu25zkLfTW5V9u18GLEYiQ+LZOGVB4bjomA+/L3xmJMT
zcKT66RaaPp8kK8/m/kxloWUXBVS2UceaM1dx1OKZ+GG3fXvyh/xYIPtj6p9
iSy8Xp3UahnOg11kfvt1EoGX9Gmr9Ud54Cq43MunsLBvyy99ITGf+y/d8nmY
xsJ6iRcDjw7wIMLl7x81JgufDwgesgJ4QLtVLuvIZuHvR4+25GfwIKPvmkIM
l4V1uhP3/X/xoGDFDq3iWyy0fGQcY+3Nh2bPWcZjKSx8snqb48AUH95kNYDW
XRbe8czsbsv///9FN/ceTGdh3oGVmzxTCkB6je3h+AwWdlvfG+XkFILCeTmf
8kwWnltT9rTrVxGsfpkvpZXNwib30cVZSSWAcPR29CMWel5dS/t9rAwc7802
HX5CxPczFhTnl4PP3Oedts9ZeKpn5/GnPRUQes7F/3kuC8dyAyYeKVUBRTxj
tgKfhf9tHb64/Xw1FKc5mL8uYmEcad96vlsdtM+e6sJSFu5yuHpv5VA9fDiT
fj69nMhn6IE352ojyG35kelbw8Kiaam7/PstoH331rYXdSwciNLn7DR5AWay
Vm+MG1lofbhhBd2lDY4LGIv+tLJwqbvNc5mqdrhkBo+PtLPw6GUDSap3B8Tf
+Whd0cnC4qRHLQekOiFVhvROS8TCjUPBqtOUTuD5bQqN6SLqVx5w8NRSATR1
9CmOdLNwjYRkIY8kgL5NsTn7XrOwR7fiidI/Afy4vdY2p5eFW6TqZgwR/n/O
zO5BhbcsbLVjcyKKhaDme+168AAL51NN/fcQfGLSrqf65gML5VRPG+TtF4H1
xs58i08spK7UMDUkieDIrRCHe8MsdARTpnaNCAKktEZlR1n49D8zquw3EUT5
NMf4jRH93vX6pcVSMXBfBK5o+8bC4LSY4U3rxfB0vUrpuh9EPyual9vbiKGG
W3OQ+YuFzqNxaSPEPN0t6T/+5zdx33a9Ufb0EsMXL4VEtykWvtnzc0yB4Gvp
1tJVlX9Z6LHI2cCRmM+XmXhVaUuysdxOasuZk2Iw5PznFivFxn9i86k8FzFY
SuRPjMxko0trxGDAHjEc8PSg2smyMWq2pNTnjcT83ixrmDuHje3ks9be6mII
N35Wv3Q+Gx1mZ3C1Z4qBzjp0POQ/NppEqpYc+yCCB38l/76RZ6NibGmrS7UI
yk48YFkuZqP/J2MFqxQRCBr3r8tQYOMWz9/6LhdF8JeR5n1aiY2GZb+xTk0E
i6b3SLWrsHFqHdUhjJjHVx3/fstEnThvzGKWWpkQ7I12dE5qsdHWTPNSobMQ
0us+bI0zZOOZXyfqr50XwJ4J3UX3Ldi4PTO/mx/aAYvLR+TebmPjrEDKqQWW
HdAT/WSBihUbpTfukls9s4O4z+vnUHezsf6obfTXuHYgbUDJMAc2glqshiaj
DUSBzl+cT7Kx75ywa8C7BW5vWfaZ7MXGg0bK57ePN4OXdM9Qsw8bF/LMDM6F
NsME9egHS382fqBnL3JjNoFSjt9rw4tsbBgMOUQTNIDH12tNMrFsfOsWZNV/
rRZ0C3Y0WNxko05f5IcvKrXwLVy27koCGy91BL7cUFgD1+USK7+R2SglPfjk
4s9qyDBiF7zhsJH2/v1yqdAq8P91mL/sFhvj1g9myK+ogo1lqnmOKWy0y4jP
9WqohHrb9KeNacR5QmXlL8sqYfj0k/u8h2wM2TgmJjWWQ+76gHtfH7NxY0Hn
J8ngcrgybZKm/4yNG76rONbrlcOChMLbd/PYyD/3rqBWvQzWPKyhJ5ayUVXX
QudrVzH8Ph9DbShnozV/t4G/bTFUbt5Dlq4i8DFeFadcVwQOTW3xwXVsfP8B
9+ZVFoIylRqX18DGnHljtXOsCmHAxTlmrImNR1l5wtMtBRA09Oq6ZxsbnZT/
7mr7lA/z/k3tZHSwUdP0wqfqiHxIW6Q6r1bAxuhLZb3n1PLBbBW0/RCxUWX7
vMWRVXxo2+JB035J4JOo69ntzwcv+4iDTq+IfjyvMXZOk9CHk3eVI1+zMakx
wTSsl+Dr4Kq+3F6if8J/ePsR8/PqpIH0gX42jhTssH8bQsznaTN9Fg+wkcq+
P6PVjQcH83UMtn9go/GhCLEXoQdfmnd+PT/IRplVLhUmh3gQ1e+dlzbERveJ
G++kg3ig/DP2cucIG5dODWaOZvMgZ072VqkvxPmyCc+3/+XBbrVmyXVf2bjf
0zMk4iwf+tZ9rjk2zkaFJbZsQ5l8CLJeEEf5wUajkECr6sp8mH/EyLbyFxtt
7m67fD2rANLP2S389puN8YdLLtmUFIJZ1DmRxhQb5X3XH74gUQztHArH/i8b
Tz2kvrwbWALeT3LcIiQ4KGy3LLy3vAz+Vgk0n83gYJFpiqrR5XKgd/340CfN
wYcfrjk7XK0A/c8K2XKzOChzN2ziLouYHyQ3ncHZHHzXtPryhYYqGNML/pUy
n4PBgT+97I7Vwu6rf2e5K3CQmi7jr6XQDH1kteZERQ4C/RHpV3QLXMxAUuly
Dg5TOu5NjrdC+otriqpqHLSJ+nwzR9QGmwfSevZqcHDnE+2Z5cHt0DFRfefq
Cg4qvVT+l6rQAf80Zum+XsnBZ6flq1PXdQJjw6rP8/Q4qCrVV6Kf2wn6e3Y9
26LPwTUesp/2rxZAlfupC36GHGya+3unPlsALoE3TZPXcPDLsZSrH6cFMBbz
cLrJmIMbb8XMrzokhOhbLRWTJhx8Jf1ruewjIag+H41cvZHYb2V+XmZCCLm1
/+0+bMrBb7lD9+U3i2D3qzULbm7moAWp4WtokAj6v9h3FG7l4IUVSfy0B8Q8
Kn2eMQREflWsSAExzy5YRnNZbsnBTp//XE78FcE9gzzV3ds5eEvJ1CBdVQxb
LEVvL1txsPqnQsbbTWLocP6VkWXNwVjtdYO+e8Xg46vo+3I3Bzk+aVdiCT2Q
CDc1mr2Xgyvmx+265ikGBs1lfNM+DjIfb6JwCP43yArhe9tzcL5oeHoRoQ/V
JckhLAcO0pM0Ug2Ied6lowTqnTh4P6Z6nhYxz3/98EZq4gAH42VPeK91FEPM
5L+6lS4cbOvN8ErYLgZVOY34A64cvGy1Ou30WjHwd656zXPjoKhJs2lCUQx2
YUaGCkcJPBQYuu+nRDDI2xB24TgHva42X/B/LYKI0a1tgpMEniLy05ZCESzX
2aFh4s1Bh9LgY6Z0wv8csQmgnuKgq3aI03s/EQw0uyzef4aI/64+r2KxCK5K
Hzv57BwHty//tsH2vRAUtvjw5AI5eKg0LqozRwjW2RcPvrjEQcuPnYXee4SQ
HUtLtrnGwWlKpW6JtwC2V3A/Z9/goKktu0zJQAA9E3fN50YT+SYs8Ika64QF
3s/6Gm5y0HPyR8JwYCcEWLVq7aRz8M9PV3lOUAdskpJ9ZJFJ1Pf7hYvv/Nug
3ey/v3ceEHj2GAcrGbbBqQCFfRKPOHhK4YjmolcvILlf62vpMw5Kr/+cdry7
Ff6VWazfUsTBx7kj34L6m6H2SkjJhlYiv87VauaqDeCee20Bo43Aa0PIj/nZ
9TAxHOv+o4ODc//+o2uY1oPuYZZkrpiDs5lq8oaH6iDeNG/H2n4O+hw/kueZ
VQMOP0dbVn8n7mvyBNMqoRLuJMldO/aTg3kuO9T8NlTCyCrjDewJ4n7Z/Dor
7quAqMMXbstME/uDwiQiTSsgv3zSv38mF+fMVlzb/70MZrqorFCU5SJ/l4/7
+OEy2D9uLradw0WL3L7vRTWlMKx9DYoXcFGVdoqemloCqjdl5ZhLuaiZGnPw
15UiOKWlV92yjIuG2sK1nyYLgV+y55K0Mhc9tH/ZBIYWgt1YYt85dS6mDS0w
8UsqgFuxT2mZmlxUvrm7LEa1AIY0O6x7tbj4YGGXzt3n+XDdackzG10uaj34
vl1vhOD70Q0nr6/mYlP913nyVD4oxxxcVmjARbffb36MW/DBRyO4ZcyIizv2
vt7y9zcPeIXciJXGXNx65eunm8U8mOFYst7NhMj/ObfD7CYP9n1+84m2gYvt
B6dEo148SI6SuN20iYvNWu8oYkceDKpp7p+xmYvC19Jt54n1+oJtMqZbuah4
VIVK8eHBtf0nC88AF+ffKmywY/KgdTjKP8OCi0ohy7cs6OeBUmSm5uttXGz9
8srt8G4+eKs2ihZZcfHJ/BP+b0V8yOUPx+225qLppevrreLyQdJ+PkTs5uLG
9GM7Jr0KwHbIcJxvw8XIC9YbVc4XAue63f1RWy5OFJ39YPG4CD4qBxzWtufi
yQ1KHFulEjDhUf9zdeCi6PKh5fuLSiF8X14VxYmLbz0/hhrvLIeWQdHFhgNc
XLixOqV+VwUsvzaxWsKFiwfcz2R6nKiEnNzNtNNuXFQJEGNCdzVI2B6xTvfg
4jfjpOcma2vB5mPoVPcxLqrdmM5cwqiDD8sqT1h7cfGO489tsSGNYJzzTjHM
h4vetzplJ8ebIMxmZkueLxcXD9+Q4p9qAcUw6/UrznLR9qOSa7tGG5xUPPXp
UABx/vuf0fQXbfD82c1bpEAulsmqv/l2oR3+7n5kXxdE9MdvL96vRR2wZ6B1
5t9LXLQZyn09mdkBrKtjBSYhXCyc/4vHNOmEAYWF/r5XuShxx0LM5nXC2qfr
NO+GcXFcvTxw0lAAobucRF0RXPRrtlopuiWA82eEAfY3uBhmwt5HXiAEb7rT
f41RRP8MlvfKBArhSJEw2zKW6H/Ti3/vtgphf7+TddFNor+vHtF/pSqCnbNE
A+sSuejpcv687kkRbDFwjnhI4qJvUrHW7LsiMHYQqWhTiX4e23P/u1AEKy87
F96ic3HNzmWzT0iKQTlF5KzA4uLLw/+WNGuJYWGN83gih4uH1cbrbqEYZg2L
kmbdIup1/OjUDicxTMkd0A9PIfDhV1gb/P9/zg3i+olULj6t//SNf0oMH1wP
nDyXzsXg9BUTOwj+f3VNLDmUwcXimDr1dQT/t2UeuH0si8Av4aCS2I3wG61i
s1fZXNzm/jk90k4Mhd8PiB0eczFBKLiSuFUMT5Z3nW9+ysUVUc++btURQzoe
lNuRQ3zv0SORPXPEwPbseliSx8Wcff4uT4ZFkBh/cNeGfC7+nvv27ES9CK4/
73r/uJCL6ln+Z34SeFzqOnhtZQkXH6mdkH1/WQSn/3ap3inj4j2vpFXTe0Vw
TOtQkWIlEf+1uCGQ8Ac2Zw99n11HrMPWvdtbJAQNWRfPkTaiH0fTu7NfCUDB
sHvGyU4u9i/7p/QyRQDzHF1SXgu5uL2fmll2TAA/U1y6WruJ+/7P9CO874TG
jYd3PxvgImtSuMu5rwMCvFwNgya4OMr/gK7VbeCV0NM4+ofoJxf/6OzwNnDN
cfXymuaii/3Eba2tbWD1z/XOwRnJKGfr40U7/QKUmEcWbp6XjIqmZbusXFtA
ruT145wFycgeEk8t7W4GmXdH9ujLJ+NF/90ZgwebYczQ7YaKQjJOGb8oLz/U
BO8d36gzFJPx1DLNXe9eNUJ3sFvJAiVifeZcpJl7I7y48+ZQtEoyti9WOND+
rgGqa91+/lNLRsqa8wXPfBrgf8gfp4w=
        "]]}, 
      {GrayLevel[0], Thickness[Large], LineBox[CompressedData["
1:eJwUm3c8198Xx81UZlZCyihNVIiUc2whmRkh2SN7771VvkZJQykzhZLQRIhI
S+XzsednWEklwu/9++vzuI973/fec+69r+d5/fERd/AxcWZiYGDg38jA8P9f
NrWoUH91ZmCQefco9def4xT+lPMvKkZgdH3gzdv7G2BGsqj/SsUPeJpdQ5eT
VwSXF7Ebe2KWQXpXffm8hQn43pctSKhgRNFp1a7jJ53hwJJY9Q6BDZgo0Tmw
yToQqJpcbc9iNqMLr+fOZcU4KPlvlWxB40IPK8aWkeZ0OOTzeymsYgs+PM0X
cu5iDmQJzDK/HeJDmblGu714HWafTXAJCggiRTngmIN+ERg4DGxz0hPCXv2B
PSd6S6FiY6/Uoxhh5Gn8yOat+xA2VnXJMjwRxadMD0hC3x6Bq/mbY4Y0McyR
FuLmZ3sKY6sDEu8v70SxHXI35Z4+A96PVnuCKsTxvkZr9HTga1C713tQtFUC
S/4I2VgbtYBviPGRliFJFOa9fD3Auw0K9bqVPJalcOfHAbvgng54v/2k6haB
3VjEtu+tQ0A3rM6/0aiXlcajrXcqlys/wIE3ePKc3h5sUmjQtGj6BBkeSmYP
YvahRR1P0nX9b9B4otbKrGA/6gW9ff/zVR/QeOTOrdQewIWGT4LRxv2g+1Ta
4yRNBnMDQttzh4aBKZ79tX/FISzwldTFqkko8OxQbzt6GGN5qKoLBylwyDyl
dVvrYfxTIbNT9CEV7Pcwv3s9dASv7T97hPXhNLx8v9zLJaCItHKl8e86P+BM
fb2lQ5Eisjr3K/mt/YCZO8HkJ7JH0RSydws9WgDRoIVhGz0lVFJ6WuzLvQgR
IjR6Rcwx5HvgRPl7/TfwspZ5r3GoYEzo8ucQ+T9QMev8w7iAaIdc5vR7+wdI
TSO/l2qPo6Ng9beA0SXwv18YZqB+ArVP9ZyxdPsLm/Js/xX2nEBu75/+F6h/
Qcmtj1GHporlaZsvMA4swwfjq4kFIYCkWTf2sNMrUHuzgjmECXF8p/AYx4sV
0E9xS+68jEir/56cm/YPBCPbdQK/It5/qyGbQ/kHo767N4ltV8Ne8TrGN+qr
EG49nuFXoYbb3rmsjlFWIbOKjcbxRw272Qb1RVXW4BbLft0yDXWsYdXYSEtZ
g2orwxKNLHW8kJc6fr5nDVoe+rEM9avjRsaO4mtb1uErc55D+F4NTChPyi41
XAeKZf1rgWANXDjsKnwveR2WH5DFapo1kGnGX7msYR04mNcjDbg1sfZrv333
1DqIWUqQp85q4uMQiyNXNzLgoQdaygllmkjZ9U72pzADajK5XxX7pYmJFezn
Nu5nwDMWmb8a1LTw2ZRV/7gSA7pVVpmaX9JC9Q3D3Vc0GTCc8XPNPEkLp74N
Bx8wZMDMM7+5M6W10evHZ9VacwYsvL/NWzpQG2UlXS4dP8uAjxhOdDW/1kaN
iza9n+0Y8I25/T47Th0UU5WITLVnwK8VCal/rXQwat9WqhvRpqyXTOaW6GDv
lTOBCcT4ZbNOTbmfOthQ+UJ70poBOStmit6BLiYGayQUEuvtXOdhdM3URRbN
J1oviP0cNpM/x9Sni8Ffztmc0ibiK7d4cXPXSRwuqHK3PU7EtxYuoux/Ehtz
bnKvyBHxmd4K+/LyJL4tLXpzRIoBI8qavvmw62GpiNV//IIMeGl1XIHdUg+z
lAu8KjYw4G2Tjbkl9/TQ8HxbHsv0Orz5Z2g0cEIfbSY+PjEtIs7L2P9haLo+
3uixm5YMJ86rJI+D/5s+Wjlt3Uc6vQ6cxv1v9XwNsFTvcarZrzU4U+yuVl90
CtMUenFh3xq4LWcWms6dwosSd3mcFon7dLp6dVbFEOUGtkm5P1+Fwr+/G3b1
GmJ1u696uO4qLO5Wv9bBbIQPK9dNXpn8g6iPprpb9xnhnhly3Gfef7Ah0vmP
k5ERlllsfbTp0wps+5hqznDTCEfXH0uJGK6AakTPlqOKxtiRfn9LgOoypPTY
pN9zM8GzlalXk9iXwDCP39Mt0wRfxhxlmSfeG//ZLv0D1SaYLrjH92TyHyia
VOGs/WOCJd3aJZMMf+D5qnBWS7IpViyXDmf//gXz+/vyRu+Z4dz4cqYU9SfU
/cgKLnlrhgf13Swulv2EqKe6Fh7TZmj1Zthdw+0nbNaoF1o4Yo6t1ahQRlkA
Keur1xlbzNGcOif3YuYHWKaa39k5cgYT9WOW37PPg5ghZ/w4iwUmLeXpqt2d
gwm+VoeyPRaYQtLZOiA7B/6F8lJyvhZo3bLXgd1gFjLr+Eph3QK36leczMma
hqbxj5V2261w5Wbgb3kDKqRWpF2UULPCn4s3jiVQKGDoq+Y96WSFBftNTSlJ
FOhfqZb1rrRC6aNXB5dapuA3b9ajKBVrvC2Y0n/01CTsUzOsv2F1FqPtbsr9
yxmDD59pa5WRZ3E/c3m7gcYYBLukaL0oPIuSTL5dxT9HoTnj9aeBibMoa/vb
zNdiFKy+Hp4R87fBsnGrZL/9I7Dm1nNENs8Glbl3yfGMDcO9Fc9wqLfBQI3C
4dfXh2F+ZzGb/ZoNXrpQW+DNMwypnlsl7qTbovTcFf8TPIMgs/bYreaBLUYc
c4OB7AH4kmVU1fTBFl0sxB8WCw3Azrq046OCdvjpybIln2w/tOnuTlhQtsMb
OedP3HpNhgvk5g4mWzuUk90VKWFBhnqGf2ck79qhhuDZR8t5JLDLyb95pM0O
/4hli7EgCVh2K4xrUO1QzWyvp/dCH1TUf9xnxnEOhdfTdU897AMjfW8/J9lz
KDYWadIc2Ae/BzbXB5qcw/eBf7f91u6DG76la4lB5zBCzN6FZ3cfqDNrauXl
n8P1LuaDcnx9MJU3nFH87Bwq2THbOHL3QeaeqE9PBs9h4jTPx1sifXBtIJNj
jMEefzJtq6xT6oPp3WRZT157bJQ/53TGtQ/Ad6/pT0l7XKntGv5b2gfZDSHB
EQr2mN79++Tkch9MMLVdY9axx+qebCspexIoGfC/yLC0R1nVaoj8RoKMPIdh
Pg97FIm0MAq0J8PgYDXzjQh7DBymXDBdJsOhPeu7pS7ao+Xc9D3pe/3wrfG6
l3y1PbavJmqwSw7CPhZa1vMme+RVq1eO/TUIUaeUajU/22Ou1G7G95+GQHL4
y7LZb3tsqvDiVPkyDMF7JcUG2M5jRvQlJf7TI/DW30/Nedt5VM+4NvSkawS8
WblSg46fxyrtM3EM70ehcZ+OwJX488jlUrHfkzQOnIF5SmK551HhP4GoNZsJ
sH8xdrak+DzurXJVLhicgA1GsUV1b89jtbLO5N2BSTAJapD9xuWAvDt/HIpu
oUDdV6VGsrgDhopL7VFFKogo1WsOyzvg+XGJD/81UGF8uc6Kau2AetNz7sfv
0EDXRnF8xssBpeoWO7S46fDgxRPvhVgHtP/NtagdRofg2NqElRIHdFto5+3G
aSCNHOFiaHTAIZ7Tn/bdmgbQeJzP0u2A92fl7xz6Mw0bNzx6wPnTAbdsa94h
cGMGvFwPKfFucMRsq+z6qakZ+PS2ullwmyN+j269dEp2Fq5nVH3bAY74oHVd
aKB6FhhmZBykTByxuln3KQ99FpwMH07vcXbEAHbnU9M756Cj6mDIwVBHpLtX
2oSZzIHMlgeMhzMcUSSGe74lZg6y/Q9kKt5yRI+4M7J9ZXPw5/N9QZUaR4z8
zBPb3j0HNgr778AbR2QzamYunJ2D11cq9mt+c0S50n+761nnQWppb50uzREf
iii82c07D2lW5Xhq1RFHSzbX3BOdh9nGPe+MeZyw8vVClcqueTARLTM/I+mE
rKfv/fi1fx7qoqSHrRWdsGXZuWVAbh5Ehko8zp10Qn3XJ7TVI/MQi7t/Odo4
of3DZuPzCvMwfqc4xs3HCY0kXk7zEm1d5l2bveKdsCFh+8p2YvwDp3u5fnlO
qCTk1ndRdh542yR3BJc5YUDY6rjXvnkIlr5bHv7MCe3YMLdDch7IqRLyMe+d
sMxD0r1SZB6QdudlwgixPiaOiRPx3NMXP5m66IS/6/KTFNjmYdOD258z2Zxx
G3dB7MSvOfDm2mn3n7AzFlULLnaQ5uCTTyEl76AzfsuRlJV9MQdHP4oFFKAz
Pg+ortp/cw5uHL61esvUGXNV9j3uDZ8DhtztqXddnPF3Q2qgxpk5cP51g7cs
zBmXJQbG0wl9l6m/Ll1T6IwObLsu/iPPQvY2kUdPHjmjZW6zk3HVLPwJLzje
2OqMBkePJ3+JnYXXJ64Zt9Cd0cpkH/tTsVkwabkS0XvUBWvlY835dGegTkpw
A0nPBa3YRjqZuGdAJDkva9DWBVfTTzxq+DIN47q5xVMJLqh/2T74jc00hLz/
r+dvjwtSBRZsRM/TIfzEuH/DiAt2Ce4ih0rRIbpSUTDspwsq3jYPkp+iQWI6
2WZJ0BVLaV9OLXnQIFt7F+23rSvGVc3JT16gQuXLepZFuis6urd92uI4BVUH
2cser7pip6wp6wnxKXh0w1Y/gNsNTX22VdgPTUJDOFP2wmE33Hm7Z+bB2Ulo
UzTY8SPMDd+M6nuLm0/A8MMh5Vk2d7QHg/8ajMZgbPvhgQfb3DFdinbYdcsY
TGYmxnrtd0c7juJ4z0+jMOOxt33a0B2zRIb6MsxHYXl3gBk9zx2vkhetn9mP
wGpe65+KUnfk+TspWSU1AgysQtc9Gtzx83kd7d3UYWAbez5C7XdHrYvMDi8D
hoG/cIMPRdIDHUyH70WID8FWLiveMgUPnNPjez/+eBCEo+4/cdXxwBKZjeUy
uoMgftbo36SHB57rvHNdK2QApDqLCksiPfCxVY71Ld4B2KP8S93lkgcaslx6
vVDdDzJbC9Imaojx9J4wjSUyHE6ePlDc4oF+XjeFtYvIoPBL9YNTrwfqLNEG
TIzJoOT0X4DUlAd2T1u9FdlAhuOfxwTHlzywPy7/jlMTCUBdsfHuZk+0XVfo
Y0gkgXpNqq2jqCe+aP5l9MGQBNo7yQySMkRb4I7YMwkSnLx88N4oeKLg3C/3
SgaCh4I1D8VMPXF28rOgJKUP/G/KN1i7eGKBKYdi5kAfpEjVt1wJ80S/DWZz
0yME7+6rvP+U6Ymv7jvo7/vdBzWHX33nuu2JEQdib6wLk6CtQX1M77En9hxp
iv1lRAIyts0kt3niUdmLI1b5JJhvP7nU3OeJDw3jqco/SMB6uptpfdoTXUjF
y7ZnySD81YhTheECepNfRpz8SgZZ2y9bQ/guYI7YDxbV8/2gOW4h8Xj3BaxO
stbTWOkHK0/ygTnlC9jh21R86O4AeC/YHd1/6gLevKra+tJiEPIZXAzuBlxA
UdFNtvtHhuBBCvXMUPIF9J1kT7puNQzNXF7nRQouoDTpVdGutmGYFg0Mznl9
AZk87o5Ilo4AKMffTuD0QtdE9UOGoWNg9pr1/qudXjgsYmrbOj0GbjppT1aO
eKHuHpMOb/txyDbP6gyw9kLfJZ2lYY0JmPS7tehY6oV6JsNvXy9MwsqS+Hph
oxeWOB5ZYLWcAp7Y4k393V54WT6u3rhxCo5dqhQzW/TC69/L9tsHUeC0gNze
LDZv7HuexzzSTQGnG4+PdAl7Y+Xq3McxCSpcqmjU1VTzRmfbZ89Emqlw95Cq
aayZNzK9O7VHjoMG9fVNts9dvfEnlfQ70YQG3aDlthTujYZHR/l582gw2vbW
X/6SN8Zrqh/59JkGf04ZRPne8UZjtP/SzEUHjt6elMpab6SadfaMadFBYezr
DSmyN66r2vE1ldFBz8O61H7Wm7DeHVEpX+hg92Og5gajD+4S2nkt+x8dAkLP
P//O74NRS9Ui9J3TkLo+3sa/xwej2SelbqhNw81kt49GKj6oUuHcW2M3DY84
p8mZhj7ISkllUQ6dhvZcn8m3531Qr1vHBS9NQ7/Iz3mWIB98fW2Q6dvtafhR
FLyCqT6Y3fmVzFE9DRv2LbNGXffBJtGDjD+fTYNITRRPw0MfrBmWrSp4Mw1y
Sowiv5p8MP8UlVewcxq0XiXuOtTrgweYS1pDuqbBWnujnBfFBxMib1z/9G4a
fLozjpWv+OB7p0T2Y2+nQb0ipcifzRfXuK3LmpqmgeWOetMYjy+y/mz58rB+
Gtqurg6ZCfti6Zd/E/8qiXgv1a+1Svri+R8Cky+JekE/KWD70YO+aChsuc5G
xMMVKXO8TNEX619zOtHDp+GDP9V6G/ri1jfa+pHO05Dtfi8s/aQvuhkXfO8+
NQ1m9ufyV0x8MdfadNvPI9MgaCH89IKNL3ZbDAuvb52GvlO9vQPOvviotuMT
yzJxHir6fK9DfdH75OU2nXo67Dy84fCheF9cOg2CFbl0GN3TZFSU4YuqEm0r
p33o4Cp49FLiLV8sEmu8+2AHHfZxLlT+KvXFwEX9b6m/aDDN/OCdS40vthn7
0Wc6aOD7Q2LTyTe++LdsnpzvTYPwLq5ETpov3u034lApp0Jm/GTYFQU/1BNW
XaHMT4Fh2J18NvBDto2nB0vriPvva/M0VNcPd8R3nCZFTEGe7adF67N+uKVU
q6+DZQpuKb302RHnhwdVJIo3805C9Wyec1mXH3aGSPCMSIyD/4RR4ravfjjn
822iZXwM5PvZ76YP+eE/jW+5T0rGoKEjbvjCgh8WSwzyju8bg+Z7XmcPCflj
G5T2nVAYhV5rLeNGR3/kH7ghWGs5DC7f3f+lXvDHlD+7pPglh2HJ/FKpRZA/
HnxwLJyxfwhEjb+tLib7I2ffB6NQ9iF4+H6lrOWyP2p9Mdx7rngQwGCnWXa+
P7IcjHf9iYPgoONeIVvhj7XG1G0s0QOw+Oai+dojf/RWi57euHMAktUfMXQ/
88ewGP2S92/6ofzEyhmPbn90vPPrpaJQPxx7toNJ+as/JiSH571rJ0OXkuYD
tiF/3AtjlWyRZLCrc7P8OuWPj1+dYMxUIMP8kYvMxfP+KEUxTd34iwTxNTUP
A/76I9MLpoxjz0jAJ/vVSp0pAPeeFlqmppLgXuUyyxb2ANT5/HFhwo4Eivt2
VA/xBaDSfZofgyoJ3pZqnH0oGoCBZU3+m6RJYL3LbUPUrgA8q2tytYPQ++mi
zBp9mQBkO9AQ+28bCaJ21tgIHw3AXPljs3q7SMB1q5eNCgG4kkc/pXWCBLdF
lh891Q3ARaE1QzsHEhy+JmaXbByAakEajyZySfBGUGOTuXUAHtC0s2HpJcGZ
XNdaSccAfPx0bFeDBBmmtmSeW/AMQP27Tzd9iyJD6OXqzU2BAcil89GddZIM
mzl7n1yOCkD7b882NVv3w430v/Z2yQHo3nRG3pncDwc3inEcvByAfN9s/KRd
B8CI2dWh83YAtgzGswXfGITR2AzOa+UBeHLb6gCf5hAErlXVuz4KQPalfxyM
P4fg6t8lLtY3AWh2qD7OtWYY9oRsb/zcReynt0d8hGcEGhfVnIt6ie+DeuK2
+o/A4Fz6M5gKQAOXhrkNSqMgNSnqFr45ENt/lA+7tY9BnaMa30m+QDz2+bo/
/75x0BlxfrlVNBBXXr0+U58xDh79D/mfHAzEKzx+a7/1JuCf1edXCYqByGH3
PmRX2QRc+vbHwwQC8cf7FwoBzJNQ8wmb5owCkaSX49H2eBLUjZwvvLQKxKC9
OyQTNk7Bl+60rRcdAvGDVJhkt/UULL395LUvMBALtiUlFP6ZgnTtP0J/IwNx
4fPrPStqFBB5I/KmPSkQfe3GFdPTKKD6yknY+WogHt//5PJGHip8fyv+98ft
QOxkOKXLbkac9KfBb9EVgagY3WSamUsFrv7rdey1gfiR92Zc4kcqlE1Y5uW/
CMS7PJPMc5tpoD4nELirPRCVch8kdiANBpY+mTz6EIgHToRw8QfQgJfjFE/X
GLG/rbGfmbppUCmwec5yJhDXzowWVS/SQGdHe/fE70A0e/5124jQ//UssdKf
IQi7pN0WbijTIfKwWsb6piBscmUPnz1DB8Hja+6ZfEE4XPbFbtiXDtVaz3S3
bQ9CPjNjiEkheHY6VLpkdxDW0G+GfC+gw4SlwoYjckGoF+r65W8FHWIdFsZf
KQdh7Pv6awtP6SB8oarFQCMIG2X4rT410aE26EJRn0EQZkhNSpe/pYNhzN44
lzNBmGi3gT21iw6U1MlzP88R67ddk4rtpkNC9l3VWPcgPNFfz3v3HR3Ebthv
5wwIwo9Hb84ztdOhvnj7v2uRQWhdnjtV84oOJlUk0u7kILzuohne/IQOM/VX
Gx5fDsLIn5esdcrpkNpslo/XgvCtCq+mKbF/ia4tId1FQahQ0CL0N5UOz3vf
m1tXBqFrmtVr/SA6WAxlyE89CcKOLEVpu3N0WKDo8gW+CsKnqzq7NHTokLnA
usDQEYQynb8TOQ/SYfe/5g8XPwXhjftPeD7w0KGJNbZKuJ8Yb/LX9eYCDX4L
LV+QnwvCY0Z+PXeqaZAl8VS/aSkI30/K+q9m0mD/gcB9hkzBOGuXllPpSgN7
mJ1yFQjGlZHyMn0hGizr3m9bFAvGke1sIXazVMgzcSuO2xOMBRLyM5taqNDp
POpwXSUY/7s37eblRgX5zK8D788H416ujtHdxRR4n5fz/KxnMPYo/clo8qOA
e6HRdUpgMHKx27z0O0GBW486LZlSg/EDl+S0/qcp2Nj38rPCw2Csy2C2Ovdz
Esi7SjtuLAdjTc67lqbtE6BZ1y2fwhyC/307OXR/Yhweai8W+nGE4KbKJ/re
D8Yh3lUtWFssBNOubd1WcHwc9pWTJebVQpAzsz3d0noMQg/wRGqkhaD6U8Em
x2sjMPpccepgdgjqGztEb3cYAYNTtiZC10Ow2KFPfsf+EdjhXbFnpjIE392j
jou8HIa2Ks3eKx9CUPq21rPdn4ZADj0xri8El7nSG096DEHBh//ue46G4C3e
3JoXzEPg/WMwDhdDMFX730dNlUEQOBImQ9saih43r8ycbumH6JbCa192hqLY
qapUmwv9QDFtY3m1NxRP108PcW3rB5PxaZ/yw6FYtcr0gN5BhueBfOQclVAc
yheZTIkhw27WY9rRmqFo1HNEL/UYGbLy7GvcToXi7aRHLrdXSLC8K0XU9Ewo
jjToP8xqIYFT3YOUE+dC8ZP8o0rJHBK81/6yIO0WilNaWhb7PEmg9G3Zltcv
FCXV1q6EGJCgyFW8419YKB6pvXeYfJQE7Es68lPxoViYMqshKkOCwFTvwo8Z
oSgdctHjpywJBoXyNj/PDcUGqw3TLASvdMufBZXcDMX58sofJEsSPFIeHc4q
CUULr8ptw7EkEO3caBBRRfQvvsu3riNBsrXsU+f6ULT7+WqP21/Cn9DMJYya
QjGj6m7MykkyWEVEXjzWGYq7HDnrSaVkaGa/uyT1ORRrBQbwNm8/HLjR4cjd
H4pbGz3SX6T1w5UD8+//joeieOnkwxiOAWB4IXhsfCYUdbaYlgsUDIDHqRPF
738T+bq8LezqoUH4MuDI07AeivW6RwI4Pw1C2Vr15MUtYXhJgnGUwj8Mp1E/
56hCGOZ6be+MzRyBeWb61l8nwtBj5+ik4/QIZLen33ikHYZTu1//WTEYha+G
ncUHLcPQ2C6INM41Bja2J+slI8LQ78ZDI6GL47C2k3p8JCEM13iSmX5Rx+H2
eGrTrUxiPouu2VNaEzDm+bZz260wvNNpptbwewI8wnUGuJvCcP2QX44qTgGH
6tT57g5i/l2a+vcyp+ABY8pk+qcwPJ7CWBX4dQrmU9vmWMfDMPlVhSu7AwWy
DVwCW6bDsFepwfHxXQrI82z4G/srDBvmqFxpoxQIuarF9G9DOLL/e8xaYEEF
obMTyQ3c4bjjuOe3txep0CiWxB4iFI6KnbXf2JuoYDMqlSUvHo4r29VMzv+g
wlrxG/6FveF4+F30xFsxGtx2d7pWdTgcL8d/6NA4SQO1gyxiXirh+I33ecwX
Xxok1mpIUwzC0TmaQ13nKQ12h47dLzYPR53r7N7yX2nQrpIg52gXjiwqnwoM
CD1zW5d4stM1HO+f5pq7yk6HzS3NyoM+4fhIp2tdTIIOlckOL6+HEvMpsJNo
CoTe6zFpWMWFo1jO8HtWQj/nOYvaBdOJ+CrinMPN6fDfRzWDL9nhGHos547p
eToczhv58N/1cJTq1HS+6UGHL5Zx5qfvhSNNwaPS0Y8OwaLiJI4H4ah0mmPy
EaHXQsOv7TqfhGNkJSd7fggdGu/aj6W8DMeE7fniO4n2WVcGN632cMyxKb1o
GUiHf/tuTzN9CMcrXYdWDYn6/tYs+L3+Ho65XIu7t7jRAR8N/YoaCce7vUcY
H9jRYSQoJlyFFo5HdXpuy5nSIV55x/rSQjj+28IqXkH4P6nVlwl1K+EY7rup
UVqRDm2v7TYGskSgeMfG8qdSdHBLXMs8xBmBLTsn5dy2EPnSvbVlTiACJYdn
03X+0eA+u+qVSrEIFGhQHHGcoIFBz4Cwh3QEMjA02b7rosFsdlShtBwx3789
ezMf0eCw8IuyIrUIFJWdtzQOoxHvxeagvV4EnvbqMPezpkHQnX81200jMOlX
4B/xY4Tf3XP8Wb5TBOYXrb73+EUFh9DAAH7vCGSce9qy1E0FzreV+7NCIjB2
BDgFi4l+1+03UtIjsP+OawacpgJHyVpkcHUEjk8ZvmfLo4C9ZJOq2b8I5EhO
XjlJ8GFzwN/fPayRGHM13on8bBKeNB+q0ueOxDnq2IuhBKLfoWiHhkQkMnjU
PPcm/Ert7QSGw7qRWCC/zkzeNwFsYtrN3LmRKHHP9tUd4zF45BUdnnEzEpvV
3rorCxLv9UXdYbbSSHzPo5ozSBqFahvpu2sNkfgqRKTKz2kUrK9vTJwZikRg
ujhRGDYCLHQ87k6NRMlXjaVpMAJVx8IWxxci0UnrjVYrK9FPojr1s0ahBLVm
2SZnGB4KvdN6tz8K94Vtt2d0HwJLN+Y1bYUo1Ho2cbX33yAw16vUNatG4Wfr
q9om2YNgaVG5u9E4Cn+v1PSqtAwAU+n4oMLZKPxoy9EG5wbgwW/RqzVOUcgy
ZyAgttYPTFcuspWHROGjpAn1Y9r9UDnR+koqLgpLTj2XujRPBguFtZDb6VFo
fsO4llZIBqYkRTnR3CjM0c2r4zAnQ+UXb8rVm1GY60QTeMNDhjNSpbf5SqNQ
UyTww4/PJGAMHLK8XB2F3w0HkxMLSVDZsnULe2MU3vc53BsQSPgFPqOO5JYo
HDD9FNZoSoIP1B+c9l1R6DnodfockEDvdY6Jcm8U2n482HhDgfAbVxSu8g5G
4acJNe1dBG9OeH0j0yejcEVFgytfkwR1GmE7W+eicP/x0vMRhD+SExZxvrUU
haTBJY+jSSSomH9eHsIYjRXkwodbGkgg1W43a7Q5Go+HqB3au0yCWzcZjuzj
i0ZZ5o/5AbpkEAosCmEWjcYm9p/Kz++SIVtP83m/VDTSn+SevsfeDxzikwx1
B6Nx6sOzm8Ux/ZD8J0XrsmI0mq4duSm43g8M7/emu0E0pppuOCaXNgA/w734
RIyjUVflSUlvwyBcMOa2XLSKxndCz6Ij7YZgUrrmRrdDNJ6J9dZkYx0G0pfF
XbGB0Zh12Lpmc8MwNMtEKk1cjUb/mdMkScVRyBpNt60ajEaL27H4+tAEbG44
UJQ6FY1cCUXWPRkTkHj5/eT5+Wi8EyrSvzQ2ASHHeX35mWLwi+ih7ysXJ2Ge
t7Z2ZnMMMgY+br08NAkeVPO/bXwxuOfNs8BHMlNgd+VafNiuGJTSqSRD6xR8
v6DSbiITgzzCOqdiOShgojHAfuBoDN7adTF52YgCWvM78wZ1Y/D4m0pBl48U
eNnW3PfUOAYPKp/SU+ekgtJNJ7H/rGOQ3ezF9YPaVDigV1aqcSEGI1c35YtV
UaFkp960aFAMuhoxye0YosLOP3S531ExGJQq5iXFQYOC7otBPckx+GPZmyKr
SAO+e7KNZZdj8FjLZw1NWxpkhn9ci8uPwSWp73XOcTTYYBygcfZODNaLGJ2/
VkSDWGmBVPmKGCJfnBUTr4n6dbWui/NxDNYVnnhi3E+DwC+WW6aexeD+z3U7
Jgm/MluxbP76TQzKo82z+5sJvYy7UXCtOwbzvHslK7cT/sVCdcj/awzG6ejK
LxD1to3MsKTBUAyakWLHU1Xo8JUl3m0XhZjP+Ed1hDYdjMiSD9bmY7BS7Qrb
N0M6dNS0/vj2NwZFXmX6lJoR9fpmhidPGWMxobwjQ8qSDq4q2/0SNsTibaOB
3a1Eu+zCsYOn2WPxzRfRvALCH9FuWlCFeWKxPsctpc6YDvt7Aosn+WMxr/mV
5H49OlxgyD7/aFssCp/Vvr4Z6fDwUNX2aLFYVGu6bOd6hA5zDl19JyVjsb8y
YZMZwQO5XGqewJ5Y3BeSf3yMlw7+rRtMRg7E4pefLZXS6zR4/FuS68GhWJyq
t+KWp9JgUVqtM1QxFvW2SoiIfKSBopVdsqZKLGpZsLrN1dEgJD1CnQdjccmO
P6ClgMj39JPG0pOxSFYUz6m1oYGK2OfgAMNYjDr4dfkXwYPI0/OHwTQW41L4
BmK20mC9Zt/9rzax6MzodaT2HRVYQgqvs/rG4mWn1wsxElTQLntu8TEwFj9n
08iURQqk9PXx3QyLxSNb8u3F2yiw+Th/pnxCLHq//XIInCnAzZgW6XglFlmK
l4Z7rk6B0eESJdnrsUirLgYrhynIdmxZXC6MRZW8muzdB6aAv231QnZ5LIow
TUW+fjEJwhn+tk3PY9Fhn8PYKdIESAnYqO4Yi0VPDotf95jGwVk7bJk2FYst
Mn20sbYxKAm5Ulc3HYtWh90L+DPGYC/pg4zh71jsGBPo8+IbA5lCrR1Rm+Kw
MrGEPCM1Csp7ZRnIsnF494dx4ojJMAgubjyZJR+H/nHk6nCRYVh8OfqflnIc
jr2K+aLXMQQPza5IVqvH4Yc0C5G/PwYhY4fvBWedOBx2v6BZlToIbrSTT4QN
4rBNWeWulvggSMSuaieZx6EC+drlw1YDsK737fIx6zi0HHArUvrbD/0CNd/n
7OLw5Pq3a3E3+qFxOF282DEO2Y+1z2Zq9MPV+04e1m6EZbmpGTU9S4bAYNXH
3F5x6KzX9EqL4IOJmtC/N35xyPyUlmhM8EGWY0EzPDgO5TO5tpK3kIHj27uL
shFxSPn8cdfLXhJQ7xR/HY+JQ8/778PG7pCg7ULMjoLEOFzuuRZyPIQE945a
uZ1Oi8PRoKbUF2dIEMd0pIblUhwWr9eXWKiRwK6bY7khOw7L1k/BD4IHx/Mn
1X2uxqHkhZvP7VRIsM3xdYbUjTicG1JdtCb8yu+DBV/6bhPx3BduiyH8zOel
gO2Xi+NQLC5PGa6RoLrllItmRRw+khINHiD2d+mSdNXfh3FoV136w1OcDJ5W
jEsPH8dhIseXibYIMuhKkdGpPg5t7cT25Y4TfmuuNm3bizjMtDx1Q+tsPzA3
Xvr0vikO9xbxfd8+1A/DiW4iiW1xeJGqe+6ozwC8OK3upPyO6J+5cOri5kEo
EBZ9MNsTh+/YZNtZqgfBvLpH1aovDi1onerWm4ehk6zoIDMdh39oQQpe2SNQ
WsJzf2w+DvXm3ubcXxqBRD/az/xfRLyDnqN3zo0CsN1KYl6PQ6Y/J4uYZcag
9jBr+fct8Zh60MLIo3kc/lsd/HFRMJ7IN8epFckJ8H5bf0xDJB4Lhdx+FiZM
wF67C10PpOKxMYHR//TxSdiwV1vAcW88Gp00cF/NnYTxnzvshGTi8Xsgy10W
+iTcSvs8F380HkvObHh67dIURJg9UFI6Ho8pVV8z5shTYLkjJW4G43HxS/rX
g7spwPvkGJ+lXjxe+6GuJlpDgbkYfhvO0/Fo71SgV/2DAl16s/eaTeMxV205
YFGGCinDdxQP2sbj8Ni2cwGFVOjyrtb673w8lu+WGjLsoQLP6kuzX87xaKBY
5Hb8HxXMM7odrTzikWr62O7EboIf2/r9X3jHo9wgbcj0FA2GSmlx4gHxyJ50
ZxuRO5BS/JuVFBKPwp1GjZ+yaeD+hu02NSIer0pS3mnV0OChiWDVqdh4vKF2
1G2cqH9/Dku9rEmMx7O6l/bWEfWxks+RboG0eLQ+NLDeskKDqFW1/rCL8fja
L3PPVm46NGcY0Qf+i8cRFYnOhh10YBM+t6x2hcg/x7fyOoIfBmVem0oK4tFf
MH1cSJnwH4qRQpsL4zFtG4PjtBrBkzfp0t53ifyFqCqf0KWDiOk1xU+l8Uj6
KL9RyIAO9iOlWoqV8civVtScdooOxT51ZgXV8fjfvENSIdFPW33juFZLjB8P
m3M5SQfZzM/+Dg3E/iQ21M9o0CFQeDSu7UU8cr+dKVQ7Tof6svmsfc3xKHnx
er3vYTqsKq4XXmqLR9h+USFtNx3UWzmrFjrjkU3sz8lrQnRINhV9eaYnHm92
lSpXbaTDu5F93Y2f4zFe09a67zcNeHyV+8W+x2NVrP76rjEamK/p0OP747FL
9Hzk3W7ifDLPLE8OE/erc3WrPcEPqfIAoSpqPIrs/2XXE0+cx9F4ab7ZeNzZ
bGt+y4U4j9YsxZCFeAxcnGwe1yXyP/rADFaIeF4UK3FvooG+CCWrhyMBL5kw
GJmHUSGr/HfhkS0JeDvS6uxZEyp8OcpadVUgAY+NcR7S2EcFOzOJ7nNiCTjw
ozmO9pUC/hdtNs3LJmDhjFnVlBQFnop4CpnJJ+CkTZ/y6d9T8K88TLpeKQGf
fLx473fbFCS3XdGKVUvAOXn223IuU1Cw/iGOxzQBRcdms3xvTkKTn9ayXHAC
Huht13L+Mw6btXdKLoYnYNfrZ3zvno+DmfCK/tOYBPSsteleiRuHyebqmyfS
EjDyVs7TMfZx4OAXVdO7kYDQaBjXLjYGZ+oWUhybE5Dx2Hmrk7ojUJjeXb27
PQGvt5ccCOcaAYpdWR/1XQJ2KK4sMfcOQwSb3X7f3gQsevVAz9hxGG5bdryP
pCSgctvwzymOIaAduPcHZhKwmZYpIlg0CEcYY3YyLySgeGTvwR3Kg9BWLu+f
tpKAXt8UaMNeA8AdzX3dgCEReZZ0V3U5BsDShNbCzZqIXrq+pbMP+oG+XChw
hSsRudUejm9YJYN8T7iqFV8i9o5W+9feJ0P0XXNXUaFEZNqTWytoT4b2ELms
IdFErPE5wLEqTAYeA/aGIvFE7Nl6zlF3gATWOydHnHcn4uNjJV1TpSS4u/h6
8979iaif8GHlcwQJpt9ePzItm4jFNe2em6xJoHgz2KZKnlifdPthnAYJYvyM
k/yVEzF9/vnv/cokeKt14KGCaiLG3mWVnSB4wSvM9m1JPRG/Ktmz+hK8ODs7
sv5MJxEXAiL5vQhe3Gt+vifGIBF313XeNCV4MXvlqrG6cSJK6e3h8fxKgqOe
/uGsZxIxbTiHs02CDLFw6u5b60S0CHzvAtFk6ODb05Vxjpjv4PCxMAoZeClM
vwydEpE9VjtlyL4fbJ4PbOd1T8QUrzSWB5P9UJxVr93rlYiVngqDC6EDMOuU
45Pvn4iMkdf+3BEcBCVl7/yzIYl4RCHza+7LQegckaSNxCbiCnvqnuP8w8Bf
t8ZbnJSIYv6hbOsBw2Cb3qfilp6Ien7lTDFfh2H+8OWLszmJWOR/5XnEnREQ
SFyWWylJRBuV6DvhamPQJrJ5p9f9RKxdOflob9EYBD/exj1UlYjSUrsMthD1
zvdRpZnm+kR8WrGjJ/HlONxQCylP70xEu4JUgieTcKovOf/f+0SM/mMqpBE6
CWu+V1K8PyciZ4uJj1LnJNjffuJs0p+Id7Lja+qI97JFqdXszXAibmaSLeKs
mYLmni8aihOJKDnP/fLB0hRIrf8UF55NxPuCMonJMRTovcK8JXMhER3U3Dzu
vaRAsgwfw9pv4j40bTvbu0wBiu3hwZH1RCxNGTpq5kGFa7/Uuk1ZklBl7fpI
/k0q6F00ft66MQnV995bHeimQuVz34LyLUn4frbhn/suGtiaxaaJCCbhUuAr
Uq0BDbimL4deFE7C3zlb/rIRvHiVUOi6LpaEQ9zFbm4EL3xFqs74SSZhqYJ7
QX81DcQfv9Qak07C7qufijwJXnzSey9vfiAJz0tqi4sRvEgYHZBsl0vCtxXq
wqvLNJAPn+FVVkjCr+yB/LxcdJjYssp4XzkJm+2F1l3F6HClnOOHqGoSgsxD
1s0H6KCjJjp8ST0Ju7bHlTIfpcPS9/09DDpJ+KzE88J5oEO5r8pLf/0ktKGk
cslp0cF6o/6D8dNJSNY8FhFJ8IP9tvWNM2ZJuFp76YwZwYPnRz0y3lomIcfy
Ic9WHTp49YSFH7NNQtKBqdsDBB/EXNPcK88nYcXHIuP7J+jQs5ZvKeaShNm0
HT+OK9Ah9kqZTpYHMd+5MMY7++hwSKZekcknCet3/FSd/L9fam3fFRiQhMLn
W/1ECB7m2H7jnwxJwqzXh11Pr9FA89cks2VkEs7Ib1/OotPgV+bvhY7YJDy5
OMg095UGJVIbRlWSiP1zXzwbSvg3i+cCHx+kJeEZzfZ2lTIabDTb9XrHpST0
FLo1r3OJBg10+ar/spOQbV969H1/GngkaN5ivpqETVVPtwSZ06DrkWPkVGES
huUbRwYIErzWC/C0upeEPE1ijW8WqSAzGm/9riwJe67t7a39SPBjS5FSVU0S
9uvKqZSlUMHMd3gxuIXI72pznOkE4TcMn6/qvE1CY7ePeh51FHi1P3/Dtu4k
fHfvPNe5ZArsmzot9OxrEi7f0nTbIUmBddtXKuvUJJzc26daYDwFFfq34lN4
kjHyhVi26aUJsN8bnmEpkIy3urlHe00nQIDtTO5e4WR8aO0sw7ZtAmKbOUve
SSbj4qegN7eLxuGMclQH99FklLrk/6758RgwStvw5Nsm47QbPbKudwTqWJS2
uTskY37vst7VghG4MMonccw1GV9OGTI0nhuBrzffHen3Tca14lTrGdowVPKr
WOxMTMb75ZX5lhuGwWFB0P5HajL2pz923HdzCLZ+WHBrvpiM0FrCzS47BPEZ
FeFOV5PxhtnJ+B6LQbBkEr5VVpGMJz/u4jjR2g9cw79KwqqSUUX/hV65Wz+0
vPhYpVebjBdjBQSsefoh9PqDepGGZHSb6Xj25zkZZMLSmqZfJGOu2Y858CHD
2BnnzhfNyZgtuYmddQ8Z8uXVPl9qT8ZfEbnHDlBIYMi7vf9cVzKKP1pWr6gm
AfP80rjcx2TUdemmRMeToL77ywzj12S8PZbLUmVHAu/71b8/kZLx4Pf9GSe0
SSCZlrl+dygZDWxDmiWPkeC7i9vGoPFkbAreu6xL8OGSpuYWbWoyXuXR3xqu
RwINiZ3CW2eJ/B1w0D7vRoKl9RUJykIyXmJdkonOI8HDgW/7G/4ko30ZP++O
TyRYN/NtCviXjFw/jp7+IkoGo66NFjKMKfg5cTEpMJgMRRp3pimsKYjeotJl
g2T42agcf3dzCuq8pVSOmvWD5uFPW+24U/DU4zvHXL/3E3rg8UCIPwXFCvs6
TrsNgFL+9e8Xt6cgN8+VHNHyQUjnlvfWlUjBaZ3bS/UWQ0BO7mJmlk5BWwHb
29vZhiE6aFUmVC4FrxuHvdzRPgwtJueSHDRScOirMscn21Hg7/wjvF03BaOY
WXWsW0fBRS2r+ptBCq4c3tX55sAYbJRrIhucSUGNh2Xib/+OgSGn5OGj7ilI
r92c9Y3wD4WJz9p/eKWgVuDGjSkjEzC/Ympb6Z+CFZ+/ufUTfiKHlpgqHpmC
+5Vt5boJ//C9fXKQ/XIKft/QXrZNmngvEBPYlpOCLDtGs6S8KRBRt3VzXD7R
Vp7KmCX8glixrsLvOynYcjP+ZZYsFXxERzqrS4h4n5rkWLpT4XVOmL3n/RRk
z23leUn4Bcf4iozh2hR8F6bkf5aJBrV/1cWvN6Tgjd2fjuXJ0GCDH7nO/GUK
1gUee+5jQegLJcCApyUFHXdvz5mPpEHZOY7RzvYUjNG/ISpWSIPlr/dCkrpS
0JphrYfhJVFvGp7gxI8p+Hhk/N2dPhrcaO0tWu5NQeWbGo/YF2gwe9xb6Qkp
BVs3Pd2gx0YHqN3w3mcoBWU+lu1x30aHrP2FjvvGU9BHrSYleA+hl0VH/45T
UrD6Ed96jDwdjgh/uFQ4k4KHuN9eyCX0N/E/NynrhRTc6n/3dzOhz183Mjby
/0lBobiVKBFCv6Vjr53uWUlBSUEvhYdEO/TPoYk0hlR8E3StJoPgQad3Z7gm
aypaZkSztyLhJyYdeNY3pSLpv0RnT8J/XLBdKW7gSsV8vgrhLFk6vPySoxLI
l4oy594PakrSgdvgwEcZIWK+vGzP6/yE/2h540IVTcXu3f8lFzPT4dEx2393
xVPx1e6sLUHzNGB+9Os/u92pqJc5Rxch0+D5dPNM+75UvCbwjGrYSoNA6ayT
h2SJ9SkpUy8f0GDyxj5GFqVUvPLxk8HlMBoUfvtj43U8FW8djrfksKWBJW9r
/VdMRfc1Aa91VRp0ppzzLT+Ziu3a5/+LWaNCQvOBLl7DVKzyfq2/p58Kx1f/
SkeapKLplkap6HoqPPTPHTI8m4rOL1u/uHhRIdu2w3DxQiqqC2afuNpBAf38
KxW2fqkYtXvrB4FbFGD57LihPSgV/yb37i/1o0Cw7tqLa9GpmP7R6ushQQpY
HzlyELJSca9PqZf4mSmQ2HSTPf1xKmZfdhBJb5wAsoaH68+nqViZS/qrmjQB
udFHW2yep+Lit/1iZacnYMPix3DZ1lT8V9C0tX5sHGiDG2hfvqbimfsc+eWb
xuFRre/bHcup+Lj6OfM201HwnDshlbaWivsaM4Yui46C1D722AWmNBQqPcR1
cHIErhQWH21lT0O+f3EHf4eNQHg6qcRjexqamEn8d/XeMBxpLWX6Ip6Gdh9o
OQK+wzC9Hkj45DQMYJMNW1UZBrsgbkEe2TQ0vv3jZFTFEKjbayY9wTSM3Clc
Wy82CAwjA8tRWml48MDRXYL1A/DifIivtl4aGr6tQAYzQo8cK85+M03DtRCt
z8J5/fBrTONjoWUabjmj/FFbpR8eOQ1ou9mm4errq8/+TpDBdyL4uZxDGm7f
bf1nNI8MB114Dv91Ib5XWwpt0ycDbbK8tMkzDWckRi9FbCRDmavG9nTfNJTX
YwyhdZHAmdKfbRKUhmqX95duLCCBhHvwRpHwNNTFqpLPviQYpnJHj0WnYZDZ
fxQ9ExLc9Cj/eT8hDTm7km64AeEv6Orugalp6C93iUGY8AdCF/oHj19MQ6dL
L0WPIgm+TgeZsWanocqk16twcxLkeHF3dl9JQ47Ht/LDw0hgNFsGV66noYJB
F9vtShJw+ag/sbtN5EdLckV8jgRdc+R90sVpuHM2yJJBjQxpvkG358rT8Km2
EYWxiAzaP7gE6x+mYVqtq2Dtln5g8S/LiH2chvRDrcPel/uheUGN8WR9Gop6
vLpmLTwAMQHk4C0v0vBYrO7d0JoBWA7kcihqS0NZ7j2qHeuD8PRX6TePd2mY
zdd/PLd2CAKD1U4d+ZCGVQW5M+5KwzAXEqj0pi8NN5B75PxXCd4vcT7MHExD
tg9KYgqOI+ARVippPpaGz65wc3t0jsB4OIlrcjoNBx+JTx++PgqkKJxgY0jH
yjGGdvNj45C/1mf9gSUd/bfdHo0pHAfzmIAP+ZvS0fK2WTUT8wR8iC15tpeP
GO96xYfvzQS0JXBk6+9Ox7aWANf6PVOQyFLCxr8/HXePDnR2h0+BWhJE9cum
46NGp5Cejil4nuzv5qWcjgz/XQtXsaNAGBvHoIJqOor8g+uxdymgmFpsuqae
jvO8vZGuRD1Wk/Zd9bJBOnbJs4r9tKOC92b/WgvjdFTbMKaUcYUKBzLY9+08
k46SXvai9zupQGUvLqRYp2OZMtXFZIUKJZmqAjXn0jHiC+ll/B4aOHF+Tw9z
Ssd7Jiw+YELU95f8GNTd0/HzZtLOS6E0GORiD97snY73jbv0gq4T+n/5Hv2T
fzrG9TKqrjbSoOmzv7ReSDrWa/Ht8ewl9G2rmmNTRDo2R0XF/52mAbsNd6FS
bDqKpXoffMRIB7nbA6SqxHQUuibiUshHB/Px+4LSael42pJ5c5cEHcL3hJvc
upiOM7GHFzQIfS68oHtJIDsdbcjZInyEfr+pFuzMvJKOly9GKWsT+k5dHGdl
uZ6OPtuWw2madOBSfqwWUZiOIXoKRzgJPhyJiotauJuOhuGyp55r08Gy6XSD
e1k6WrknDLAS46NYxX4NV6Zj3smU/UuqdCg6OS1nWZOO0XV1vXcI//H2YuOF
nidEfGW/ErfI0GHmY2qZdmM6clzQ4zpD7JdX0GL8xct0bLpb6hVN8ELJetdO
hRai7Wt6+xoLHWxv/Txb2U6cD6t7ZR3By/jRpquSXel4uPXbnfFBGpTuzvpc
8CEduateJB3uIOp3Dztu3t503MJsb1tVQwPBn8vJDIPpqG9554FfFA1UjnY0
h4ymY4JixpMv9jSwj7i6NjtJ3L+S8rU76jSoYJYPHphLR7b8T0pPGGmgyu/l
3MiYgS7pa2X6PkS9YKly59CGDJRbinlySYcKqTc2DZRtzsBDdpKd98Wo8Emq
xOwqXwbeZy57VkrwwlVhSCNwVwZa2mv+28hPgawzxhIyJzMw5qDi/NPESRjJ
Vxi6k5WB//mxV1aLjEFR8OtSprwM/Dmx+zpMjIKDmb6v47UMFIxJMel/OArj
3OcZdxVloJBCY6ul+ihQkjMlyx5noExBhYyA5wiUO22d3lifgc8rN8d2KhDv
Vb2o1v15BmbcEQ9/wzAC06tPtfa3ZiBH0+ZbZVcJvx845vrwawbm9h3SKc0d
ghoTbzlucgZOSp3ecUtuCPzl/i75DGXgRtna/InuQVikc6UfomRgStbNO0Kc
g/Ck45pJ9nQG0tZDj/tUDUBwqZTIz/kMbJ7NFpgzHYAlh2OVtX8zkL0onV5x
rx8asDVQYC2DqMepJ4qN+yFczOhEMFMm1soOd+gw9YPKPxLrtw2ZyBbOZc//
lAz/+pzfH2XPxIFDp2yv+5LhxdP5K/ncmXivVVo0QpYM0XkR5/7yZWKqvu6M
3SIJIGDDHmuhTLQ+rs23+ooEDMb/zTeKZuJBo7us/DkkaJIRbRARz8RtWfx/
XbxJEM9RGhe5KxM5f840NxD6r0E7pDewNxNprH9ku/7//8K3z3lVZTIx8dIR
RnNC/1uLdci3Dmfi8ZCz1f+OkyA54dPddcVMFJN4jpYGJNA5b3vBXiUTtyo+
3DruSoKNQJFvgky8r2Inv36ZBB2iAavimpnonWQxM/mGBOnLq63xukR8aYNh
jzeQQf976qUxg0x0cJm6am5OBo46PgtN40zcYxgSk1dNhu6cWzuKzTNxyyv5
ej6hfrjkt5fCap2J6UcN8/Uz+uH06dpqF7tMNO5gVb66aQB4DkJYu0MmPvZ9
LK2QPQAfN3eq7XEl5p9bv2soNQjZFLPNaZ6ZuEaf5F17OQj89zyu6wVm4rvK
dwmHWIdBSOTKi+6kTOxla9/7wGcEdm6aYfxSlolXhbZWuriOw+QBzfGcB5nI
G2I+/b+KrjucyjaMJwklREQZJSWlSJJI9y0pVCgjyUhFWkIppaJIlHH2lBIp
kWhQVJpktYzqnINjntUSCoXv/f58rud9n3GP3zjOuSys64YCD26V591UvKC0
pNFsSQ9Ys1wuNVakopPX7DtTZD3wt+LqIeozIl71qj9j1/fCs/Y/7p6vU/Hj
vSfl/ld6YaNJ3ozGt6k4YmP6p8lZBOobR39TGon1/Q5+WcwWQUu415etn1Ox
dtJObkSvCHaWTsz62JGKnv0JZeHHxbCAtz2e0puKFfpr1kyuEINstHjXVlkq
pm40Td/wl9BnTkEmHwdS8V9++ezrkYT+21eqTBlOReX6CmbpDQnIpU37umUs
FZ9U+v7dwZNAVfGet9Pl07DbfulxurIUUpsqij8opqGTX93GkBVS2DqkQSWr
pOGo12KXd4T+nKm3P3rL9DQk656L+nJOCgJ4vm26dhoGPRzdfTFXCtd269h+
mJWGraRPHdIXUgi7cFiPbJiGV3+fyp1E4NmSgqoxD+M0HE+ibugclMKvt/od
6qZpqCJaKkeaIoOHv46+fL8kDf/9rPGepUfgr3b9dZJlGkZ88VfKWCSDtbbz
kj1WpuG9BR/O/lshA6XAk/vVV6fhnOrdlyMJfG44+2HTe0xD85ULTcYIf0C5
vtCc5JSG9Pd6Onf/x/eauOkerml4okBXKYsY639r6VdzT0P3hMnfPxLPd6ov
bXnnmYZdjno/g4n1blqdf5jhm4Y7f3Tk+FvL4JCvgOMekIZrMvglTYtlYHlq
+Wm1XWlo+3zPEN9ABkNXLga9C01DhXuH4xPVCP/wssMh40Aa5juv8xKOSiFB
ZGPsHkHE0+1JmpxUCs5TSZPVotPwyUdwGmmUgqq5SPz2RBo2b2y4KKiQQtPW
NXXpZ9Jwe2FjeHm2FNjH6LfdEtLQtfYA//p5KRg/dYx6m5qG6yKurv+6QQrS
Do5XOjkNeW9SOfsXSOGOwi9rN0Ya+rklPFstLwXbzVf/NlxJw3YNqupcwg+4
C/4lNtxNQ80Dd4Yq1CUwY4LX3rSyNDwzEnu3sEsMvHkFLpsfp+GHxbofjzwQ
w54D21UbXqehWV3x9+feYjg58oBZ/zkN4yuj4vouiuBGhwPataZhcMpx50fb
RdD0pkGc35GGZ02NL7abiGAps2fVBWkaOlS4jh1+0Qudy7UEDv/ScMmHFVfv
9/XAxkNH55QZpuP7619VbmM3xHhNqJlvnI6d7fFZpYQfyLNLjaQtTMdr9SJZ
/scumDAl90XksnTMmZH7dt+eLrif17jHzDEd/0w1i1BN7gQ9oWV+dmg66one
d7Y1C8Gl+ukW9QPpeFyjuf31VSEcK3IdOXM4HfP7vL2mHRTC+1O7NvrHpGOf
XFHlV3khnNelfNO+mI7Gvy4K5ke3wd0JBozz6enoUDpHee2MNhCK8tcMUNKR
vchBZ9ODVrAtfZ7xgZuOG+dN+71+TAB7L2+2wavp+NhtxovOPAHQEr8Ii3LT
UfxvdderrQL4vrVvWertdCy7vXyDSykfZtue5o2UEPf51DmoeJgPznOVE/aV
puNyH8YxpyV8iFaiL/5cno7+y7aJ7vXx4NqPOU3rK4n5Pr0G9Sc8eNdSeOrB
y3RcFF4x14jEg39PbOYbv0lH3DHIuXuAB6bXXzVQ6on7Wu7BNA8e+KR6HJP7
QNzP6va+GMIPJBwRGEQ0p+OxquIwC4IPiv3Cqtu+pOOrIffB4DU8aHUYOLy5
LR3pGYL8XHceTDGN13ncmY4t1e6U6EM8WKmu8nyRiNhv6wQTSxYP9vxh7mPL
0jH+1eoOzfc8oLTN01D6mY6qLyrummnxofL1nfJjA+lI3nPvzZ69fPj5S/H0
uuF0nDRb5D/pHR+M5uwEjbF0rDqf4WTlJADPzQ/lhBMzMHB/0l+rGgEknlR/
dVsxA49RStfM8muF0hthSbEqGSg5/GdO0+9WEDU9c3aZnoHemu/Iq7LawNU8
sqF7Vgauuv1sgvokIZzyr8m4a5iBd8yWdWnsEcLtlLlb440zsH7mwNDvKiGo
d39omb00Ax8k39ymRe2AFpalcKtDBoZs4ySste4CpaqL1+asz8DdrPr4sqwu
WNXfuee7awYma3kPO03uhszNVEmKVwYuMV2aFfqhG96elBVs256BZ2YOZYVa
9cD4Dcfw+YEZ6BucNOxH74FdEwd+PdtL7L+6Y/E6j16gmW96kH4wA7VP5Cz8
kt8Lr/1zj/tHZmB3TqzmtQkiWFjm9e/PyQy8Kd39c8N1Efh1Fz59HZeBNKtr
S7/+EsGl6QpnqYkZKFy63HCrvRi+H3igYJ6egTsCNl7SeyOGOexpb/5RMvD+
kwVVIUoS2FIVcrGWmYHjdxcb2DpJ4Fz/k02szAwcse9eRT0jgftztNVCszNQ
FrA98NB9CfRuDv+wPC8D38+9ZlfdK4GZsVVUuYIMnLB9y7lsLQLfbhr4vLtD
3H/XPtkYSuFk8zGdy/cz0KXx26LuMCkUTnzH2/8oAx/7eF7ZliaFVnOTyzZP
MzDS/cStnUUEHgbEBU1+mYG9jdo/lOqlgBc/zW2qJuJ37cYFv14pRJWZd2fX
Z+C9lt9mwQS+5nRfyDv8IQPFDUoM0+kyaJouDLNvyUCd1K2az+fKYDLYLJ7K
z8Dc9+ObrQn/YHOQ9O1zewY6p5qsYBH+YR9bfCevOwPdFmlc/034B04VRh2V
ZCAlsnHyLicZ1PezrNZ+z0C9RldtGcEfY3P6fqv1E/m6EeOQQ8ybu7k8av2T
gSvF2TqZDjJCf2fHFvzLwO3SUxyRrQxcmv5lPZ5AwgLjRRNZywi+kS6MnydP
wiO3ym5Uzif8jZx38EUFEro3JC+MnCkDTZ2za/sUSbh5j6dZ5WQZFC69Pc93
Cgk50cG7HvdLwcnpy6RKFRKaJz9PiSX4tW2HQu98NRIGaBR6qVVLQS0l4Ga/
Jgkv+3ukjpOlcOyryN1dm4SsM2Mr1KIJ/naP+nNLh4R+296VuPkQ/kD7wvpd
+iQ0PuU085qmFNRPTv/+xJCEXclBNZ9+SOB4K5eua0TCHV5fV50l/OO63OLu
9wtISF/k2BURK4ECRbtUM1MSlmTWwqctEtA48Hp58mISGr78K+pbIIH2Zbxz
YEHCwsRyx7MNBH9Uys8tWkXCrEXvXuZPE0OHUfob5dUk5Cnvs/Tii8A5SSci
ZA0J+8rGvy+4KQKtzUsq9RxJePb317ETIIJink/ApU0kXKbycY11aC/0Duaz
w4JIuB1yNk3N6obN260cXgWTcE60iV3N7m64//ip2HAPCT+f2Oa207QbziY0
rvwURsJDG6d52N/vAr3po81OUcT5OPwzWTWdsMXMQ2PeeRI+66loXzAihIcZ
vEdnLpCQGnD6+/7nQjDo3xPMSyHhrhvnZmulCOHroxPF5HQS3u5fmv9eVwhJ
G3LcJrBIaNmycu+l823w7daS3zs4JAy5s65mmUEbeKk+vFyWScKN8vbaEx61
wtzm+q/h2SQ806xltO+3AJJtttFqc0iYf6ft1kc2wRfcDrsFeSTMvHbWRMFB
AI93/b7YeouE7b6PbeZf5kOLCZeufpuEx9PYtda+fOj7Clcd75AwUanimUyH
0Nt3u28dKyHh2n3eS3+382DB8ZQH+fdIKMt/FKhRxANcvfSZ4AEJK9cffi6f
yIMdco21ag+J8688NpO8iwfHqo43ry0n4dMZ+iNxrjwgXdITRj8mYZD6n/4M
wi/c8nguvfmUhMcyPm2M/t9PaIUO8p+R0IK9+3KjAw+EvCkT1F6S0OOdXIqN
Dw9GrtyZsvY1CbfWGWRoH+eBVoiXVnQ1CWMjz+14lssDi0XDhjdrSKhZ0Fm6
hziv64/Li/h1JKwKIwVONeFDyP21K1TfkpD0LdiTGsuH+BMicHhPwjD8FnFX
wAfOmlTXox+Jelj4oOO3iwAeyC/zvtFE1LcuNbn2hQDev2kO4rWQULUt9+/x
9a0gTTu5f9oXEhZd8N5j0dQKCp6G0cgn6gtPrNM40Aa2rWEX89pJ6M3qG6MX
t4PXtWn0Lx0kVErCTzeWCuHw3rtXVLqJ/cLt/jy4IITcvr/3o8Qk9G84uVkL
O0B1ckb7mj4SXl8oGdnwtBMW1i2XRvaTcM/bem6sQRc4kj4P5A6S8MdIBmw+
0wUxs4ymTB0h+iGiIO6OXTd0Ln1g9WkiGf+atTsL8nrgX/92mKJAxlR2ocHa
0R6Y+WjMxV6RjPJCTjtlSy9scnQOyplKRtUpPvqH+3uhdBs/5fAMMt70y5hl
qiuG93rxtGvaZHS4Zn1duIPwEx3GV5p1yHirPD63lkvww8Hw+3b6ZGS47S2d
pikB22WaleGGZKzrrPm4zVUC3r/LarLnktFX5L22lOCHi/Fy7YoLyHhykvXD
vDYJ5DrlSWwXkvFjkO3wyilSqJyyceDQIjLOSbwu5VtKgffux9hVMzIW3Uo4
TfeVwgCNpty0lIw+dt6H9sUS+OW3aobiMjIe511q9OdKYZFhm4HtcjLqKRxY
duyhFNZ1nzM9tIKMLd8WWT/5KIWgfBOrqyvJuPvvWMMqQl+fIt+tm2hLRtlP
z7P0CTJgnbDfHbKajCvjppx8pimDB8FvRqrXkDHzS7C0ep4MPrp4UhY5EPt7
mTqXW8jgx7I20zRHMnJlszfkEfitMmvf8x9OZFyw1+gCl8D3hRMHfLc6k/Fd
4i2T/39/4CQ98/O+Kxk7XmWwOwl+2PVROXnmZjJWRFYOeRPzZ8pphifdyThS
UBSvRbzPvWZYJthCRpVrv5otifUfXrzlBl5knGhC/VxJ7N8ctaI324eMZ059
O/vWWAa//J6dnrSdjHt1aqZFastA1XGj1t4dZPykKXjxSEEGixe3FNYEkHGu
cvW38l8E/2oGrzPbSUaa0iRpUqsU9vyV8dN3kfHQ1E0KFlVSONt17EjfHjJK
Rm6mvimUQlad3FSvvWTsm9RUuYvgi4p7qddK95GxtjrjmvpRKXzmzrTVPUhG
Qc6yJd1eUph+cMm+tggynovey3KcLoWlXg8nOBwh41O3/P2/vkrAdbUjKyea
qJfH1fOmVUsgUWV7ddhJMr7f+V6n9pgE/hQmzu9PIOqtv+Xm0ioxzKCrPfFO
IiNpzujfKUwxWJzmeD1MJmOKYI1pU6gY9m8uTjidRkavwbMle+XF0PqN36HI
JOMG5muDuZYieLl0eZbeLTKqc9ZXr4rsgYziDu3178k4lvCip+R5B+wcSZoe
/5HIt2RLvMGlDrBYZ6ZS3kTGXZLr+157dcDHT8fkln4ho2bg8eROsRBmjE/9
qtVJxhlJbaeDtYTQ7VzS695NRgO5v2PuL9vhAcWnI6WXiHeaQu3EgHbwWZDd
MiolY/GuhrQoWhuwNls/7+kno6WgYOIc3VYIY/IrDH8T/TTACDj0TACrOuJL
tw+RkXyzcLp4vwCmLF5QQh0h4zGTOcoKugLgHa0raPhHxirFe3rOdXwoeBqR
pzhOxkiHK9/WnePDKSXtbAc5CtonWEHWGj5s2lrBjZWnYOC+tJkKcnzQz9zJ
eKBAwVsl319Y1/Lge48C+YciBe9GdmiPcHjw1LzgkukUCt5oOlIz+ygPMk54
JO1WoeAWkYnufgKfd74cjL+sSsGHc/t5d9YSeDyNG/tJnYIvtO3U7hD4LrcN
j03XpOB6SoTFbAL/P17tidioRUF1sg2ZSvDDNenFA+dnUtBgwY7yyyE8iLKy
CK3UpSD1b87iq2k8cDzTvHN4NgV36zUUtL7gwYw3J3csN6Cg053jRyMV+NA9
fY7PoTkUjF1jSdvkzYf7O1573DCi4Oslxa+s7vLh/PX9GzuMKZh+QdH+9WwB
+PxQWz/bhDjPEsP4SLIAFqx6gN6mFFTj+xamaLTC73N+dhmLKSjsCH2KWa1Q
XT++omYJBd3FS3zvLW+DsJ2ui+0tKbha1Wj4z/F2KLjQrjXfjoJ9xhffrZ3f
Aac+JKoH2VNQfEbDLjmxAzbNXjSVDRRcfnnlUUl3B3wvOjph2joKLhzd+Dni
RidYtCjLBjZRUHQu/bLaom6YMOdOz1J3Ctb05A7GJ3fDh31ewrAtFHRQf6VC
7umGqNGsZoE3Bcvp2PeI0wP3ja2evQqk4Eqr+xv2fu2FrRUrz/bvJO7bX1Tp
v0oEfVvs1hrtpmDY+4CLTQmEv45b+ypuL3Fe6pddI+piqNdaf75oHwUdKxK/
J3mK4UChy/rWAxTMZBpv20oVw80vHm9sIyhYeTJtzukpElgf4ZWyL4qCT05f
925wkEDPZF9X1lEK6kRWVNkT/Zp4ecfU6mNEfjqmJ9bdkICRVVD9YAwFiyY8
sIpukcDz2l1pxrEUrIiaKLadKIWdwaFunqcpKPW0tDdYLIXL6YfeF5+l4Lti
HzlXAk9Wz48ktydQcMpetRIujeCDiqNbVZMoSOrL6dC7K4UTW2M07ZMpGKU2
+ruJ0P86ktimAxcpOBDy7HxdtxRK4+LonFQKarrL7VAekYK3doJPTTpRH9M8
J7BUZDBQmDRziETEG17ZntWTAcXx4ucFVAqG12e3vTOVgQUvje1Np2Bea4la
hpUM3kWQ/RKZFAzycN5Qu1oG4Yr02ffYFKQt93iStpbA/yyWoINLwU1gWNVD
4Pktq8zL6lkUzCgQa7cTeO9SdyUQrlLwY8uVd0nEvDg4xzD8GgXvfZphICXw
PmkoT5iZS8SnOi5Bm1jfOONWdl0eBW23NN/WJfZ/Ob9o18hNCn5jfvSWW0Tw
x+OSeaYFFJze27ePry+DCZ4PurfdpuBtl1eSB2oyyJI8vJ50h4KXPA2bs8al
YB//OPRBCfF8na1t7jdC32s/M+m+R0EsiVnQ9IXwX7dfijVKiTG39+rqV0Q8
11XnOzyk4IWKHSUyAv/LeLX7I8qJfKkyPX5QCT5W/Pi14SkF664NHlocIAVK
VvPtf88oeI3POxkHUli24kv44pdEv7tv/xc4Rwrhu4Q/k6uJeA79eDjYKgGV
4a6SshoKHnoYlF5dTviDDFFUbx0Fi6uX5W9nSED8+PuA43sKno4/dKXPRQK7
Zo4OjX0m4tfwkbEpVwzb6nXloqVEPzy+vrHdXARD5+XdG79ScBVVPWTqSC+w
4Fvmsh8UNN7k1U972Qu8u89svvdT8GdfrGGfVy8EsPdG7B0l3vddyJoW1QO7
Qx+0b1en4vBGUJESfn3SnCtLHmpQ0fj0afK/3V2Q+yU5VluLio/y7S5OM+2C
3k3+Mxt1qdjL2/xk471O2Ldc3n3TPCrOm3tZqF/TAYcnbHm6xpqKNbu+LP4j
JwT1cluVyzZUTAr47hfIaIfiI8Z+f22pOF5fccRsUTv86v0zWAZULNwzbcUN
nzagXu1w1F5Lxf5TFrl1P1rByq+OfHQdFWPvc/h4qRWiG7KWLHOhYqb8AhtS
rQC0LyTHZmyk4idX57+uhwVQilE13zZT0cbjkuVsHQFsG9kxc5MHFZelZa68
8poPQ/ecQm5tpaLkV96FlBg+sA+Z31PypiKDafTtyjI+2Jroyu3dRsV851iT
8j4e8IQT3V9vp+LFKC3Vykc8iOV8zZznT0ULxezoqxd5oOfVIj0bSMX5G+Um
+BB4/njaMxvhTiranSptaiHwPqA6P2nNbioqxbjTNAg+GIunNmWGUHHMMqxV
QvDFFdvTRn/3UnFENezYAifCbwyERmzfT8VA+VjWkUDCH9z2eFp2kIq+Iaty
fJJ4cHavrYr2YSq+TFt2fuETHhjNNfY7GklF3tAVZ3V5PrzgTbv58QgVp8G7
DePb+LCb9mfQ4hgR353fA+9U8GGSW4djRgwV3ywfx9wlAriuWEf+dpKK7eur
tM1vC2D98/vtG09T8d6iyVrRq1rhglVyrNI5KhbJuKGGR9sIf5xqtiaRioLA
EN3oGe1gcYDUeiSJivXXZylpPW4HXjYL2i9SsfVbpLggXQhmavnypVQqqjss
7DVR7IT4Rbfvy+hUPKmlxrq9txOanUpC5rKoOKA5s33/m044c+pRdWomFfU2
hFIxpQveS2ou7b5OxYiGN5K0CT1grPB2NfsGFdfq2y797NcDJ+Z8/PY2n4rd
lXaFnvd6wGgbz922iMiXQf5rm8BeOB7VNiGimIpBPUtfbC/uhfq0zpLrd6m4
8Vn++lkTRBD9Sqo5vYyoR4tbkeosEdS2f3+1/hEVB3cf9dQVisDg76/oUxVE
P4Qpvt07Xwxvlv39JKok+uHYJSXuDTHobR5P1n9BxQYBNyesWwyRYfK2nq+o
aLmhx3SzgQRmXZma+fQNEW9379h1KRIIL1fbPFBLxaEfKgkeRP+/bNYcM20g
+uleuSRELAGdvpl3gt5RcRM1wO28phQOqujtpH+gYq2HsaDYTgrPTOZMr2sk
7jd9wV/ZTiloORq/mNBCRfb+get2CVLYH7jwiPVnKsq9tLW4fk0KT0+YGR/k
UXGx/6R880opaNAtmrMFVKTrV3R3fpbC3mKrpE9tVDQ5HLm4+ocUHtfZrJzW
QcWKi2UWvfIyUBetFq/toqJt7ac+Fy0ZhEx0YMf0ULFjlavaKOEPyvWdXItE
VNSvKZox1eL/vye7/O2SUHHifZXbcatksNtrc6HuVyrOdlO33IuEnj+8JcD9
OxV1ma+Ovl1H8Mclb9XzP6kI8kYhLwi+CM7bXln+i8APMSXBgxiXPg+I+DlA
xYA5504lOcpgSmvw3AV/qLjIhTc/ao0MgoZCPu4YpuLkD9WFc1fK4L7m/gTy
XypunvHbJWeJDJTMw62qR6n4vGq2n4KRDPxdo3r+jVPx4UHqbp8ZMigJOcaw
nEjD5lb5H7mTZDD57MkNYZNo6GqXd3Gc8At+mWeGLk+moUvnsfdH26VQVHYu
v1GJhi/PRLhp1kpBvjHJT3kq8f7112QJwc+FyhmPj6rRcK0iJeR4HDHvfGLk
y3QaapaNTeUT+fJL2m0DM2h47rXluQMoBUV5m/vKujS0m8sL8RuRQKCD0a/w
2TT0VTSeJmiSwP04FYsmfRqqDmcs/XCb4IN/woIsIxoW1lqd2L5DAo9s6yTy
82n4PVHZUtVCAuonHpjsM6Eh9wB3/gl5CTwZTMlZbkasZ16yvCRPDDo/LLlv
VtDwiVjeajtR34eX6H9ZYkPDT5aaqYcLRVB1QHEm1ZaGgps3H987LoIjYj4l
AGi4if7d9d9UEbztSLz4y5mG9XoZjAGzXjjf1HJCz5+GU4fVcp/6dYNA43nZ
2UAa/rP8U7/LsBsstxQM9u6kocalQ9mSri4QNsRFloTQ0P2x778XB7tgdfXC
fesP0zCqLg6YZzrh16OTvhHnaJh9ab7U85YQXIb2MJoTiftt8dFyjhTCVWv3
JtsLNHx/7rXWIxshbL43z0MhlYaN+jEV1yntkNs3LX1/Og1Tm45NXj+/HUbM
h+rekWio9VwyfuZRG9wsrN/AodNw8PaoToGoFcalpefHmTSs+2awetm5VvAx
zX65h0PD8LeTeCcMW0E+LxrMr9CQYzSco7NHAH7dQadp2TScUK6pEa8igGIj
14rhHBqykrN63j7ig2Kw1XBgHg3LtQ/fe3aQD4FXDFa+uknD6+7Vc+cv4EMY
zPs8oYAYD0k3vpfy4Ei7yQn72zS86ffoWU4pD87Emc06eYeG1k8spAcIfkk2
XFZRWkLDGw8/pQ6H8oBaucK//x4NzSfPVtbfzIOsINtR81IaKv/RUM2258HN
8TVZBx8S8Z/Y/G8dwS/3rjhCfjkNHSnOU8qQ8DfgLOx5TOS7XiUm3YsHb9o3
nTWqpOFnnN/vFM2DxrgtRkHPadiaGRxqncODNkOfl9yXNLzCvZ5EaeOBuNJv
z+fXNFSjntux24QP/UFBClpvaEQ/hvomnebD2PjuvC21NLz7onOgUMgHpath
G9LraThfrOEY6CEADTwkrn1Lw6Kw9fdG6gSgL4xMUfxAwwMN19Oeb20Fyzmx
dfHNNJyxqTZl85k2sH8Wd/DJJxraRosnmM5tB+edidNGvtBwVQXq7Ktrh4Cr
ae5H2mjoFRvTPJUthDCk/LwjJOohP1HX9bcQooQM8tdOGjKbIqgbvTsgec7V
xhARDSdmD2e0aXfC3at3t/n+pOHtzL0T6Je74DGWDdF+0bBA/Cxg+lgXVAsr
2B8GaHh8FTf0XABR33Ne812Habix5FLOZp0eED2rOXXhL9EvSSsTbY/0wK+d
b/VfjdJQ11+rE+t7QDH7U5D9RDrevZjn0n+8FzQcBBNOTqLjmY2PQnxqe0Gv
Q5hdOpmO00/73sRZIrCcK+0yn0rHhOf15Q53RbD6+ffEg9PouPT+11CzERFs
CO6fn69Gx82f7qxyAjH4Z//bazSDjrNLEgbfPBNDqIOccpA2Hf1fnb6hP0rw
UYfCLa4OHffevD/rqLUETp2dsvHzLDqq7Xa8WXVQAklz1b7O0Cf2n1HNn35V
AuTnmmlbDOk4efPLbs/3EsgM1lmaPpeOu37OuJk6KoGS7LkRigvomEQuvCFx
I/jCYcH0dQvp2KviYq51RApVHYvuxi+i47Rlq045Ef7lw1lzzydmdHy7Qnss
nsBHwVyrgeGldKzzsc171yCF3uc2dOtldFyW9T5nVa8U+oLtrY8sp2PwVKOE
N3+l8E9u7ac7K+j4yDcxOUmVwOdr62O+rqTjlvQBjzMGMmhLz2/Xt6VjKH3H
u7jFMiiLVdngvpqOYZyO1d9WyIAUdrgofg0Rj8AS/4/2Mgjz/qh1F+moR/6R
ZUfwCa5dcbprLR3XPf2QsoLgG11zVvcMJ2K/r/NmNxDjX7P/bly/gY7atcZ5
av9/X1Yp8N5xFzq+uviONIXwL9cGn83K30hHT33G5TpbGcR2zjvH20zkb1NW
4U5LGXi9S5JM9aDjCYvHxZ9MZGD2WOJhv5WOplv6Pq6ZLQOF/E0Pw73oOGmg
3ymX8Gdt9DuGV32I+c8ye+1/hJ87p3Hhgy8dWy7GjV+TSCHjcPT3iTvoqLD9
4xvfZimE+X/2tgqgY/EBzyYngt/Rxe5JSBAd5/dsDYi5IYVfRnKpb3bTMYsv
2tAbJYVatT39wyFEPSnoXbP3kULOvyq/xWF0DDiudl7DRgpeLamm6QfpqBsZ
HHTgjwTMXv4gVYbTUYnN3zOlWQIKxVuHfkbQcVzljGJAiQRKU3SqPaPp+PHv
i3GPUEK/2Ofu0T1DRy+36pTPL8Tw01Sx3jWejgdkxT9jmGKo0d6//NQ5OuJu
MtPigBhO/jSf2J5ER1l2spcm4c9bcyqu5GbQ8c/wxy2tHiK4NqWRZ55NxwVP
mY1Hy3pg8We5Letf0dFEIcp4nncnTBa7Ot2oIupVbLXce1YnCP9QVynV0PHX
n2Cd++0dwJi5wKi2gY5Pn/dumX2gAyZuc+3f/ImOlt8posvnhdAaShUVfaFj
Q4FakdNmITw8JuCrCehYMyt0dpSWEA4xwl99EBL15Xjlwhr3dvjcTKF7S+kY
ySVVfyxohXs9/JTSr0Q/5Z925zq3Qvqg8ZmZP+iocsPura9YAGEK4VExfcT9
Q+J/x10SgKNWWeiXfjrusFO9ybQUgMH8CTtsfxP1POqrZ9tG+BMrF3fuEB3r
19iMamXwoXEdxfHfCFE/wjtt35z4UOTFXxkwSsfWq1PMmITeT9ljbPZ0nOif
+9mcP294sOfooTmGExm4VifzhByTB2sSS2fET2KgBiuBWRTOA13auFLHZAbe
LXxuMeLBg4Ec51EHZQYaJk+RfFnDg7f3yH3XpjLw5hPX5dYEf+S/5PXIqzJQ
u6kxvJPgj8TGebw96gwM6JuiSPfhQVDXwbevNRiYclP+cftJHtj2P3ixQIuB
ucXnby0s4sEM+fHSCzMZ+GOuzoHcnzz4oeFcINZl4OiHl8Vb1vKh1oh8xUWP
gWOMp9Z/rvEh15JHvWXAwGplUc48DQHErZ2XPHUuA8vuTAtYlkHw79aDpw7O
Y2Db9mGDTbqtsGLXg4iG+Qx8orOWfOJOK6hHje1ZupCBBWGu1695tEEVmbT5
pxkD+9zP3LS+0w7LPtw3OGrNQOXc567jAR2g0jGq0WzDwCuDZGPaqw7o/ble
0dqOgTVTj/gYmnVCpvqXH3+AgU8ZPye7/OsEJY/RZ7EuDNzinO8kz+iGrqD1
DwQbGVi7S+7cguFueHo4I9/ejYFF9GVRBwl/ciRjLmV8KwMXLHxeEqvdC21v
nXYn+DNwRpCcXdZhERzE/PKKQAaeyRrfeeSRCP6WqGgM7CTGVbkLyRMIvUZv
fLYnhIELbSKVQpLEcGPySp3Le4l47NM1lnstBusYzuHmfUS8lqxcUzJBAp47
gg3WhzMwstb7gOVhCXTWv4o+E8HA50+o9SPZEohYs7ChNIqBO37MI73+IIHx
O5eMfxxloH2FdxFlTALpc3/EmhxnYKg2vWj3QinoUbc2Bp1g4PKqaBs7dykU
TCpdxIol4tFcVqtP4L3tMd1z708zMHsonqZO4P0b0akvSvEM3Ne+okqXwHuf
7UILh3MMHNofv8SBwPueWsfkE4kMdA2s/pDeI4Wjq2+0lyQx8Hx5qHQqgfcT
i6aslCYzMOutKfnFNBmQDcPTjS4xkDdiqftEXwZzyB96/NIY6F1o9X0ygfdF
E1fYUzMYqNuX87mAwHv7oyxaHZmBw7rk4TIC7+t7/srkaQzUj7xlY0Pgvd+2
IMfVDAaqrt+auYrAd8mbF5yjLAbON99PqyHGMbYLfhVyGDirmDQySPiTyYUp
Lj2ZDAy/+fRhPeFf6PrfrupfYWDzsq8a/rb/f17lMeSdzcBlaSZH7y6Twd0J
993Tcxi4feyTT9sCgl+iZt6ouk7k78Hsg991ZfCu6+TY2A0GBs21juybIoNA
7zbvlbcY2KpHNv49LIWvVQ63DxcykJo35DlVJIVYm+uTbhYR9VKR9ho+SmHK
LSV/YTEDhYpT7a5VSMEk7d2ULQ+Ifpztb2CWQvDFmOWulDIGKtAKiyMOSWFd
BOPR80cMfOG+p0DfQwq7PAPCLJ8y8FrMhc1SdSlk6spea1YzcEm21fqWsxJY
dMlNf1MNkd+vb4pEfoS/+FdyNLGOgXPCDiu9t5RAS3vMvMF3DIxafEB1e7sY
pudNPtvymYF3ht3Jt8zEkGRptJotZWC/RDXh7LVemFl9YI7cNwbeiqmsWbO/
F27ueDBp3w8GOtXlVh9d1gs1ic4NNgMMhC0MuRNPe0DlU3jg51ECT3YqZuk1
dQM1tiJ+5nQmXgx+El30uxOM1RVC4jSZWLdtweru8k64n+vmItJiom6Nf75F
XCe0NHRML5vFxMpJliXmSp0wa45Sjo8xE1/OOZZUqdcBV195vaavZOKhi4/N
9e63wbLtWfmjq5i4sHgWqd6lDV58E6WFrGZiRjQ/mNvRCt3asT4rHJjouLDy
pEinFaILXtledmTiiuGq+uWPBDAZVQ0V1jNxsGBGCQYIwGRftqjJlYnNFwbF
ivf48HBUWrd6MxN9S5LCzEL54EyxKs51Z6K6S1VcjyEfviw4Q1PZysQrP12e
63bwYH9FdcxRLyaK+ueUP73Fg7/u0wMEPkyMNl/h2HSaB6ndfg7rtjOR0WJx
OnAHD/RP5M4v3MFE8/XDjwPX8aBo2nflGYFMtH4XVltH4DdcW/k9dicTtyW3
HE9ZzYP31mc/du1i4rx+B5+dhH/YWVdbujGEiC+t6OTgQR70Bc3g3tvLxHIe
7dMLLg/ODQTEzd7PRBmDHKvO44FGyo3dCQeZOEVdYPOD0P85+n0bZOFM1H/5
5+GK83ywumtr5hnJxDPS5T/j+vjwen2iesURJvqs4wYtOygAH37DgNExJq4p
q54ROyAA0eGZXy7GMDFki/qx3SmtEDMp+Mmvk0yU97974L1pGyizb2X7nWbi
8PVVLHJTG3CWDJx/EcfEzCeLQ/cnt0OFzwU3SiITw9MsPlomCGGWjfnw9yQm
9p0XX7DqEUKM7qecjSlM3FL6t2adSwdYCxYMT0pnYtUS5szzWoT+D67KOc5k
4h1d+TFJSRdMdwx3a2Iz8cLTH1oZM7shwlh72CKTiX4fJ036E9sNS0QhbtKr
RPw+kIS/oQduHlQY9r/FRKVre/aHFPWCotvtnEeFTOw4YZJ8WV4Eoebebtp3
mMhaKWc05i2Ceb9yc97dY6Lz9NkmNX0iONe4yc2slImpEc1+CnZiEN4fGEp+
yETTaA3XaWfFkHV8ndvaJ0w06VAXOxN+ftT361BWJRMFXJUdYSABf1tazt/n
RDwMBncvipFA+ezVbr6vmNiYoO946bYEdEe7hu5XEfmcKQpPaZdATNulnOk1
THw6leE0X1UKLZXL3cLriHrRMDYJXiWFFdn8odoGJp6I8Nd3CJYC7VxCjsl7
4j5XVujVnZdC/+7Fbokfmaj4XO65AqEvtzo1DgmbmHg/ukI0/EoKxQtic+w/
EfFttlctaZeCmtI8N84XYjzzjGDFHymES2qHfvOZGCNN9aFNJfC5NirHs424
/9VFjZ/1ZLC4cJZbsZCJyo+6RtUJfL+Y9mJIpYuJbrmfBl2tCbwO35+zr4eJ
+bm7IulrZODsoeFWJWLi72X0v+MEvt9YVj5kJGXiVft1LhwCzydr7sqJ+8rE
57nTnxwlxiEDym6C70z88yZx/Arx/KvmkiGbPia+tij9Y0asZ1S2PYfeT9Rf
XOEvM2K/syw5t1+DTNwXlL2phDiP8ET+kNsQEz3/FF6pI/zHmh1bcgpGiP7M
qbiZpiaDy6uHNyuNMrGa2TJfeYzwL/rZQ3vGmfjlx3GRu1QKO8adc57LsbAx
7Fn5kSYplAt/bjaYxMJJ6xtDkx5LISYHcz4psTD76ze7yiQpfEoUb7aaysIK
zcOxSvukYB1KGiJNY+Gsnl+SJBciHwuFm101WKh+OGhxmAKRjynJQ3kzWCiM
dPj0VSiBYpl5jvxMFtoyigul5RIIL4obejybhZds0iZQ90sgvs9hcp8+C3O3
bJLYO0qAajVpxvw5LPSwVOTVzZLAw/Jk8zRjFnYHfTj8okoM8tXk0IAlLBzI
lsaHa4qB1Z7TNLqGhX+sLSE7pRdeqL8pXrOLhQ5pvw2emHVBk+fFp1F7WBhh
96b4+2AniBib6vNCWXjDyNfKrLITVPQ/iFQPsFDJp3x1z5ZO2GbKM2g/wsIr
RZeuKZ/ogP0HM800j7FwZIbmG2/HDjh1J9B2QwwLFRt5R3qmdcC1FV3ed06x
cHFW776+HCF8dfiaGneehVp5y0Me5bfDWGIR594FFk48f+Phm3XtMP1NxE1R
CgvnLTo4f35HG1i7Db50T2dh7wTFkGiDNnAhl31IILHwzd7hgMbKVvBvOtFe
RmGh9YFyG+/drXDWb2zEkMnCU79iUf6uAGiXnyl5sVlYPvx9xTcC//OE57ST
uSyc/DfX5sQ0ATya52T8+DILSWVHd5k+50N9qKLlzyvEeZvC+ekn+NCWXwPG
11gY43TMzmXl/99PurTZN5eFm+q/shX+8mCShduO1DwWrrlwinnqNQ+0j6jv
e3aTRfDPr6uHCX2/+MtDeeMCFt48e7JTQOh7hOCsC7eJeE3VUR4n9L3XdeVV
sjss9EseGnxL6Pt9U+82ut1lYeHkfEMbgh/ORPqF371P5FOimKjuwAPKp4nK
2mUsDMus46hv48EN+4KcE49Y6MPfHVUXy4PHOZ5rWitYeIzdx7xxhwcflP99
xqcsnF+8c/aXXzzoPZx7JPcZC2M/qBsHEH7lb/MmVaWXLKwisxv/5PFBffXg
zQOvWSgI9fa1mimA+dcuO76rZuH6EIPOMLoAbJXWt1nWEvUgnx39eE4r7G5i
aI68ZWGC95NfeX5thD6DooAPLIzab+PVP7kdUq+KnJ83stDtQo92a0U7lB60
OZP8mYXTYj7t97oshCkKPLF2JwuzLu7N+7eiE4pX6D9dPsjCXTqVeT2hPfCa
+9qX+YeIt4dzsmVVD/DkwvtHhlk4ddhbuGBeL0x6+3ThizEWHl7P/unW3Au6
VntfzpdjY+jHKSPLF4lgKUctMEWejfeP/DxmdEoE20J3Uj2U2Dh8UF6hWFsM
B+uVlt6fwsbPG1aozAsSQ7xlyZuZ09iYNG/r6/W5Yrg1JjfWNp2Y19eXHDKW
QOWeW6y1M9h4UJlhFxQkgabarcvztNkY/ZokFTAkMMbICTs0m437KoLbjv6V
gOboRvkP+mz8Fq8QRSL0+sLdA5et5rBxm6PXBtutUlhdk2nDMmKj9JPa+PEY
KWwxd2r8a8xG9f02hh5cKYTSvx0KMmHjfAcQ1JZL4eRfutJLUzbuPJs37VeL
FDKC1+QsMGOj07krKu9/SCG3utf+4lLi/ZwcuUgFGTxakvH5mwUbA0Im0Dpm
yuAtdeWRLcvZ2DRlZ7C5iQy6htunPVjBxnb3PpV9y2UwFJR8U8eGjWc/TY2/
vFoG06osHE/ZsjEnWCtfsJbAX7Mvre2r2Wj0KvuFNYHX1pSzMY7Axgf5sef+
/z3axiFTzRsObAzTbDONI/T5jGdf1Tsd2fh34ND4EMhAcOGOqv56Nq6Z9Wrp
wlUyuO4epeLrzEbD73bbZlvIIHzmiilUVza+G7Mw7zAm1m//o/h2Exs3Bj3M
TibOP55XrqDszkbBM8vsOUoyeBN+Wn7dFjam5JcYPfwtBZI1ysV5srH2eOCi
wC4pbB+bOP7Im43KL2JL5r6VglHV638D29hImlxbNL1MCve8Nw7t92ejffPe
p3cTpHBKX/X39UBif7WXW87uJfR5z/t+4U7ivO/9EssIPG856vPDJ4SNL+FP
C01ZClmrdb+R9xLxTYqM8BVJYO8kgbR+Hxs1+tnfHr+UwBA1uHdtOBuP3Voq
uELw/+x7B1uXHmej7myDo+ubxNB90py/7wQbu+K26V66KYbCtb8+58aycblz
ty8vVgxrPh5vmhVP5KfkW9UbQzHs7DtXNzmFjYXDq7YuDRSB6SOnGodLRD24
BZxWNxPBr3il6lNpbPxl5XTWd7gXEtTTX/wis5FZHJy3ltILeebsR20cNjaO
vtpCI/S87NCdG6WFbIyxDFgqr9wNx6T8hND3bDx1zSo2jyMElfF/Gxgf2Vga
vkjjdqgQcjQNVKqa2HjoZo6CwXIhvF+9kzb/C7HfXsXkTk47LM7ozu3uYCPj
1r76PZqEXs9R2Dejm40FVW0B9x+0gu/DBUvW9bLxR/K3eSZ+rZDUEfYgR8rG
R3yNo3dvCUDvd8qJxq9sXH0php+0TQD3phTYy/9g4++cF9lDigIQLv/2elc/
G1f6nfz1MpoPx5xVL1IGifu/+jDbxYoP0wLM3V78Ifr9apzv8yEe5EZ6aPwa
ZuOd69dTO17ywDYpsmXuPzaOBksU9jIIfORQOFvGiPmRQc0ZkTwIu3Mv8OwE
Dk6b/m20wIsHYy+bjEomcnDZu6mHvxP4S/882CucxEGDHbdiKQQ+m33TLlBX
5ODtxp/hDoR+fyFncxiVOfhSryGX7MqD7drbl0dM5WBbgPkeuRAe/Fx08s+V
aRwURb6Y8esSD5KAW/FOjYPv7wYN5FQSfsHrcdz4dA4OX71KspzAh/thrY7m
Mzh4NeGrG2UzH1xPjykGaXNQ/VFmcMYNPgjJhvXpOhxUnWFl8pbgs+N5SHo6
i4OXbA88aYgTgGpFsNd3PQ7Ou7SrWvZPALnvzukYGBLnq577bl9iK9h15wg2
z+XgrsBx1hGtNvg49Orq6XkcnL3wbtz8O20wPlfRtNWEg9b1oQO1Q+3AsF74
TWURB41qHu8/7CkEs40uJavNOBh+oLGrr1AIfkcvrcq04GBvQ1xLVkgH3K9S
c92xioNVxm52kZ2d4Mq3UL1kx8HMNqMfww5d0PFjy8dyew5ebhmpnJzdBaq6
NL9ZazkojntEzvLvhn0HdA58ceVgg07FmnMve2BC/Cpz5c0c1OXePfRUpxcY
NL9+G3cOvmHYewgP9MKrJ5mxLE8OEmpd2WeqCAzU56Zu8+dgynHrZGfC/5Zt
WNhaGshBu88Z9huOiMEjznypdjCR77Ym/7FSMYhLreOid3Ow8nBtcfAfMZz9
bv++KYSDJTXHeXutJDBrgdNcqzAObqKZjimHS+BuwKYo6n4O6pRN+OmYK4Hu
er8ZWw9zsMOvYc2JyVI4PWlXSEkkB6O1YmuOWUpBe/W+UvWjHKzfTR9V2yGF
O0ciFCOOcfDdrwePXeOl4Fxw3PddDAcdqwwSllyTQkfnmfylscT97+T9ffaM
wP9ZSSNpp4n4jhdUqAqkoLE1beO3OA46VTA3zB2QQkEKLXPTOQ4yAkbLJinL
YN1z7reCRA5+uhZ59PUsAn+Hrq2ZeoGDZhYDiyJNZRBtcStjfwoH0w5GL9Be
IQPVsBJhzSXi/AuvLXlpT+j1Kw+XmaZzcMmH7IEL/38e/6nyXDKJgxtFb3b8
r9e/qFY3iigcTDU2lbCIcdT6t8Yb6Bxs1ZTGTibwf+qZ5ug8Jgdn5s1e+JbQ
77kPBFUKHA5Se+Mj5FbKYPW3rpkhmRxc0XZfUmImg2ZjWdirLA6u2v1pV58h
wQf+vx7Ny+agqeOKpg/qhF+gDU9JyOHgsyXbVoaMS+FK3QT/zuscVDpyiPlE
JgUbeaXbDjc52M3ljX1tlsIHW7Wxq7eIfm37FqHwVAr7o7TdJ9zm4NgHjz6d
XClkdhj3PS0h4kOrDo3ZT/grXbO1Bvc5ePbO21ciVym89VhOPV3KQU9PTzm2
qRTGKx1WrK4gnndPeqLQKQHWH+ck7hMOJisUHeqqkICFucenkUoO+j03/Lqe
JoFdWYEnHr3i4LExo2dClEDVqdgn1m85qPLY6ZveJTEE3T+nynjPwRe5WXoi
PzEMyVKCBj/+H3+Yd89UDKY7WHL3P3Ew9C//e8orEaSueuC0rIODXUN3Rwp/
9oLn7+8Niwc4uNheqH99SQ9czVA/t+s3kY/L9IDoP93wdaGlNXuIg//eR9Sr
Pu+GpB3RWZNHCfzJ85j52LMbHj77G96hwMVthZl27453gcElJXXmTC5u2nZ3
nvgZoe+NF71q0OXiDiWlousXO6DsycaYSXpctPCM+pbp1QEeP9OFkXO4OMpb
4u8rEUKCt1bJJlMutizNrVWYSfDDd+uQhMXc//+/gI9JdTvoJfvqli/hovku
P/s9wYQeLOeeNbHk4n3PpJYWdhuIDY22TrTjYmsDWWcOoS9XPHKcvMqei4Ft
7GP3qgVwbmtI+WHgYm3OV3FwlADeypLC8xy4uHrovOblOQKYff6mUasjF2/r
hBn2fORDmEFti+Z64nxtzrdqUgg8LZNddHXmYlfS5UUSQv/KbZkGZ1256Bz1
ZclPRT64SZf2l23i4qONT2KZ73nASfC48d2Ni9x3zmnZV3kg0ovaMX8LFx07
+7Q/xfDAqpSq5u/JxX+X3Tom+vEg3v3BS4o3F/c7dk39to4HDeKW4zXbuNib
N7XN25YHs84NLZ7gx8U6l9Y1P4lx6OxZQmt/LhZddbDx38CDe/ftaIcCuVhj
sf7k3J08mOAW4Jy7k4uzE+6Y3zrPg02iM/94u4ixRonnmoc8YMdfLZ4eQqwX
oPtu/A+h73Vf7HHey0X3aRb5onV8sLzXpRO3j4uGl6prX2XxIW6TQsODA1wc
mblFc7WCAOp7Fpz9eoiLCp1/BmuPC0AnznnFvAguxse+CK4bFECIzn7J9igu
Khbt9jhxphXully6TDpK5IPjGD+s3gYbu98qjMVwcdqNW9/L3NvhjIt3y+ez
XOxLL+6hq3TAkcPNUVsSiXpoOBY98VgHhNG91WqTuDg1ZqavUNgBWzu8nSsu
cTG/Wldc/7ATTE74lF+mc3Ftn+Gyi3u6Qe9Ki482i4vh7GXv/eq7QeO1T386
h4tb5aa5b7DsgX/q28zir3DRQXGTbO+fHnh/c1vWrnwungzJ+927UwSv336y
5RdwcZ/kjOTMPRGUD2z75FnExSsFm1dXTBRDLvqqO93j4sDMsNdVDDGwQz8X
PnnARfULR/WO8MWQnurrYv2Qi0rvzmud1pNAzGffcyZPiPx8cH+VQpXAobHP
BlcrufjScV1EQg3R78bbK3RecHFRS8rRN4T+3+b6ZRv5FRehpo7jt0gKmyK2
DyhXc7FZEJ9p7y0FB8YX0rkaLhp7/G44fkoK1o+3L/lbx8XKkM+x6lelYNb5
pebIWy7e1a/TmE7g/1wlv9Cv77k4qKSSmEjgv/ZS3sSQRqI+38pfOTYoBRUv
vyutzVz8+VZJd3CKDORO8ux8PhP3WZUyQ1VfBr+v+H1+y+Mi/e4//Q+LZSB7
zTu6oZWLoeXqMW4EHgtlftOftXPRoH3DZCah15un82/bdBLrPfO4/pjA89qV
O1xLurnIixAf+EDgfWUAv9dUxP3//3HZiJ1kcD9hR8I1CRfn5yVYzCD8Qn4+
33D2Vy4GN/l8DLOTQda7HY+p34n649uODi+TAXWQ76vSR9Sz4Ys8/nwZJM/2
H0zs56LV1HdqRoTeP+0gII8OEu/XWaR2EH4maq//0mNDRH1fyY5e+ksKe9ME
td9HuBj0t2+FPhEP/3v+e/eOcnHeebWFL14SfuqLQF44zkXf/TZ5y/KlsH7c
/6rvxEwsPWo2GJcqBbv5ras/TMrEsLCvOs8PScFiY8AXF8VMjGu9paK8WQqz
mQEadiqZGNSrGfdPQQrqT1qL7qlm4vRsauXbdglM7grYaDY9E5+byJcPlkng
59LARH3tTDzifjw1dbcEerza5jB0MrFuaPvquSslwDsZ+ER1diaa1DeYeylL
4N3Vtu0X9DPxUNLrySt5YnhVFfh73DATI9ZPUOHni+E/uEdMBQ==
        "]]}},
     AspectRatio->0.8,
     Axes->True,
     AxesOrigin->{0, 0},
     Frame->True,
     FrameLabel->{{
        FormBox[
         TagBox[
          StyleBox[
          "\"Concentration (nM)\"", FontSize -> 18, FontWeight -> "Bold"], 
          StyleForm[#, FontSize -> 18, FontWeight -> "Bold"]& ], 
         TraditionalForm], None}, {
        FormBox[
         TagBox[
          StyleBox["\"Time (mins)\"", FontSize -> 18, FontWeight -> "Bold"], 
          StyleForm[#, FontSize -> 18, FontWeight -> "Bold"]& ], 
         TraditionalForm], None}},
     FrameTicks->{{Automatic, None}, {{{0, 
          FormBox["0", TraditionalForm]}, {600, 
          FormBox["10", TraditionalForm]}, {1200, 
          FormBox["20", TraditionalForm]}, {1800, 
          FormBox["30", TraditionalForm]}}, None}},
     FrameTicksStyle->Directive[15],
     ImageSize->300,
     Method->{},
     PlotRange->{{0, 1800.}, {0, 2.0471353242826487`}},
     PlotRangeClipping->True,
     PlotRangePadding->{
       Scaled[0.02], 
       Scaled[0.02]}], {-1, -0.8}, {Left, Bottom}, {2, 1.6}], 
   GraphicsGroupBox[{
     {GrayLevel[0], 
      RectangleBox[{0.35, 0.35000000000000003`}, \
{0.8500000000000001, 0.6499999999999999}]}, 
     {GrayLevel[1], EdgeForm[{GrayLevel[0], Thickness[0.001]}], 
      GraphicsGroupBox[{RectangleBox[{0.3, 0.4}, {0.8, 0.7}], InsetBox[
         GraphicsBox[{{{InsetBox[
              GraphicsBox[
               {GrayLevel[0], Thickness[Large], 
                LineBox[{{0, 0}, {5, 0}}]}], {0.08, 0.08}, {
              Left, Bottom}, {1, 1}], 
             InsetBox["\<\"pS3\"\>", {1.2100000000000002`, 0.58}, {-1, 0}, 
              Automatic, {1, 0}]}, {InsetBox[
              GraphicsBox[
               {RGBColor[0, 0, 1], Thickness[Large], 
                LineBox[{{0, 0}, {5, 0}}]}], {0.08, 1.24}, {
              Left, Bottom}, {1, 1}], 
             InsetBox["\<\"pS2\"\>", {1.2100000000000002`, 1.74}, {-1, 0}, 
              Automatic, {1, 0}]}, {InsetBox[
              GraphicsBox[
               {RGBColor[1, 0, 0], Thickness[Large], 
                LineBox[{{0, 0}, {5, 0}}]}], {0.08, 2.4}, {
              Left, Bottom}, {1, 1}], 
             InsetBox["\<\"pS1\"\>", {1.2100000000000002`, 2.9}, {-1, 0}, 
              Automatic, {1, 0}]}}, {}},
          AspectRatio->0.6,
          BaseStyle->{FontSize -> 12, FontWeight -> "Bold"},
          
          PlotRange->{{-0.1, 3.26}, {-0.1, 
           3.5799999999999996`}}], {0.3, 0.4}, {
         Left, Bottom}, {0.5, 0.3}]}]}}]},
  AspectRatio->Automatic,
  Background->None,
  ColorOutput->Automatic,
  ImageSize->300.,
  PlotRange->All]], "Output",
 CellChangeTimes->{{3.549220277158758*^9, 3.549220309887278*^9}, 
   3.54922045541833*^9, {3.549221262172429*^9, 3.54922128802886*^9}, 
   3.549261542586622*^9, 3.54926407520848*^9, 3.5492641152617702`*^9, 
   3.549264364520027*^9, 3.5492645502036476`*^9, 3.5492646069488935`*^9, 
   3.549264825383387*^9, 3.54987943537803*^9, 3.550084035228421*^9, 
   3.5534085793261414`*^9, 3.553408673304517*^9, {3.553408755905241*^9, 
   3.5534087874360447`*^9}, {3.5534088195198793`*^9, 3.553408825246207*^9}, {
   3.5534095518467665`*^9, 3.5534096756078453`*^9}, {3.5534097141170473`*^9, 
   3.5534098140747647`*^9}, 3.553410136231191*^9, {3.55341020002884*^9, 
   3.553410256254056*^9}, 3.599478860325886*^9, 3.5994799316083603`*^9, 
   3.638083618281135*^9, 3.63808594754038*^9, 3.638163768420896*^9, 
   3.638164323018065*^9, 3.638164570531198*^9, 3.638180509441814*^9}]
}, Closed]]
}, Closed]]
}, Closed]],

Cell[CellGroupData[{

Cell["\<\
Multi-dimensional Dynamical Analysis and Parallel Coordiate (PC) Plotting \
Functions\
\>", "Section",
 CellChangeTimes->{{3.547554706538452*^9, 3.5475547213312984`*^9}, {
  3.5492632464460773`*^9, 3.5492632793969617`*^9}, {3.5492634379760323`*^9, 
  3.549263442529292*^9}, {3.5534106554078865`*^9, 3.5534106575740104`*^9}, {
  3.638084524533283*^9, 3.6380845518414907`*^9}, {3.638087333974865*^9, 
  3.638087334974299*^9}}],

Cell[CellGroupData[{

Cell["\<\
Functions for Stability Analysis of Random Parameter set\
\>", "Subsection",
 CellChangeTimes->{{3.638084727959581*^9, 3.638084746885298*^9}}],

Cell[BoxData[{
 RowBox[{
  RowBox[{
   RowBox[{
    RowBox[{"SelectPositiveRoot", "[", "Sol_", "]"}], ":=", 
    RowBox[{"Module", "[", 
     RowBox[{
      RowBox[{"{", 
       RowBox[{"sol", "=", "Sol"}], "}"}], ",", "\[IndentingNewLine]", 
      RowBox[{"(*", 
       RowBox[{
        RowBox[{
         RowBox[{"Select", "[", 
          RowBox[{"sol", ",", 
           RowBox[{
            RowBox[{
             RowBox[{"(", 
              RowBox[{
               RowBox[{"#", "[", 
                RowBox[{"[", 
                 RowBox[{"1", ",", "2"}], "]"}], "]"}], ">", "0"}], ")"}], "&&",
              " ", 
             RowBox[{"(", 
              RowBox[{
               RowBox[{"#", "[", 
                RowBox[{"[", 
                 RowBox[{"2", ",", "2"}], "]"}], "]"}], ">", "0"}], ")"}], "&&", 
             RowBox[{"(", 
              RowBox[{
               RowBox[{"#", "[", 
                RowBox[{"[", 
                 RowBox[{"3", ",", "2"}], "]"}], "]"}], ">", "0"}], ")"}]}], 
            "&"}]}], "]"}], "//", "Quiet"}], " ", ";"}], "*)"}], 
      "\[IndentingNewLine]", 
      RowBox[{
       RowBox[{"Select", "[", 
        RowBox[{"sol", ",", 
         RowBox[{
          RowBox[{
           RowBox[{"(", 
            RowBox[{
             RowBox[{"#", "[", 
              RowBox[{"[", 
               RowBox[{"1", ",", "2"}], "]"}], "]"}], ">", "0"}], ")"}], "&&",
            " ", 
           RowBox[{"(", 
            RowBox[{
             RowBox[{"#", "[", 
              RowBox[{"[", 
               RowBox[{"2", ",", "2"}], "]"}], "]"}], ">", "0"}], ")"}], "&&", 
           RowBox[{"(", 
            RowBox[{
             RowBox[{"#", "[", 
              RowBox[{"[", 
               RowBox[{"3", ",", "2"}], "]"}], "]"}], ">", "0"}], ")"}]}], 
          "&"}]}], "]"}], "//", "Quiet"}]}], " ", "\[IndentingNewLine]", 
     "\[IndentingNewLine]", "\[IndentingNewLine]", 
     RowBox[{"(*", 
      RowBox[{"Select", "[", 
       RowBox[{"sol", ",", 
        RowBox[{
         RowBox[{"!", 
          RowBox[{"MemberQ", "[", 
           RowBox[{
            RowBox[{"Positive", "[", 
             RowBox[{"#", "[", 
              RowBox[{"[", 
               RowBox[{"All", ",", "2"}], "]"}], "]"}], "]"}], ",", "False"}],
            "]"}]}], "&"}]}], "]"}], "*)"}], "\[IndentingNewLine]", "]"}]}], 
   ";"}], "\[IndentingNewLine]"}], "\[IndentingNewLine]", 
 RowBox[{
  RowBox[{
   RowBox[{"IsRealPartNegative", "[", "List_", "]"}], ":=", 
   RowBox[{"Module", "[", 
    RowBox[{
     RowBox[{"{", 
      RowBox[{"list", "=", "List"}], "}"}], ",", "\[IndentingNewLine]", 
     RowBox[{"If", "[", 
      RowBox[{
       RowBox[{
        RowBox[{"Max", "[", 
         RowBox[{"Re", "[", "list", "]"}], "]"}], "<", "0"}], ",", " ", 
       "True", ",", "False"}], "]"}]}], "\[IndentingNewLine]", "]"}]}], 
  ";"}], "\[IndentingNewLine]", 
 RowBox[{
  RowBox[{
   RowBox[{
    RowBox[{"IsRealPartNegativeNumeric", "[", "List_", "]"}], ":=", 
    RowBox[{"Module", "[", 
     RowBox[{
      RowBox[{"{", 
       RowBox[{"list", "=", "List"}], "}"}], ",", "\[IndentingNewLine]", 
      RowBox[{"If", "[", 
       RowBox[{
        RowBox[{
         RowBox[{"Max", "[", 
          RowBox[{"Re", "[", "list", "]"}], "]"}], "<", "0"}], ",", " ", "1", 
        ",", "0"}], "]"}]}], "\[IndentingNewLine]", "]"}]}], ";"}], 
  "\[IndentingNewLine]"}], "\[IndentingNewLine]", 
 RowBox[{
  RowBox[{
   RowBox[{
    RowBox[{"JacobianMat", "[", 
     RowBox[{"funlist_", ",", "varlist_"}], "]"}], ":=", 
    RowBox[{"Outer", "[", 
     RowBox[{"D", ",", "funlist", ",", "varlist"}], "]"}]}], ";"}], 
  "\[IndentingNewLine]", "\[IndentingNewLine]", 
  RowBox[{"(*", 
   RowBox[{
    RowBox[{
    "select", " ", "sets", " ", "out", " ", "of", " ", "the", " ", "result", 
     " ", "list", " ", "R", " ", "with", " ", "specific", " ", "dynamics", 
     " ", "based", " ", "on", " ", "CODE"}], ",", " ", 
    RowBox[{
    "R", " ", "here", " ", "is", " ", "output", " ", "of", " ", 
     "StabilityAnalysis", " ", "module", " ", "above"}]}], 
   "*)"}]}], "\[IndentingNewLine]", 
 RowBox[{
  RowBox[{
   RowBox[{"Subset", "[", 
    RowBox[{"R_", ",", "index_", ",", "i_"}], "]"}], ":=", 
   RowBox[{"Select", "[", 
    RowBox[{"R", ",", 
     RowBox[{
      RowBox[{
       RowBox[{"#", "[", 
        RowBox[{"[", "index", "]"}], "]"}], "\[Equal]", "i"}], "&"}]}], 
    "]"}]}], ";"}]}], "Input",
 CellChangeTimes->{3.6381645576763687`*^9}],

Cell[BoxData[
 RowBox[{
  RowBox[{
   RowBox[{"StabilityAnalysisRandom", "[", 
    RowBox[{"{", 
     RowBox[{"eqn_", ",", "para_", ",", "Ranset_", ",", "Varlist_"}], "}"}], 
    "]"}], ":=", 
   RowBox[{"Module", "[", 
    RowBox[{
     RowBox[{"{", 
      RowBox[{
       RowBox[{"Eqn", "=", "eqn"}], ",", 
       RowBox[{"param", "=", "para"}], ",", 
       RowBox[{"ranset", "=", "Ranset"}], ",", 
       RowBox[{"x", "=", "Varlist"}], ",", "v", ",", "rep", ",", "Xlist", ",",
        "J", ",", "flag", ",", "st", ",", "et", ",", "StabilityResult", ",", 
       "par", ",", "sol", ",", "NoRoot", ",", "Eig", ",", "NoStable"}], "}"}],
      ",", "\[IndentingNewLine]", "\[IndentingNewLine]", 
     RowBox[{"(*", 
      RowBox[{"generate", " ", "replacement", " ", "list"}], "*)"}], 
     "\[IndentingNewLine]", 
     RowBox[{
      RowBox[{"rep", "=", 
       RowBox[{"Table", "[", 
        RowBox[{
         RowBox[{
          RowBox[{
           RowBox[{"x", "[", 
            RowBox[{"[", "i", "]"}], "]"}], "[", "t", "]"}], "\[Rule]", 
          RowBox[{"x", "[", 
           RowBox[{"[", "i", "]"}], "]"}]}], ",", 
         RowBox[{"{", 
          RowBox[{"i", ",", "1", ",", 
           RowBox[{"Length", "[", "Eqn", "]"}]}], "}"}]}], "]"}]}], ";", 
      "\[IndentingNewLine]", 
      RowBox[{"(*", 
       RowBox[{
        RowBox[{"Print", "[", "rep", "]"}], ";"}], "*)"}], 
      "\[IndentingNewLine]", "\[IndentingNewLine]", 
      RowBox[{"v", "=", 
       RowBox[{
        RowBox[{"Table", "[", 
         RowBox[{
          RowBox[{"Eqn", "[", 
           RowBox[{"[", 
            RowBox[{"i", ",", "2"}], "]"}], "]"}], ",", 
          RowBox[{"{", 
           RowBox[{"i", ",", "1", ",", 
            RowBox[{"Length", "[", "Eqn", "]"}]}], "}"}]}], "]"}], "/.", 
        "rep"}]}], ";", "\[IndentingNewLine]", 
      RowBox[{"(*", 
       RowBox[{"Jacobian", " ", "matrix"}], "*)"}], "\[IndentingNewLine]", 
      RowBox[{"J", "=", 
       RowBox[{"JacobianMat", "[", 
        RowBox[{"v", ",", "x"}], "]"}]}], ";", "\[IndentingNewLine]", 
      RowBox[{"(*", 
       RowBox[{
        RowBox[{"Print", "[", "J", "]"}], ";"}], "*)"}], 
      "\[IndentingNewLine]", "\[IndentingNewLine]", 
      RowBox[{"StabilityResult", "=", 
       RowBox[{"{", "}"}]}], ";", "\[IndentingNewLine]", 
      RowBox[{"st", "=", 
       RowBox[{"AbsoluteTime", "[", "]"}]}], ";", "\[IndentingNewLine]", 
      RowBox[{"Do", "[", "\[IndentingNewLine]", 
       RowBox[{
        RowBox[{
         RowBox[{"par", "=", 
          RowBox[{"ranset", "[", 
           RowBox[{"[", "i", "]"}], "]"}]}], ";", "\[IndentingNewLine]", 
         RowBox[{"(*", 
          RowBox[{
           RowBox[{"Print", "[", "par", "]"}], ";"}], "*)"}], 
         "\[IndentingNewLine]", "\[IndentingNewLine]", 
         RowBox[{"(*", 
          RowBox[{
          "Use", " ", "Solve", " ", "instead", " ", "of", " ", "NSOlve"}], 
          "*)"}], "\[IndentingNewLine]", 
         RowBox[{"sol", "=", 
          RowBox[{
           RowBox[{"Select", "[", 
            RowBox[{
             RowBox[{"Solve", "[", 
              RowBox[{
               RowBox[{"Thread", "[", 
                RowBox[{
                 RowBox[{"(", 
                  RowBox[{
                   RowBox[{"v", "/.", "par"}], "/.", "param"}], ")"}], 
                 "\[Equal]", "0"}], "]"}], ",", "x"}], "]"}], ",", 
             RowBox[{
              RowBox[{
               RowBox[{
                RowBox[{"#", "[", 
                 RowBox[{"[", 
                  RowBox[{"1", ",", "2"}], "]"}], "]"}], ">", "0"}], "&&", 
               RowBox[{
                RowBox[{"#", "[", 
                 RowBox[{"[", 
                  RowBox[{"2", ",", "2"}], "]"}], "]"}], ">", "0"}], "&&", 
               RowBox[{
                RowBox[{"#", "[", 
                 RowBox[{"[", 
                  RowBox[{"3", ",", "2"}], "]"}], "]"}], ">", "0"}]}], 
              "\[IndentingNewLine]", 
              RowBox[{"(*", 
               RowBox[{"&&", 
                RowBox[{
                 RowBox[{"#", "[", 
                  RowBox[{"[", 
                   RowBox[{"1", ",", "2"}], "]"}], "]"}], "<", 
                 RowBox[{"(", 
                  RowBox[{
                   RowBox[{"S1t", "/.", 
                    RowBox[{"{", 
                    RowBox[{
                    RowBox[{"var1", "\[Rule]", 
                    RowBox[{"par", "[", 
                    RowBox[{"[", "1", "]"}], "]"}]}], ",", 
                    RowBox[{"var2", "\[Rule]", 
                    RowBox[{"par", "[", 
                    RowBox[{"[", "2", "]"}], "]"}]}]}], "}"}]}], "/.", 
                   "param"}], ")"}]}], "\[IndentingNewLine]", "&&", 
                RowBox[{
                 RowBox[{"#", "[", 
                  RowBox[{"[", 
                   RowBox[{"2", ",", "2"}], "]"}], "]"}], "<", 
                 RowBox[{"(", 
                  RowBox[{
                   RowBox[{"S2t", "/.", 
                    RowBox[{"{", 
                    RowBox[{
                    RowBox[{"var1", "\[Rule]", 
                    RowBox[{"par", "[", 
                    RowBox[{"[", "1", "]"}], "]"}]}], ",", 
                    RowBox[{"var2", "\[Rule]", 
                    RowBox[{"par", "[", 
                    RowBox[{"[", "2", "]"}], "]"}]}]}], "}"}]}], "/.", 
                   "param"}], ")"}]}], "\[IndentingNewLine]", "&&", 
                RowBox[{
                 RowBox[{"#", "[", 
                  RowBox[{"[", 
                   RowBox[{"3", ",", "2"}], "]"}], "]"}], "<", 
                 RowBox[{"(", 
                  RowBox[{
                   RowBox[{"S3t", "/.", 
                    RowBox[{"{", 
                    RowBox[{
                    RowBox[{"var1", "\[Rule]", 
                    RowBox[{"par", "[", 
                    RowBox[{"[", "1", "]"}], "]"}]}], ",", 
                    RowBox[{"var2", "\[Rule]", 
                    RowBox[{"par", "[", 
                    RowBox[{"[", "2", "]"}], "]"}]}]}], "}"}]}], "/.", 
                   "param"}], ")"}]}]}], "*)"}], 
              RowBox[{"(*", 
               RowBox[{"&&", 
                RowBox[{
                 RowBox[{"#", "[", 
                  RowBox[{"[", 
                   RowBox[{"4", ",", "2"}], "]"}], "]"}], ">", "0"}]}], 
               "*)"}], "\[IndentingNewLine]", "&"}]}], "]"}], "//", 
           "Quiet"}]}], ";", "\[IndentingNewLine]", "\[IndentingNewLine]", 
         RowBox[{"(*", 
          RowBox[{
           RowBox[{"Print", "[", "sol", "]"}], ";"}], "*)"}], 
         "\[IndentingNewLine]", 
         RowBox[{"NoRoot", "=", 
          RowBox[{"Length", "[", "sol", "]"}]}], ";", "\[IndentingNewLine]", 
         RowBox[{"(*", 
          RowBox[{
           RowBox[{"Print", "[", 
            RowBox[{"\"\<no root = \>\"", ",", "NoRoot"}], "]"}], ";"}], 
          "*)"}], "\[IndentingNewLine]", 
         RowBox[{"Which", "[", "\[IndentingNewLine]", 
          RowBox[{
           RowBox[{"NoRoot", "\[Equal]", "0"}], ",", "\[IndentingNewLine]", 
           "\t", 
           RowBox[{"flag", "=", "0"}], ",", 
           RowBox[{"(*", " ", 
            RowBox[{"system", " ", 
             RowBox[{"doesn", "'"}], "t", " ", "reach", " ", "SS"}], "*)"}], 
           "\[IndentingNewLine]", 
           RowBox[{"NoRoot", "\[Equal]", "1"}], ",", "\[IndentingNewLine]", 
           "\t", 
           RowBox[{
            RowBox[{"Eig", "=", 
             RowBox[{"Map", "[", 
              RowBox[{
               RowBox[{
                RowBox[{"Eigenvalues", "[", "#", "]"}], "&"}], ",", 
               RowBox[{
                RowBox[{
                 RowBox[{"J", "/.", "sol"}], "/.", "par"}], "/.", "param"}]}],
               "]"}]}], ";", "\[IndentingNewLine]", "\t", 
            RowBox[{"If", "[", 
             RowBox[{
              RowBox[{"IsRealPartNegative", "[", 
               RowBox[{"Eig", "[", 
                RowBox[{"[", "1", "]"}], "]"}], "]"}], ",", 
              RowBox[{"flag", "=", "1"}], " ", 
              RowBox[{"(*", 
               RowBox[{"stable", " ", "SS"}], "*)"}], ",", 
              RowBox[{"flag", "=", "2"}]}], 
             RowBox[{"(*", 
              RowBox[{"unstable", ",", " ", "oscillations"}], "*)"}], "]"}], 
            ";", "\[IndentingNewLine]", 
            RowBox[{"NoRoot", "\[Equal]", "2"}]}], ",", "\[IndentingNewLine]",
            "\t", 
           RowBox[{
            RowBox[{"Eig", "=", 
             RowBox[{"Map", "[", 
              RowBox[{
               RowBox[{
                RowBox[{"Eigenvalues", "[", "#", "]"}], "&"}], ",", 
               RowBox[{
                RowBox[{
                 RowBox[{"J", "/.", "sol"}], "/.", "par"}], "/.", "param"}]}],
               "]"}]}], ";", "\[IndentingNewLine]", "\t", 
            RowBox[{"Which", "[", "\[IndentingNewLine]", "\t\t", 
             RowBox[{
              RowBox[{
               RowBox[{"IsRealPartNegative", "[", 
                RowBox[{"Eig", "[", 
                 RowBox[{"[", "1", "]"}], "]"}], "]"}], "&&", 
               RowBox[{"IsRealPartNegative", "[", 
                RowBox[{"Eig", "[", 
                 RowBox[{"[", "2", "]"}], "]"}], "]"}]}], ",", 
              RowBox[{"flag", "=", "3"}], " ", 
              RowBox[{"(*", 
               RowBox[{"two", " ", "stable", " ", "SS"}], "*)"}], ",", 
              "\[IndentingNewLine]", "\t\t", 
              RowBox[{
               RowBox[{"IsRealPartNegative", "[", 
                RowBox[{"Eig", "[", 
                 RowBox[{"[", "1", "]"}], "]"}], "]"}], "||", 
               RowBox[{"IsRealPartNegative", "[", 
                RowBox[{"Eig", "[", 
                 RowBox[{"[", "2", "]"}], "]"}], "]"}]}], ",", 
              RowBox[{"flag", "=", "4"}], " ", 
              RowBox[{"(*", 
               RowBox[{
                RowBox[{"one", " ", "stable", " ", "SS"}], ",", " ", 
                RowBox[{"one", " ", "unstable", " ", "SS"}]}], "*)"}], ",", 
              "\[IndentingNewLine]", "\t\t", 
              RowBox[{"!", 
               RowBox[{"(", 
                RowBox[{
                 RowBox[{"IsRealPartNegative", "[", 
                  RowBox[{"Eig", "[", 
                   RowBox[{"[", "1", "]"}], "]"}], "]"}], "&&", 
                 RowBox[{"IsRealPartNegative", "[", 
                  RowBox[{"Eig", "[", 
                   RowBox[{"[", "2", "]"}], "]"}], "]"}]}], ")"}]}], ",", " ", 
              RowBox[{"flag", "=", "5"}]}], 
             RowBox[{"(*", 
              RowBox[{"two", " ", "unstable", " ", "SS"}], "*)"}], "]"}], ";",
             "\[IndentingNewLine]", 
            RowBox[{"NoRoot", "\[Equal]", "3"}]}], ",", "\[IndentingNewLine]",
            "\t", 
           RowBox[{
            RowBox[{"Eig", "=", 
             RowBox[{"Map", "[", 
              RowBox[{
               RowBox[{
                RowBox[{"Eigenvalues", "[", "#", "]"}], "&"}], ",", 
               RowBox[{
                RowBox[{
                 RowBox[{"J", "/.", "sol"}], "/.", "par"}], "/.", "param"}]}],
               "]"}]}], ";", "\[IndentingNewLine]", "\t", 
            RowBox[{"NoStable", "=", 
             RowBox[{"Total", "[", 
              RowBox[{"Table", "[", 
               RowBox[{
                RowBox[{"IsRealPartNegativeNumeric", "[", 
                 RowBox[{"Eig", "[", 
                  RowBox[{"[", "j", "]"}], "]"}], "]"}], ",", 
                RowBox[{"{", 
                 RowBox[{"j", ",", "1", ",", "3"}], "}"}]}], "]"}], "]"}]}], 
            ";", "\[IndentingNewLine]", "\t", 
            RowBox[{"Which", "[", "\[IndentingNewLine]", "\t\t", 
             RowBox[{
              RowBox[{"NoStable", "\[Equal]", "2"}], ",", 
              RowBox[{"flag", "=", "6"}], " ", 
              RowBox[{"(*", 
               RowBox[{
                RowBox[{"two", " ", "stable"}], ",", " ", 
                RowBox[{"one", " ", "unstable"}], ",", " ", "Bistability"}], 
               "*)"}], ",", "\[IndentingNewLine]", "\t\t", 
              RowBox[{"NoStable", "\[Equal]", "1"}], ",", 
              RowBox[{"flag", "=", "7"}], 
              RowBox[{"(*", 
               RowBox[{
                RowBox[{"one", " ", "stable"}], ",", " ", 
                RowBox[{"two", " ", "unstable"}]}], "*)"}], ",", 
              "\[IndentingNewLine]", "\t\t", 
              RowBox[{"!", 
               RowBox[{"(", 
                RowBox[{"1", "<=", "NoStable", "\[LessEqual]", "2"}], ")"}]}],
               ",", 
              RowBox[{"flag", "=", "8"}]}], " ", 
             RowBox[{"(*", 
              RowBox[{"non", "-", 
               RowBox[{"categorized", " ", "case"}]}], "*)"}], "]"}], ";"}]}],
           "\[IndentingNewLine]", "]"}], ";", "\[IndentingNewLine]", 
         RowBox[{"StabilityResult", "=", 
          RowBox[{"Append", "[", 
           RowBox[{"StabilityResult", ",", 
            RowBox[{"Join", "[", 
             RowBox[{
              RowBox[{"{", "flag", "}"}], ",", 
              RowBox[{"par", "[", 
               RowBox[{"[", 
                RowBox[{"All", ",", "2"}], "]"}], "]"}]}], 
             RowBox[{"(*", 
              RowBox[{",", "sol", ",", "Eig"}], "*)"}], "]"}]}], "]"}]}]}], 
        ",", "\[IndentingNewLine]", 
        RowBox[{"{", 
         RowBox[{"i", ",", "1", ",", 
          RowBox[{"Length", "[", "ranset", "]"}], ",", "1"}], "}"}]}], "]"}], 
      ";", "\[IndentingNewLine]", "\[IndentingNewLine]", 
      RowBox[{"et", "=", 
       RowBox[{"AbsoluteTime", "[", "]"}]}], ";", "\[IndentingNewLine]", 
      RowBox[{"Print", "[", 
       RowBox[{"\"\<Execution Time = \>\"", ",", 
        RowBox[{"(", 
         RowBox[{"et", "-", "st"}], ")"}], ",", " ", "\"\< seconds\>\""}], 
       " ", "]"}], ";", "\[IndentingNewLine]", "StabilityResult"}]}], 
    "\[IndentingNewLine]", "]"}]}], ";"}]], "Input",
 CellChangeTimes->{
  3.542614627119068*^9, {3.542625187261074*^9, 3.5426252275663795`*^9}, {
   3.5426257694003706`*^9, 3.54262577009741*^9}, {3.5426521532240677`*^9, 
   3.542652153606488*^9}, {3.5426524151213493`*^9, 3.542652446611229*^9}, {
   3.5426524857105207`*^9, 3.542652516963876*^9}, {3.542652850771853*^9, 
   3.542652851217366*^9}, {3.5426529035982428`*^9, 3.5426529410253267`*^9}, {
   3.542654068094119*^9, 3.542654070922225*^9}, {3.5426542186604843`*^9, 
   3.542654231810753*^9}, {3.5426546677612467`*^9, 3.54265466815294*^9}, {
   3.542654819138369*^9, 3.542654831972192*^9}, {3.542654866534466*^9, 
   3.542654905428595*^9}, {3.542654939732568*^9, 3.5426549533241787`*^9}, {
   3.542655154449253*^9, 3.5426551861493597`*^9}, {3.5426552945830297`*^9, 
   3.542655335461186*^9}, {3.542655477001794*^9, 3.542655498130786*^9}, {
   3.542655725161644*^9, 3.542655727932255*^9}, {3.542656057196986*^9, 
   3.5426560705552807`*^9}, {3.542656246238626*^9, 3.542656262838647*^9}, {
   3.542656327876581*^9, 3.5426563504373198`*^9}, {3.5426563843205357`*^9, 
   3.5426563875559*^9}, {3.5426564217554817`*^9, 3.5426564720019197`*^9}, {
   3.542656626975449*^9, 3.542656628820997*^9}, {3.5426569991539583`*^9, 
   3.542657015751247*^9}, {3.5426570509901943`*^9, 3.5426570569148703`*^9}, {
   3.542658253843698*^9, 3.5426582596145363`*^9}, {3.542699287041216*^9, 
   3.5426992912410583`*^9}, {3.5426998634384117`*^9, 3.542699870533568*^9}, {
   3.542700147560093*^9, 3.542700153042355*^9}, 3.54271825944067*^9, {
   3.5427186409623423`*^9, 3.5427186750983887`*^9}, 3.54271918110268*^9, {
   3.542719230745579*^9, 3.542719247253031*^9}, {3.5427232945765*^9, 
   3.54272330156959*^9}, {3.542723399807969*^9, 3.5427236106341887`*^9}, {
   3.54272364439272*^9, 3.542723648030645*^9}, {3.5427239501576567`*^9, 
   3.5427239509391003`*^9}, {3.542724064126459*^9, 3.5427241078857803`*^9}, {
   3.542724157162168*^9, 3.5427241612812757`*^9}, {3.542724198565234*^9, 
   3.542724213418364*^9}, {3.542724975677939*^9, 3.5427249791206837`*^9}, {
   3.542742445146501*^9, 3.542742478716135*^9}, {3.5427425170911903`*^9, 
   3.5427425174827757`*^9}, 3.54274274600097*^9, {3.542821611616704*^9, 
   3.5428216244467916`*^9}, 3.542821672124173*^9, 3.5428218160785*^9, 
   3.542821944080639*^9, 3.542905637086996*^9, 3.54290566990073*^9, 
   3.5429061290014277`*^9, 3.54290621049115*^9, {3.542911342012411*^9, 
   3.54291141425738*^9}, {3.542913113943514*^9, 3.542913127244978*^9}, 
   3.5466680157427*^9, 3.5466688460211897`*^9, {3.5466689072266903`*^9, 
   3.54666891002285*^9}, {3.5466691245041175`*^9, 3.5466691508636255`*^9}, {
   3.5466691912709365`*^9, 3.546669231432234*^9}, {3.5466700511801205`*^9, 
   3.54667005397128*^9}, {3.546671295377284*^9, 3.5466712982314477`*^9}, {
   3.5466713730787287`*^9, 3.546671373461751*^9}, {3.5466715279095845`*^9, 
   3.5466715304457293`*^9}, {3.546673323711299*^9, 3.5466733256614103`*^9}, {
   3.5466812143456173`*^9, 3.5466812204029636`*^9}, {3.546681563158568*^9, 
   3.546681565574706*^9}, {3.546683571660448*^9, 3.546683633980012*^9}, {
   3.546684840098998*^9, 3.546684866086485*^9}, {3.5466851413062267`*^9, 
   3.546685146349515*^9}, {3.5466851940392427`*^9, 3.546685194224253*^9}, {
   3.5466861957615376`*^9, 3.5466862041900196`*^9}, {3.5467508098772535`*^9, 
   3.5467508311044683`*^9}, {3.547538096351404*^9, 3.5475381001916237`*^9}, 
   3.5475492250779305`*^9, {3.547574484528606*^9, 3.5475744863090963`*^9}, {
   3.5492207751327047`*^9, 3.549220796204982*^9}, {3.549220886494672*^9, 
   3.5492208962455597`*^9}, {3.5498795374811773`*^9, 3.549879576653347*^9}, {
   3.549879654480856*^9, 3.549879672708144*^9}, {3.549879788737026*^9, 
   3.5498798051315947`*^9}, {3.5534090183742533`*^9, 
   3.5534090223414803`*^9}, {3.5534090843370266`*^9, 
   3.5534091219651785`*^9}, {3.5534266004768925`*^9, 
   3.5534266244892654`*^9}, {3.553426661853403*^9, 3.5534267253490343`*^9}, {
   3.638083665727203*^9, 3.6380837942993603`*^9}, {3.638083829070073*^9, 
   3.638083908841469*^9}, {3.6380845549681463`*^9, 3.6380845551995583`*^9}, {
   3.638084762646875*^9, 3.638084810457402*^9}, {3.63808485644237*^9, 
   3.638084929701475*^9}, {3.638084966167301*^9, 3.6380849813293657`*^9}, {
   3.638163952294304*^9, 3.6381639978736677`*^9}, {3.638164181545514*^9, 
   3.6381642161406717`*^9}, {3.6381643538244743`*^9, 3.638164381502976*^9}, {
   3.638180985893352*^9, 3.638181009219413*^9}, 3.63818104896176*^9, 
   3.6381810934417963`*^9, 3.638181851568398*^9, {3.638181994654653*^9, 
   3.638182010941268*^9}}],

Cell[BoxData[
 RowBox[{
  RowBox[{
   RowBox[{
    RowBox[{"BifurcationPlotRandom", "[", 
     RowBox[{
     "StabilityRe_", ",", "paraset_", ",", "pararange_", ",", "X_", ",", 
      "Y_"}], "]"}], ":=", 
    RowBox[{"Module", "[", 
     RowBox[{
      RowBox[{"{", 
       RowBox[{
        RowBox[{"StabilityResult", "=", "StabilityRe"}], ",", 
        RowBox[{"para", "=", "paraset"}], ",", 
        RowBox[{"ParaRange", "=", "pararange"}], ",", 
        RowBox[{"xlabel", "=", "X"}], ",", 
        RowBox[{"ylabel", "=", "Y"}], ",", " ", "pos1", ",", "pos2", ",", 
        "TextCode", ",", "ColorCode", ",", "ColorCodeText"}], "}"}], ",", 
      "\[IndentingNewLine]", "\[IndentingNewLine]", 
      RowBox[{
       RowBox[{"TextCode", "=", 
        RowBox[{"{", "\[IndentingNewLine]", 
         RowBox[{
          RowBox[{"0", "\[Rule]", "\"\<System doesn't reach SS\>\""}], ",", 
          "\[IndentingNewLine]", 
          RowBox[{"1", "\[Rule]", "\"\<1 stable SS (monostable)\>\""}], ",", 
          "\[IndentingNewLine]", 
          RowBox[{"2", "\[Rule]", "\"\<1 unstable SS (oscillation)\>\""}], 
          ",", "\[IndentingNewLine]", 
          RowBox[{"3", "\[Rule]", "\"\<2 stable SS\>\""}], ",", 
          "\[IndentingNewLine]", 
          RowBox[{"4", "\[Rule]", "\"\<1 stable SS + 1 unstable SS\>\""}], 
          ",", "\[IndentingNewLine]", 
          RowBox[{"5", "\[Rule]", "\"\<2 unstable SS\>\""}], ",", 
          "\[IndentingNewLine]", 
          RowBox[{
          "6", "\[Rule]", "\"\<2 stable + 1 unstable (bistable)\>\""}], ",", 
          "\[IndentingNewLine]", 
          RowBox[{"7", "\[Rule]", "\"\<2 unstable + 1 stable\>\""}], ",", 
          "\[IndentingNewLine]", 
          RowBox[{"8", "\[Rule]", "\"\<Uncategorised\>\""}]}], "}"}]}], ";", 
       "\[IndentingNewLine]", "\[IndentingNewLine]", 
       RowBox[{"ColorCode", "=", 
        RowBox[{"{", 
         RowBox[{
          RowBox[{"0", "\[Rule]", "Black"}], ",", 
          RowBox[{"1", "\[Rule]", "Gray"}], ",", 
          RowBox[{"2", "\[Rule]", "Red"}], ",", 
          RowBox[{"3", "\[Rule]", "Pink"}], ",", 
          RowBox[{"4", "\[Rule]", "Green"}], ",", 
          RowBox[{"5", "\[Rule]", "Cyan"}], ",", 
          RowBox[{"6", "\[Rule]", "Yellow"}], ",", 
          RowBox[{"7", "\[Rule]", "Purple"}], ",", 
          RowBox[{"8", "\[Rule]", "Orange"}]}], "}"}]}], ";", 
       "\[IndentingNewLine]", 
       RowBox[{"ColorCodeText", "=", 
        RowBox[{"{", 
         RowBox[{
          RowBox[{"0", "\[Rule]", "\"\<Black\>\""}], ",", 
          RowBox[{"1", "\[Rule]", "\"\<Gray\>\""}], ",", 
          RowBox[{"2", "\[Rule]", "\"\<Red\>\""}], ",", 
          RowBox[{"3", "\[Rule]", "\"\<Pink\>\""}], ",", 
          RowBox[{"4", "\[Rule]", "\"\<Green\>\""}], ",", 
          RowBox[{"5", "\[Rule]", "\"\<Cyan\>\""}], ",", 
          RowBox[{"6", "\[Rule]", "\"\<Yellow\>\""}], ",", 
          RowBox[{"7", "\[Rule]", "\"\<Purple\>\""}], ",", 
          RowBox[{"8", "\[Rule]", "\"\<Orange\>\""}]}], "}"}]}], ";", 
       "\[IndentingNewLine]", "\[IndentingNewLine]", 
       RowBox[{"pos1", "=", 
        RowBox[{
         RowBox[{"Position", "[", 
          RowBox[{
           RowBox[{"para", "[", 
            RowBox[{"[", 
             RowBox[{"All", ",", "1"}], "]"}], "]"}], ",", "xlabel"}], "]"}], 
         "[", 
         RowBox[{"[", 
          RowBox[{"1", ",", "1"}], "]"}], "]"}]}], ";", " ", 
       RowBox[{"(*", 
        RowBox[{
        "posision", " ", "of", " ", "X", " ", "in", " ", "varied", " ", 
         "paraset"}], "*)"}], "\[IndentingNewLine]", 
       RowBox[{"pos2", "=", 
        RowBox[{
         RowBox[{"Position", "[", 
          RowBox[{
           RowBox[{"para", "[", 
            RowBox[{"[", 
             RowBox[{"All", ",", "1"}], "]"}], "]"}], ",", "ylabel"}], "]"}], 
         "[", 
         RowBox[{"[", 
          RowBox[{"1", ",", "1"}], "]"}], "]"}]}], ";", " ", 
       RowBox[{"(*", 
        RowBox[{
        "posision", " ", "of", " ", "X", " ", "in", " ", "varied", " ", 
         "paraset"}], "*)"}], "\[IndentingNewLine]", "\[IndentingNewLine]", 
       RowBox[{"Show", "[", 
        RowBox[{
         RowBox[{"Table", "[", 
          RowBox[{
           RowBox[{"ListPlot", "[", 
            RowBox[{
             RowBox[{"StabilityResult", "[", 
              RowBox[{"[", 
               RowBox[{"All", ",", 
                RowBox[{"{", 
                 RowBox[{
                  RowBox[{"pos1", "+", "1"}], ",", 
                  RowBox[{"pos2", "+", "1"}]}], "}"}]}], "]"}], "]"}], ",", 
             RowBox[{"PlotStyle", "\[Rule]", 
              RowBox[{"{", 
               RowBox[{
                RowBox[{"PointSize", "[", "0.01", "]"}], ",", 
                RowBox[{"(", 
                 RowBox[{
                  RowBox[{"StabilityResult", "[", 
                   RowBox[{"[", 
                    RowBox[{"1", ",", "1"}], "]"}], "]"}], "/.", 
                  "ColorCode"}], ")"}]}], "}"}]}]}], "]"}], ",", 
           RowBox[{"{", 
            RowBox[{"i", ",", "1", ",", 
             RowBox[{"Length", "[", "StabilityResult", "]"}]}], "}"}]}], 
          "]"}], ",", "\[IndentingNewLine]", 
         RowBox[{"PlotRange", "\[Rule]", 
          RowBox[{"{", 
           RowBox[{
            RowBox[{"ParaRange", "[", 
             RowBox[{"[", "pos1", "]"}], "]"}], ",", 
            RowBox[{"ParaRange", "[", 
             RowBox[{"[", "pos2", "]"}], "]"}]}], "}"}]}], ",", 
         RowBox[{"AxesOrigin", "\[Rule]", 
          RowBox[{"{", 
           RowBox[{"0", ",", "0"}], "}"}]}], ",", 
         RowBox[{"Frame", "\[Rule]", "True"}], ",", 
         RowBox[{"(*", 
          RowBox[{
           RowBox[{"FrameLabel", "\[Rule]", 
            RowBox[{"{", 
             RowBox[{"xlabel", ",", "ylabel"}], "}"}]}], ","}], "*)"}], 
         RowBox[{"AspectRatio", "\[Rule]", "1"}], ",", 
         RowBox[{"FrameTicksStyle", "\[Rule]", 
          RowBox[{"Directive", "[", "15", "]"}]}], ",", 
         RowBox[{"FrameLabel", "\[Rule]", 
          RowBox[{"{", " ", 
           RowBox[{
            RowBox[{"StyleForm", "[", 
             RowBox[{"xlabel", ",", 
              RowBox[{"FontSize", " ", "->", " ", "20"}], ",", 
              RowBox[{"FontWeight", " ", "->", " ", "\"\<Bold\>\""}]}], "]"}],
             ",", " ", 
            RowBox[{"StyleForm", "[", 
             RowBox[{"ylabel", ",", 
              RowBox[{"FontSize", " ", "->", " ", "20"}], ",", 
              RowBox[{"FontWeight", " ", "->", " ", "\"\<Bold\>\""}]}], 
             "]"}]}], "}"}]}]}], "]"}]}]}], "\[IndentingNewLine]", "]"}]}], 
   ";"}], "\[IndentingNewLine]"}]], "Input",
 CellChangeTimes->{
  3.542614627119068*^9, {3.542625187261074*^9, 3.5426252275663795`*^9}, {
   3.5426257694003706`*^9, 3.54262577009741*^9}, {3.5426521532240677`*^9, 
   3.542652153606488*^9}, {3.5426524151213493`*^9, 3.542652446611229*^9}, {
   3.5426524857105207`*^9, 3.542652516963876*^9}, {3.542652850771853*^9, 
   3.542652851217366*^9}, {3.5426529035982428`*^9, 3.5426529410253267`*^9}, {
   3.542654068094119*^9, 3.542654070922225*^9}, {3.5426542186604843`*^9, 
   3.542654231810753*^9}, {3.5426546677612467`*^9, 3.54265466815294*^9}, {
   3.542654819138369*^9, 3.542654831972192*^9}, {3.542654866534466*^9, 
   3.542654905428595*^9}, {3.542654939732568*^9, 3.5426549533241787`*^9}, {
   3.542655154449253*^9, 3.5426551861493597`*^9}, {3.5426552945830297`*^9, 
   3.542655335461186*^9}, {3.542655477001794*^9, 3.542655498130786*^9}, {
   3.542655725161644*^9, 3.542655727932255*^9}, {3.542656057196986*^9, 
   3.5426560705552807`*^9}, {3.542656246238626*^9, 3.542656262838647*^9}, {
   3.542656327876581*^9, 3.5426563504373198`*^9}, {3.5426563843205357`*^9, 
   3.5426563875559*^9}, {3.5426564217554817`*^9, 3.5426564720019197`*^9}, {
   3.542656626975449*^9, 3.542656628820997*^9}, {3.5426569991539583`*^9, 
   3.542657015751247*^9}, {3.5426570509901943`*^9, 3.5426570569148703`*^9}, {
   3.542658253843698*^9, 3.5426582596145363`*^9}, {3.542699287041216*^9, 
   3.5426992912410583`*^9}, {3.5426998634384117`*^9, 3.542699870533568*^9}, {
   3.542700147560093*^9, 3.542700153042355*^9}, 3.54271825944067*^9, {
   3.5427186409623423`*^9, 3.5427186750983887`*^9}, 3.54271918110268*^9, {
   3.542719230745579*^9, 3.542719247253031*^9}, {3.5427232945765*^9, 
   3.54272330156959*^9}, {3.542723399807969*^9, 3.5427236106341887`*^9}, {
   3.54272364439272*^9, 3.542723648030645*^9}, {3.5427239501576567`*^9, 
   3.5427239509391003`*^9}, {3.542724064126459*^9, 3.5427241078857803`*^9}, {
   3.542724157162168*^9, 3.5427241612812757`*^9}, {3.542724198565234*^9, 
   3.542724213418364*^9}, {3.542724975677939*^9, 3.5427249791206837`*^9}, {
   3.542742445146501*^9, 3.542742478716135*^9}, {3.5427425170911903`*^9, 
   3.5427425174827757`*^9}, 3.54274274600097*^9, {3.542821611616704*^9, 
   3.5428216244467916`*^9}, 3.542821672124173*^9, 3.5428218160785*^9, 
   3.542821944080639*^9, 3.542905637086996*^9, 3.54290566990073*^9, 
   3.5429061290014277`*^9, 3.54290621049115*^9, {3.542911342012411*^9, 
   3.54291141425738*^9}, {3.542913113943514*^9, 3.542913127244978*^9}, 
   3.5466680157427*^9, 3.5466688460211897`*^9, {3.5466689072266903`*^9, 
   3.54666891002285*^9}, {3.5466691245041175`*^9, 3.5466691508636255`*^9}, {
   3.5466691912709365`*^9, 3.546669231432234*^9}, {3.5466700511801205`*^9, 
   3.54667005397128*^9}, {3.546671295377284*^9, 3.5466712982314477`*^9}, {
   3.5466713730787287`*^9, 3.546671373461751*^9}, {3.5466715279095845`*^9, 
   3.5466715304457293`*^9}, {3.546673323711299*^9, 3.5466733256614103`*^9}, {
   3.5466812143456173`*^9, 3.5466812204029636`*^9}, {3.546681563158568*^9, 
   3.546681565574706*^9}, {3.546683571660448*^9, 3.546683633980012*^9}, {
   3.546684840098998*^9, 3.546684866086485*^9}, {3.5466851413062267`*^9, 
   3.546685146349515*^9}, {3.5466851940392427`*^9, 3.546685194224253*^9}, {
   3.5466861957615376`*^9, 3.5466862041900196`*^9}, {3.5467508098772535`*^9, 
   3.5467508311044683`*^9}, {3.547538096351404*^9, 3.5475381001916237`*^9}, 
   3.5475492250779305`*^9, {3.547574484528606*^9, 3.5475744863090963`*^9}, {
   3.5492207751327047`*^9, 3.549220796204982*^9}, {3.549220886494672*^9, 
   3.5492208962455597`*^9}, {3.5498795374811773`*^9, 3.549879576653347*^9}, {
   3.549879654480856*^9, 3.549879672708144*^9}, {3.549879788737026*^9, 
   3.5498798051315947`*^9}, {3.5534090183742533`*^9, 
   3.5534090223414803`*^9}, {3.5534090843370266`*^9, 
   3.5534091219651785`*^9}, {3.5534266004768925`*^9, 
   3.5534266244892654`*^9}, {3.553426661853403*^9, 3.5534267253490343`*^9}, {
   3.638083665727203*^9, 3.6380837942993603`*^9}, {3.638083829070073*^9, 
   3.638083908841469*^9}, {3.6380845549681463`*^9, 3.6380845551995583`*^9}, {
   3.638084762646875*^9, 3.638084810457402*^9}, {3.63808485644237*^9, 
   3.638084929701475*^9}, {3.638084966167301*^9, 3.6380849813293657`*^9}, {
   3.638163952294304*^9, 3.6381639978736677`*^9}}]
}, Closed]],

Cell[CellGroupData[{

Cell["Processing Functions", "Subsection",
 CellChangeTimes->{
  3.5872807105293007`*^9, {3.638087189221697*^9, 3.6380871906040382`*^9}, {
   3.63808734106911*^9, 3.6380873421725197`*^9}}],

Cell[CellGroupData[{

Cell["Normalizing Function", "Subsubsection",
 CellChangeTimes->{{3.638087155961225*^9, 3.638087167777123*^9}}],

Cell[BoxData[
 RowBox[{
  RowBox[{
   RowBox[{"NormFunc", "[", 
    RowBox[{"range_", ",", "x_"}], "]"}], ":=", 
   FractionBox[
    RowBox[{"x", "-", 
     RowBox[{"range", "[", 
      RowBox[{"[", "1", "]"}], "]"}]}], 
    RowBox[{
     RowBox[{"range", "[", 
      RowBox[{"[", "2", "]"}], "]"}], "-", 
     RowBox[{"range", "[", 
      RowBox[{"[", "1", "]"}], "]"}]}]]}], ";"}]], "Input",
 CellChangeTimes->{{3.5528093108992634`*^9, 3.5528094729505324`*^9}, {
   3.5528096449383698`*^9, 3.5528096505876927`*^9}, {3.552809695231246*^9, 
   3.5528097446630735`*^9}, {3.5528097914337487`*^9, 3.552809802960408*^9}, {
   3.55280995894133*^9, 3.552809965718717*^9}, {3.5528100023738136`*^9, 
   3.5528101149622536`*^9}, {3.552810147489114*^9, 3.552810183560177*^9}, {
   3.55281024794686*^9, 3.5528104339474983`*^9}, {3.5528222669228573`*^9, 
   3.5528222793005652`*^9}, {3.5528225421025963`*^9, 3.552822572788352*^9}, {
   3.5528271437337947`*^9, 3.552827147657019*^9}, {3.552827187112276*^9, 
   3.5528272077144547`*^9}, {3.552827280821636*^9, 3.5528273285463657`*^9}, {
   3.552827584482004*^9, 3.552827622542181*^9}, {3.55282773564165*^9, 
   3.5528277393058596`*^9}, {3.5528277781510816`*^9, 3.552827814164141*^9}, 
   3.5528278542064314`*^9, {3.5528279041762896`*^9, 3.552827933585972*^9}, {
   3.552827974759327*^9, 3.5528279925833464`*^9}, {3.5528283587142878`*^9, 
   3.5528283718720407`*^9}, {3.55298482286224*^9, 3.5529848355099635`*^9}, {
   3.552984868907874*^9, 3.552984902256781*^9}, {3.5529849962381563`*^9, 
   3.5529850179023957`*^9}, 3.553028346421937*^9, {3.553028521022285*^9, 
   3.553028534100594*^9}, {3.553028582503743*^9, 3.553028624423427*^9}, {
   3.553028692071604*^9, 3.553028747520349*^9}, {3.553060986921067*^9, 
   3.553060992253531*^9}, {3.5530633305314827`*^9, 3.553063342049541*^9}, {
   3.553063373425549*^9, 3.553063471775442*^9}, {3.553063541437426*^9, 
   3.553063566336144*^9}, {3.553063783819066*^9, 3.5530638113761053`*^9}, {
   3.5531070585776453`*^9, 3.553107076200489*^9}, {3.553156221911952*^9, 
   3.5531562529114857`*^9}, {3.553175925581361*^9, 3.553175926047276*^9}, {
   3.553177130914907*^9, 3.55317713361408*^9}, {3.562240823153612*^9, 
   3.562240824897263*^9}, {3.562240875111586*^9, 3.562240882743423*^9}, 
   3.562260811366694*^9, 3.587280723600048*^9}]
}, Closed]],

Cell[CellGroupData[{

Cell["Normalise the result R to [0,1]", "Subsubsection",
 CellChangeTimes->{{3.5872816895052953`*^9, 3.587281703878117*^9}}],

Cell[BoxData[
 RowBox[{
  RowBox[{
   RowBox[{"NormaliseR", "[", 
    RowBox[{"pR_", ",", "plist_"}], "]"}], ":=", 
   RowBox[{"Module", "[", 
    RowBox[{
     RowBox[{"{", 
      RowBox[{
       RowBox[{"R", "=", "pR"}], ",", 
       RowBox[{"list", "=", "plist"}]}], "}"}], ",", "\[IndentingNewLine]", 
     RowBox[{"Table", "[", 
      RowBox[{
       RowBox[{"Prepend", "[", 
        RowBox[{
         RowBox[{"Table", "[", 
          RowBox[{
           RowBox[{"NormFunc", "[", 
            RowBox[{
             RowBox[{"list", "[", 
              RowBox[{"[", 
               RowBox[{"i", ",", "2"}], "]"}], "]"}], ",", 
             RowBox[{"R", "[", 
              RowBox[{"[", 
               RowBox[{"j", ",", 
                RowBox[{"i", "+", "1"}]}], "]"}], "]"}]}], "]"}], ",", 
           RowBox[{"{", 
            RowBox[{"i", ",", "1", ",", 
             RowBox[{"Length", "[", "list", "]"}]}], "}"}]}], "]"}], ",", 
         RowBox[{"R", "[", 
          RowBox[{"[", 
           RowBox[{"j", ",", "1"}], "]"}], "]"}]}], "]"}], ",", 
       RowBox[{"{", 
        RowBox[{"j", ",", "1", ",", 
         RowBox[{"Length", "[", "R", "]"}]}], "}"}]}], "]"}]}], 
    "\[IndentingNewLine]", "]"}]}], ";"}]], "Input",
 CellChangeTimes->{{3.5872817076103306`*^9, 3.5872818088011184`*^9}}]
}, Closed]],

Cell[CellGroupData[{

Cell["Polar Coordinates To Cartesian function", "Subsubsection",
 CellChangeTimes->{{3.5872951165022755`*^9, 3.5872951289299865`*^9}}],

Cell[BoxData[
 RowBox[{
  RowBox[{
   RowBox[{"PolarToCartesian", "[", "dimension_", "]"}], ":=", 
   RowBox[{"Module", "[", 
    RowBox[{
     RowBox[{"{", 
      RowBox[{"d", "=", "dimension"}], "}"}], ",", "\[IndentingNewLine]", 
     RowBox[{"Table", "[", 
      RowBox[{
       RowBox[{
        RowBox[{"CoordinatesToCartesian", "[", 
         RowBox[{
          RowBox[{"{", 
           RowBox[{"1", ",", 
            RowBox[{"i", "*", 
             FractionBox[
              RowBox[{"2", "*", "Pi"}], "d"]}], ",", "1"}], "}"}], ",", 
          "Cylindrical"}], "]"}], "[", 
        RowBox[{"[", 
         RowBox[{"{", 
          RowBox[{"1", ",", "2"}], "}"}], "]"}], "]"}], ",", 
       RowBox[{"{", 
        RowBox[{"i", ",", "0", ",", 
         RowBox[{"d", "-", "1"}]}], "}"}]}], "]"}]}], "\[IndentingNewLine]", 
    "]"}]}], ";"}]], "Input",
 CellChangeTimes->{{3.5872945170299873`*^9, 3.587294544081535*^9}, {
  3.587294574316264*^9, 3.5872947417948437`*^9}, {3.587294806510545*^9, 
  3.5872948546612988`*^9}, {3.5872951451959167`*^9, 3.5872951899674773`*^9}, {
  3.587295240346359*^9, 3.5872952560972595`*^9}}]
}, Closed]],

Cell[CellGroupData[{

Cell["Convert a List to String", "Subsubsection",
 CellChangeTimes->{{3.587311033893698*^9, 3.5873110415881386`*^9}}],

Cell[BoxData[
 RowBox[{
  RowBox[{
   RowBox[{
    RowBox[{"StringConvert", "[", "list_", "]"}], ":=", 
    RowBox[{"Module", "[", 
     RowBox[{
      RowBox[{"{", 
       RowBox[{"l", "=", "list"}], "}"}], ",", "\[IndentingNewLine]", 
      RowBox[{"Table", "[", 
       RowBox[{
        RowBox[{"ToString", "[", 
         RowBox[{"l", "[", 
          RowBox[{"[", "i", "]"}], "]"}], "]"}], ",", 
        RowBox[{"{", 
         RowBox[{"i", ",", "1", ",", 
          RowBox[{"Length", "[", "l", "]"}]}], "}"}]}], "]"}]}], 
     "\[IndentingNewLine]", "]"}]}], ";"}], "\[IndentingNewLine]", 
  "\[IndentingNewLine]"}]], "Input",
 CellChangeTimes->{{3.5873110472524624`*^9, 3.5873110652994947`*^9}, {
  3.587316531979171*^9, 3.5873165446228943`*^9}, {3.5873166675289235`*^9, 
  3.587316680355657*^9}}]
}, Closed]],

Cell[CellGroupData[{

Cell["Map parameters to range", "Subsubsection",
 CellChangeTimes->{{3.587311033893698*^9, 3.5873110415881386`*^9}, {
  3.5873167640664454`*^9, 3.5873167696447644`*^9}}],

Cell[BoxData[
 RowBox[{
  RowBox[{
   RowBox[{
    RowBox[{"MapRange", "[", 
     RowBox[{"paralist_", ",", "pararanges_"}], "]"}], ":=", 
    RowBox[{"Module", "[", 
     RowBox[{
      RowBox[{"{", 
       RowBox[{
        RowBox[{"l", "=", "paralist"}], ",", 
        RowBox[{"r", "=", "pararanges"}]}], "}"}], ",", "\[IndentingNewLine]", 
      RowBox[{"If", "[", 
       RowBox[{
        RowBox[{
         RowBox[{"Length", "[", "l", "]"}], "!=", " ", 
         RowBox[{"Length", "[", "r", "]"}]}], ",", 
        RowBox[{"Print", "[", "\"\<Error-length not matched\>\"", "]"}], ",", 
        
        RowBox[{"Table", "[", 
         RowBox[{
          RowBox[{"(", 
           RowBox[{
            RowBox[{"l", "[", 
             RowBox[{"[", "i", "]"}], "]"}], "\[Rule]", 
            RowBox[{"r", "[", 
             RowBox[{"[", "i", "]"}], "]"}]}], ")"}], ",", 
          RowBox[{"{", 
           RowBox[{"i", ",", "1", ",", 
            RowBox[{"Length", "[", "l", "]"}]}], "}"}]}], "]"}]}], "]"}]}], 
     "\[IndentingNewLine]", "]"}]}], ";"}], "\[IndentingNewLine]", 
  "\[IndentingNewLine]"}]], "Input",
 CellChangeTimes->{{3.5873110472524624`*^9, 3.5873110652994947`*^9}, {
  3.587316531979171*^9, 3.5873165446228943`*^9}, {3.5873166675289235`*^9, 
  3.587316680355657*^9}, {3.5873167727419415`*^9, 3.5873168803470964`*^9}, {
  3.5873169243746147`*^9, 3.5873169246466303`*^9}, {3.5873170684698563`*^9, 
  3.5873170763793087`*^9}, {3.587317951021335*^9, 3.5873179841552305`*^9}}]
}, Closed]]
}, Closed]],

Cell[CellGroupData[{

Cell["Generate Random sets for PC Analysis", "Subsection",
 CellChangeTimes->{{3.5872807447192564`*^9, 3.587280750694598*^9}, {
  3.5872808765477967`*^9, 3.587280888761495*^9}}],

Cell[BoxData[
 RowBox[{
  RowBox[{"(*", 
   RowBox[{"Monter", " ", "Carlo", " ", "Sampling"}], "*)"}], 
  "\[IndentingNewLine]", 
  RowBox[{
   RowBox[{
    RowBox[{
     RowBox[{"GenerateRanSets", "[", 
      RowBox[{"plist_", ",", "pnum_", ",", "pNumericType_"}], "]"}], ":=", 
     RowBox[{"Module", "[", 
      RowBox[{
       RowBox[{"{", 
        RowBox[{
         RowBox[{"list", "=", "plist"}], ",", 
         RowBox[{"num", "=", "pnum"}], ",", 
         RowBox[{"NumericType", "=", "pNumericType"}]}], "}"}], ",", 
       "\[IndentingNewLine]", 
       RowBox[{
        RowBox[{"startindex", "=", "1"}], ";", " ", 
        RowBox[{"(*", 
         RowBox[{
         "determine", " ", "which", " ", "parameters", " ", "are", " ", 
          "randomised"}], "*)"}], "\[IndentingNewLine]", 
        RowBox[{"endindex", "=", 
         RowBox[{"Length", "[", "list", "]"}]}], ";", "\[IndentingNewLine]", 
        RowBox[{"Table", "[", 
         RowBox[{
          RowBox[{
           RowBox[{"list", "[", 
            RowBox[{"[", 
             RowBox[{"All", ",", "1"}], "]"}], "]"}], "[", 
           RowBox[{"[", "i", "]"}], "]"}], ",", 
          RowBox[{"{", 
           RowBox[{"i", ",", "startindex", ",", "endindex"}], "}"}]}], "]"}], 
        ";", "\[IndentingNewLine]", "\[IndentingNewLine]", 
        RowBox[{"(*", "Uniform", "*)"}], "\[IndentingNewLine]", 
        RowBox[{"RanNums", "=", 
         RowBox[{"Transpose", "[", 
          RowBox[{"Table", "[", 
           RowBox[{
            RowBox[{"Table", "[", 
             RowBox[{
              RowBox[{"If", "[", 
               RowBox[{
                RowBox[{"NumericType", "[", 
                 RowBox[{"[", "i", "]"}], "]"}], ",", 
                RowBox[{"Random", "[", 
                 RowBox[{"Integer", ",", 
                  RowBox[{
                   RowBox[{"list", "[", 
                    RowBox[{"[", 
                    RowBox[{"All", ",", "2"}], "]"}], "]"}], "[", 
                   RowBox[{"[", "i", "]"}], "]"}]}], "]"}], ",", 
                RowBox[{"Random", "[", 
                 RowBox[{"Real", ",", 
                  RowBox[{
                   RowBox[{"list", "[", 
                    RowBox[{"[", 
                    RowBox[{"All", ",", "2"}], "]"}], "]"}], "[", 
                   RowBox[{"[", "i", "]"}], "]"}]}], "]"}]}], "]"}], ",", 
              RowBox[{"{", "num", "}"}]}], "]"}], ",", 
            RowBox[{"{", 
             RowBox[{"i", ",", "startindex", ",", "endindex", ",", "1"}], 
             "}"}]}], "]"}], "]"}]}], ";", 
        RowBox[{"(*", 
         RowBox[{
         "Uniform", " ", "with", " ", "Integer", " ", "Hill", " ", 
          "coeeficients"}], "*)"}], "\[IndentingNewLine]", 
        RowBox[{"Print", "[", 
         RowBox[{"\"\<Number of Ransom Sets: \>\"", ",", "num"}], "]"}], ";", 
        "\[IndentingNewLine]", 
        RowBox[{"Ransets", "=", 
         RowBox[{"Table", "[", 
          RowBox[{
           RowBox[{"Table", "[", 
            RowBox[{
             RowBox[{
              RowBox[{
               RowBox[{"list", "[", 
                RowBox[{"[", 
                 RowBox[{"All", ",", "1"}], "]"}], "]"}], "[", 
               RowBox[{"[", "i", "]"}], "]"}], "\[Rule]", 
              RowBox[{"RanNums", "[", 
               RowBox[{"[", 
                RowBox[{"j", ",", 
                 RowBox[{"i", "-", "startindex", "+", "1"}]}], "]"}], "]"}]}],
              ",", 
             RowBox[{"{", 
              RowBox[{"i", ",", "startindex", ",", "endindex", ",", "1"}], 
              "}"}]}], "]"}], ",", 
           RowBox[{"{", 
            RowBox[{"j", ",", "1", ",", "num"}], "}"}]}], "]"}]}]}]}], 
      "\[IndentingNewLine]", "]"}]}], ";"}], "\[IndentingNewLine]", 
   "\[IndentingNewLine]", 
   RowBox[{
    RowBox[{
     RowBox[{"GenerateRanSetsLog", "[", 
      RowBox[{"plist_", ",", "pnum_", ",", "pNumericType_"}], "]"}], ":=", 
     RowBox[{"Module", "[", 
      RowBox[{
       RowBox[{"{", 
        RowBox[{
         RowBox[{"list", "=", "plist"}], ",", 
         RowBox[{"num", "=", "pnum"}], ",", 
         RowBox[{"NumericType", "=", "pNumericType"}]}], "}"}], ",", 
       "\[IndentingNewLine]", 
       RowBox[{
        RowBox[{"startindex", "=", "1"}], ";", " ", 
        RowBox[{"(*", 
         RowBox[{
         "determine", " ", "which", " ", "parameters", " ", "are", " ", 
          "randomised"}], "*)"}], "\[IndentingNewLine]", 
        RowBox[{"endindex", "=", 
         RowBox[{"Length", "[", "list", "]"}]}], ";", "\[IndentingNewLine]", 
        RowBox[{"Table", "[", 
         RowBox[{
          RowBox[{
           RowBox[{"list", "[", 
            RowBox[{"[", 
             RowBox[{"All", ",", "1"}], "]"}], "]"}], "[", 
           RowBox[{"[", "i", "]"}], "]"}], ",", 
          RowBox[{"{", 
           RowBox[{"i", ",", "startindex", ",", "endindex"}], "}"}]}], "]"}], 
        ";", "\[IndentingNewLine]", "\[IndentingNewLine]", 
        RowBox[{"(*", 
         RowBox[{"Log", "-", "Uniform"}], "*)"}], "\[IndentingNewLine]", 
        RowBox[{"RanNums", "=", 
         RowBox[{"Transpose", "[", 
          RowBox[{"Table", "[", 
           RowBox[{
            RowBox[{"Table", "[", 
             RowBox[{
              RowBox[{"If", "[", 
               RowBox[{
                RowBox[{"NumericType", "[", 
                 RowBox[{"[", "i", "]"}], "]"}], ",", 
                RowBox[{"Exp", "[", 
                 RowBox[{"Random", "[", 
                  RowBox[{"Integer", ",", 
                   RowBox[{"Log", "[", 
                    RowBox[{
                    RowBox[{"list", "[", 
                    RowBox[{"[", 
                    RowBox[{"All", ",", "2"}], "]"}], "]"}], "[", 
                    RowBox[{"[", "i", "]"}], "]"}], "]"}]}], "]"}], "]"}], 
                ",", 
                RowBox[{"Exp", "[", 
                 RowBox[{"Random", "[", 
                  RowBox[{"Real", ",", 
                   RowBox[{"Log", "[", 
                    RowBox[{
                    RowBox[{"list", "[", 
                    RowBox[{"[", 
                    RowBox[{"All", ",", "2"}], "]"}], "]"}], "[", 
                    RowBox[{"[", "i", "]"}], "]"}], "]"}]}], "]"}], "]"}]}], 
               "]"}], ",", 
              RowBox[{"{", "num", "}"}]}], "]"}], ",", 
            RowBox[{"{", 
             RowBox[{"i", ",", "startindex", ",", "endindex", ",", "1"}], 
             "}"}]}], "]"}], "]"}]}], ";", "\[IndentingNewLine]", 
        "\[IndentingNewLine]", 
        RowBox[{"Print", "[", 
         RowBox[{"\"\<Number of Ransom Sets: \>\"", ",", "num"}], "]"}], ";", 
        "\[IndentingNewLine]", 
        RowBox[{"Ransets", "=", 
         RowBox[{"Table", "[", 
          RowBox[{
           RowBox[{"Table", "[", 
            RowBox[{
             RowBox[{
              RowBox[{
               RowBox[{"list", "[", 
                RowBox[{"[", 
                 RowBox[{"All", ",", "1"}], "]"}], "]"}], "[", 
               RowBox[{"[", "i", "]"}], "]"}], "\[Rule]", 
              RowBox[{"RanNums", "[", 
               RowBox[{"[", 
                RowBox[{"j", ",", 
                 RowBox[{"i", "-", "startindex", "+", "1"}]}], "]"}], "]"}]}],
              ",", 
             RowBox[{"{", 
              RowBox[{"i", ",", "startindex", ",", "endindex", ",", "1"}], 
              "}"}]}], "]"}], ",", 
           RowBox[{"{", 
            RowBox[{"j", ",", "1", ",", "num"}], "}"}]}], "]"}]}]}]}], 
      "\[IndentingNewLine]", "]"}]}], ";"}], "\[IndentingNewLine]", 
   "\[IndentingNewLine]", "\[IndentingNewLine]", 
   RowBox[{
    RowBox[{
     RowBox[{"GenerateRanSets2", "[", 
      RowBox[{"plist_", ",", "pnum_", ",", "pNumericType_", ",", "pflag_"}], 
      "]"}], ":=", 
     RowBox[{"Module", "[", 
      RowBox[{
       RowBox[{"{", 
        RowBox[{
         RowBox[{"list", "=", "plist"}], ",", 
         RowBox[{"num", "=", "pnum"}], ",", 
         RowBox[{"NumericType", "=", "pNumericType"}], ",", 
         RowBox[{"flag", "=", "pflag"}]}], "}"}], ",", "\[IndentingNewLine]", 
       
       RowBox[{
        RowBox[{"startindex", "=", "1"}], ";", " ", 
        RowBox[{"(*", 
         RowBox[{
         "determine", " ", "which", " ", "parameters", " ", "are", " ", 
          "randomised"}], "*)"}], "\[IndentingNewLine]", 
        RowBox[{"endindex", "=", 
         RowBox[{"Length", "[", "list", "]"}]}], ";", "\[IndentingNewLine]", 
        RowBox[{"Table", "[", 
         RowBox[{
          RowBox[{
           RowBox[{"list", "[", 
            RowBox[{"[", 
             RowBox[{"All", ",", "1"}], "]"}], "]"}], "[", 
           RowBox[{"[", "i", "]"}], "]"}], ",", 
          RowBox[{"{", 
           RowBox[{"i", ",", "startindex", ",", "endindex"}], "}"}]}], "]"}], 
        ";", "\[IndentingNewLine]", "\[IndentingNewLine]", 
        RowBox[{"RanNums", "=", 
         RowBox[{"Transpose", "[", 
          RowBox[{"Table", "[", 
           RowBox[{
            RowBox[{"Table", "[", "\[IndentingNewLine]", 
             RowBox[{
              RowBox[{"If", "[", 
               RowBox[{
                RowBox[{"NumericType", "[", 
                 RowBox[{"[", "i", "]"}], "]"}], ",", "\[IndentingNewLine]", 
                RowBox[{"If", "[", 
                 RowBox[{
                  RowBox[{"flag", "[", 
                   RowBox[{"[", "i", "]"}], "]"}], ",", "\[IndentingNewLine]", 
                  RowBox[{
                   RowBox[{
                    RowBox[{"list", "[", 
                    RowBox[{"[", 
                    RowBox[{"All", ",", "2"}], "]"}], "]"}], "[", 
                    RowBox[{"[", "i", "]"}], "]"}], "[", 
                   RowBox[{"[", 
                    RowBox[{"Random", "[", 
                    RowBox[{"Integer", ",", 
                    RowBox[{"{", 
                    RowBox[{"1", ",", 
                    RowBox[{"Length", "[", 
                    RowBox[{
                    RowBox[{"list", "[", 
                    RowBox[{"[", 
                    RowBox[{"All", ",", "2"}], "]"}], "]"}], "[", 
                    RowBox[{"[", "i", "]"}], "]"}], "]"}]}], "}"}]}], "]"}], 
                    "]"}], "]"}], ",", 
                  RowBox[{"Random", "[", 
                   RowBox[{"Integer", ",", 
                    RowBox[{
                    RowBox[{"list", "[", 
                    RowBox[{"[", 
                    RowBox[{"All", ",", "2"}], "]"}], "]"}], "[", 
                    RowBox[{"[", "i", "]"}], "]"}]}], "]"}]}], "]"}], ",", 
                "\[IndentingNewLine]", "\[IndentingNewLine]", 
                RowBox[{"If", "[", 
                 RowBox[{
                  RowBox[{"flag", "[", 
                   RowBox[{"[", "i", "]"}], "]"}], ",", "\[IndentingNewLine]", 
                  RowBox[{
                   RowBox[{
                    RowBox[{"list", "[", 
                    RowBox[{"[", 
                    RowBox[{"All", ",", "2"}], "]"}], "]"}], "[", 
                    RowBox[{"[", "i", "]"}], "]"}], "[", 
                   RowBox[{"[", 
                    RowBox[{"Random", "[", 
                    RowBox[{"Integer", ",", 
                    RowBox[{"{", 
                    RowBox[{"1", ",", 
                    RowBox[{"Length", "[", 
                    RowBox[{
                    RowBox[{"list", "[", 
                    RowBox[{"[", 
                    RowBox[{"All", ",", "2"}], "]"}], "]"}], "[", 
                    RowBox[{"[", "i", "]"}], "]"}], "]"}]}], "}"}]}], "]"}], 
                    "]"}], "]"}], ",", 
                  RowBox[{"Random", "[", 
                   RowBox[{"Real", ",", 
                    RowBox[{
                    RowBox[{"list", "[", 
                    RowBox[{"[", 
                    RowBox[{"All", ",", "2"}], "]"}], "]"}], "[", 
                    RowBox[{"[", "i", "]"}], "]"}]}], "]"}]}], "]"}]}], 
               "\[IndentingNewLine]", "\[IndentingNewLine]", "]"}], ",", 
              RowBox[{"{", "num", "}"}]}], "]"}], ",", 
            RowBox[{"{", 
             RowBox[{"i", ",", "startindex", ",", "endindex", ",", "1"}], 
             "}"}]}], "]"}], "]"}]}], ";", 
        RowBox[{"(*", 
         RowBox[{
         "Uniform", " ", "with", " ", "Integer", " ", "Hill", " ", 
          "coeeficients"}], "*)"}], "\[IndentingNewLine]", 
        RowBox[{"Print", "[", 
         RowBox[{"\"\<Number of Ransom Sets: \>\"", ",", "num"}], "]"}], ";", 
        "\[IndentingNewLine]", 
        RowBox[{"Ransets", "=", 
         RowBox[{"Table", "[", 
          RowBox[{
           RowBox[{"Table", "[", 
            RowBox[{
             RowBox[{
              RowBox[{
               RowBox[{"list", "[", 
                RowBox[{"[", 
                 RowBox[{"All", ",", "1"}], "]"}], "]"}], "[", 
               RowBox[{"[", "i", "]"}], "]"}], "\[Rule]", 
              RowBox[{"RanNums", "[", 
               RowBox[{"[", 
                RowBox[{"j", ",", 
                 RowBox[{"i", "-", "startindex", "+", "1"}]}], "]"}], "]"}]}],
              ",", 
             RowBox[{"{", 
              RowBox[{"i", ",", "startindex", ",", "endindex", ",", "1"}], 
              "}"}]}], "]"}], ",", 
           RowBox[{"{", 
            RowBox[{"j", ",", "1", ",", "num"}], "}"}]}], "]"}]}]}]}], 
      "\[IndentingNewLine]", "]"}]}], ";"}], 
   "\[IndentingNewLine]"}]}]], "Input",
 CellChangeTimes->{{3.5528093108992634`*^9, 3.5528094729505324`*^9}, {
   3.5528096449383698`*^9, 3.5528096505876927`*^9}, {3.552809695231246*^9, 
   3.5528097446630735`*^9}, {3.5528097914337487`*^9, 3.552809802960408*^9}, {
   3.55280995894133*^9, 3.552809965718717*^9}, {3.5528100023738136`*^9, 
   3.5528101149622536`*^9}, {3.552810147489114*^9, 3.552810183560177*^9}, {
   3.55281024794686*^9, 3.5528104339474983`*^9}, {3.5528222669228573`*^9, 
   3.5528222793005652`*^9}, {3.5528225421025963`*^9, 3.552822572788352*^9}, {
   3.5528271437337947`*^9, 3.552827147657019*^9}, {3.552827187112276*^9, 
   3.5528272077144547`*^9}, {3.552827280821636*^9, 3.5528273285463657`*^9}, {
   3.552827584482004*^9, 3.552827622542181*^9}, {3.55282773564165*^9, 
   3.5528277393058596`*^9}, {3.5528277781510816`*^9, 3.552827814164141*^9}, 
   3.5528278542064314`*^9, {3.5528279041762896`*^9, 3.552827933585972*^9}, {
   3.552827974759327*^9, 3.5528279925833464`*^9}, {3.5528283587142878`*^9, 
   3.5528283718720407`*^9}, {3.55298482286224*^9, 3.5529848355099635`*^9}, {
   3.552984868907874*^9, 3.552984902256781*^9}, {3.5529849962381563`*^9, 
   3.5529850179023957`*^9}, 3.553028346421937*^9, {3.553028521022285*^9, 
   3.553028534100594*^9}, {3.553028582503743*^9, 3.553028624423427*^9}, {
   3.553028692071604*^9, 3.553028747520349*^9}, {3.553060986921067*^9, 
   3.553060992253531*^9}, {3.5530633305314827`*^9, 3.553063342049541*^9}, {
   3.553063373425549*^9, 3.553063471775442*^9}, {3.553063541437426*^9, 
   3.553063566336144*^9}, {3.553063783819066*^9, 3.5530638113761053`*^9}, {
   3.5531070585776453`*^9, 3.553107076200489*^9}, {3.553156221911952*^9, 
   3.5531562529114857`*^9}, {3.553175925581361*^9, 3.553175926047276*^9}, {
   3.553177130914907*^9, 3.55317713361408*^9}, {3.562240823153612*^9, 
   3.562240824897263*^9}, {3.562240875111586*^9, 3.562240882743423*^9}, 
   3.562260811366694*^9, {3.587280723600048*^9, 3.5872807926589985`*^9}, {
   3.587280867497279*^9, 3.5872808709494762`*^9}, {3.587290798393294*^9, 
   3.5872908037756014`*^9}, {3.587290861003875*^9, 3.5872909220453663`*^9}, {
   3.599480577379229*^9, 3.599480586367841*^9}, {3.638087014943634*^9, 
   3.638087041053707*^9}}],

Cell[BoxData[
 RowBox[{"(*", 
  RowBox[{"Latin", " ", "Hypercube", " ", "Sampling"}], "*)"}]], "Input",
 CellChangeTimes->{{3.59948059724648*^9, 3.599480603541256*^9}}],

Cell[BoxData[{
 RowBox[{
  RowBox[{
   RowBox[{
    RowBox[{"LHSoneVar", "[", 
     RowBox[{"range_", ",", "n_"}], "]"}], ":=", 
    RowBox[{"Module", "[", 
     RowBox[{
      RowBox[{"{", 
       RowBox[{
        RowBox[{"Range1", "=", "range"}], ",", 
        RowBox[{"num", "=", "n"}]}], "}"}], ",", "\[IndentingNewLine]", 
      "\[IndentingNewLine]", 
      RowBox[{
       RowBox[{"segmentSize", "=", 
        RowBox[{"1", "/", "num"}]}], ";", "\[IndentingNewLine]", 
       RowBox[{
        RowBox[{"{", 
         RowBox[{"VarMin", ",", "VarMax"}], "}"}], "=", "Range1"}], ";", 
       "\[IndentingNewLine]", "\[IndentingNewLine]", 
       RowBox[{"pointValue", "=", 
        RowBox[{"{", "}"}]}], ";", "\[IndentingNewLine]", 
       RowBox[{"Do", "[", "\[IndentingNewLine]", 
        RowBox[{
         RowBox[{
          RowBox[{"segmentMin", "=", 
           RowBox[{"i", "*", "segmentSize"}]}], ";", "\[IndentingNewLine]", 
          RowBox[{"segmentMax", "=", 
           RowBox[{
            RowBox[{"(", 
             RowBox[{"i", "+", "1"}], ")"}], "*", "segmentSize"}]}], ";", 
          "\[IndentingNewLine]", 
          RowBox[{"point", "=", 
           RowBox[{"segmentMin", "+", 
            RowBox[{
             RowBox[{"RandomReal", "[", "]"}], "*", "segmentSize"}]}]}], ";", 
          "\[IndentingNewLine]", 
          RowBox[{"pointValue", "=", 
           RowBox[{"Append", "[", 
            RowBox[{"pointValue", ",", 
             RowBox[{
              RowBox[{"(", 
               RowBox[{"point", "*", 
                RowBox[{"(", 
                 RowBox[{"VarMax", "-", "VarMin"}], ")"}]}], ")"}], "+", 
              "VarMin"}]}], "]"}]}]}], ",", "\[IndentingNewLine]", 
         "\[IndentingNewLine]", 
         RowBox[{"{", 
          RowBox[{"i", ",", "0", ",", 
           RowBox[{"num", "-", "1"}]}], "}"}]}], "\[IndentingNewLine]", "]"}],
        ";", "\[IndentingNewLine]", "\[IndentingNewLine]", "pointValue"}]}], 
     "\[IndentingNewLine]", "]"}]}], ";"}], 
  "\[IndentingNewLine]"}], "\[IndentingNewLine]", 
 RowBox[{
  RowBox[{
   RowBox[{
    RowBox[{"LHSmultiVar", "[", 
     RowBox[{"range_", ",", "n_"}], "]"}], ":=", 
    RowBox[{"Module", "[", 
     RowBox[{
      RowBox[{"{", 
       RowBox[{
        RowBox[{"Range", "=", "range"}], ",", 
        RowBox[{"num", "=", "n"}], ",", "numvar", ",", "pointValue", ",", 
        "tableValue"}], "}"}], ",", "\[IndentingNewLine]", 
      "\[IndentingNewLine]", 
      RowBox[{
       RowBox[{"numvar", "=", 
        RowBox[{"Length", "[", "Range", "]"}]}], ";", "\[IndentingNewLine]", 
       RowBox[{"segmentSize", "=", 
        RowBox[{"1", "/", "num"}]}], ";", "\[IndentingNewLine]", 
       RowBox[{"tableValue", "=", 
        RowBox[{"{", "}"}]}], ";", "\[IndentingNewLine]", 
       "\[IndentingNewLine]", 
       RowBox[{"Do", "[", "\[IndentingNewLine]", 
        RowBox[{
         RowBox[{
          RowBox[{
           RowBox[{"{", 
            RowBox[{"VarMin", ",", "VarMax"}], "}"}], "=", 
           RowBox[{"Range", "[", 
            RowBox[{"[", "j", "]"}], "]"}]}], ";", "\[IndentingNewLine]", 
          RowBox[{"pointValue", "=", 
           RowBox[{"{", "}"}]}], ";", "\[IndentingNewLine]", 
          RowBox[{"Do", "[", "\[IndentingNewLine]", 
           RowBox[{
            RowBox[{
             RowBox[{"segmentMin", "=", 
              RowBox[{"i", "*", "segmentSize"}]}], ";", "\[IndentingNewLine]", 
             RowBox[{"segmentMax", "=", 
              RowBox[{
               RowBox[{"(", 
                RowBox[{"i", "+", "1"}], ")"}], "*", "segmentSize"}]}], ";", 
             "\[IndentingNewLine]", 
             RowBox[{"point", "=", 
              RowBox[{"segmentMin", "+", 
               RowBox[{
                RowBox[{"RandomReal", "[", "]"}], "*", "segmentSize"}]}]}], 
             ";", "\[IndentingNewLine]", 
             RowBox[{"pointValue", "=", 
              RowBox[{"Append", "[", 
               RowBox[{"pointValue", ",", 
                RowBox[{
                 RowBox[{"(", 
                  RowBox[{"point", "*", 
                   RowBox[{"(", 
                    RowBox[{"VarMax", "-", "VarMin"}], ")"}]}], ")"}], "+", 
                 "VarMin"}]}], "]"}]}]}], ",", "\[IndentingNewLine]", 
            RowBox[{"{", 
             RowBox[{"i", ",", "0", ",", 
              RowBox[{"num", "-", "1"}]}], "}"}]}], "\[IndentingNewLine]", 
           "]"}], ";", "\[IndentingNewLine]", "\[IndentingNewLine]", 
          RowBox[{"tableValue", "=", 
           RowBox[{"Append", "[", 
            RowBox[{"tableValue", ",", "pointValue"}], "]"}]}]}], ",", 
         "\[IndentingNewLine]", 
         RowBox[{"{", 
          RowBox[{"j", ",", "1", ",", "numvar"}], "}"}]}], 
        "\[IndentingNewLine]", "]"}], ";", "\[IndentingNewLine]", 
       "tableValue"}]}], "\[IndentingNewLine]", "]"}]}], ";"}], 
  "\[IndentingNewLine]"}], "\[IndentingNewLine]", 
 RowBox[{
  RowBox[{
   RowBox[{
    RowBox[{"LHSmultiVarSet", "[", 
     RowBox[{"range_", ",", "n_", ",", "numset_"}], "]"}], ":=", 
    RowBox[{"Module", "[", 
     RowBox[{
      RowBox[{"{", 
       RowBox[{
        RowBox[{"Range", "=", "range"}], ",", 
        RowBox[{"num", "=", "n"}], ",", 
        RowBox[{"set", "=", "numset"}], ",", "D1", ",", "D2"}], "}"}], ",", 
      "\[IndentingNewLine]", 
      RowBox[{
       RowBox[{"D1", "=", 
        RowBox[{"LHSmultiVar", "[", 
         RowBox[{"Range", ",", "n"}], "]"}]}], ";", "\[IndentingNewLine]", 
       RowBox[{"D2", "=", 
        RowBox[{"Table", "[", 
         RowBox[{
          RowBox[{"Table", "[", 
           RowBox[{
            RowBox[{"D1", "[", 
             RowBox[{"[", 
              RowBox[{"i", ",", 
               RowBox[{"RandomInteger", "[", 
                RowBox[{"{", 
                 RowBox[{"1", ",", "num"}], "}"}], "]"}]}], "]"}], "]"}], ",", 
            RowBox[{"{", 
             RowBox[{"i", ",", "1", ",", 
              RowBox[{"Length", "[", "D1", "]"}]}], "}"}]}], "]"}], ",", 
          RowBox[{"{", "set", "}"}]}], "]"}]}]}]}], "\[IndentingNewLine]", 
     "]"}]}], ";"}], "\[IndentingNewLine]", "\[IndentingNewLine]", 
  RowBox[{"(*", 
   RowBox[{"All", " ", "permutation", " ", "sets"}], 
   "*)"}]}], "\[IndentingNewLine]", 
 RowBox[{
  RowBox[{
   RowBox[{
    RowBox[{"LHSmultiVarSetExhaustive", "[", 
     RowBox[{"range_", ",", "n_"}], "]"}], ":=", 
    RowBox[{"Module", "[", 
     RowBox[{
      RowBox[{"{", 
       RowBox[{
        RowBox[{"r", "=", "range"}], ",", 
        RowBox[{"num", "=", "n"}], ",", "D1", ",", "D2", ",", "Permutation"}],
        "}"}], ",", "\[IndentingNewLine]", 
      RowBox[{
       RowBox[{"D1", "=", 
        RowBox[{"LHSmultiVar", "[", 
         RowBox[{"r", ",", "num"}], "]"}]}], ";", "\[IndentingNewLine]", 
       RowBox[{"Permutation", "=", 
        RowBox[{"Tuples", "[", 
         RowBox[{
          RowBox[{"Range", "[", "num", "]"}], ",", 
          RowBox[{"Length", "[", "r", "]"}]}], "]"}]}], ";", 
       "\[IndentingNewLine]", 
       RowBox[{"D2", "=", 
        RowBox[{"Map", "[", 
         RowBox[{
          RowBox[{
           RowBox[{"Table", "[", 
            RowBox[{
             RowBox[{"D1", "[", 
              RowBox[{"[", 
               RowBox[{"i", ",", 
                RowBox[{"#", "[", 
                 RowBox[{"[", "i", "]"}], "]"}]}], "]"}], "]"}], ",", 
             RowBox[{"{", 
              RowBox[{"i", ",", 
               RowBox[{"Length", "[", "r", "]"}]}], "}"}]}], "]"}], "&"}], 
          ",", "Permutation"}], "]"}]}]}]}], "\[IndentingNewLine]", "]"}]}], 
   ";"}], "\[IndentingNewLine]", "\[IndentingNewLine]", 
  RowBox[{"(*", 
   RowBox[{
    RowBox[{
    "no", " ", "interger", " ", "values", " ", "are", " ", "considered", " ", 
     "in", " ", "this", " ", "function"}], " ", "-", " ", 
    RowBox[{
     RowBox[{"i", ".", "e"}], " ", "no", " ", "NumericType"}]}], 
   "*)"}]}], "\[IndentingNewLine]", 
 RowBox[{
  RowBox[{
   RowBox[{
    RowBox[{"LHSGenerateRanSets", "[", 
     RowBox[{"plist_", ",", "segmentnum_", ",", "pset_"}], "]"}], ":=", 
    RowBox[{"Module", "[", 
     RowBox[{
      RowBox[{"{", 
       RowBox[{
        RowBox[{"list", "=", "plist"}], ",", 
        RowBox[{"num", "=", "segmentnum"}], ",", 
        RowBox[{"set", "=", "pset"}]}], "}"}], ",", "\[IndentingNewLine]", 
      RowBox[{
       RowBox[{"startindex", "=", "1"}], ";", " ", 
       RowBox[{"(*", 
        RowBox[{
        "determine", " ", "which", " ", "parameters", " ", "are", " ", 
         "randomised"}], "*)"}], "\[IndentingNewLine]", 
       RowBox[{"endindex", "=", 
        RowBox[{"Length", "[", "list", "]"}]}], ";", "\[IndentingNewLine]", 
       "\[IndentingNewLine]", 
       RowBox[{"D1", "=", 
        RowBox[{"LHSmultiVarSet", "[", 
         RowBox[{
          RowBox[{"list", "[", 
           RowBox[{"[", 
            RowBox[{"All", ",", "2"}], "]"}], "]"}], ",", "num", ",", "set"}],
          "]"}]}], ";", "\[IndentingNewLine]", "\[IndentingNewLine]", 
       RowBox[{"Print", "[", 
        RowBox[{"\"\<Number of Ransom Sets: \>\"", ",", "set"}], "]"}], ";", 
       "\[IndentingNewLine]", 
       RowBox[{"Ransets", "=", 
        RowBox[{"Table", "[", 
         RowBox[{
          RowBox[{"Table", "[", 
           RowBox[{
            RowBox[{
             RowBox[{
              RowBox[{"list", "[", 
               RowBox[{"[", 
                RowBox[{"All", ",", "1"}], "]"}], "]"}], "[", 
              RowBox[{"[", "i", "]"}], "]"}], "\[Rule]", 
             RowBox[{"D1", "[", 
              RowBox[{"[", 
               RowBox[{"j", ",", "i"}], "]"}], "]"}]}], ",", 
            RowBox[{"{", 
             RowBox[{"i", ",", "startindex", ",", "endindex", ",", "1"}], 
             "}"}]}], "]"}], ",", 
          RowBox[{"{", 
           RowBox[{"j", ",", "1", ",", "set"}], "}"}]}], "]"}]}]}]}], 
     "\[IndentingNewLine]", "]"}]}], ";"}], 
  "\[IndentingNewLine]"}], "\[IndentingNewLine]", 
 RowBox[{
  RowBox[{
   RowBox[{"LHSGenerateRanSetsExhautive", "[", 
    RowBox[{"plist_", ",", "segmentnum_"}], "]"}], ":=", 
   RowBox[{"Module", "[", 
    RowBox[{
     RowBox[{"{", 
      RowBox[{
       RowBox[{"list", "=", "plist"}], ",", 
       RowBox[{"num", "=", "segmentnum"}], ",", "set"}], "}"}], ",", 
     "\[IndentingNewLine]", 
     RowBox[{
      RowBox[{"startindex", "=", "1"}], ";", " ", 
      RowBox[{"(*", 
       RowBox[{
       "determine", " ", "which", " ", "parameters", " ", "are", " ", 
        "randomised"}], "*)"}], "\[IndentingNewLine]", 
      RowBox[{"endindex", "=", 
       RowBox[{"Length", "[", "list", "]"}]}], ";", "\[IndentingNewLine]", 
      "\[IndentingNewLine]", 
      RowBox[{"D1", "=", 
       RowBox[{"LHSmultiVarSetExhaustive", "[", 
        RowBox[{
         RowBox[{"list", "[", 
          RowBox[{"[", 
           RowBox[{"All", ",", "2"}], "]"}], "]"}], ",", "num"}], "]"}]}], 
      ";", "\[IndentingNewLine]", 
      RowBox[{"set", "=", 
       RowBox[{"num", "^", 
        RowBox[{"Length", "[", "list", "]"}]}]}], ";", "\[IndentingNewLine]", 
      "\[IndentingNewLine]", 
      RowBox[{"(*", 
       RowBox[{
        RowBox[{"Print", "[", 
         RowBox[{"\"\<Number of Ransom Sets: \>\"", ",", "set"}], "]"}], 
        ";"}], "*)"}], "\[IndentingNewLine]", 
      RowBox[{"Ransets", "=", 
       RowBox[{"Table", "[", 
        RowBox[{
         RowBox[{"Table", "[", 
          RowBox[{
           RowBox[{
            RowBox[{
             RowBox[{"list", "[", 
              RowBox[{"[", 
               RowBox[{"All", ",", "1"}], "]"}], "]"}], "[", 
             RowBox[{"[", "i", "]"}], "]"}], "\[Rule]", 
            RowBox[{"D1", "[", 
             RowBox[{"[", 
              RowBox[{"j", ",", "i"}], "]"}], "]"}]}], ",", 
           RowBox[{"{", 
            RowBox[{"i", ",", "startindex", ",", "endindex", ",", "1"}], 
            "}"}]}], "]"}], ",", 
         RowBox[{"{", 
          RowBox[{"j", ",", "1", ",", "set"}], "}"}]}], "]"}]}]}]}], 
    "\[IndentingNewLine]", "]"}]}], ";"}]}], "Input",
 CellChangeTimes->{{3.599483024287765*^9, 3.599483036122983*^9}, {
   3.5994830723423643`*^9, 3.599483102532526*^9}, {3.5994836505041647`*^9, 
   3.59948366541846*^9}, {3.599486671154715*^9, 3.5994867729027653`*^9}, 
   3.599491695531335*^9, 3.599492198580961*^9, {3.599492851211043*^9, 
   3.599492872830471*^9}, 3.638087074839427*^9}]
}, Closed]],

Cell[CellGroupData[{

Cell["\<\
Functions for PC plotting to generate MD plots\
\>", "Subsection",
 CellChangeTimes->{{3.638087197312107*^9, 3.638087200135931*^9}, {
  3.6380873447170887`*^9, 3.638087359038204*^9}}],

Cell[CellGroupData[{

Cell["PCPlot", "Subsubsection",
 CellChangeTimes->{{3.5872807315535035`*^9, 3.5872807336006203`*^9}}],

Cell[BoxData[
 RowBox[{
  RowBox[{
   RowBox[{"PCPlot", "[", 
    RowBox[{
    "pR_", ",", "pDisplayPara_", ",", "pDisplayPara1_", ",", "pXLabel2_", ",",
      "plist_", ",", "psz_", ",", "pasp_", ",", "pfz_", ",", "flag_"}], "]"}],
    ":=", 
   RowBox[{"Module", "[", 
    RowBox[{
     RowBox[{"{", 
      RowBox[{
       RowBox[{"R", "=", "pR"}], ",", 
       RowBox[{"DisplayPara", "=", "pDisplayPara"}], ",", 
       RowBox[{"DisplayPara1", "=", "pDisplayPara1"}], ",", 
       RowBox[{"XLabel2", "=", "pXLabel2"}], ",", 
       RowBox[{"list", "=", "plist"}], ",", 
       RowBox[{"sz", "=", "psz"}], ",", 
       RowBox[{"asp", "=", "pasp"}], ",", 
       RowBox[{"fz", "=", "pfz"}], ",", 
       RowBox[{"fl", "=", "flag"}]}], "}"}], ",", "\[IndentingNewLine]", 
     RowBox[{"(*", 
      RowBox[{
       RowBox[{"Print", "[", 
        RowBox[{"\"\<Type of dynamics from this set = \>\"", ",", 
         RowBox[{
          RowBox[{"R", "[", 
           RowBox[{"[", 
            RowBox[{"All", ",", "1"}], "]"}], "]"}], "//", "Union"}]}], "]"}],
        ";"}], "*)"}], "\[IndentingNewLine]", 
     RowBox[{
      RowBox[{"ParaNames", "=", 
       RowBox[{"list", "[", 
        RowBox[{"[", 
         RowBox[{"All", ",", "1"}], "]"}], "]"}]}], ";", 
      "\[IndentingNewLine]", 
      RowBox[{"Index", "=", 
       RowBox[{"Map", "[", 
        RowBox[{
         RowBox[{
          RowBox[{
           RowBox[{"Position", "[", 
            RowBox[{"ParaNames", ",", "#"}], "]"}], "[", 
           RowBox[{"[", 
            RowBox[{"1", ",", "1"}], "]"}], "]"}], "&"}], ",", 
         "DisplayPara"}], "]"}]}], ";", " ", 
      RowBox[{"(*", 
       RowBox[{
       "find", " ", "index", " ", "of", " ", "these", " ", "para", " ", "in", 
        " ", "paraset1"}], "*)"}], "\[IndentingNewLine]", 
      RowBox[{"Xlabel", "=", 
       RowBox[{"Table", "[", 
        RowBox[{
         RowBox[{"{", 
          RowBox[{"i", ",", 
           RowBox[{"DisplayPara1", "[", 
            RowBox[{"[", "i", "]"}], "]"}]}], "}"}], ",", 
         RowBox[{"{", 
          RowBox[{"i", ",", "1", ",", 
           RowBox[{"Length", "[", "DisplayPara1", "]"}]}], "}"}]}], "]"}]}], 
      ";", 
      RowBox[{"(*", 
       RowBox[{"label", " ", "used", " ", "for", " ", "plotting"}], "*)"}], 
      "\[IndentingNewLine]", 
      RowBox[{"la", "=", 
       RowBox[{"Xlabel", "[", 
        RowBox[{"[", 
         RowBox[{"All", ",", "2"}], "]"}], "]"}]}], ";", 
      "\[IndentingNewLine]", 
      RowBox[{"Labels", "=", 
       RowBox[{"{", 
        RowBox[{
        "\"\<Monostable sets\>\"", ",", "\"\<Oscillation sets\>\"", ",", 
         "\"\<TWO stable SS\>\"", ",", 
         "\"\<ONE stable SS + ONE oscillatory\>\"", ",", 
         "\"\<TWO oscillatory, ONE Oscillatory + ONE Unstable, or TWO \
Unstable (no SS)\>\"", ",", "\"\<BISTABLE (TWO stable + ONE unstable\>\"", 
         ",", "\"\<EXCITABLE (TWO unstable + ONE stable)\>\""}], "}"}]}], ";",
       "\[IndentingNewLine]", "\[IndentingNewLine]", 
      RowBox[{"fz", "=", "18"}], ";", "\[IndentingNewLine]", 
      StyleBox[
       RowBox[{"(*", 
        RowBox[{"NORMAL", " ", "SCALE"}], "*)"}],
       Background->RGBColor[1, 1, 0]], "\[IndentingNewLine]", 
      RowBox[{"type", "=", "6"}], ";", " ", 
      RowBox[{"(*", " ", 
       RowBox[{
        RowBox[{"1", "=", "MONOSTABLE"}], ",", " ", 
        RowBox[{"2", "=", "OSCILLATION"}], ",", 
        RowBox[{"6", "=", "BISTABLE"}]}], "*)"}], "\[IndentingNewLine]", 
      RowBox[{"S", "=", 
       RowBox[{"Subset", "[", 
        RowBox[{"R", ",", "1", ",", "type"}], "]"}]}], ";", 
      RowBox[{"(*", 
       RowBox[{"choose", " ", "type", " ", "sets"}], "*)"}], 
      "\[IndentingNewLine]", 
      RowBox[{"lS", "=", 
       RowBox[{"Length", "[", "S", "]"}]}], ";", "\[IndentingNewLine]", 
      RowBox[{"(*", 
       RowBox[{
        RowBox[{"Print", "[", 
         RowBox[{
         "\"\<Number of parameter sets with chosen dynamics = \>\"", ",", 
          "lS"}], "]"}], ";"}], "*)"}], "\[IndentingNewLine]", 
      RowBox[{"Vals", "=", 
       RowBox[{"Take", "[", 
        RowBox[{
         RowBox[{"S", "[", 
          RowBox[{"[", 
           RowBox[{"All", ",", 
            RowBox[{"Index", "+", "1"}]}], "]"}], "]"}], ",", 
         RowBox[{"{", 
          RowBox[{"1", ",", "lS"}], "}"}]}], "]"}]}], ";", 
      "\[IndentingNewLine]", 
      RowBox[{"ParaRange", "=", 
       RowBox[{"Table", "[", 
        RowBox[{
         RowBox[{"list", "[", 
          RowBox[{"[", 
           RowBox[{"i", ",", "2"}], "]"}], "]"}], ",", 
         RowBox[{"{", 
          RowBox[{"i", ",", "Index"}], "}"}]}], "]"}]}], 
      RowBox[{"(*", 
       RowBox[{"Plot", " ", "in", " ", "Normal", " ", "mode"}], "*)"}], ";", 
      "\[IndentingNewLine]", 
      RowBox[{"p1", "=", 
       RowBox[{"Show", "[", "\[IndentingNewLine]", 
        RowBox[{
         RowBox[{"{", 
          RowBox[{
           RowBox[{"Table", "[", 
            RowBox[{
             RowBox[{"ListPlot", "[", 
              RowBox[{
               RowBox[{"Vals", "[", 
                RowBox[{"[", "i", "]"}], "]"}], ",", 
               RowBox[{"Joined", "\[Rule]", "True"}], ",", 
               RowBox[{"PlotStyle", "\[Rule]", 
                RowBox[{"{", 
                 RowBox[{"Thick", ",", "Red", ",", 
                  RowBox[{"Opacity", "[", "0.5", "]"}]}], "}"}]}], ",", 
               RowBox[{"AxesOrigin", "\[Rule]", 
                RowBox[{"{", 
                 RowBox[{"0", ",", "0"}], "}"}]}], ",", 
               RowBox[{"(*", 
                RowBox[{
                 RowBox[{"PlotLabel", "\[Rule]", 
                  RowBox[{"Labels", "[", 
                   RowBox[{"[", "type", "]"}], "]"}]}], ","}], "*)"}], 
               RowBox[{"PlotRange", "\[Rule]", 
                RowBox[{"{", 
                 RowBox[{
                  RowBox[{"{", 
                   RowBox[{"0.7", ",", "All"}], "}"}], ",", "All"}], "}"}]}], 
               ",", 
               RowBox[{"AspectRatio", "\[Rule]", "asp"}], ",", 
               "\[IndentingNewLine]", 
               RowBox[{"Frame", "\[Rule]", "True"}], ",", 
               RowBox[{"FrameTicksStyle", "\[Rule]", 
                RowBox[{"Directive", "[", "fz", "]"}]}], ",", 
               RowBox[{"FrameLabel", "\[Rule]", 
                RowBox[{"{", " ", 
                 RowBox[{
                  RowBox[{"StyleForm", "[", 
                   RowBox[{"\"\<Parameters\>\"", ",", 
                    RowBox[{"FontSize", " ", "->", " ", "20"}], ",", 
                    RowBox[{"FontWeight", " ", "->", " ", "\"\<Bold\>\""}]}], 
                   "]"}], ",", " ", 
                  RowBox[{"StyleForm", "[", 
                   RowBox[{"\"\<Parameter Values\>\"", ",", 
                    RowBox[{"FontSize", " ", "->", " ", "20"}], ",", 
                    RowBox[{"FontWeight", " ", "->", " ", "\"\<Bold\>\""}]}], 
                   "]"}]}], "}"}]}], ",", 
               RowBox[{"FrameTicks", "\[Rule]", 
                RowBox[{"{", 
                 RowBox[{
                  RowBox[{"{", 
                   RowBox[{"Automatic", ",", "Automatic"}], "}"}], ",", 
                  RowBox[{"{", 
                   RowBox[{"Xlabel", ",", "XLabel2"}], "}"}]}], "}"}]}]}], 
              "]"}], ",", 
             RowBox[{"{", 
              RowBox[{"i", ",", "1", ",", 
               RowBox[{"Length", "[", "Vals", "]"}]}], "}"}]}], "]"}], ",", 
           "\[IndentingNewLine]", 
           RowBox[{"(*", 
            RowBox[{
            "show", " ", "the", " ", "range", " ", "for", " ", "each", " ", 
             "varied", " ", "parameters"}], "*)"}], "\[IndentingNewLine]", 
           RowBox[{"Show", "[", 
            RowBox[{"Table", "[", 
             RowBox[{
              RowBox[{"Graphics", "[", 
               RowBox[{"{", 
                RowBox[{"Thick", ",", "Blue", ",", 
                 RowBox[{"Line", "[", 
                  RowBox[{"{", 
                   RowBox[{
                    RowBox[{"{", 
                    RowBox[{"i", ",", 
                    RowBox[{"Min", "[", 
                    RowBox[{"ParaRange", "[", 
                    RowBox[{"[", "i", "]"}], "]"}], "]"}]}], "}"}], ",", 
                    RowBox[{"{", 
                    RowBox[{"i", ",", 
                    RowBox[{"Max", "[", 
                    RowBox[{"ParaRange", "[", 
                    RowBox[{"[", "i", "]"}], "]"}], "]"}]}], "}"}]}], "}"}], 
                  "]"}]}], "}"}], "]"}], ",", 
              RowBox[{"{", 
               RowBox[{"i", ",", "1", ",", 
                RowBox[{"Length", "[", "ParaRange", "]"}]}], "}"}]}], "]"}], 
            "]"}]}], "\[IndentingNewLine]", "}"}], ",", 
         RowBox[{"ImageSize", "\[Rule]", "sz"}]}], "]"}]}], ";", 
      "\[IndentingNewLine]", "\[IndentingNewLine]", 
      RowBox[{"type", "=", "2"}], ";", " ", 
      RowBox[{"(*", " ", 
       RowBox[{
        RowBox[{"1", "=", "MONOSTABLE"}], ",", " ", 
        RowBox[{"2", "=", "OSCILLATION"}], ",", 
        RowBox[{"6", "=", "BISTABLE"}]}], "*)"}], "\[IndentingNewLine]", 
      RowBox[{"S", "=", 
       RowBox[{"Subset", "[", 
        RowBox[{"R", ",", "1", ",", "type"}], "]"}]}], ";", 
      RowBox[{"(*", 
       RowBox[{"choose", " ", "type", " ", "sets"}], "*)"}], 
      "\[IndentingNewLine]", 
      RowBox[{"lS", "=", 
       RowBox[{"Length", "[", "S", "]"}]}], ";", "\[IndentingNewLine]", 
      RowBox[{"(*", 
       RowBox[{
        RowBox[{"Print", "[", 
         RowBox[{
         "\"\<Number of parameter sets with chosen dynamics = \>\"", ",", 
          "lS"}], "]"}], ";"}], "*)"}], "\[IndentingNewLine]", 
      RowBox[{"Vals", "=", 
       RowBox[{"Take", "[", 
        RowBox[{
         RowBox[{"S", "[", 
          RowBox[{"[", 
           RowBox[{"All", ",", 
            RowBox[{"Index", "+", "1"}]}], "]"}], "]"}], ",", 
         RowBox[{"{", 
          RowBox[{"1", ",", "lS"}], "}"}]}], "]"}]}], ";", 
      "\[IndentingNewLine]", 
      RowBox[{"ParaRange", "=", 
       RowBox[{"Table", "[", 
        RowBox[{
         RowBox[{"list", "[", 
          RowBox[{"[", 
           RowBox[{"i", ",", "2"}], "]"}], "]"}], ",", 
         RowBox[{"{", 
          RowBox[{"i", ",", "Index"}], "}"}]}], "]"}]}], 
      RowBox[{"(*", 
       RowBox[{"Plot", " ", "in", " ", "Normal", " ", "mode"}], "*)"}], ";", 
      "\[IndentingNewLine]", 
      RowBox[{"p2", "=", 
       RowBox[{"Show", "[", "\[IndentingNewLine]", 
        RowBox[{
         RowBox[{"{", 
          RowBox[{
           RowBox[{"Table", "[", 
            RowBox[{
             RowBox[{"ListPlot", "[", 
              RowBox[{
               RowBox[{"Vals", "[", 
                RowBox[{"[", "i", "]"}], "]"}], ",", 
               RowBox[{"Joined", "\[Rule]", "True"}], ",", 
               RowBox[{"PlotStyle", "\[Rule]", 
                RowBox[{"{", 
                 RowBox[{"Thick", ",", "Cyan", ",", 
                  RowBox[{"Opacity", "[", "0.5", "]"}]}], "}"}]}], ",", 
               RowBox[{"AxesOrigin", "\[Rule]", 
                RowBox[{"{", 
                 RowBox[{"0", ",", "0"}], "}"}]}], ",", 
               RowBox[{"(*", 
                RowBox[{
                 RowBox[{"PlotLabel", "\[Rule]", 
                  RowBox[{"Labels", "[", 
                   RowBox[{"[", "type", "]"}], "]"}]}], ","}], "*)"}], 
               RowBox[{"PlotRange", "\[Rule]", 
                RowBox[{"{", 
                 RowBox[{
                  RowBox[{"{", 
                   RowBox[{"0.7", ",", "All"}], "}"}], ",", "All"}], "}"}]}], 
               ",", 
               RowBox[{"AspectRatio", "\[Rule]", "asp"}], ",", 
               "\[IndentingNewLine]", 
               RowBox[{"Frame", "\[Rule]", "True"}], ",", 
               RowBox[{"FrameTicksStyle", "\[Rule]", 
                RowBox[{"Directive", "[", "fz", "]"}]}], ",", 
               RowBox[{"FrameLabel", "\[Rule]", 
                RowBox[{"{", " ", 
                 RowBox[{
                  RowBox[{"StyleForm", "[", 
                   RowBox[{"\"\<Parameters\>\"", ",", 
                    RowBox[{"FontSize", " ", "->", " ", "20"}], ",", 
                    RowBox[{"FontWeight", " ", "->", " ", "\"\<Bold\>\""}]}], 
                   "]"}], ",", " ", 
                  RowBox[{"StyleForm", "[", 
                   RowBox[{"\"\<Parameter Values\>\"", ",", 
                    RowBox[{"FontSize", " ", "->", " ", "20"}], ",", 
                    RowBox[{"FontWeight", " ", "->", " ", "\"\<Bold\>\""}]}], 
                   "]"}]}], "}"}]}], ",", 
               RowBox[{"FrameTicks", "\[Rule]", 
                RowBox[{"{", 
                 RowBox[{
                  RowBox[{"{", 
                   RowBox[{"Automatic", ",", "Automatic"}], "}"}], ",", 
                  RowBox[{"{", 
                   RowBox[{"Xlabel", ",", "XLabel2"}], "}"}]}], "}"}]}]}], 
              "]"}], ",", 
             RowBox[{"{", 
              RowBox[{"i", ",", "1", ",", 
               RowBox[{"Length", "[", "Vals", "]"}]}], "}"}]}], "]"}], ",", 
           "\[IndentingNewLine]", 
           RowBox[{"(*", 
            RowBox[{
            "show", " ", "the", " ", "range", " ", "for", " ", "each", " ", 
             "varied", " ", "parameters"}], "*)"}], "\[IndentingNewLine]", 
           RowBox[{"Show", "[", 
            RowBox[{"Table", "[", 
             RowBox[{
              RowBox[{"Graphics", "[", 
               RowBox[{"{", 
                RowBox[{"Thick", ",", "Blue", ",", 
                 RowBox[{"Line", "[", 
                  RowBox[{"{", 
                   RowBox[{
                    RowBox[{"{", 
                    RowBox[{"i", ",", 
                    RowBox[{"Min", "[", 
                    RowBox[{"ParaRange", "[", 
                    RowBox[{"[", "i", "]"}], "]"}], "]"}]}], "}"}], ",", 
                    RowBox[{"{", 
                    RowBox[{"i", ",", 
                    RowBox[{"Max", "[", 
                    RowBox[{"ParaRange", "[", 
                    RowBox[{"[", "i", "]"}], "]"}], "]"}]}], "}"}]}], "}"}], 
                  "]"}]}], "}"}], "]"}], ",", 
              RowBox[{"{", 
               RowBox[{"i", ",", "1", ",", 
                RowBox[{"Length", "[", "ParaRange", "]"}]}], "}"}]}], "]"}], 
            "]"}]}], "\[IndentingNewLine]", "}"}], ",", 
         RowBox[{"ImageSize", "\[Rule]", "sz"}]}], "]"}]}], ";", 
      "\[IndentingNewLine]", "\[IndentingNewLine]", 
      RowBox[{"type", "=", "1"}], ";", " ", 
      RowBox[{"(*", " ", 
       RowBox[{
        RowBox[{"1", "=", "MONOSTABLE"}], ",", " ", 
        RowBox[{"2", "=", "OSCILLATION"}], ",", 
        RowBox[{"6", "=", "BISTABLE"}]}], "*)"}], "\[IndentingNewLine]", 
      RowBox[{"S", "=", 
       RowBox[{"Subset", "[", 
        RowBox[{"R", ",", "1", ",", "type"}], "]"}]}], ";", 
      RowBox[{"(*", 
       RowBox[{"choose", " ", "type", " ", "sets"}], "*)"}], 
      "\[IndentingNewLine]", 
      RowBox[{"lS", "=", 
       RowBox[{"Length", "[", "S", "]"}]}], ";", "\[IndentingNewLine]", 
      RowBox[{"(*", 
       RowBox[{
        RowBox[{"Print", "[", 
         RowBox[{
         "\"\<Number of parameter sets with chosen dynamics = \>\"", ",", 
          "lS"}], "]"}], ";"}], "*)"}], "\[IndentingNewLine]", 
      RowBox[{"Vals", "=", 
       RowBox[{"Take", "[", 
        RowBox[{
         RowBox[{"S", "[", 
          RowBox[{"[", 
           RowBox[{"All", ",", 
            RowBox[{"Index", "+", "1"}]}], "]"}], "]"}], ",", 
         RowBox[{"{", 
          RowBox[{"1", ",", "lS"}], "}"}]}], "]"}]}], ";", 
      "\[IndentingNewLine]", 
      RowBox[{"ParaRange", "=", 
       RowBox[{"Table", "[", 
        RowBox[{
         RowBox[{"list", "[", 
          RowBox[{"[", 
           RowBox[{"i", ",", "2"}], "]"}], "]"}], ",", 
         RowBox[{"{", 
          RowBox[{"i", ",", "Index"}], "}"}]}], "]"}]}], 
      RowBox[{"(*", 
       RowBox[{"Plot", " ", "in", " ", "Normal", " ", "mode"}], "*)"}], ";", 
      "\[IndentingNewLine]", 
      RowBox[{"p1a", "=", 
       RowBox[{"Show", "[", "\[IndentingNewLine]", 
        RowBox[{
         RowBox[{"{", 
          RowBox[{
           RowBox[{"Table", "[", 
            RowBox[{
             RowBox[{"ListPlot", "[", 
              RowBox[{
               RowBox[{"Vals", "[", 
                RowBox[{"[", "i", "]"}], "]"}], ",", 
               RowBox[{"Joined", "\[Rule]", "True"}], ",", 
               RowBox[{"PlotStyle", "\[Rule]", 
                RowBox[{"{", 
                 RowBox[{"Thick", ",", 
                  RowBox[{"Opacity", "[", "0.2", "]"}]}], "}"}]}], ",", 
               RowBox[{"AxesOrigin", "\[Rule]", 
                RowBox[{"{", 
                 RowBox[{"0", ",", "0"}], "}"}]}], ",", 
               RowBox[{"(*", 
                RowBox[{
                 RowBox[{"PlotLabel", "\[Rule]", 
                  RowBox[{"Labels", "[", 
                   RowBox[{"[", "type", "]"}], "]"}]}], ","}], "*)"}], 
               RowBox[{"PlotRange", "\[Rule]", 
                RowBox[{"{", 
                 RowBox[{
                  RowBox[{"{", 
                   RowBox[{"0.7", ",", "All"}], "}"}], ",", "All"}], "}"}]}], 
               ",", 
               RowBox[{"AspectRatio", "\[Rule]", "asp"}], ",", 
               "\[IndentingNewLine]", 
               RowBox[{"Frame", "\[Rule]", "True"}], ",", 
               RowBox[{"FrameTicksStyle", "\[Rule]", 
                RowBox[{"Directive", "[", "fz", "]"}]}], ",", 
               RowBox[{"FrameLabel", "\[Rule]", 
                RowBox[{"{", " ", 
                 RowBox[{
                  RowBox[{"StyleForm", "[", 
                   RowBox[{"\"\<Parameters\>\"", ",", 
                    RowBox[{"FontSize", " ", "->", " ", "20"}], ",", 
                    RowBox[{"FontWeight", " ", "->", " ", "\"\<Bold\>\""}]}], 
                   "]"}], ",", " ", 
                  RowBox[{"StyleForm", "[", 
                   RowBox[{"\"\<Parameter Values\>\"", ",", 
                    RowBox[{"FontSize", " ", "->", " ", "20"}], ",", 
                    RowBox[{"FontWeight", " ", "->", " ", "\"\<Bold\>\""}]}], 
                   "]"}]}], "}"}]}], ",", 
               RowBox[{"FrameTicks", "\[Rule]", 
                RowBox[{"{", 
                 RowBox[{
                  RowBox[{"{", 
                   RowBox[{"Automatic", ",", "Automatic"}], "}"}], ",", 
                  RowBox[{"{", 
                   RowBox[{"Xlabel", ",", "XLabel2"}], "}"}]}], "}"}]}]}], 
              "]"}], ",", 
             RowBox[{"{", 
              RowBox[{"i", ",", "1", ",", 
               RowBox[{"Length", "[", "Vals", "]"}]}], "}"}]}], "]"}], ",", 
           "\[IndentingNewLine]", 
           RowBox[{"(*", 
            RowBox[{
            "show", " ", "the", " ", "range", " ", "for", " ", "each", " ", 
             "varied", " ", "parameters"}], "*)"}], "\[IndentingNewLine]", 
           RowBox[{"Show", "[", 
            RowBox[{"Table", "[", 
             RowBox[{
              RowBox[{"Graphics", "[", 
               RowBox[{"{", 
                RowBox[{"Thick", ",", "Blue", ",", 
                 RowBox[{"Line", "[", 
                  RowBox[{"{", 
                   RowBox[{
                    RowBox[{"{", 
                    RowBox[{"i", ",", 
                    RowBox[{"Min", "[", 
                    RowBox[{"ParaRange", "[", 
                    RowBox[{"[", "i", "]"}], "]"}], "]"}]}], "}"}], ",", 
                    RowBox[{"{", 
                    RowBox[{"i", ",", 
                    RowBox[{"Max", "[", 
                    RowBox[{"ParaRange", "[", 
                    RowBox[{"[", "i", "]"}], "]"}], "]"}]}], "}"}]}], "}"}], 
                  "]"}]}], "}"}], "]"}], ",", 
              RowBox[{"{", 
               RowBox[{"i", ",", "1", ",", 
                RowBox[{"Length", "[", "ParaRange", "]"}]}], "}"}]}], "]"}], 
            "]"}]}], "\[IndentingNewLine]", "}"}], ",", 
         RowBox[{"ImageSize", "\[Rule]", "sz"}]}], "]"}]}], ";", 
      "\[IndentingNewLine]", " ", "\[IndentingNewLine]", 
      RowBox[{"If", "[", 
       RowBox[{
        RowBox[{"fl", "\[Equal]", "1"}], ",", 
        RowBox[{"Show", "[", 
         RowBox[{"{", 
          RowBox[{"p1a", ",", "p2", ",", "p1"}], "}"}], "]"}], ",", 
        RowBox[{"Show", "[", 
         RowBox[{"p2", ",", "p1"}], "]"}]}], "]"}]}]}], "\[IndentingNewLine]",
     "]"}]}], ";"}]], "Input",
 CellChangeTimes->{{3.5528093108992634`*^9, 3.5528094729505324`*^9}, {
   3.5528096449383698`*^9, 3.5528096505876927`*^9}, {3.552809695231246*^9, 
   3.5528097446630735`*^9}, {3.5528097914337487`*^9, 3.552809802960408*^9}, {
   3.55280995894133*^9, 3.552809965718717*^9}, {3.5528100023738136`*^9, 
   3.5528101149622536`*^9}, {3.552810147489114*^9, 3.552810183560177*^9}, {
   3.55281024794686*^9, 3.5528104339474983`*^9}, {3.5528222669228573`*^9, 
   3.5528222793005652`*^9}, {3.5528225421025963`*^9, 3.552822572788352*^9}, {
   3.5528271437337947`*^9, 3.552827147657019*^9}, {3.552827187112276*^9, 
   3.5528272077144547`*^9}, {3.552827280821636*^9, 3.5528273285463657`*^9}, {
   3.552827584482004*^9, 3.552827622542181*^9}, {3.55282773564165*^9, 
   3.5528277393058596`*^9}, {3.5528277781510816`*^9, 3.552827814164141*^9}, 
   3.5528278542064314`*^9, {3.5528279041762896`*^9, 3.552827933585972*^9}, {
   3.552827974759327*^9, 3.5528279925833464`*^9}, {3.5528283587142878`*^9, 
   3.5528283718720407`*^9}, {3.55298482286224*^9, 3.5529848355099635`*^9}, {
   3.552984868907874*^9, 3.552984902256781*^9}, {3.5529849962381563`*^9, 
   3.5529850179023957`*^9}, 3.553028346421937*^9, {3.553028521022285*^9, 
   3.553028534100594*^9}, {3.553028582503743*^9, 3.553028624423427*^9}, {
   3.553028692071604*^9, 3.553028747520349*^9}, {3.553060986921067*^9, 
   3.553060992253531*^9}, {3.5530633305314827`*^9, 3.553063342049541*^9}, {
   3.553063373425549*^9, 3.553063471775442*^9}, {3.553063541437426*^9, 
   3.553063566336144*^9}, {3.553063783819066*^9, 3.5530638113761053`*^9}, {
   3.5531070585776453`*^9, 3.553107076200489*^9}, {3.553156221911952*^9, 
   3.5531562529114857`*^9}, {3.553175925581361*^9, 3.553175926047276*^9}, {
   3.553177130914907*^9, 3.55317713361408*^9}, {3.562240823153612*^9, 
   3.562240824897263*^9}, {3.562240875111586*^9, 3.562240882743423*^9}, 
   3.562260811366694*^9, {3.587280723600048*^9, 3.587280740343006*^9}}]
}, Closed]],

Cell[CellGroupData[{

Cell["PCPlot Normalized", "Subsubsection",
 CellChangeTimes->{{3.5872807447192564`*^9, 3.587280750694598*^9}}],

Cell[BoxData[
 RowBox[{
  RowBox[{
   RowBox[{
    RowBox[{"PCPlotNorm", "[", 
     RowBox[{
     "pR_", ",", "pDisplayPara_", ",", "pDisplayPara1_", ",", "pXLabel2_", 
      ",", "plist_", ",", "psz_", ",", "pasp_", ",", "pfz_", ",", "flag_"}], 
     "]"}], ":=", 
    RowBox[{"Module", "[", 
     RowBox[{
      RowBox[{"{", 
       RowBox[{
        RowBox[{"R", "=", "pR"}], ",", 
        RowBox[{"DisplayPara", "=", "pDisplayPara"}], ",", 
        RowBox[{"DisplayPara1", "=", "pDisplayPara1"}], ",", 
        RowBox[{"XLabel2", "=", "pXLabel2"}], ",", 
        RowBox[{"list", "=", "plist"}], ",", 
        RowBox[{"sz", "=", "psz"}], ",", 
        RowBox[{"asp", "=", "pasp"}], ",", 
        RowBox[{"fz", "=", "pfz"}], ",", 
        RowBox[{"fl", "=", "flag"}]}], "}"}], ",", "\[IndentingNewLine]", 
      RowBox[{
       RowBox[{"Print", "[", 
        RowBox[{"\"\<Type of dynamics from this set = \>\"", ",", 
         RowBox[{
          RowBox[{"R", "[", 
           RowBox[{"[", 
            RowBox[{"All", ",", "1"}], "]"}], "]"}], "//", "Union"}]}], "]"}],
        ";", "\[IndentingNewLine]", 
       RowBox[{"ParaNames", "=", 
        RowBox[{"list", "[", 
         RowBox[{"[", 
          RowBox[{"All", ",", "1"}], "]"}], "]"}]}], ";", 
       "\[IndentingNewLine]", 
       RowBox[{"Index", "=", 
        RowBox[{"Map", "[", 
         RowBox[{
          RowBox[{
           RowBox[{
            RowBox[{"Position", "[", 
             RowBox[{"ParaNames", ",", "#"}], "]"}], "[", 
            RowBox[{"[", 
             RowBox[{"1", ",", "1"}], "]"}], "]"}], "&"}], ",", 
          "DisplayPara"}], "]"}]}], ";", " ", 
       RowBox[{"(*", 
        RowBox[{
        "find", " ", "index", " ", "of", " ", "these", " ", "para", " ", "in",
          " ", "paraset1"}], "*)"}], "\[IndentingNewLine]", 
       RowBox[{"Xlabel", "=", 
        RowBox[{"Table", "[", 
         RowBox[{
          RowBox[{"{", 
           RowBox[{"i", ",", 
            RowBox[{"DisplayPara1", "[", 
             RowBox[{"[", "i", "]"}], "]"}]}], "}"}], ",", 
          RowBox[{"{", 
           RowBox[{"i", ",", "1", ",", 
            RowBox[{"Length", "[", "DisplayPara1", "]"}]}], "}"}]}], "]"}]}], 
       ";", 
       RowBox[{"(*", 
        RowBox[{"label", " ", "used", " ", "for", " ", "plotting"}], "*)"}], 
       "\[IndentingNewLine]", 
       RowBox[{"la", "=", 
        RowBox[{"Xlabel", "[", 
         RowBox[{"[", 
          RowBox[{"All", ",", "2"}], "]"}], "]"}]}], ";", 
       "\[IndentingNewLine]", 
       RowBox[{"Labels", "=", 
        RowBox[{"{", 
         RowBox[{
         "\"\<Monostable sets\>\"", ",", "\"\<Oscillation sets\>\"", ",", 
          "\"\<TWO stable SS\>\"", ",", 
          "\"\<ONE stable SS + ONE oscillatory\>\"", ",", 
          "\"\<TWO oscillatory, ONE Oscillatory + ONE Unstable, or TWO \
Unstable (no SS)\>\"", ",", "\"\<BISTABLE (TWO stable + ONE unstable\>\"", 
          ",", "\"\<EXCITABLE (TWO unstable + ONE stable)\>\""}], "}"}]}], 
       ";", "\[IndentingNewLine]", "\[IndentingNewLine]", 
       RowBox[{"fz", "=", "18"}], ";", "\[IndentingNewLine]", 
       StyleBox[
        RowBox[{"(*", 
         RowBox[{
          RowBox[{
          "NORMAL", " ", "SCALE", " ", "and", " ", "NORMALIZED", " ", 
           "BETWEEN", " ", "0"}], "-", "1"}], "*)"}],
        Background->RGBColor[1, 1, 0]], "\[IndentingNewLine]", 
       RowBox[{"NormR", "=", 
        RowBox[{"Table", "[", 
         RowBox[{
          RowBox[{"Prepend", "[", 
           RowBox[{
            RowBox[{"Table", "[", 
             RowBox[{
              RowBox[{"NormFunc", "[", 
               RowBox[{
                RowBox[{"list", "[", 
                 RowBox[{"[", 
                  RowBox[{"i", ",", "2"}], "]"}], "]"}], ",", 
                RowBox[{"R", "[", 
                 RowBox[{"[", 
                  RowBox[{"j", ",", 
                   RowBox[{"i", "+", "1"}]}], "]"}], "]"}]}], "]"}], ",", 
              RowBox[{"{", 
               RowBox[{"i", ",", "1", ",", 
                RowBox[{"Length", "[", "list", "]"}]}], "}"}]}], "]"}], ",", 
            RowBox[{"R", "[", 
             RowBox[{"[", 
              RowBox[{"j", ",", "1"}], "]"}], "]"}]}], "]"}], ",", 
          RowBox[{"{", 
           RowBox[{"j", ",", "1", ",", 
            RowBox[{"Length", "[", "R", "]"}]}], "}"}]}], "]"}]}], ";", 
       "\[IndentingNewLine]", 
       RowBox[{"type", "=", "2"}], ";", " ", 
       RowBox[{"(*", " ", 
        RowBox[{
         RowBox[{"1", "=", "MONOSTABLE"}], ",", " ", 
         RowBox[{"2", "=", "OSCILLATION"}], ",", 
         RowBox[{"6", "=", "BISTABLE"}]}], "*)"}], "\[IndentingNewLine]", 
       RowBox[{"S", "=", 
        RowBox[{"Subset", "[", 
         RowBox[{"NormR", ",", "1", ",", "type"}], "]"}]}], ";", 
       RowBox[{"(*", 
        RowBox[{"choose", " ", "type", " ", "sets"}], "*)"}], 
       "\[IndentingNewLine]", 
       RowBox[{"lS", "=", 
        RowBox[{"Length", "[", "S", "]"}]}], ";", "\[IndentingNewLine]", 
       RowBox[{"Print", "[", 
        RowBox[{
        "\"\<Number of parameter sets with chosen dynamics = \>\"", ",", 
         "lS"}], "]"}], ";", "\[IndentingNewLine]", 
       RowBox[{"Vals", "=", 
        RowBox[{"Take", "[", 
         RowBox[{
          RowBox[{"S", "[", 
           RowBox[{"[", 
            RowBox[{"All", ",", 
             RowBox[{"Index", "+", "1"}]}], "]"}], "]"}], ",", 
          RowBox[{"{", 
           RowBox[{"1", ",", "lS"}], "}"}]}], "]"}]}], ";", 
       "\[IndentingNewLine]", 
       RowBox[{"ParaRange", "=", 
        RowBox[{"Table", "[", 
         RowBox[{
          StyleBox[
           RowBox[{"{", 
            RowBox[{"0", ",", "1"}], "}"}],
           Background->RGBColor[1, 1, 0]], ",", 
          RowBox[{"{", 
           RowBox[{"i", ",", "Index"}], "}"}]}], "]"}]}], 
       RowBox[{"(*", 
        RowBox[{"Plot", " ", "in", " ", "Normal", " ", "mode"}], "*)"}], ";", 
       "\[IndentingNewLine]", 
       RowBox[{"p1", "=", 
        RowBox[{"Show", "[", "\[IndentingNewLine]", 
         RowBox[{
          RowBox[{"{", 
           RowBox[{
            RowBox[{"Table", "[", 
             RowBox[{
              RowBox[{"ListPlot", "[", 
               RowBox[{
                RowBox[{"Vals", "[", 
                 RowBox[{"[", "i", "]"}], "]"}], ",", 
                RowBox[{"Joined", "\[Rule]", "True"}], ",", 
                RowBox[{"PlotStyle", "\[Rule]", 
                 RowBox[{"{", 
                  RowBox[{"Thick", ",", 
                   RowBox[{"(*", 
                    RowBox[{"Hue", "[", 
                    RowBox[{"i", "/", "10"}], "]"}], "*)"}], "Red", ",", 
                   RowBox[{"Opacity", "[", "0.5", "]"}]}], "}"}]}], ",", 
                RowBox[{"AxesOrigin", "\[Rule]", 
                 RowBox[{"{", 
                  RowBox[{"0", ",", "0"}], "}"}]}], ",", 
                RowBox[{"(*", 
                 RowBox[{
                  RowBox[{"PlotLabel", "\[Rule]", 
                   RowBox[{"Labels", "[", 
                    RowBox[{"[", "type", "]"}], "]"}]}], ","}], "*)"}], 
                RowBox[{"PlotRange", "\[Rule]", 
                 RowBox[{"{", 
                  RowBox[{
                   RowBox[{"{", 
                    RowBox[{"0.7", ",", "All"}], "}"}], ",", "All"}], "}"}]}],
                 ",", 
                RowBox[{"AspectRatio", "\[Rule]", "asp"}], ",", 
                "\[IndentingNewLine]", 
                RowBox[{"Frame", "\[Rule]", "True"}], ",", 
                RowBox[{"FrameTicksStyle", "\[Rule]", 
                 RowBox[{"Directive", "[", "fz", "]"}]}], ",", 
                RowBox[{"FrameLabel", "\[Rule]", 
                 RowBox[{"{", " ", 
                  RowBox[{
                   RowBox[{"StyleForm", "[", 
                    RowBox[{"\"\<Parameters\>\"", ",", 
                    RowBox[{"FontSize", " ", "->", " ", "20"}], ",", 
                    RowBox[{"FontWeight", " ", "->", " ", "\"\<Bold\>\""}]}], 
                    "]"}], ",", " ", 
                   RowBox[{"StyleForm", "[", 
                    RowBox[{"\"\<Parameter Values\>\"", ",", 
                    RowBox[{"FontSize", " ", "->", " ", "20"}], ",", 
                    RowBox[{"FontWeight", " ", "->", " ", "\"\<Bold\>\""}]}], 
                    "]"}]}], "}"}]}], ",", 
                RowBox[{"FrameTicks", "\[Rule]", 
                 RowBox[{"{", 
                  RowBox[{
                   RowBox[{"{", 
                    RowBox[{"Automatic", ",", "Automatic"}], "}"}], ",", 
                   RowBox[{"{", 
                    RowBox[{"Xlabel", ",", "XLabel2"}], "}"}]}], "}"}]}]}], 
               "]"}], ",", 
              RowBox[{"{", 
               RowBox[{"i", ",", "1", ",", 
                RowBox[{"Length", "[", "Vals", "]"}]}], "}"}]}], "]"}], ",", 
            "\[IndentingNewLine]", 
            RowBox[{"(*", 
             RowBox[{
             "show", " ", "the", " ", "range", " ", "for", " ", "each", " ", 
              "varied", " ", "parameters"}], "*)"}], "\[IndentingNewLine]", 
            RowBox[{"Show", "[", 
             RowBox[{"Table", "[", 
              RowBox[{
               RowBox[{"Graphics", "[", 
                RowBox[{"{", 
                 RowBox[{"Thick", ",", "Blue", ",", 
                  RowBox[{"Line", "[", 
                   RowBox[{"{", 
                    RowBox[{
                    RowBox[{"{", 
                    RowBox[{"i", ",", "0"}], "}"}], ",", 
                    RowBox[{"{", 
                    RowBox[{"i", ",", "1"}], "}"}]}], "}"}], "]"}]}], "}"}], 
                "]"}], ",", 
               RowBox[{"{", 
                RowBox[{"i", ",", "1", ",", 
                 RowBox[{"Length", "[", "ParaRange", "]"}]}], "}"}]}], "]"}], 
             "]"}]}], "\[IndentingNewLine]", "}"}], ",", 
          RowBox[{"ImageSize", "\[Rule]", "sz"}]}], "]"}]}], ";", 
       "\[IndentingNewLine]", "\[IndentingNewLine]", "\[IndentingNewLine]", 
       RowBox[{"type", "=", "1"}], ";", " ", 
       RowBox[{"(*", " ", 
        RowBox[{
         RowBox[{"1", "=", "MONOSTABLE"}], ",", " ", 
         RowBox[{"2", "=", "OSCILLATION"}], ",", 
         RowBox[{"6", "=", "BISTABLE"}]}], "*)"}], "\[IndentingNewLine]", 
       RowBox[{"S", "=", 
        RowBox[{"Subset", "[", 
         RowBox[{"NormR", ",", "1", ",", "type"}], "]"}]}], ";", 
       RowBox[{"(*", 
        RowBox[{"choose", " ", "type", " ", "sets"}], "*)"}], 
       "\[IndentingNewLine]", 
       RowBox[{"lS", "=", 
        RowBox[{"Length", "[", "S", "]"}]}], ";", "\[IndentingNewLine]", 
       RowBox[{"Print", "[", 
        RowBox[{
        "\"\<Number of parameter sets with chosen dynamics = \>\"", ",", 
         "lS"}], "]"}], ";", "\[IndentingNewLine]", 
       RowBox[{"Vals", "=", 
        RowBox[{"Take", "[", 
         RowBox[{
          RowBox[{"S", "[", 
           RowBox[{"[", 
            RowBox[{"All", ",", 
             RowBox[{"Index", "+", "1"}]}], "]"}], "]"}], ",", 
          RowBox[{"{", 
           RowBox[{"1", ",", "lS"}], "}"}]}], "]"}]}], ";", 
       "\[IndentingNewLine]", 
       RowBox[{"ParaRange", "=", 
        RowBox[{"Table", "[", 
         RowBox[{
          StyleBox[
           RowBox[{"{", 
            RowBox[{"0", ",", "1"}], "}"}],
           Background->RGBColor[1, 1, 0]], ",", 
          RowBox[{"{", 
           RowBox[{"i", ",", "Index"}], "}"}]}], "]"}]}], 
       RowBox[{"(*", 
        RowBox[{"Plot", " ", "in", " ", "Normal", " ", "mode"}], "*)"}], ";", 
       "\[IndentingNewLine]", 
       RowBox[{"p1a", "=", 
        RowBox[{"Show", "[", "\[IndentingNewLine]", 
         RowBox[{
          RowBox[{"{", 
           RowBox[{
            RowBox[{"Table", "[", 
             RowBox[{
              RowBox[{"ListPlot", "[", 
               RowBox[{
                RowBox[{"Vals", "[", 
                 RowBox[{"[", "i", "]"}], "]"}], ",", 
                RowBox[{"Joined", "\[Rule]", "True"}], ",", 
                RowBox[{"PlotStyle", "\[Rule]", 
                 RowBox[{"{", 
                  RowBox[{"Thick", ",", 
                   RowBox[{"Opacity", "[", "0.2", "]"}]}], "}"}]}], ",", 
                RowBox[{"AxesOrigin", "\[Rule]", 
                 RowBox[{"{", 
                  RowBox[{"0", ",", "0"}], "}"}]}], ",", 
                RowBox[{"(*", 
                 RowBox[{
                  RowBox[{"PlotLabel", "\[Rule]", 
                   RowBox[{"Labels", "[", 
                    RowBox[{"[", "type", "]"}], "]"}]}], ","}], "*)"}], 
                RowBox[{"PlotRange", "\[Rule]", 
                 RowBox[{"{", 
                  RowBox[{
                   RowBox[{"{", 
                    RowBox[{"0.7", ",", "All"}], "}"}], ",", "All"}], "}"}]}],
                 ",", 
                RowBox[{"AspectRatio", "\[Rule]", "asp"}], ",", 
                "\[IndentingNewLine]", "\[IndentingNewLine]", 
                RowBox[{"Frame", "\[Rule]", "True"}], ",", 
                RowBox[{"FrameTicksStyle", "\[Rule]", 
                 RowBox[{"Directive", "[", "fz", "]"}]}], ",", 
                RowBox[{"FrameLabel", "\[Rule]", 
                 RowBox[{"{", " ", 
                  RowBox[{
                   RowBox[{"StyleForm", "[", 
                    RowBox[{"\"\<Parameters\>\"", ",", 
                    RowBox[{"FontSize", " ", "->", " ", "20"}], ",", 
                    RowBox[{"FontWeight", " ", "->", " ", "\"\<Bold\>\""}]}], 
                    "]"}], ",", " ", 
                   RowBox[{"StyleForm", "[", 
                    RowBox[{"\"\<Normalized Values\>\"", ",", 
                    RowBox[{"FontSize", " ", "->", " ", "20"}], ",", 
                    RowBox[{"FontWeight", " ", "->", " ", "\"\<Bold\>\""}]}], 
                    "]"}]}], "}"}]}], ",", 
                RowBox[{"FrameTicks", "\[Rule]", 
                 RowBox[{"{", 
                  RowBox[{
                   RowBox[{"{", 
                    RowBox[{"Automatic", ",", "Automatic"}], "}"}], ",", 
                   RowBox[{"{", 
                    RowBox[{"Xlabel", ",", "XLabel2"}], "}"}]}], "}"}]}]}], 
               "]"}], ",", 
              RowBox[{"{", 
               RowBox[{"i", ",", "1", ",", 
                RowBox[{"Length", "[", "Vals", "]"}]}], "}"}]}], "]"}], ",", 
            "\[IndentingNewLine]", 
            RowBox[{"(*", 
             RowBox[{
             "show", " ", "the", " ", "range", " ", "for", " ", "each", " ", 
              "varied", " ", "parameters"}], "*)"}], "\[IndentingNewLine]", 
            RowBox[{"Show", "[", 
             RowBox[{"Table", "[", 
              RowBox[{
               RowBox[{"Graphics", "[", 
                RowBox[{"{", 
                 RowBox[{"Thick", ",", "Blue", ",", 
                  RowBox[{"Line", "[", 
                   RowBox[{"{", 
                    RowBox[{
                    RowBox[{"{", 
                    RowBox[{"i", ",", "0"}], "}"}], ",", 
                    RowBox[{"{", 
                    RowBox[{"i", ",", "1"}], "}"}]}], "}"}], "]"}]}], "}"}], 
                "]"}], ",", 
               RowBox[{"{", 
                RowBox[{"i", ",", "1", ",", 
                 RowBox[{"Length", "[", "ParaRange", "]"}]}], "}"}]}], "]"}], 
             "]"}]}], "\[IndentingNewLine]", "}"}], ",", 
          RowBox[{"ImageSize", "\[Rule]", "sz"}]}], "]"}]}], ";", 
       "\[IndentingNewLine]", "\[IndentingNewLine]", 
       RowBox[{"If", "[", 
        RowBox[{
         RowBox[{"fl", "\[Equal]", "1"}], ",", 
         RowBox[{"Show", "[", 
          RowBox[{"{", 
           RowBox[{"p1a", ",", 
            RowBox[{"(*", 
             RowBox[{"p3", ","}], 
             RowBox[{"(*", 
              RowBox[{"p2", ","}], "*)"}], "*)"}], "p1"}], "}"}], "]"}], ",", 
         
         RowBox[{"Show", "[", 
          RowBox[{"(*", 
           RowBox[{"p2", ","}], "*)"}], "p1", 
          RowBox[{"(*", 
           RowBox[{",", "p3"}], "*)"}], "]"}]}], "]"}]}]}], 
     "\[IndentingNewLine]", "]"}]}], ";"}], "\[IndentingNewLine]"}]], "Input",\

 CellChangeTimes->{{3.5528093108992634`*^9, 3.5528094729505324`*^9}, {
   3.5528096449383698`*^9, 3.5528096505876927`*^9}, {3.552809695231246*^9, 
   3.5528097446630735`*^9}, {3.5528097914337487`*^9, 3.552809802960408*^9}, {
   3.55280995894133*^9, 3.552809965718717*^9}, {3.5528100023738136`*^9, 
   3.5528101149622536`*^9}, {3.552810147489114*^9, 3.552810183560177*^9}, {
   3.55281024794686*^9, 3.5528104339474983`*^9}, {3.5528222669228573`*^9, 
   3.5528222793005652`*^9}, {3.5528225421025963`*^9, 3.552822572788352*^9}, {
   3.5528271437337947`*^9, 3.552827147657019*^9}, {3.552827187112276*^9, 
   3.5528272077144547`*^9}, {3.552827280821636*^9, 3.5528273285463657`*^9}, {
   3.552827584482004*^9, 3.552827622542181*^9}, {3.55282773564165*^9, 
   3.5528277393058596`*^9}, {3.5528277781510816`*^9, 3.552827814164141*^9}, 
   3.5528278542064314`*^9, {3.5528279041762896`*^9, 3.552827933585972*^9}, {
   3.552827974759327*^9, 3.5528279925833464`*^9}, {3.5528283587142878`*^9, 
   3.5528283718720407`*^9}, {3.55298482286224*^9, 3.5529848355099635`*^9}, {
   3.552984868907874*^9, 3.552984902256781*^9}, {3.5529849962381563`*^9, 
   3.5529850179023957`*^9}, 3.553028346421937*^9, {3.553028521022285*^9, 
   3.553028534100594*^9}, {3.553028582503743*^9, 3.553028624423427*^9}, {
   3.553028692071604*^9, 3.553028747520349*^9}, {3.553060986921067*^9, 
   3.553060992253531*^9}, {3.5530633305314827`*^9, 3.553063342049541*^9}, {
   3.553063373425549*^9, 3.553063471775442*^9}, {3.553063541437426*^9, 
   3.553063566336144*^9}, {3.553063783819066*^9, 3.5530638113761053`*^9}, {
   3.5531070585776453`*^9, 3.553107076200489*^9}, {3.553156221911952*^9, 
   3.5531562529114857`*^9}, {3.553175925581361*^9, 3.553175926047276*^9}, {
   3.553177130914907*^9, 3.55317713361408*^9}, {3.562240823153612*^9, 
   3.562240824897263*^9}, {3.562240875111586*^9, 3.562240882743423*^9}, 
   3.562260811366694*^9, {3.587280723600048*^9, 3.5872807654514427`*^9}, 
   3.6380869035005217`*^9}]
}, Closed]],

Cell[CellGroupData[{

Cell["PCPlot Normalized - choose specific dynamic type", "Subsubsection",
 CellChangeTimes->{{3.5872807447192564`*^9, 3.58728078149936*^9}}],

Cell[BoxData[
 RowBox[{
  RowBox[{
   RowBox[{"PCPlotNormType", "[", 
    RowBox[{
    "pR_", ",", "pDisplayPara_", ",", "pDisplayPara1_", ",", "pXLabel2_", ",",
      "plist_", ",", "psz_", ",", "pasp_", ",", "pfz_", ",", "flag_", ",", 
     "pType_", ",", "pCol_"}], "]"}], ":=", 
   RowBox[{"Module", "[", 
    RowBox[{
     RowBox[{"{", 
      RowBox[{
       RowBox[{"R", "=", "pR"}], ",", 
       RowBox[{"DisplayPara", "=", "pDisplayPara"}], ",", 
       RowBox[{"DisplayPara1", "=", "pDisplayPara1"}], ",", 
       RowBox[{"XLabel2", "=", "pXLabel2"}], ",", 
       RowBox[{"list", "=", "plist"}], ",", 
       RowBox[{"sz", "=", "psz"}], ",", 
       RowBox[{"asp", "=", "pasp"}], ",", 
       RowBox[{"fz", "=", "pfz"}], ",", 
       RowBox[{"fl", "=", "flag"}], ",", 
       RowBox[{"type", "=", "pType"}], ",", 
       RowBox[{"Col", "=", "pCol"}]}], "}"}], ",", "\[IndentingNewLine]", 
     "\[IndentingNewLine]", 
     RowBox[{"(*", 
      RowBox[{
       RowBox[{"Print", "[", 
        RowBox[{"\"\<Type of dynamics from this set = \>\"", ",", 
         RowBox[{
          RowBox[{"R", "[", 
           RowBox[{"[", 
            RowBox[{"All", ",", "1"}], "]"}], "]"}], "//", "Union"}]}], "]"}],
        ";"}], "*)"}], "\[IndentingNewLine]", 
     RowBox[{
      RowBox[{"ParaNames", "=", 
       RowBox[{"list", "[", 
        RowBox[{"[", 
         RowBox[{"All", ",", "1"}], "]"}], "]"}]}], ";", 
      "\[IndentingNewLine]", 
      RowBox[{"Index", "=", 
       RowBox[{"Map", "[", 
        RowBox[{
         RowBox[{
          RowBox[{
           RowBox[{"Position", "[", 
            RowBox[{"ParaNames", ",", "#"}], "]"}], "[", 
           RowBox[{"[", 
            RowBox[{"1", ",", "1"}], "]"}], "]"}], "&"}], ",", 
         "DisplayPara"}], "]"}]}], ";", " ", 
      RowBox[{"(*", 
       RowBox[{
       "find", " ", "index", " ", "of", " ", "these", " ", "para", " ", "in", 
        " ", "paraset1"}], "*)"}], "\[IndentingNewLine]", 
      RowBox[{"Xlabel", "=", 
       RowBox[{"Table", "[", 
        RowBox[{
         RowBox[{"{", 
          RowBox[{"i", ",", 
           RowBox[{"DisplayPara1", "[", 
            RowBox[{"[", "i", "]"}], "]"}]}], "}"}], ",", 
         RowBox[{"{", 
          RowBox[{"i", ",", "1", ",", 
           RowBox[{"Length", "[", "DisplayPara1", "]"}]}], "}"}]}], "]"}]}], 
      ";", 
      RowBox[{"(*", 
       RowBox[{"label", " ", "used", " ", "for", " ", "plotting"}], "*)"}], 
      "\[IndentingNewLine]", 
      RowBox[{"la", "=", 
       RowBox[{"Xlabel", "[", 
        RowBox[{"[", 
         RowBox[{"All", ",", "2"}], "]"}], "]"}]}], ";", 
      "\[IndentingNewLine]", 
      RowBox[{"Labels", "=", 
       RowBox[{"{", 
        RowBox[{
        "\"\<Monostable sets\>\"", ",", "\"\<Oscillation sets\>\"", ",", 
         "\"\<TWO stable SS\>\"", ",", 
         "\"\<ONE stable SS + ONE oscillatory\>\"", ",", 
         "\"\<TWO oscillatory, ONE Oscillatory + ONE Unstable, or TWO \
Unstable (no SS)\>\"", ",", "\"\<BISTABLE (TWO stable + ONE unstable\>\"", 
         ",", "\"\<EXCITABLE (TWO unstable + ONE stable)\>\""}], "}"}]}], ";",
       "\[IndentingNewLine]", "\[IndentingNewLine]", 
      RowBox[{"fz", "=", "14"}], ";", "\[IndentingNewLine]", 
      StyleBox[
       RowBox[{"(*", 
        RowBox[{
         RowBox[{
         "NORMAL", " ", "SCALE", " ", "and", " ", "NORMALIZED", " ", 
          "BETWEEN", " ", "0"}], "-", "1"}], "*)"}],
       Background->RGBColor[1, 1, 0]], "\[IndentingNewLine]", 
      RowBox[{"NormR", "=", 
       RowBox[{"Table", "[", 
        RowBox[{
         RowBox[{"Prepend", "[", 
          RowBox[{
           RowBox[{"Table", "[", 
            RowBox[{
             RowBox[{"NormFunc", "[", 
              RowBox[{
               RowBox[{"list", "[", 
                RowBox[{"[", 
                 RowBox[{"i", ",", "2"}], "]"}], "]"}], ",", 
               RowBox[{"R", "[", 
                RowBox[{"[", 
                 RowBox[{"j", ",", 
                  RowBox[{"i", "+", "1"}]}], "]"}], "]"}]}], "]"}], ",", 
             RowBox[{"{", 
              RowBox[{"i", ",", "1", ",", 
               RowBox[{"Length", "[", "list", "]"}]}], "}"}]}], "]"}], ",", 
           RowBox[{"R", "[", 
            RowBox[{"[", 
             RowBox[{"j", ",", "1"}], "]"}], "]"}]}], "]"}], ",", 
         RowBox[{"{", 
          RowBox[{"j", ",", "1", ",", 
           RowBox[{"Length", "[", "R", "]"}]}], "}"}]}], "]"}]}], ";", 
      "\[IndentingNewLine]", 
      RowBox[{"S", "=", 
       RowBox[{"Subset", "[", 
        RowBox[{"NormR", ",", "1", ",", "type"}], "]"}]}], ";", 
      RowBox[{"(*", 
       RowBox[{"choose", " ", "type", " ", "sets"}], "*)"}], 
      "\[IndentingNewLine]", 
      RowBox[{"lS", "=", 
       RowBox[{"Length", "[", "S", "]"}]}], ";", "\[IndentingNewLine]", 
      "\[IndentingNewLine]", 
      RowBox[{"Vals", "=", 
       RowBox[{"Take", "[", 
        RowBox[{
         RowBox[{"S", "[", 
          RowBox[{"[", 
           RowBox[{"All", ",", 
            RowBox[{"Index", "+", "1"}]}], "]"}], "]"}], ",", 
         RowBox[{"{", 
          RowBox[{"1", ",", "lS"}], "}"}]}], "]"}]}], ";", 
      "\[IndentingNewLine]", 
      RowBox[{"ParaRange", "=", 
       RowBox[{"Table", "[", 
        RowBox[{
         RowBox[{"{", 
          RowBox[{"0", ",", "1"}], "}"}], ",", 
         RowBox[{"{", 
          RowBox[{"i", ",", "Index"}], "}"}]}], "]"}]}], ";", 
      "\[IndentingNewLine]", "\[IndentingNewLine]", 
      RowBox[{"p1", "=", 
       RowBox[{"Show", "[", "\[IndentingNewLine]", 
        RowBox[{
         RowBox[{"{", 
          RowBox[{
           RowBox[{"Table", "[", 
            RowBox[{
             RowBox[{"ListPlot", "[", 
              RowBox[{
               RowBox[{"Vals", "[", 
                RowBox[{"[", "i", "]"}], "]"}], ",", 
               RowBox[{"Joined", "\[Rule]", "True"}], ",", 
               RowBox[{"PlotStyle", "\[Rule]", 
                RowBox[{"{", 
                 RowBox[{"Thick", ",", 
                  RowBox[{"(*", 
                   RowBox[{"Hue", "[", 
                    RowBox[{"i", "/", "10"}], "]"}], "*)"}], "Col", ",", 
                  RowBox[{"Opacity", "[", "0.5", "]"}]}], "}"}]}], ",", 
               RowBox[{"AxesOrigin", "\[Rule]", 
                RowBox[{"{", 
                 RowBox[{"0", ",", "0"}], "}"}]}], ",", 
               RowBox[{"(*", 
                RowBox[{
                 RowBox[{"PlotLabel", "\[Rule]", 
                  RowBox[{"Labels", "[", 
                   RowBox[{"[", "type", "]"}], "]"}]}], ","}], "*)"}], 
               RowBox[{"PlotRange", "\[Rule]", 
                RowBox[{"{", 
                 RowBox[{
                  RowBox[{"{", 
                   RowBox[{"0.7", ",", "All"}], "}"}], ",", "All"}], "}"}]}], 
               ",", 
               RowBox[{"AspectRatio", "\[Rule]", "asp"}], ",", 
               "\[IndentingNewLine]", 
               RowBox[{"Frame", "\[Rule]", "True"}], ",", 
               RowBox[{"FrameTicksStyle", "\[Rule]", 
                RowBox[{"Directive", "[", "fz", "]"}]}], ",", 
               RowBox[{"FrameLabel", "\[Rule]", 
                RowBox[{"{", " ", 
                 RowBox[{
                  RowBox[{"StyleForm", "[", 
                   RowBox[{"\"\<Parameters\>\"", ",", 
                    RowBox[{"FontSize", " ", "->", " ", "fz"}], ",", 
                    RowBox[{"FontWeight", " ", "->", " ", "\"\<Bold\>\""}], 
                    ",", 
                    RowBox[{"FontFamily", "->", "\"\<Arial\>\""}]}], "]"}], 
                  ",", " ", 
                  RowBox[{"StyleForm", "[", 
                   RowBox[{"\"\<Parameter Values\>\"", ",", 
                    RowBox[{"FontSize", " ", "->", " ", "fz"}], ",", 
                    RowBox[{"FontWeight", " ", "->", " ", "\"\<Bold\>\""}], 
                    ",", 
                    RowBox[{"FontFamily", "->", "\"\<Arial\>\""}]}], "]"}]}], 
                 "}"}]}], ",", 
               RowBox[{"FrameTicks", "\[Rule]", 
                RowBox[{"{", 
                 RowBox[{
                  RowBox[{"{", 
                   RowBox[{"Automatic", ",", "Automatic"}], "}"}], ",", 
                  RowBox[{"{", 
                   RowBox[{"Xlabel", ",", "XLabel2"}], "}"}]}], "}"}]}]}], 
              "]"}], ",", 
             RowBox[{"{", 
              RowBox[{"i", ",", "1", ",", 
               RowBox[{"Length", "[", "Vals", "]"}]}], "}"}]}], "]"}], ",", 
           "\[IndentingNewLine]", 
           RowBox[{"(*", 
            RowBox[{
            "show", " ", "the", " ", "range", " ", "for", " ", "each", " ", 
             "varied", " ", "parameters"}], "*)"}], "\[IndentingNewLine]", 
           RowBox[{"Show", "[", 
            RowBox[{"Table", "[", 
             RowBox[{
              RowBox[{"Graphics", "[", 
               RowBox[{"{", 
                RowBox[{"Thick", ",", "Blue", ",", 
                 RowBox[{"Line", "[", 
                  RowBox[{"{", 
                   RowBox[{
                    RowBox[{"{", 
                    RowBox[{"i", ",", "0"}], "}"}], ",", 
                    RowBox[{"{", 
                    RowBox[{"i", ",", "1"}], "}"}]}], "}"}], "]"}]}], "}"}], 
               "]"}], ",", 
              RowBox[{"{", 
               RowBox[{"i", ",", "1", ",", 
                RowBox[{"Length", "[", "ParaRange", "]"}]}], "}"}]}], "]"}], 
            "]"}]}], "\[IndentingNewLine]", "}"}], ",", 
         RowBox[{"ImageSize", "\[Rule]", "sz"}]}], "]"}]}], ";", 
      "\[IndentingNewLine]", "\[IndentingNewLine]", 
      RowBox[{"If", "[", 
       RowBox[{
        RowBox[{"fl", "\[Equal]", "1"}], ",", 
        RowBox[{"Show", "[", 
         RowBox[{"{", 
          RowBox[{"p1a", ",", "p1"}], "}"}], "]"}], ",", "p1"}], "]"}]}]}], 
    "\[IndentingNewLine]", "]"}]}], ";"}]], "Input",
 CellChangeTimes->{{3.5528093108992634`*^9, 3.5528094729505324`*^9}, {
   3.5528096449383698`*^9, 3.5528096505876927`*^9}, {3.552809695231246*^9, 
   3.5528097446630735`*^9}, {3.5528097914337487`*^9, 3.552809802960408*^9}, {
   3.55280995894133*^9, 3.552809965718717*^9}, {3.5528100023738136`*^9, 
   3.5528101149622536`*^9}, {3.552810147489114*^9, 3.552810183560177*^9}, {
   3.55281024794686*^9, 3.5528104339474983`*^9}, {3.5528222669228573`*^9, 
   3.5528222793005652`*^9}, {3.5528225421025963`*^9, 3.552822572788352*^9}, {
   3.5528271437337947`*^9, 3.552827147657019*^9}, {3.552827187112276*^9, 
   3.5528272077144547`*^9}, {3.552827280821636*^9, 3.5528273285463657`*^9}, {
   3.552827584482004*^9, 3.552827622542181*^9}, {3.55282773564165*^9, 
   3.5528277393058596`*^9}, {3.5528277781510816`*^9, 3.552827814164141*^9}, 
   3.5528278542064314`*^9, {3.5528279041762896`*^9, 3.552827933585972*^9}, {
   3.552827974759327*^9, 3.5528279925833464`*^9}, {3.5528283587142878`*^9, 
   3.5528283718720407`*^9}, {3.55298482286224*^9, 3.5529848355099635`*^9}, {
   3.552984868907874*^9, 3.552984902256781*^9}, {3.5529849962381563`*^9, 
   3.5529850179023957`*^9}, 3.553028346421937*^9, {3.553028521022285*^9, 
   3.553028534100594*^9}, {3.553028582503743*^9, 3.553028624423427*^9}, {
   3.553028692071604*^9, 3.553028747520349*^9}, {3.553060986921067*^9, 
   3.553060992253531*^9}, {3.5530633305314827`*^9, 3.553063342049541*^9}, {
   3.553063373425549*^9, 3.553063471775442*^9}, {3.553063541437426*^9, 
   3.553063566336144*^9}, {3.553063783819066*^9, 3.5530638113761053`*^9}, {
   3.5531070585776453`*^9, 3.553107076200489*^9}, {3.553156221911952*^9, 
   3.5531562529114857`*^9}, {3.553175925581361*^9, 3.553175926047276*^9}, {
   3.553177130914907*^9, 3.55317713361408*^9}, {3.562240823153612*^9, 
   3.562240824897263*^9}, {3.562240875111586*^9, 3.562240882743423*^9}, 
   3.562260811366694*^9, {3.587280723600048*^9, 3.5872807926589985`*^9}, 
   3.5873653499684*^9, 3.5994801132100067`*^9, {3.5994802817009*^9, 
   3.5994803169727097`*^9}, {3.599480377506452*^9, 3.599480390102981*^9}, {
   3.638164631317169*^9, 3.638164714809765*^9}, {3.638164782276496*^9, 
   3.6381648549887743`*^9}}],

Cell[BoxData[
 RowBox[{
  RowBox[{
   RowBox[{"PCPlotNormTypeMultiCol", "[", 
    RowBox[{
    "pR_", ",", "pDisplayPara_", ",", "pDisplayPara1_", ",", "pXLabel2_", ",",
      "plist_", ",", "psz_", ",", "pasp_", ",", "pfz_", ",", "flag_", ",", 
     "pType_"}], "]"}], ":=", 
   RowBox[{"Module", "[", 
    RowBox[{
     RowBox[{"{", 
      RowBox[{
       RowBox[{"R", "=", "pR"}], ",", 
       RowBox[{"DisplayPara", "=", "pDisplayPara"}], ",", 
       RowBox[{"DisplayPara1", "=", "pDisplayPara1"}], ",", 
       RowBox[{"XLabel2", "=", "pXLabel2"}], ",", 
       RowBox[{"list", "=", "plist"}], ",", 
       RowBox[{"sz", "=", "psz"}], ",", 
       RowBox[{"asp", "=", "pasp"}], ",", 
       RowBox[{"fz", "=", "pfz"}], ",", 
       RowBox[{"fl", "=", "flag"}], ",", 
       RowBox[{"type", "=", "pType"}], ",", 
       RowBox[{"Col", "=", "pCol"}]}], "}"}], ",", "\[IndentingNewLine]", 
     RowBox[{"(*", 
      RowBox[{
       RowBox[{"Print", "[", 
        RowBox[{"\"\<Type of dynamics from this set = \>\"", ",", 
         RowBox[{
          RowBox[{"R", "[", 
           RowBox[{"[", 
            RowBox[{"All", ",", "1"}], "]"}], "]"}], "//", "Union"}]}], "]"}],
        ";"}], "*)"}], "\[IndentingNewLine]", 
     RowBox[{
      RowBox[{"ParaNames", "=", 
       RowBox[{"list", "[", 
        RowBox[{"[", 
         RowBox[{"All", ",", "1"}], "]"}], "]"}]}], ";", 
      "\[IndentingNewLine]", 
      RowBox[{"Index", "=", 
       RowBox[{"Map", "[", 
        RowBox[{
         RowBox[{
          RowBox[{
           RowBox[{"Position", "[", 
            RowBox[{"ParaNames", ",", "#"}], "]"}], "[", 
           RowBox[{"[", 
            RowBox[{"1", ",", "1"}], "]"}], "]"}], "&"}], ",", 
         "DisplayPara"}], "]"}]}], ";", " ", 
      RowBox[{"(*", 
       RowBox[{
       "find", " ", "index", " ", "of", " ", "these", " ", "para", " ", "in", 
        " ", "paraset1"}], "*)"}], "\[IndentingNewLine]", 
      RowBox[{"Xlabel", "=", 
       RowBox[{"Table", "[", 
        RowBox[{
         RowBox[{"{", 
          RowBox[{"i", ",", 
           RowBox[{"DisplayPara1", "[", 
            RowBox[{"[", "i", "]"}], "]"}]}], "}"}], ",", 
         RowBox[{"{", 
          RowBox[{"i", ",", "1", ",", 
           RowBox[{"Length", "[", "DisplayPara1", "]"}]}], "}"}]}], "]"}]}], 
      ";", 
      RowBox[{"(*", 
       RowBox[{"label", " ", "used", " ", "for", " ", "plotting"}], "*)"}], 
      "\[IndentingNewLine]", 
      RowBox[{"la", "=", 
       RowBox[{"Xlabel", "[", 
        RowBox[{"[", 
         RowBox[{"All", ",", "2"}], "]"}], "]"}]}], ";", 
      "\[IndentingNewLine]", 
      RowBox[{"Labels", "=", 
       RowBox[{"{", 
        RowBox[{
        "\"\<Monostable sets\>\"", ",", "\"\<Oscillation sets\>\"", ",", 
         "\"\<TWO stable SS\>\"", ",", 
         "\"\<ONE stable SS + ONE oscillatory\>\"", ",", 
         "\"\<TWO oscillatory, ONE Oscillatory + ONE Unstable, or TWO \
Unstable (no SS)\>\"", ",", "\"\<BISTABLE (TWO stable + ONE unstable\>\"", 
         ",", "\"\<EXCITABLE (TWO unstable + ONE stable)\>\""}], "}"}]}], ";",
       "\[IndentingNewLine]", "\[IndentingNewLine]", 
      RowBox[{"fz", "=", "14"}], ";", "\[IndentingNewLine]", 
      StyleBox[
       RowBox[{"(*", 
        RowBox[{
         RowBox[{
         "NORMAL", " ", "SCALE", " ", "and", " ", "NORMALIZED", " ", 
          "BETWEEN", " ", "0"}], "-", "1"}], "*)"}],
       Background->RGBColor[1, 1, 0]], "\[IndentingNewLine]", 
      RowBox[{"NormR", "=", 
       RowBox[{"Table", "[", 
        RowBox[{
         RowBox[{"Prepend", "[", 
          RowBox[{
           RowBox[{"Table", "[", 
            RowBox[{
             RowBox[{"NormFunc", "[", 
              RowBox[{
               RowBox[{"list", "[", 
                RowBox[{"[", 
                 RowBox[{"i", ",", "2"}], "]"}], "]"}], ",", 
               RowBox[{"R", "[", 
                RowBox[{"[", 
                 RowBox[{"j", ",", 
                  RowBox[{"i", "+", "1"}]}], "]"}], "]"}]}], "]"}], ",", 
             RowBox[{"{", 
              RowBox[{"i", ",", "1", ",", 
               RowBox[{"Length", "[", "list", "]"}]}], "}"}]}], "]"}], ",", 
           RowBox[{"R", "[", 
            RowBox[{"[", 
             RowBox[{"j", ",", "1"}], "]"}], "]"}]}], "]"}], ",", 
         RowBox[{"{", 
          RowBox[{"j", ",", "1", ",", 
           RowBox[{"Length", "[", "R", "]"}]}], "}"}]}], "]"}]}], ";", 
      "\[IndentingNewLine]", 
      RowBox[{"S", "=", 
       RowBox[{"Subset", "[", 
        RowBox[{"NormR", ",", "1", ",", "type"}], "]"}]}], ";", 
      RowBox[{"(*", 
       RowBox[{"choose", " ", "type", " ", "sets"}], "*)"}], 
      "\[IndentingNewLine]", 
      RowBox[{"lS", "=", 
       RowBox[{"Length", "[", "S", "]"}]}], ";", "\[IndentingNewLine]", 
      RowBox[{"(*", 
       RowBox[{
        RowBox[{"Print", "[", 
         RowBox[{
         "\"\<Number of parameter sets with chosen dynamics = \>\"", ",", 
          "lS"}], "]"}], ";"}], "*)"}], "\[IndentingNewLine]", 
      RowBox[{"Vals", "=", 
       RowBox[{"Take", "[", 
        RowBox[{
         RowBox[{"S", "[", 
          RowBox[{"[", 
           RowBox[{"All", ",", 
            RowBox[{"Index", "+", "1"}]}], "]"}], "]"}], ",", 
         RowBox[{"{", 
          RowBox[{"1", ",", "lS"}], "}"}]}], "]"}]}], ";", 
      "\[IndentingNewLine]", 
      RowBox[{"ParaRange", "=", 
       RowBox[{"Table", "[", 
        RowBox[{
         StyleBox[
          RowBox[{"{", 
           RowBox[{"0", ",", "1"}], "}"}],
          Background->RGBColor[1, 1, 0]], ",", 
         RowBox[{"{", 
          RowBox[{"i", ",", "Index"}], "}"}]}], "]"}]}], 
      RowBox[{"(*", 
       RowBox[{"Plot", " ", "in", " ", "Normal", " ", "mode"}], "*)"}], ";", 
      "\[IndentingNewLine]", "\[IndentingNewLine]", 
      RowBox[{"p1", "=", 
       RowBox[{"Show", "[", "\[IndentingNewLine]", 
        RowBox[{
         RowBox[{"{", 
          RowBox[{
           RowBox[{"Table", "[", 
            RowBox[{
             RowBox[{"ListPlot", "[", 
              RowBox[{
               RowBox[{"Vals", "[", 
                RowBox[{"[", "i", "]"}], "]"}], ",", 
               RowBox[{"Joined", "\[Rule]", "True"}], ",", 
               RowBox[{"PlotStyle", "\[Rule]", 
                RowBox[{"{", 
                 RowBox[{"Thick", ",", 
                  RowBox[{"Hue", "[", 
                   RowBox[{"i", "/", "10"}], "]"}], 
                  RowBox[{"(*", "Col", "*)"}], ",", 
                  RowBox[{"Opacity", "[", "0.5", "]"}]}], "}"}]}], ",", 
               RowBox[{"AxesOrigin", "\[Rule]", 
                RowBox[{"{", 
                 RowBox[{"0", ",", "0"}], "}"}]}], ",", 
               RowBox[{"(*", 
                RowBox[{
                 RowBox[{"PlotLabel", "\[Rule]", 
                  RowBox[{"Labels", "[", 
                   RowBox[{"[", "type", "]"}], "]"}]}], ","}], "*)"}], 
               RowBox[{"PlotRange", "\[Rule]", 
                RowBox[{"{", 
                 RowBox[{
                  RowBox[{"{", 
                   RowBox[{"0.7", ",", "All"}], "}"}], ",", "All"}], "}"}]}], 
               ",", 
               RowBox[{"AspectRatio", "\[Rule]", "asp"}], ",", 
               "\[IndentingNewLine]", 
               RowBox[{"Frame", "\[Rule]", "True"}], ",", 
               RowBox[{"FrameTicksStyle", "\[Rule]", 
                RowBox[{"Directive", "[", "fz", "]"}]}], ",", 
               RowBox[{"FrameLabel", "\[Rule]", 
                RowBox[{"{", " ", 
                 RowBox[{
                  RowBox[{"StyleForm", "[", 
                   RowBox[{"\"\<Parameters\>\"", ",", 
                    RowBox[{"FontSize", " ", "->", " ", "fz"}], ",", 
                    RowBox[{"FontWeight", " ", "->", " ", "\"\<Bold\>\""}], 
                    ",", 
                    RowBox[{"FontFamily", "->", "\"\<Arial\>\""}]}], "]"}], 
                  ",", " ", 
                  RowBox[{"StyleForm", "[", 
                   RowBox[{"\"\<Parameter Values\>\"", ",", 
                    RowBox[{"FontSize", " ", "->", " ", "fz"}], ",", 
                    RowBox[{"FontWeight", " ", "->", " ", "\"\<Bold\>\""}], 
                    ",", 
                    RowBox[{"FontFamily", "->", "\"\<Arial\>\""}]}], "]"}]}], 
                 "}"}]}], ",", 
               RowBox[{"FrameTicks", "\[Rule]", 
                RowBox[{"{", 
                 RowBox[{
                  RowBox[{"{", 
                   RowBox[{"Automatic", ",", "Automatic"}], "}"}], ",", 
                  RowBox[{"{", 
                   RowBox[{"Xlabel", ",", "XLabel2"}], "}"}]}], "}"}]}]}], 
              "]"}], ",", 
             RowBox[{"{", 
              RowBox[{"i", ",", "1", ",", 
               RowBox[{"Length", "[", "Vals", "]"}]}], "}"}]}], "]"}], ",", 
           "\[IndentingNewLine]", 
           RowBox[{"(*", 
            RowBox[{
            "show", " ", "the", " ", "range", " ", "for", " ", "each", " ", 
             "varied", " ", "parameters"}], "*)"}], "\[IndentingNewLine]", 
           RowBox[{"Show", "[", 
            RowBox[{"Table", "[", 
             RowBox[{
              RowBox[{"Graphics", "[", 
               RowBox[{"{", 
                RowBox[{"Thick", ",", "Blue", ",", 
                 RowBox[{"Line", "[", 
                  RowBox[{"{", 
                   RowBox[{
                    RowBox[{"{", 
                    RowBox[{"i", ",", "0"}], "}"}], ",", 
                    RowBox[{"{", 
                    RowBox[{"i", ",", "1"}], "}"}]}], "}"}], "]"}]}], "}"}], 
               "]"}], ",", 
              RowBox[{"{", 
               RowBox[{"i", ",", "1", ",", 
                RowBox[{"Length", "[", "ParaRange", "]"}]}], "}"}]}], "]"}], 
            "]"}]}], "\[IndentingNewLine]", "}"}], ",", 
         RowBox[{"ImageSize", "\[Rule]", "sz"}]}], "]"}]}], ";", 
      "\[IndentingNewLine]", "\[IndentingNewLine]", 
      RowBox[{"If", "[", 
       RowBox[{
        RowBox[{"fl", "\[Equal]", "1"}], ",", 
        RowBox[{"Show", "[", 
         RowBox[{"{", 
          RowBox[{"p1a", ",", "p1"}], "}"}], "]"}], ",", "p1"}], "]"}]}]}], 
    "\[IndentingNewLine]", "]"}]}], ";"}]], "Input",
 CellChangeTimes->{{3.6022530578977547`*^9, 3.602253074182728*^9}, {
   3.60225313013617*^9, 3.6022531565408707`*^9}, {3.638164747804639*^9, 
   3.638164748346774*^9}, 3.638164864746398*^9}],

Cell[BoxData[
 RowBox[{
  RowBox[{
   RowBox[{"PCPlotNormTypeLog", "[", 
    RowBox[{
    "pR_", ",", "pDisplayPara_", ",", "pDisplayPara1_", ",", "pXLabel2_", ",",
      "plist_", ",", "psz_", ",", "pasp_", ",", "pfz_", ",", "flag_", ",", 
     "pType_", ",", "pCol_"}], "]"}], ":=", 
   RowBox[{"Module", "[", 
    RowBox[{
     RowBox[{"{", 
      RowBox[{
       RowBox[{"R", "=", "pR"}], ",", 
       RowBox[{"DisplayPara", "=", "pDisplayPara"}], ",", 
       RowBox[{"DisplayPara1", "=", "pDisplayPara1"}], ",", 
       RowBox[{"XLabel2", "=", "pXLabel2"}], ",", 
       RowBox[{"list", "=", "plist"}], ",", 
       RowBox[{"sz", "=", "psz"}], ",", 
       RowBox[{"asp", "=", "pasp"}], ",", 
       RowBox[{"fz", "=", "pfz"}], ",", 
       RowBox[{"fl", "=", "flag"}], ",", 
       RowBox[{"type", "=", "pType"}], ",", 
       RowBox[{"Col", "=", "pCol"}]}], "}"}], ",", "\[IndentingNewLine]", 
     RowBox[{"(*", 
      RowBox[{
       RowBox[{"Print", "[", 
        RowBox[{"\"\<Type of dynamics from this set = \>\"", ",", 
         RowBox[{
          RowBox[{"R", "[", 
           RowBox[{"[", 
            RowBox[{"All", ",", "1"}], "]"}], "]"}], "//", "Union"}]}], "]"}],
        ";"}], "*)"}], "\[IndentingNewLine]", 
     RowBox[{
      RowBox[{"ParaNames", "=", 
       RowBox[{"list", "[", 
        RowBox[{"[", 
         RowBox[{"All", ",", "1"}], "]"}], "]"}]}], ";", 
      "\[IndentingNewLine]", 
      RowBox[{"Index", "=", 
       RowBox[{"Map", "[", 
        RowBox[{
         RowBox[{
          RowBox[{
           RowBox[{"Position", "[", 
            RowBox[{"ParaNames", ",", "#"}], "]"}], "[", 
           RowBox[{"[", 
            RowBox[{"1", ",", "1"}], "]"}], "]"}], "&"}], ",", 
         "DisplayPara"}], "]"}]}], ";", " ", 
      RowBox[{"(*", 
       RowBox[{
       "find", " ", "index", " ", "of", " ", "these", " ", "para", " ", "in", 
        " ", "paraset1"}], "*)"}], "\[IndentingNewLine]", 
      RowBox[{"Xlabel", "=", 
       RowBox[{"Table", "[", 
        RowBox[{
         RowBox[{"{", 
          RowBox[{"i", ",", 
           RowBox[{"DisplayPara1", "[", 
            RowBox[{"[", "i", "]"}], "]"}]}], "}"}], ",", 
         RowBox[{"{", 
          RowBox[{"i", ",", "1", ",", 
           RowBox[{"Length", "[", "DisplayPara1", "]"}]}], "}"}]}], "]"}]}], 
      ";", 
      RowBox[{"(*", 
       RowBox[{"label", " ", "used", " ", "for", " ", "plotting"}], "*)"}], 
      "\[IndentingNewLine]", 
      RowBox[{"la", "=", 
       RowBox[{"Xlabel", "[", 
        RowBox[{"[", 
         RowBox[{"All", ",", "2"}], "]"}], "]"}]}], ";", 
      "\[IndentingNewLine]", 
      RowBox[{"Labels", "=", 
       RowBox[{"{", 
        RowBox[{
        "\"\<Monostable sets\>\"", ",", "\"\<Oscillation sets\>\"", ",", 
         "\"\<TWO stable SS\>\"", ",", 
         "\"\<ONE stable SS + ONE oscillatory\>\"", ",", 
         "\"\<TWO oscillatory, ONE Oscillatory + ONE Unstable, or TWO \
Unstable (no SS)\>\"", ",", "\"\<BISTABLE (TWO stable + ONE unstable\>\"", 
         ",", "\"\<EXCITABLE (TWO unstable + ONE stable)\>\""}], "}"}]}], ";",
       "\[IndentingNewLine]", "\[IndentingNewLine]", 
      RowBox[{"fz", "=", "18"}], ";", "\[IndentingNewLine]", 
      StyleBox[
       RowBox[{"(*", 
        RowBox[{
         RowBox[{
         "NORMAL", " ", "SCALE", " ", "and", " ", "NORMALIZED", " ", 
          "BETWEEN", " ", "0"}], "-", "1"}], "*)"}],
       Background->RGBColor[1, 1, 0]], "\[IndentingNewLine]", 
      RowBox[{"NormR", "=", 
       RowBox[{"Table", "[", 
        RowBox[{
         RowBox[{"Prepend", "[", 
          RowBox[{
           RowBox[{"Table", "[", 
            RowBox[{
             RowBox[{"NormFunc", "[", 
              RowBox[{
               RowBox[{"list", "[", 
                RowBox[{"[", 
                 RowBox[{"i", ",", "2"}], "]"}], "]"}], ",", 
               RowBox[{"R", "[", 
                RowBox[{"[", 
                 RowBox[{"j", ",", 
                  RowBox[{"i", "+", "1"}]}], "]"}], "]"}]}], "]"}], ",", 
             RowBox[{"{", 
              RowBox[{"i", ",", "1", ",", 
               RowBox[{"Length", "[", "list", "]"}]}], "}"}]}], "]"}], ",", 
           RowBox[{"R", "[", 
            RowBox[{"[", 
             RowBox[{"j", ",", "1"}], "]"}], "]"}]}], "]"}], ",", 
         RowBox[{"{", 
          RowBox[{"j", ",", "1", ",", 
           RowBox[{"Length", "[", "R", "]"}]}], "}"}]}], "]"}]}], ";", 
      "\[IndentingNewLine]", 
      RowBox[{"S", "=", 
       RowBox[{"Subset", "[", 
        RowBox[{"NormR", ",", "1", ",", "type"}], "]"}]}], ";", 
      RowBox[{"(*", 
       RowBox[{"choose", " ", "type", " ", "sets"}], "*)"}], 
      "\[IndentingNewLine]", 
      RowBox[{"lS", "=", 
       RowBox[{"Length", "[", "S", "]"}]}], ";", "\[IndentingNewLine]", 
      "\[IndentingNewLine]", 
      RowBox[{"(*", 
       RowBox[{
        RowBox[{"Print", "[", 
         RowBox[{
         "\"\<Number of parameter sets with chosen dynamics = \>\"", ",", 
          "lS"}], "]"}], ";"}], "*)"}], "\[IndentingNewLine]", 
      RowBox[{"Vals", "=", 
       RowBox[{"Take", "[", 
        RowBox[{
         RowBox[{"S", "[", 
          RowBox[{"[", 
           RowBox[{"All", ",", 
            RowBox[{"Index", "+", "1"}]}], "]"}], "]"}], ",", 
         RowBox[{"{", 
          RowBox[{"1", ",", "lS"}], "}"}]}], "]"}]}], ";", 
      "\[IndentingNewLine]", 
      RowBox[{"ParaRange", "=", 
       RowBox[{"Table", "[", 
        RowBox[{
         StyleBox[
          RowBox[{"{", 
           RowBox[{
            RowBox[{"-", "20"}], ",", "1"}], "}"}],
          Background->RGBColor[1, 1, 0]], ",", 
         RowBox[{"{", 
          RowBox[{"i", ",", "Index"}], "}"}]}], "]"}]}], 
      RowBox[{"(*", 
       RowBox[{"Plot", " ", "in", " ", "Normal", " ", "mode"}], "*)"}], ";", 
      "\[IndentingNewLine]", 
      RowBox[{"p1", "=", 
       RowBox[{"Show", "[", "\[IndentingNewLine]", 
        RowBox[{
         RowBox[{"{", 
          RowBox[{
           RowBox[{"Table", "[", 
            RowBox[{
             RowBox[{"ListPlot", "[", 
              RowBox[{
               RowBox[{"Log", "[", 
                RowBox[{"Vals", "[", 
                 RowBox[{"[", "i", "]"}], "]"}], "]"}], ",", 
               RowBox[{"Joined", "\[Rule]", "True"}], ",", 
               RowBox[{"PlotStyle", "\[Rule]", 
                RowBox[{"{", 
                 RowBox[{"Thick", ",", 
                  RowBox[{"(*", 
                   RowBox[{"Hue", "[", 
                    RowBox[{"i", "/", "10"}], "]"}], "*)"}], "Col", ",", 
                  RowBox[{"Opacity", "[", "0.5", "]"}]}], "}"}]}], ",", 
               RowBox[{"AxesOrigin", "\[Rule]", 
                RowBox[{"{", 
                 RowBox[{"0", ",", "0"}], "}"}]}], ",", 
               RowBox[{"(*", 
                RowBox[{
                 RowBox[{"PlotLabel", "\[Rule]", 
                  RowBox[{"Labels", "[", 
                   RowBox[{"[", "type", "]"}], "]"}]}], ","}], "*)"}], 
               RowBox[{"PlotRange", "\[Rule]", 
                RowBox[{"{", 
                 RowBox[{
                  RowBox[{"{", 
                   RowBox[{"0.7", ",", "All"}], "}"}], ",", 
                  RowBox[{"{", 
                   RowBox[{
                    RowBox[{"-", "20"}], ",", "All"}], "}"}]}], "}"}]}], ",", 
               
               RowBox[{"AspectRatio", "\[Rule]", "asp"}], ",", 
               "\[IndentingNewLine]", 
               RowBox[{"Frame", "\[Rule]", "True"}], ",", 
               RowBox[{"FrameTicksStyle", "\[Rule]", 
                RowBox[{"Directive", "[", "fz", "]"}]}], ",", 
               RowBox[{"FrameLabel", "\[Rule]", 
                RowBox[{"{", " ", 
                 RowBox[{
                  RowBox[{"StyleForm", "[", 
                   RowBox[{"\"\<Parameters\>\"", ",", 
                    RowBox[{"FontSize", " ", "->", " ", "fz"}], ",", 
                    RowBox[{"FontWeight", " ", "->", " ", "\"\<Bold\>\""}]}], 
                   "]"}], ",", " ", 
                  RowBox[{"StyleForm", "[", 
                   RowBox[{"\"\<Parameter Values\>\"", ",", 
                    RowBox[{"FontSize", " ", "->", " ", "fz"}], ",", 
                    RowBox[{"FontWeight", " ", "->", " ", "\"\<Bold\>\""}]}], 
                   "]"}]}], "}"}]}], ",", 
               RowBox[{"FrameTicks", "\[Rule]", 
                RowBox[{"{", 
                 RowBox[{
                  RowBox[{"{", 
                   RowBox[{"Automatic", ",", "Automatic"}], "}"}], ",", 
                  RowBox[{"{", 
                   RowBox[{"Xlabel", ",", "XLabel2"}], "}"}]}], "}"}]}]}], 
              "]"}], ",", 
             RowBox[{"{", 
              RowBox[{"i", ",", "1", ",", 
               RowBox[{"Length", "[", "Vals", "]"}]}], "}"}]}], "]"}], ",", 
           "\[IndentingNewLine]", 
           RowBox[{"(*", 
            RowBox[{
            "show", " ", "the", " ", "range", " ", "for", " ", "each", " ", 
             "varied", " ", "parameters"}], "*)"}], "\[IndentingNewLine]", 
           RowBox[{"Show", "[", 
            RowBox[{"Table", "[", 
             RowBox[{
              RowBox[{"Graphics", "[", 
               RowBox[{"{", 
                RowBox[{"Thick", ",", "Blue", ",", 
                 RowBox[{"Line", "[", 
                  RowBox[{"{", 
                   RowBox[{
                    RowBox[{"{", 
                    RowBox[{"i", ",", "0"}], "}"}], ",", 
                    RowBox[{"{", 
                    RowBox[{"i", ",", "1"}], "}"}]}], "}"}], "]"}]}], "}"}], 
               "]"}], ",", 
              RowBox[{"{", 
               RowBox[{"i", ",", "1", ",", 
                RowBox[{"Length", "[", "ParaRange", "]"}]}], "}"}]}], "]"}], 
            "]"}]}], "\[IndentingNewLine]", "}"}], ",", 
         RowBox[{"ImageSize", "\[Rule]", "sz"}]}], "]"}]}], ";", 
      "\[IndentingNewLine]", "\[IndentingNewLine]", "p1"}]}], 
    "\[IndentingNewLine]", "]"}]}], ";"}]], "Input",
 CellChangeTimes->{{3.5528093108992634`*^9, 3.5528094729505324`*^9}, {
   3.5528096449383698`*^9, 3.5528096505876927`*^9}, {3.552809695231246*^9, 
   3.5528097446630735`*^9}, {3.5528097914337487`*^9, 3.552809802960408*^9}, {
   3.55280995894133*^9, 3.552809965718717*^9}, {3.5528100023738136`*^9, 
   3.5528101149622536`*^9}, {3.552810147489114*^9, 3.552810183560177*^9}, {
   3.55281024794686*^9, 3.5528104339474983`*^9}, {3.5528222669228573`*^9, 
   3.5528222793005652`*^9}, {3.5528225421025963`*^9, 3.552822572788352*^9}, {
   3.5528271437337947`*^9, 3.552827147657019*^9}, {3.552827187112276*^9, 
   3.5528272077144547`*^9}, {3.552827280821636*^9, 3.5528273285463657`*^9}, {
   3.552827584482004*^9, 3.552827622542181*^9}, {3.55282773564165*^9, 
   3.5528277393058596`*^9}, {3.5528277781510816`*^9, 3.552827814164141*^9}, 
   3.5528278542064314`*^9, {3.5528279041762896`*^9, 3.552827933585972*^9}, {
   3.552827974759327*^9, 3.5528279925833464`*^9}, {3.5528283587142878`*^9, 
   3.5528283718720407`*^9}, {3.55298482286224*^9, 3.5529848355099635`*^9}, {
   3.552984868907874*^9, 3.552984902256781*^9}, {3.5529849962381563`*^9, 
   3.5529850179023957`*^9}, 3.553028346421937*^9, {3.553028521022285*^9, 
   3.553028534100594*^9}, {3.553028582503743*^9, 3.553028624423427*^9}, {
   3.553028692071604*^9, 3.553028747520349*^9}, {3.553060986921067*^9, 
   3.553060992253531*^9}, {3.5530633305314827`*^9, 3.553063342049541*^9}, {
   3.553063373425549*^9, 3.553063471775442*^9}, {3.553063541437426*^9, 
   3.553063566336144*^9}, {3.553063783819066*^9, 3.5530638113761053`*^9}, {
   3.5531070585776453`*^9, 3.553107076200489*^9}, {3.553156221911952*^9, 
   3.5531562529114857`*^9}, {3.553175925581361*^9, 3.553175926047276*^9}, {
   3.553177130914907*^9, 3.55317713361408*^9}, {3.562240823153612*^9, 
   3.562240824897263*^9}, {3.562240875111586*^9, 3.562240882743423*^9}, 
   3.562260811366694*^9, {3.587280723600048*^9, 3.5872807926589985`*^9}, {
   3.5872924917031455`*^9, 3.587292492069166*^9}, {3.5872925425130515`*^9, 
   3.587292546767295*^9}, {3.587292689398453*^9, 3.5872927064144263`*^9}, {
   3.5872928146216154`*^9, 3.5872928779322367`*^9}, 3.587292909533044*^9, 
   3.58729309531367*^9, {3.587293148919736*^9, 3.5872931714800262`*^9}, {
   3.5872932465673213`*^9, 3.58729327171876*^9}, {3.587293351032296*^9, 
   3.587293363416005*^9}, {3.5872933949288073`*^9, 3.5872934698880944`*^9}, 
   3.638164872487685*^9}]
}, Closed]],

Cell[CellGroupData[{

Cell["\<\
PCPlot Normalized - choose specific dynamic type with cutoff\
\>", "Subsubsection",
 CellChangeTimes->{{3.638169731122714*^9, 3.6381697476560583`*^9}}],

Cell[BoxData[
 RowBox[{
  RowBox[{
   RowBox[{"PCPlotNormTypeCutoff", "[", 
    RowBox[{
    "pR_", ",", "pDisplayPara_", ",", "pDisplayPara1_", ",", "pXLabel2_", ",",
      "plist_", ",", "psz_", ",", "pasp_", ",", "pfz_", ",", "flag_", ",", 
     "pType_", ",", "pCol1_", ",", "pCol2_", ",", "pCol3_", ",", "index_", 
     ",", "c1_", ",", "c2_"}], "]"}], ":=", 
   RowBox[{"Module", "[", 
    RowBox[{
     RowBox[{"{", 
      RowBox[{
       RowBox[{"R", "=", "pR"}], ",", 
       RowBox[{"DisplayPara", "=", "pDisplayPara"}], ",", 
       RowBox[{"DisplayPara1", "=", "pDisplayPara1"}], ",", 
       RowBox[{"XLabel2", "=", "pXLabel2"}], ",", 
       RowBox[{"list", "=", "plist"}], ",", 
       RowBox[{"sz", "=", "psz"}], ",", 
       RowBox[{"asp", "=", "pasp"}], ",", 
       RowBox[{"fz", "=", "pfz"}], ",", 
       RowBox[{"fl", "=", "flag"}], ",", 
       RowBox[{"type", "=", "pType"}], ",", 
       RowBox[{"Col1", "=", "pCol1"}], ",", 
       RowBox[{"Col2", "=", "pCol2"}], ",", 
       RowBox[{"Col3", "=", "pCol3"}], ",", 
       RowBox[{"In", "=", "index"}], " ", 
       RowBox[{"(*", 
        RowBox[{"which", " ", "para", " ", "to", " ", "cut"}], "*)"}], ",", 
       RowBox[{"cut1", "=", "c1"}], ",", 
       RowBox[{"cut2", "=", "c2"}]}], "}"}], ",", "\[IndentingNewLine]", 
     RowBox[{"(*", 
      RowBox[{
       RowBox[{"Print", "[", 
        RowBox[{"\"\<Type of dynamics from this set = \>\"", ",", 
         RowBox[{
          RowBox[{"R", "[", 
           RowBox[{"[", 
            RowBox[{"All", ",", "1"}], "]"}], "]"}], "//", "Union"}]}], "]"}],
        ";"}], "*)"}], "\[IndentingNewLine]", 
     RowBox[{
      RowBox[{"ParaNames", "=", 
       RowBox[{"list", "[", 
        RowBox[{"[", 
         RowBox[{"All", ",", "1"}], "]"}], "]"}]}], ";", 
      "\[IndentingNewLine]", 
      RowBox[{"Index", "=", 
       RowBox[{"Map", "[", 
        RowBox[{
         RowBox[{
          RowBox[{
           RowBox[{"Position", "[", 
            RowBox[{"ParaNames", ",", "#"}], "]"}], "[", 
           RowBox[{"[", 
            RowBox[{"1", ",", "1"}], "]"}], "]"}], "&"}], ",", 
         "DisplayPara"}], "]"}]}], ";", " ", 
      RowBox[{"(*", 
       RowBox[{
       "find", " ", "index", " ", "of", " ", "these", " ", "para", " ", "in", 
        " ", "paraset1"}], "*)"}], "\[IndentingNewLine]", 
      RowBox[{"Xlabel", "=", 
       RowBox[{"Table", "[", 
        RowBox[{
         RowBox[{"{", 
          RowBox[{"i", ",", 
           RowBox[{"DisplayPara1", "[", 
            RowBox[{"[", "i", "]"}], "]"}]}], "}"}], ",", 
         RowBox[{"{", 
          RowBox[{"i", ",", "1", ",", 
           RowBox[{"Length", "[", "DisplayPara1", "]"}]}], "}"}]}], "]"}]}], 
      ";", 
      RowBox[{"(*", 
       RowBox[{"label", " ", "used", " ", "for", " ", "plotting"}], "*)"}], 
      "\[IndentingNewLine]", 
      RowBox[{"la", "=", 
       RowBox[{"Xlabel", "[", 
        RowBox[{"[", 
         RowBox[{"All", ",", "2"}], "]"}], "]"}]}], ";", 
      "\[IndentingNewLine]", 
      RowBox[{"Labels", "=", 
       RowBox[{"{", 
        RowBox[{
        "\"\<Monostable sets\>\"", ",", "\"\<Oscillation sets\>\"", ",", 
         "\"\<TWO stable SS\>\"", ",", 
         "\"\<ONE stable SS + ONE oscillatory\>\"", ",", 
         "\"\<TWO oscillatory, ONE Oscillatory + ONE Unstable, or TWO \
Unstable (no SS)\>\"", ",", "\"\<BISTABLE (TWO stable + ONE unstable\>\"", 
         ",", "\"\<EXCITABLE (TWO unstable + ONE stable)\>\""}], "}"}]}], ";",
       "\[IndentingNewLine]", "\[IndentingNewLine]", 
      RowBox[{"fz", "=", "18"}], ";", "\[IndentingNewLine]", 
      StyleBox[
       RowBox[{"(*", 
        RowBox[{
         RowBox[{
         "NORMAL", " ", "SCALE", " ", "and", " ", "NORMALIZED", " ", 
          "BETWEEN", " ", "0"}], "-", "1"}], "*)"}],
       Background->RGBColor[1, 1, 0]], "\[IndentingNewLine]", 
      RowBox[{"NormR", "=", 
       RowBox[{"Table", "[", 
        RowBox[{
         RowBox[{"Prepend", "[", 
          RowBox[{
           RowBox[{"Table", "[", 
            RowBox[{
             RowBox[{"NormFunc", "[", 
              RowBox[{
               RowBox[{"list", "[", 
                RowBox[{"[", 
                 RowBox[{"i", ",", "2"}], "]"}], "]"}], ",", 
               RowBox[{"R", "[", 
                RowBox[{"[", 
                 RowBox[{"j", ",", 
                  RowBox[{"i", "+", "1"}]}], "]"}], "]"}]}], "]"}], ",", 
             RowBox[{"{", 
              RowBox[{"i", ",", "1", ",", 
               RowBox[{"Length", "[", "list", "]"}]}], "}"}]}], "]"}], ",", 
           RowBox[{"R", "[", 
            RowBox[{"[", 
             RowBox[{"j", ",", "1"}], "]"}], "]"}]}], "]"}], ",", 
         RowBox[{"{", 
          RowBox[{"j", ",", "1", ",", 
           RowBox[{"Length", "[", "R", "]"}]}], "}"}]}], "]"}]}], ";", 
      "\[IndentingNewLine]", "\[IndentingNewLine]", 
      RowBox[{"S", "=", 
       RowBox[{"Select", "[", 
        RowBox[{
         RowBox[{"Subset", "[", 
          RowBox[{"NormR", ",", "1", ",", "type"}], "]"}], ",", 
         RowBox[{
          RowBox[{
           RowBox[{"#", "[", 
            RowBox[{"[", "In", "]"}], "]"}], "<=", "cut1"}], "&"}]}], "]"}]}],
       ";", 
      RowBox[{"(*", 
       RowBox[{"choose", " ", "sets"}], "*)"}], "\[IndentingNewLine]", 
      RowBox[{"lS", "=", 
       RowBox[{"Length", "[", "S", "]"}]}], ";", "\[IndentingNewLine]", 
      RowBox[{"Print", "[", 
       RowBox[{"\"\<Number of sets < cut1 = \>\"", ",", "lS"}], "]"}], ";", 
      "\[IndentingNewLine]", 
      RowBox[{"Vals", "=", 
       RowBox[{"Take", "[", 
        RowBox[{
         RowBox[{"S", "[", 
          RowBox[{"[", 
           RowBox[{"All", ",", 
            RowBox[{"Index", "+", "1"}]}], "]"}], "]"}], ",", 
         RowBox[{"{", 
          RowBox[{"1", ",", "lS"}], "}"}]}], "]"}]}], ";", 
      "\[IndentingNewLine]", 
      RowBox[{"ParaRange", "=", 
       RowBox[{"Table", "[", 
        RowBox[{
         StyleBox[
          RowBox[{"{", 
           RowBox[{"0", ",", "1"}], "}"}],
          Background->RGBColor[1, 1, 0]], ",", 
         RowBox[{"{", 
          RowBox[{"i", ",", "Index"}], "}"}]}], "]"}]}], 
      RowBox[{"(*", 
       RowBox[{"Plot", " ", "in", " ", "Normal", " ", "mode"}], "*)"}], ";", 
      "\[IndentingNewLine]", 
      RowBox[{"p1", "=", 
       RowBox[{"Show", "[", "\[IndentingNewLine]", 
        RowBox[{
         RowBox[{"{", 
          RowBox[{
           RowBox[{"Table", "[", 
            RowBox[{
             RowBox[{"ListPlot", "[", 
              RowBox[{
               RowBox[{"Vals", "[", 
                RowBox[{"[", "i", "]"}], "]"}], ",", 
               RowBox[{"Joined", "\[Rule]", "True"}], ",", 
               RowBox[{"PlotStyle", "\[Rule]", 
                RowBox[{"{", 
                 RowBox[{"Thick", ",", "Col1", ",", 
                  RowBox[{"Opacity", "[", "0.3", "]"}]}], "}"}]}], ",", 
               RowBox[{"AxesOrigin", "\[Rule]", 
                RowBox[{"{", 
                 RowBox[{"0", ",", "0"}], "}"}]}], ",", 
               RowBox[{"(*", 
                RowBox[{
                 RowBox[{"PlotLabel", "\[Rule]", 
                  RowBox[{"Labels", "[", 
                   RowBox[{"[", "type", "]"}], "]"}]}], ","}], "*)"}], 
               RowBox[{"PlotRange", "\[Rule]", 
                RowBox[{"{", 
                 RowBox[{
                  RowBox[{"{", 
                   RowBox[{"0.7", ",", "All"}], "}"}], ",", "All"}], "}"}]}], 
               ",", 
               RowBox[{"AspectRatio", "\[Rule]", "asp"}], ",", 
               "\[IndentingNewLine]", 
               RowBox[{"Frame", "\[Rule]", "True"}], ",", 
               RowBox[{"FrameTicksStyle", "\[Rule]", 
                RowBox[{"Directive", "[", "fz", "]"}]}], ",", 
               RowBox[{"FrameLabel", "\[Rule]", 
                RowBox[{"{", " ", 
                 RowBox[{
                  RowBox[{"StyleForm", "[", 
                   RowBox[{"\"\<Parameters\>\"", ",", 
                    RowBox[{"FontSize", " ", "->", " ", "20"}], ",", 
                    RowBox[{"FontWeight", " ", "->", " ", "\"\<Bold\>\""}]}], 
                   "]"}], ",", " ", 
                  RowBox[{"StyleForm", "[", 
                   RowBox[{"\"\<Parameter Values\>\"", ",", 
                    RowBox[{"FontSize", " ", "->", " ", "20"}], ",", 
                    RowBox[{"FontWeight", " ", "->", " ", "\"\<Bold\>\""}]}], 
                   "]"}]}], "}"}]}], ",", 
               RowBox[{"FrameTicks", "\[Rule]", 
                RowBox[{"{", 
                 RowBox[{
                  RowBox[{"{", 
                   RowBox[{"Automatic", ",", "Automatic"}], "}"}], ",", 
                  RowBox[{"{", 
                   RowBox[{"Xlabel", ",", "XLabel2"}], "}"}]}], "}"}]}]}], 
              "]"}], ",", 
             RowBox[{"{", 
              RowBox[{"i", ",", "1", ",", 
               RowBox[{"Length", "[", "Vals", "]"}]}], "}"}]}], "]"}], ",", 
           "\[IndentingNewLine]", 
           RowBox[{"(*", 
            RowBox[{
            "show", " ", "the", " ", "range", " ", "for", " ", "each", " ", 
             "varied", " ", "parameters"}], "*)"}], "\[IndentingNewLine]", 
           RowBox[{"Show", "[", 
            RowBox[{"Table", "[", 
             RowBox[{
              RowBox[{"Graphics", "[", 
               RowBox[{"{", 
                RowBox[{"Thick", ",", "Blue", ",", 
                 RowBox[{"Line", "[", 
                  RowBox[{"{", 
                   RowBox[{
                    RowBox[{"{", 
                    RowBox[{"i", ",", "0"}], "}"}], ",", 
                    RowBox[{"{", 
                    RowBox[{"i", ",", "1"}], "}"}]}], "}"}], "]"}]}], "}"}], 
               "]"}], ",", 
              RowBox[{"{", 
               RowBox[{"i", ",", "1", ",", 
                RowBox[{"Length", "[", "ParaRange", "]"}]}], "}"}]}], "]"}], 
            "]"}]}], "\[IndentingNewLine]", "}"}], ",", 
         RowBox[{"ImageSize", "\[Rule]", "sz"}]}], "]"}]}], ";", 
      "\[IndentingNewLine]", "\[IndentingNewLine]", 
      RowBox[{"S", "=", 
       RowBox[{"Select", "[", 
        RowBox[{
         RowBox[{"Subset", "[", 
          RowBox[{"NormR", ",", "1", ",", "type"}], "]"}], ",", 
         RowBox[{
          RowBox[{
           RowBox[{
            RowBox[{"#", "[", 
             RowBox[{"[", "In", "]"}], "]"}], ">", "cut1"}], "&&", " ", 
           RowBox[{
            RowBox[{"#", "[", 
             RowBox[{"[", "In", "]"}], "]"}], "<=", "cut2"}]}], "&"}]}], 
        "]"}]}], ";", 
      RowBox[{"(*", 
       RowBox[{"choose", " ", "sets"}], "*)"}], "\[IndentingNewLine]", 
      RowBox[{"lS", "=", 
       RowBox[{"Length", "[", "S", "]"}]}], ";", "\[IndentingNewLine]", 
      RowBox[{"Print", "[", 
       RowBox[{"\"\<Number of sets > cut1, < cut 2 = \>\"", ",", "lS"}], 
       "]"}], ";", "\[IndentingNewLine]", 
      RowBox[{"Vals", "=", 
       RowBox[{"Take", "[", 
        RowBox[{
         RowBox[{"S", "[", 
          RowBox[{"[", 
           RowBox[{"All", ",", 
            RowBox[{"Index", "+", "1"}]}], "]"}], "]"}], ",", 
         RowBox[{"{", 
          RowBox[{"1", ",", "lS"}], "}"}]}], "]"}]}], ";", 
      "\[IndentingNewLine]", 
      RowBox[{"ParaRange", "=", 
       RowBox[{"Table", "[", 
        RowBox[{
         StyleBox[
          RowBox[{"{", 
           RowBox[{"0", ",", "1"}], "}"}],
          Background->RGBColor[1, 1, 0]], ",", 
         RowBox[{"{", 
          RowBox[{"i", ",", "Index"}], "}"}]}], "]"}]}], 
      RowBox[{"(*", 
       RowBox[{"Plot", " ", "in", " ", "Normal", " ", "mode"}], "*)"}], ";", 
      "\[IndentingNewLine]", "\[IndentingNewLine]", 
      RowBox[{"p2", "=", 
       RowBox[{"Show", "[", "\[IndentingNewLine]", 
        RowBox[{
         RowBox[{"{", 
          RowBox[{
           RowBox[{"Table", "[", 
            RowBox[{
             RowBox[{"ListPlot", "[", 
              RowBox[{
               RowBox[{"Vals", "[", 
                RowBox[{"[", "i", "]"}], "]"}], ",", 
               RowBox[{"Joined", "\[Rule]", "True"}], ",", 
               RowBox[{"PlotStyle", "\[Rule]", 
                RowBox[{"{", 
                 RowBox[{"Thick", ",", "Col2", ",", 
                  RowBox[{"Opacity", "[", "0.3", "]"}]}], "}"}]}], ",", 
               RowBox[{"AxesOrigin", "\[Rule]", 
                RowBox[{"{", 
                 RowBox[{"0", ",", "0"}], "}"}]}], ",", 
               RowBox[{"(*", 
                RowBox[{
                 RowBox[{"PlotLabel", "\[Rule]", 
                  RowBox[{"Labels", "[", 
                   RowBox[{"[", "type", "]"}], "]"}]}], ","}], "*)"}], 
               RowBox[{"PlotRange", "\[Rule]", 
                RowBox[{"{", 
                 RowBox[{
                  RowBox[{"{", 
                   RowBox[{"0.7", ",", "All"}], "}"}], ",", "All"}], "}"}]}], 
               ",", 
               RowBox[{"AspectRatio", "\[Rule]", "asp"}], ",", 
               "\[IndentingNewLine]", 
               RowBox[{"Frame", "\[Rule]", "True"}], ",", 
               RowBox[{"FrameTicksStyle", "\[Rule]", 
                RowBox[{"Directive", "[", "fz", "]"}]}], ",", 
               RowBox[{"FrameLabel", "\[Rule]", 
                RowBox[{"{", " ", 
                 RowBox[{
                  RowBox[{"StyleForm", "[", 
                   RowBox[{"\"\<Parameters\>\"", ",", 
                    RowBox[{"FontSize", " ", "->", " ", "20"}], ",", 
                    RowBox[{"FontWeight", " ", "->", " ", "\"\<Bold\>\""}]}], 
                   "]"}], ",", " ", 
                  RowBox[{"StyleForm", "[", 
                   RowBox[{"\"\<Parameter Values\>\"", ",", 
                    RowBox[{"FontSize", " ", "->", " ", "20"}], ",", 
                    RowBox[{"FontWeight", " ", "->", " ", "\"\<Bold\>\""}]}], 
                   "]"}]}], "}"}]}], ",", 
               RowBox[{"FrameTicks", "\[Rule]", 
                RowBox[{"{", 
                 RowBox[{
                  RowBox[{"{", 
                   RowBox[{"Automatic", ",", "Automatic"}], "}"}], ",", 
                  RowBox[{"{", 
                   RowBox[{"Xlabel", ",", "XLabel2"}], "}"}]}], "}"}]}]}], 
              "]"}], ",", 
             RowBox[{"{", 
              RowBox[{"i", ",", "1", ",", 
               RowBox[{"Length", "[", "Vals", "]"}]}], "}"}]}], "]"}], ",", 
           "\[IndentingNewLine]", 
           RowBox[{"(*", 
            RowBox[{
            "show", " ", "the", " ", "range", " ", "for", " ", "each", " ", 
             "varied", " ", "parameters"}], "*)"}], "\[IndentingNewLine]", 
           RowBox[{"Show", "[", 
            RowBox[{"Table", "[", 
             RowBox[{
              RowBox[{"Graphics", "[", 
               RowBox[{"{", 
                RowBox[{"Thick", ",", "Blue", ",", 
                 RowBox[{"Line", "[", 
                  RowBox[{"{", 
                   RowBox[{
                    RowBox[{"{", 
                    RowBox[{"i", ",", "0"}], "}"}], ",", 
                    RowBox[{"{", 
                    RowBox[{"i", ",", "1"}], "}"}]}], "}"}], "]"}]}], "}"}], 
               "]"}], ",", 
              RowBox[{"{", 
               RowBox[{"i", ",", "1", ",", 
                RowBox[{"Length", "[", "ParaRange", "]"}]}], "}"}]}], "]"}], 
            "]"}]}], "\[IndentingNewLine]", "}"}], ",", 
         RowBox[{"ImageSize", "\[Rule]", "sz"}]}], "]"}]}], ";", 
      "\[IndentingNewLine]", "\[IndentingNewLine]", 
      RowBox[{"S", "=", 
       RowBox[{"Select", "[", 
        RowBox[{
         RowBox[{"Subset", "[", 
          RowBox[{"NormR", ",", "1", ",", "type"}], "]"}], ",", 
         RowBox[{
          RowBox[{
           RowBox[{"#", "[", 
            RowBox[{"[", "In", "]"}], "]"}], ">", "cut2"}], "&"}]}], "]"}]}], 
      ";", 
      RowBox[{"(*", 
       RowBox[{"choose", " ", "sets"}], "*)"}], "\[IndentingNewLine]", 
      RowBox[{"lS", "=", 
       RowBox[{"Length", "[", "S", "]"}]}], ";", "\[IndentingNewLine]", 
      RowBox[{"Print", "[", 
       RowBox[{"\"\<Number of sets > cut2 = \>\"", ",", "lS"}], "]"}], ";", 
      "\[IndentingNewLine]", 
      RowBox[{"Vals", "=", 
       RowBox[{"Take", "[", 
        RowBox[{
         RowBox[{"S", "[", 
          RowBox[{"[", 
           RowBox[{"All", ",", 
            RowBox[{"Index", "+", "1"}]}], "]"}], "]"}], ",", 
         RowBox[{"{", 
          RowBox[{"1", ",", "lS"}], "}"}]}], "]"}]}], ";", 
      "\[IndentingNewLine]", 
      RowBox[{"ParaRange", "=", 
       RowBox[{"Table", "[", 
        RowBox[{
         StyleBox[
          RowBox[{"{", 
           RowBox[{"0", ",", "1"}], "}"}],
          Background->RGBColor[1, 1, 0]], ",", 
         RowBox[{"{", 
          RowBox[{"i", ",", "Index"}], "}"}]}], "]"}]}], 
      RowBox[{"(*", 
       RowBox[{"Plot", " ", "in", " ", "Normal", " ", "mode"}], "*)"}], ";", 
      "\[IndentingNewLine]", 
      RowBox[{"p3", "=", 
       RowBox[{"Show", "[", "\[IndentingNewLine]", 
        RowBox[{
         RowBox[{"{", 
          RowBox[{
           RowBox[{"Table", "[", 
            RowBox[{
             RowBox[{"ListPlot", "[", 
              RowBox[{
               RowBox[{"Vals", "[", 
                RowBox[{"[", "i", "]"}], "]"}], ",", 
               RowBox[{"Joined", "\[Rule]", "True"}], ",", 
               RowBox[{"PlotStyle", "\[Rule]", 
                RowBox[{"{", 
                 RowBox[{"Thick", ",", "Col3", ",", 
                  RowBox[{"Opacity", "[", "0.1", "]"}]}], "}"}]}], ",", 
               RowBox[{"AxesOrigin", "\[Rule]", 
                RowBox[{"{", 
                 RowBox[{"0", ",", "0"}], "}"}]}], ",", 
               RowBox[{"(*", 
                RowBox[{
                 RowBox[{"PlotLabel", "\[Rule]", 
                  RowBox[{"Labels", "[", 
                   RowBox[{"[", "type", "]"}], "]"}]}], ","}], "*)"}], 
               RowBox[{"PlotRange", "\[Rule]", 
                RowBox[{"{", 
                 RowBox[{
                  RowBox[{"{", 
                   RowBox[{"0.7", ",", "All"}], "}"}], ",", "All"}], "}"}]}], 
               ",", 
               RowBox[{"AspectRatio", "\[Rule]", "asp"}], ",", 
               "\[IndentingNewLine]", 
               RowBox[{"Frame", "\[Rule]", "True"}], ",", 
               RowBox[{"FrameTicksStyle", "\[Rule]", 
                RowBox[{"Directive", "[", "fz", "]"}]}], ",", 
               RowBox[{"FrameLabel", "\[Rule]", 
                RowBox[{"{", " ", 
                 RowBox[{
                  RowBox[{"StyleForm", "[", 
                   RowBox[{"\"\<Parameters\>\"", ",", 
                    RowBox[{"FontSize", " ", "->", " ", "20"}], ",", 
                    RowBox[{"FontWeight", " ", "->", " ", "\"\<Bold\>\""}]}], 
                   "]"}], ",", " ", 
                  RowBox[{"StyleForm", "[", 
                   RowBox[{"\"\<Parameter Values\>\"", ",", 
                    RowBox[{"FontSize", " ", "->", " ", "20"}], ",", 
                    RowBox[{"FontWeight", " ", "->", " ", "\"\<Bold\>\""}]}], 
                   "]"}]}], "}"}]}], ",", 
               RowBox[{"FrameTicks", "\[Rule]", 
                RowBox[{"{", 
                 RowBox[{
                  RowBox[{"{", 
                   RowBox[{"Automatic", ",", "Automatic"}], "}"}], ",", 
                  RowBox[{"{", 
                   RowBox[{"Xlabel", ",", "XLabel2"}], "}"}]}], "}"}]}]}], 
              "]"}], ",", 
             RowBox[{"{", 
              RowBox[{"i", ",", "1", ",", 
               RowBox[{"Length", "[", "Vals", "]"}]}], "}"}]}], "]"}], ",", 
           "\[IndentingNewLine]", 
           RowBox[{"(*", 
            RowBox[{
            "show", " ", "the", " ", "range", " ", "for", " ", "each", " ", 
             "varied", " ", "parameters"}], "*)"}], "\[IndentingNewLine]", 
           RowBox[{"Show", "[", 
            RowBox[{"Table", "[", 
             RowBox[{
              RowBox[{"Graphics", "[", 
               RowBox[{"{", 
                RowBox[{"Thick", ",", "Blue", ",", 
                 RowBox[{"Line", "[", 
                  RowBox[{"{", 
                   RowBox[{
                    RowBox[{"{", 
                    RowBox[{"i", ",", "0"}], "}"}], ",", 
                    RowBox[{"{", 
                    RowBox[{"i", ",", "1"}], "}"}]}], "}"}], "]"}]}], "}"}], 
               "]"}], ",", 
              RowBox[{"{", 
               RowBox[{"i", ",", "1", ",", 
                RowBox[{"Length", "[", "ParaRange", "]"}]}], "}"}]}], "]"}], 
            "]"}]}], "\[IndentingNewLine]", "}"}], ",", 
         RowBox[{"ImageSize", "\[Rule]", "sz"}]}], "]"}]}], ";", 
      "\[IndentingNewLine]", "\[IndentingNewLine]", 
      RowBox[{"type", "=", "1"}], ";", " ", 
      RowBox[{"(*", " ", 
       RowBox[{
        RowBox[{"1", "=", "MONOSTABLE"}], ",", " ", 
        RowBox[{"2", "=", "OSCILLATION"}], ",", 
        RowBox[{"6", "=", "BISTABLE"}]}], "*)"}], "\[IndentingNewLine]", 
      RowBox[{"S", "=", 
       RowBox[{"Subset", "[", 
        RowBox[{"NormR", ",", "1", ",", "type"}], "]"}]}], ";", 
      RowBox[{"(*", 
       RowBox[{"choose", " ", "type", " ", "sets"}], "*)"}], 
      "\[IndentingNewLine]", 
      RowBox[{"(*", 
       RowBox[{
        RowBox[{"lS", "=", 
         RowBox[{"Length", "[", "S", "]"}]}], ";", "\[IndentingNewLine]", 
        RowBox[{"Print", "[", 
         RowBox[{
         "\"\<Number of parameter sets with chosen dynamics = \>\"", ",", 
          "lS"}], "]"}], ";"}], "*)"}], "\[IndentingNewLine]", 
      RowBox[{"Vals", "=", 
       RowBox[{"Take", "[", 
        RowBox[{
         RowBox[{"S", "[", 
          RowBox[{"[", 
           RowBox[{"All", ",", 
            RowBox[{"Index", "+", "1"}]}], "]"}], "]"}], ",", 
         RowBox[{"{", 
          RowBox[{"1", ",", "lS"}], "}"}]}], "]"}]}], ";", 
      "\[IndentingNewLine]", 
      RowBox[{"ParaRange", "=", 
       RowBox[{"Table", "[", 
        RowBox[{
         StyleBox[
          RowBox[{"{", 
           RowBox[{"0", ",", "1"}], "}"}],
          Background->RGBColor[1, 1, 0]], ",", 
         RowBox[{"{", 
          RowBox[{"i", ",", "Index"}], "}"}]}], "]"}]}], 
      RowBox[{"(*", 
       RowBox[{"Plot", " ", "in", " ", "Normal", " ", "mode"}], "*)"}], ";", 
      "\[IndentingNewLine]", 
      RowBox[{"p1a", "=", 
       RowBox[{"Show", "[", "\[IndentingNewLine]", 
        RowBox[{
         RowBox[{"{", 
          RowBox[{
           RowBox[{"Table", "[", 
            RowBox[{
             RowBox[{"ListPlot", "[", 
              RowBox[{
               RowBox[{"Vals", "[", 
                RowBox[{"[", "i", "]"}], "]"}], ",", 
               RowBox[{"Joined", "\[Rule]", "True"}], ",", 
               RowBox[{"PlotStyle", "\[Rule]", 
                RowBox[{"{", 
                 RowBox[{"Thick", ",", 
                  RowBox[{"Opacity", "[", "0.2", "]"}]}], "}"}]}], ",", 
               RowBox[{"AxesOrigin", "\[Rule]", 
                RowBox[{"{", 
                 RowBox[{"0", ",", "0"}], "}"}]}], ",", 
               RowBox[{"(*", 
                RowBox[{
                 RowBox[{"PlotLabel", "\[Rule]", 
                  RowBox[{"Labels", "[", 
                   RowBox[{"[", "type", "]"}], "]"}]}], ","}], "*)"}], 
               RowBox[{"PlotRange", "\[Rule]", 
                RowBox[{"{", 
                 RowBox[{
                  RowBox[{"{", 
                   RowBox[{"0.7", ",", "All"}], "}"}], ",", "All"}], "}"}]}], 
               ",", 
               RowBox[{"AspectRatio", "\[Rule]", "asp"}], ",", 
               "\[IndentingNewLine]", "\[IndentingNewLine]", 
               RowBox[{"Frame", "\[Rule]", "True"}], ",", 
               RowBox[{"FrameTicksStyle", "\[Rule]", 
                RowBox[{"Directive", "[", "fz", "]"}]}], ",", 
               RowBox[{"FrameLabel", "\[Rule]", 
                RowBox[{"{", " ", 
                 RowBox[{
                  RowBox[{"StyleForm", "[", 
                   RowBox[{"\"\<Parameters\>\"", ",", 
                    RowBox[{"FontSize", " ", "->", " ", "20"}], ",", 
                    RowBox[{"FontWeight", " ", "->", " ", "\"\<Bold\>\""}]}], 
                   "]"}], ",", " ", 
                  RowBox[{"StyleForm", "[", 
                   RowBox[{"\"\<Normalized Values\>\"", ",", 
                    RowBox[{"FontSize", " ", "->", " ", "20"}], ",", 
                    RowBox[{"FontWeight", " ", "->", " ", "\"\<Bold\>\""}]}], 
                   "]"}]}], "}"}]}], ",", 
               RowBox[{"FrameTicks", "\[Rule]", 
                RowBox[{"{", 
                 RowBox[{
                  RowBox[{"{", 
                   RowBox[{"Automatic", ",", "Automatic"}], "}"}], ",", 
                  RowBox[{"{", 
                   RowBox[{"Xlabel", ",", "XLabel2"}], "}"}]}], "}"}]}]}], 
              "]"}], ",", 
             RowBox[{"{", 
              RowBox[{"i", ",", "1", ",", 
               RowBox[{"Length", "[", "Vals", "]"}]}], "}"}]}], "]"}], ",", 
           "\[IndentingNewLine]", 
           RowBox[{"(*", 
            RowBox[{
            "show", " ", "the", " ", "range", " ", "for", " ", "each", " ", 
             "varied", " ", "parameters"}], "*)"}], "\[IndentingNewLine]", 
           RowBox[{"Show", "[", 
            RowBox[{"Table", "[", 
             RowBox[{
              RowBox[{"Graphics", "[", 
               RowBox[{"{", 
                RowBox[{"Thick", ",", "Blue", ",", 
                 RowBox[{"Line", "[", 
                  RowBox[{"{", 
                   RowBox[{
                    RowBox[{"{", 
                    RowBox[{"i", ",", "0"}], "}"}], ",", 
                    RowBox[{"{", 
                    RowBox[{"i", ",", "1"}], "}"}]}], "}"}], "]"}]}], "}"}], 
               "]"}], ",", 
              RowBox[{"{", 
               RowBox[{"i", ",", "1", ",", 
                RowBox[{"Length", "[", "ParaRange", "]"}]}], "}"}]}], "]"}], 
            "]"}]}], "\[IndentingNewLine]", "}"}], ",", 
         RowBox[{"ImageSize", "\[Rule]", "sz"}]}], "]"}]}], ";", 
      "\[IndentingNewLine]", "\[IndentingNewLine]", 
      RowBox[{"If", "[", 
       RowBox[{
        RowBox[{"fl", "\[Equal]", "1"}], ",", 
        RowBox[{"Show", "[", 
         RowBox[{"{", 
          RowBox[{"p1a", ",", "p1", ",", "p2", ",", "p3"}], "}"}], "]"}], ",", 
        RowBox[{"Show", "[", 
         RowBox[{"{", 
          RowBox[{"p1", ",", "p2", ",", "p3"}], "}"}], "]"}]}], "]"}]}]}], 
    "\[IndentingNewLine]", "]"}]}], ";"}]], "Input",
 CellChangeTimes->{3.63816976642621*^9}]
}, Closed]],

Cell[CellGroupData[{

Cell[TextData[StyleBox["Folded PC Plots", "Subsubsection"]], "Subsubsection",
 CellChangeTimes->{{3.638087222573154*^9, 3.638087227244094*^9}}],

Cell[BoxData[
 RowBox[{
  RowBox[{
   RowBox[{"RollPCPlot", "[", 
    RowBox[{
    "R_", ",", "dynatype_", ",", "TestedPars_", ",", "rangelist_", ",", 
     "PlottedPars_", ",", "sz_", ",", "opac_", ",", "colFlag_", ",", "col_"}],
     "]"}], ":=", 
   RowBox[{"Module", "[", 
    RowBox[{
     RowBox[{"{", 
      RowBox[{
      "T", ",", "Col", ",", "dimension", ",", "Coords", ",", "AllPoint", ",", 
       "LabelCoord", ",", "PCLabel", ",", "xyIndex", ",", "g2", ",", 
       "AllPermutations", ",", "LabelCoord2", ",", "P", ",", "PlotFrame", ",",
        "tk", ",", "SelectedPars"}], "}"}], ",", "\[IndentingNewLine]", 
     "\[IndentingNewLine]", 
     RowBox[{
      RowBox[{"SelectedPars", "=", 
       RowBox[{
        RowBox[{"Map", "[", 
         RowBox[{
          RowBox[{
           RowBox[{
            RowBox[{"Position", "[", 
             RowBox[{"TestedPars", ",", "#"}], "]"}], "[", 
            RowBox[{"[", 
             RowBox[{"1", ",", "1"}], "]"}], "]"}], "&"}], ",", 
          "PlottedPars"}], "]"}], "+", "1"}]}], ";", "\[IndentingNewLine]", 
      RowBox[{"T", "=", 
       RowBox[{
        RowBox[{"NormaliseR", "[", 
         RowBox[{
          RowBox[{"Subset", "[", 
           RowBox[{"R", ",", "1", ",", "dynatype"}], "]"}], ",", 
          "rangelist"}], "]"}], "[", 
        RowBox[{"[", 
         RowBox[{"All", ",", "SelectedPars"}], "]"}], "]"}]}], ";", 
      "\[IndentingNewLine]", "\[IndentingNewLine]", 
      RowBox[{"tk", "=", "0.005"}], ";", "\[IndentingNewLine]", 
      RowBox[{"Col", "=", 
       RowBox[{"Flatten", "[", 
        RowBox[{
         RowBox[{"Table", "[", 
          RowBox[{
           RowBox[{"ColorData", "[", 
            RowBox[{"i", ",", "\"\<ColorList\>\""}], "]"}], ",", 
           RowBox[{"{", 
            RowBox[{"i", ",", "1", ",", "10"}], "}"}]}], "]"}], ",", "1"}], 
        "]"}]}], ";", 
      RowBox[{"(*", 
       RowBox[{"combined", " ", "different", " ", "colour", " ", "scheme"}], 
       "*)"}], "\[IndentingNewLine]", "\[IndentingNewLine]", 
      RowBox[{"dimension", "=", 
       RowBox[{"Length", "[", 
        RowBox[{"T", "[", 
         RowBox[{"[", "1", "]"}], "]"}], "]"}]}], ";", "\[IndentingNewLine]", 
      
      RowBox[{"Coords", "=", 
       RowBox[{"PolarToCartesian", "[", "dimension", "]"}]}], ";", 
      "\[IndentingNewLine]", "\[IndentingNewLine]", 
      RowBox[{"AllPoint", "=", 
       RowBox[{"Transpose", "[", 
        RowBox[{"Table", "[", 
         RowBox[{
          RowBox[{"Table", "[", 
           RowBox[{
            RowBox[{"Flatten", "[", 
             RowBox[{
              RowBox[{"{", 
               RowBox[{
                RowBox[{"Coords", "[", 
                 RowBox[{"[", "j", "]"}], "]"}], ",", 
                RowBox[{
                 RowBox[{"T", "[", 
                  RowBox[{"[", 
                   RowBox[{"All", ",", "1"}], "]"}], "]"}], "[", 
                 RowBox[{"[", "i", "]"}], "]"}]}], "}"}], ",", "1"}], "]"}], 
            ",", 
            RowBox[{"{", 
             RowBox[{"i", ",", "1", ",", 
              RowBox[{"Length", "[", "T", "]"}]}], "}"}]}], "]"}], ",", 
          RowBox[{"{", 
           RowBox[{"j", ",", "1", ",", "dimension"}], "}"}]}], "]"}], "]"}]}],
       ";", "\[IndentingNewLine]", "\[IndentingNewLine]", 
      RowBox[{"LabelCoord", "=", 
       RowBox[{"Table", "[", 
        RowBox[{
         RowBox[{"Flatten", "[", 
          RowBox[{
           RowBox[{"{", 
            RowBox[{
             RowBox[{"Coords", "[", 
              RowBox[{"[", "j", "]"}], "]"}], ",", 
             RowBox[{"-", "0.05"}]}], "}"}], ",", "1"}], "]"}], ",", 
         RowBox[{"{", 
          RowBox[{"j", ",", "1", ",", "dimension"}], "}"}]}], "]"}]}], ";", 
      "\[IndentingNewLine]", 
      RowBox[{"PCLabel", "=", 
       RowBox[{"DisplayPara", "[", 
        RowBox[{"[", 
         RowBox[{"SelectedPars", "-", "1"}], "]"}], "]"}]}], ";", 
      "\[IndentingNewLine]", 
      RowBox[{"xyIndex", "=", "Coords"}], ";", "\[IndentingNewLine]", 
      "\[IndentingNewLine]", 
      RowBox[{"g2", "=", 
       RowBox[{"Show", "[", "\[IndentingNewLine]", 
        RowBox[{
         RowBox[{"Table", "[", 
          RowBox[{
           RowBox[{"Graphics3D", "[", 
            RowBox[{"{", 
             RowBox[{"Text", "[", 
              RowBox[{
               RowBox[{"Style", "[", 
                RowBox[{
                 RowBox[{"PCLabel", "[", 
                  RowBox[{"[", "i", "]"}], "]"}], ",", "Medium", ",", "Bold", 
                 ",", "Black"}], "]"}], ",", 
               RowBox[{"LabelCoord", "[", 
                RowBox[{"[", "i", "]"}], "]"}]}], "]"}], "}"}], "]"}], ",", 
           "\[IndentingNewLine]", 
           RowBox[{"{", 
            RowBox[{"i", ",", "1", ",", "dimension"}], "}"}]}], "]"}], ",", 
         "\[IndentingNewLine]", 
         RowBox[{"BoxRatios", "\[Rule]", 
          RowBox[{"{", 
           RowBox[{"1", ",", "1", ",", "0.8"}], "}"}]}]}], "]"}]}], ";", 
      "\[IndentingNewLine]", "\[IndentingNewLine]", 
      RowBox[{"AllPermutations", "=", 
       RowBox[{"Permutations", "[", 
        RowBox[{
         RowBox[{"Range", "[", "dimension", "]"}], ",", 
         RowBox[{"{", "2", "}"}]}], "]"}]}], ";", "\[IndentingNewLine]", 
      RowBox[{"P", "=", 
       RowBox[{
        RowBox[{"Table", "[", 
         RowBox[{
          RowBox[{"Sort", "[", 
           RowBox[{"AllPermutations", "[", 
            RowBox[{"[", "i", "]"}], "]"}], "]"}], ",", 
          RowBox[{"{", 
           RowBox[{"i", ",", "1", ",", 
            RowBox[{"Length", "[", "AllPermutations", "]"}]}], "}"}]}], "]"}],
         "//", "Union"}]}], ";", "\[IndentingNewLine]", "\[IndentingNewLine]", 
      RowBox[{"LabelCoord2", "=", 
       RowBox[{"Table", "[", 
        RowBox[{
         RowBox[{"Flatten", "[", 
          RowBox[{
           RowBox[{"{", 
            RowBox[{
             RowBox[{"Coords", "[", 
              RowBox[{"[", "j", "]"}], "]"}], ",", "1.2"}], "}"}], ",", "1"}],
           "]"}], ",", 
         RowBox[{"{", 
          RowBox[{"j", ",", "1", ",", "dimension"}], "}"}]}], "]"}]}], ";", 
      "\[IndentingNewLine]", 
      RowBox[{"PlotFrame", "=", 
       RowBox[{"Show", "[", "\[IndentingNewLine]", 
        RowBox[{
         RowBox[{"ListPlot3D", "[", 
          RowBox[{"LabelCoord2", ",", 
           RowBox[{"Filling", "\[Rule]", "Bottom"}], ",", 
           RowBox[{"FillingStyle", "\[Rule]", 
            RowBox[{"{", 
             RowBox[{"Opacity", "[", "opac", "]"}], "}"}]}], ",", 
           RowBox[{"Mesh", "\[Rule]", "None"}], ",", 
           RowBox[{"BoxRatios", "\[Rule]", 
            RowBox[{"{", 
             RowBox[{"1", ",", "1", ",", "0.5"}], "}"}]}], ",", 
           RowBox[{"PlotRange", "\[Rule]", 
            RowBox[{"{", 
             RowBox[{
              RowBox[{"{", 
               RowBox[{
                RowBox[{"-", "1"}], ",", "1"}], "}"}], ",",
[truncated: 235,307 more chars]
