# Supplementary material for: DYVIPAC: an integrated analysis and visualisation framework to probe multi-dimensional biological networks
Source: Sci Rep. 2015 Jul 29;5:12569. doi: 10.1038/srep12569 (PMC4518224; doi:10.1038/srep12569)
Supplement: Supplementary Information [file srep12569-s1.zip › Phosphorylation_Cycle.nb]

(* Content-type: application/vnd.wolfram.mathematica *)

(*** Wolfram Notebook File ***)
(* http://www.wolfram.com/nb *)

(* CreatedBy='Mathematica 8.0' *)

(*CacheID: 234*)
(* Internal cache information:
NotebookFileLineBreakTest
NotebookFileLineBreakTest
NotebookDataPosition[       157,          7]
NotebookDataLength[   1902326,      32741]
NotebookOptionsPosition[   1898132,      32604]
NotebookOutlinePosition[   1898573,      32623]
CellTagsIndexPosition[   1898530,      32620]
WindowFrame->Normal*)

(* Beginning of Notebook Content *)
Notebook[{
Cell[TextData[{
 StyleBox["Supplementary Information for the paper: ",
  FontWeight->"Bold"],
 "\n\n",
 StyleBox["DYVIPAC: an integrated analysis and visualisation framework to \
probe multi-dimensional biological networks.",
  FontWeight->"Bold"],
 "\nAuthors: Lan K Nguyen1,*, Boris N Kholodenko1,2,3  (* Corresponding \
author: Lan K. Nguyen: lan.nguyen@ucd.ie)\n\nThis file presents the analysis \
using DYVIPAC for a model of a double-phosphorylation cycle, as explained in \
the above manuscript and given in the scheme below. \n\n",
 StyleBox["All usage of this code for any purposes should be properly cited \
using the reference above.",
  FontWeight->"Bold",
  FontSlant->"Italic"],
 "\n"
}], "Text",
 CellChangeTimes->{{3.638171118948369*^9, 3.63817129633319*^9}, {
  3.6381801839442863`*^9, 3.638180238691978*^9}, {3.638184269088954*^9, 
  3.638184274206545*^9}, {3.638186184213057*^9, 3.638186184522513*^9}, {
  3.6381866555403147`*^9, 3.6381866660485907`*^9}, {3.638191463131606*^9, 
  3.63819146841151*^9}}],

Cell[TextData[StyleBox["The Double-Phosphorylation Cycle model",
 FontSize->24,
 FontWeight->"Bold"]], "Text",
 CellChangeTimes->{{3.5534084342898455`*^9, 3.5534084643215637`*^9}, 
   3.638083561076539*^9, {3.638180315969407*^9, 3.638180324886113*^9}, {
   3.6381842323101377`*^9, 3.6381842509724617`*^9}, {3.63818663398177*^9, 
   3.638186650745126*^9}, {3.638191440558815*^9, 3.6381914506597977`*^9}}],

Cell[TextData[Cell[GraphicsData["PDF", "\<\
9E14ARda;S<:9LCUl^G[Yo>Pd<C62S@P<21_HVX:?3`P;daUKVMdJ20e830PDR0_
AVU/M6Eb82m6K65dIDAUHfmTIB0n?PYcM79UHFd:N04mS/4>PS0@A>mlaI`mU4jQ
:I`e<MkTi=Td:2JP@_GogEIXm[3KfIgGVM5QQYJRZd13;3d^N:8l1^8ND>jUn`2V
2Sh^C5b8@jjWcEN<JM8H4fg4P=]^QM=XAFNKM6fDYAG_:TGKGm;:/G4e:BP9];d4
>:A4VeJe;W_8E]GFiM3WO_7mno>mSUPNV8_<SW5[nE8KVn6EJN0WU:N9>;`TJoL3
[58l5@YUKVAcM79UHFd:IFiTKf9Z2SDP<21_HVX:<CHf2VE^I6mRJPXb830PKf9Z
2S`l82mDNG1U82m@HFMU82m@HG9UKW@P<b0`858P;e9ULfmeLV=ULb0f830PDR0_
@fm^M6E^M7<P=20`858P;deUI6UQ@Vmh85/`830P<CLc834b<Ed:?Sh:IFiTKf9Z
2SHP<21_HVX:?3`P;e1bKf=CIG@PFb0_D4A682m9KF5WID8P;dU]HFMU@b0_BFeQ
IfE985dP;d=_K6mbDg1QHfDP?3`P;d=c<B0g830PDR0n?PX_AGQdAe=dHGAU83`l
82m7Lc4P<C0P<21B82m7Lc8P<C4P<21B83hn82mHCf9ZIF=d83`l82m9KC4P>20`
858P?ShP?Sh:IFiTKf9Z2SPP<21_HVX:?3`P;daUKVMdJ20i830PDR0_E7U`IB0_
F4mRJVESM20_DgERM7U`IB0_BFeQIfDP;eMYI7AX83@i=B0_B6EYIfQd83@`<R0_
BFidIG9`KfaQM6D:M79eIB0_@fm/Kg9CL65SIB0a<R0`858P;dU^M6E^M20_D6Eb
HfE`M7EQK20_DdeQLf/P<C<P<21B82m2JGAcD6Eb@fm]L6m^IFid2SPP;dIYK7AU
LR0_AVaQM6E4IF=_I6DP?Sh:LgAbIF5]2WP1kId9/1e7UJJC2@mhN]ad:fR=NDS_
VG1<dadJQQQ6kG4`2R=QBdlbhj27jF0881`@Y/L/`iQ5UVEIKVaX]WJ3gL2`==Pd
IS6K=faiTaOT3Fnb]AVlh@flb;JlP5UkYW_V_iEnAnMUIVEUeJekZn[Foj;RjMC9
TbLc_caiU3M_gO/nm27nT009T009T009T009T009T009T009T009T009T009T009
T009T009T009T009T009T009T009T009T009T009T009T009T009T009T009T009
T009T009T009T009T009T009T009T009T009T009T009T009T009T009T009T009
T009T009T009T<382O`oHn`elYKH00V@00V@@8R0i64A@UH5^V7Z5[Q^IG7Oa]_:
BF2WB804mQ:@Y>@8NbgB9:VNI]i]:aV/5KXm6?JN14RPn`BLY>CLUQZOe2eEZh_6
MZCo?7N/Q=/^SX9m9P4BV1P2TWjMM2CjDR>]EZ]D4bdaoRNEa^fXFm8aMX<4B:2O
1>Y=_oEjJnf<f64RWj>7?AUbJnN27B<14[04b^HR/AM1TmA:TJfPcAbid58<D55T
affNgVT[h/6gc=?8jH[fUVM<?@V@00V<PH3>PHG=JF<]BdF]M6BkSaE;:l164Z?H
FhffU::P04_Occ3=jJImFOYPRiaKgihJ4R014QP?0Ie>8be:e]:271gKR[K8>Y@R
KJomJceT58W6bNMFkcQdK_DXa4neiW@]AkJNdIKXPfe9:@DB804B61/1Y2?9Q4hF
eGd@6jf4K;>IEDYVPj3=[1kYEb/U6f/UI5nOieJji7PN/SVW?oXfdSM]AYT4B804
6R6P/bET?jE[PdP?aLbalOFnAZ[H8YfOlhamBn_4]oLeTNJTb162cDDl>mEiB`8T
@0;S8B1ibLmJ_RKH9O7PU8XNPRf:>1ASLN9[]1?a6K4_eIchL@Ai8J3eNGgC=YA9
P0A8H?`4T9gT<47bI6;:bS<C_Nm@5cVbS5gdX[52^Uh/8h;Sg;VERXUjahbg9402
9=080BNOijDbYfmiIZ:7H:]HSNae]H78h]cGJ2LX5L/l_OF@f9cS3KOBPD;1[d/=
2I002CA8@6L]M4=^heg:<a<m1>]1=767LN<l9kkNejBd:cIB_E2@:QA8P0A8X0d4
M=I2On`]M[Ka_TT]adcd46bAJ1c;h6fNLKXncc;HW:nDjWV2_93aje930RA00V<P
P>`DK4FbURfEFmmNJlC<lBUj<OHeCQEm:lIJ2CUM;iH@72M3gX[W8Of`>PV@00T<
@`2ib>hZ]A=9D3[eFC=kk2c6<=0JZBP6EQ2mMVRE^[[D/TG>[Jk[^1G;R3jm>LMK
o=JjmO/F[lEB4R014ZRGP9`?81eYfMkZ]RA[RJG=`eI_;LE6Eh@/NPQB15Tl>4eK
NfgYJ6bAEN:gF4Kd<4]/c_4F_lg[@k`FBdV014RPMP98Adh^]KMn@kjUCFERVIOI
A0m1S25X_LSnGUf:M5eM_JaN74;`Vg>laFo5EMb<YBA00R@`7P:BU234FaC;^5VY
D_5If7XY]gW6Hfh^[a_DT`09T009T009T009T009T009T009T009T009T009T009
T009T009T009T009T009T009T009T009T009T009T009T009T009T009T009T009
T009T009T009T009T009T009T009T009T009T009T009T009T009T009T009T009
T009T009T009T009T009T009T009T009T009T009T009T009T009T009T009T009
T009T009T009T009T009T009T009T009T009T009T009T009T009T009T009T009
T009T009T009T009T009T009T009T009T009T009T009T009T009T009T009T009
e4;0c?o9lcWOb^BIDDl294029=08PI@/kMSPeWKEdCOBOcI:0RA00R@00XD9fC6`
]aJMDdBN94029402CA689fBWE6MbM=PYKFX8K9L4B804B22NT9eBg6YRCZT^XT`2
9402931>0Y64k1@iVAbMM0c6fFffA@8T@08TX0WT9FA7kfMbkH@b2I002I10/`BL
Y6dkhbS][Mm?ad`<PWZ]54/:94029402]A3@>AJbmNTXANndj9Q9ZJ??^aEk2RA0
0RA00T<BL38]_3TJg>HehER:VJ>?g4XE2RA00RA00/<@R6AJFaAak]@EBdLO^IDZ
54R014R018HQ4<VdDYCWG`b/86J>GTYm_EBQ@08T@08T<0`1?l46=L4V74^aLOBh
cB/B?@DB804B885Q2?R9=jP9=^5HRTfN7PJA8ZU>P@A8P0A8X2`19k]6KWg?S[4H
i>UQ42VBjQA8P0A8P0C:4W2bZkf54eo_NgI/a21?kk^E:QA8P0A8P0B68N0TG]b:
]dRA]G4<lRZ:7T9N5Fe3V@A8P0A8X2`19k_RESa4RZb=Hi1GDO@@lZYX6lXT@08T
@09U2LBcZe>:FngO:IFR?3d<8TEBW@89T009T41I0_7/jYCRE_]gBZDXC`n3B95D
Yd029402952F@65fM@a`:ddhAHEj6>AETKXDB804B804:Q0Xc:j>0FjU5JNXD0n3
_2YBU`89T009T4050RWIeK71[Fg8dD_[NGXHA8ZT>PDB804B886b15:bZf>3Fm^:
XiNVlo@`R1A9M@XT@08T@09U2BAVej1ID8T>i>WSAFEkCW/B804B804B804B804B
804B804B804B804B804B804BJ930iLILV5gOcHk56n`9VbH14R014ZQ00<TK]Jhd
i_[/PX1KndIW1Fn/@P8T@08T<7h2T[BA`flgiTO6G:FB^LgchnlEFb@14R014RQ5
@9;i9LI/<fJk<INYI5k:5He9P0A8P0@J8F0c^MenOgl^VEn/T[VTnTJjadI9P0A8
P0AB24PbQh3g?Ng>O9?FIXTmaAE]B804B8046R4`?fNK/nJBnOU>0O=i8m?3ATV0
14PPSH2C/klnUlc?M@ZHc==hdXX4B8046R7Pi>b_<ITg<Pe/U0A8P0B68i2Gc<ma
2[Pc7hhcJi<02I30B0Th>O_<^IdiToU8/M<i2I002MA;P<VlGYkdAP8T@0:=460b
K`@k6bD14R21NPT`VMO;Tmi8P0A8X142C>J=H6NS9402950_0BKcNWWB6`V@00Td
@X39_17/K9@4B804jRG0I5h_CgXS0A8PPDH8<9TgPYf=TP09T42m19S<jnE9KbA0
0RC@204VldJ`/e4B804BZ9L0TgVm?>V=14R011XQ`6CN27HfBP8T@0;e4V0b[iLW
_I402I108`BHc1_1cTI9P0A8X5h2C>KelZ@g4R014VR409=i8mSI:0V@00WDBh39
_5jNm4H29402SA1P<Vl4>a/U0A8PPGX9<9WGbi?NB804B:0A0TcVSF1WXbA00RA@
;`4VlgYidQ/9T009=4:0bK`Ak6bD14R01>XU`6AN;dmj8`4B884f43S3V>g6k33V
flJdXCo/0`V@@:l8f>gUMhfig9S[/]l@N2DB^<BHka_c3F>@bL5`Zc6gIYX_6o<e
Hlhe1PJ9[WYUMVF6iL;/Oce4H:mF70M;0R<RH9LBUQGFeag6K>>EC>2f;7_OK<be
aUaVc2IS;/P^2<SQeaQcDfH0<e9e2>3e2n1LK0`2coj<:;cYUPAj@T3F4MKD3k>T
Q2F6/`9N:@B@YK4?_lFHjk?o2Y73clh^`<@f6bmcT>MQ0;<DKgf`@DZgd11Vf3b0
6d1Q[DTLmVCMLIPTD2n1ikI4fFY25[[AV2^b8`99BSHelGN4`7N<nJHaGcGVRlJL
J/`Yf@GQliTBAC28E>mQdON<>BmkoH9<_/^HcBZI8b3[SG1j8h6N491T3P47_5QF
B><Oe5[:930J0RO?_FI1e3To?EUm72H9e4G0FD6WIjNnN2o_I:N0]b@`0P8OWW/g
hE;?NEdACSlTd1<2cQ[jDWIjRIgibDh1KdUP10A>WT_V5leggY?Eaf6B@8d4iZlQ
laES]V@W;Amc2WQ;0R<P83]ck1nLWaZ3W:i8X0l4W1EdI_Hd2ijV`i]go261DA?0
WV5[mV@;TgTO/Pg7>582cV[mE_HLg@gIHaQ>4Fm9X7H2Wf@b7nWbY_<n4G2F9cj1
SRNR/EW2N@]oB63D1?02T3_c?^DKSWF419cERVA^?j?gEJN0]b@`0P:OWT_VcQ^P
J6Z4@DoG932919`5RVA^?h7hEJN0Rf/BIknA<NW8nRbCNB=c`4HWTH1NFI0UVN<k
XibOBA`mam@00AeGC>H=C02KW502NVE1IS:Od7U^dK1db36I]fQRf9F>4m0[RlVl
hi?ISNk[T6<bklJL/IMM8:1G5Y=i5fJ/lggD8LMTg_WYi01J@d2_;2KceTc;97M4
QabCnBC?=<LfGP9jIC6ISiMmCe_C8LMTg]<Ph;17@42_;2Kc4@2VBiN03STVLiL>
kdVP:P6m/YS<Ze9T_A84M<PaVIL0Ae<BR1;@:h_9?8Z:QOD@d277I5h?DgXQPKVo
^RS[RlnI<bQ6CD223@:CnJQYdgmo2>RE1IW9_3mCgmA8MLPaVCLe2faglPSXULET
?WWcfl8AjI1S<VoQ1;5;7BFPEaJCNDLW/E_MeR77I=j]^F=_fda0[b`VlcK?e<Cd
CHLLToW4C2/7dSP1_K:Hc1^OSSid@8LLTgTOIYaS70l1_K:Hc<O3_>N]j91S<^mi
<73h=A;@:h_9_4J`M9E7@8LLTgTN9NY9X2`1_K:Hc<_BXgd50S[TV<`[06@E4PPB
d2^;bCb8R<Yj2NR@Hc:_UbfmmIV0GUU<iWf>Q;6=GHLLToWH/;>QRBNPEaJCnLA?
Ma/6Z4>>bK`=<l8nC0H1_K8POlnHkMW5?nPl6O?K`U7XT6<bKn44/D]M9h0UQR7P
^eUfI=NIfJeEMWeXk7l;2MS@>/FHFhgII/`5LbUN^/[H4a@DB225`2G6G6k<ALJL
WEd@K/Z^2hdi=k^PP@5^hHg[:`DYKB84_Y^54j;^neUdWFo<3LKLJ<aUfINl8@PA
Ki0UgQQb4IP/8P5=h2aS[/aFdeFIP=mGIiNmgI8E`N1[C>JJ6^FZ13i]c6ISOVP<
@P]aQC23P93kPC5GI;O8kE1R8h4FT<WaDkDYeR>1GQ2`blCn_]RHjk?eMIdaefB;
Jd/Vh1J;3TGH;06:E>T580jbEP8jN;0W_gH^gR0Pf70QWd^lHMn>W:moJ^d;WI70
A17@:fESm/8FAiMK_0]:I?9S]3EgBQ<E26<JS8jP=fFW:;Mh`HK`^cWKWgmBFfOb
V7[9ITRPP`BLiH;g?K57TVdiUQD^g4;i3hhYTgT7Yk_a;S]1Q8MH/1D?a]/iSVUf
fgSof@4BJ2d1IlFl9G]3b]VLhaH[j`S7U<Vl]I?JhXhi@K@/Nk_CfIaSFgjYmc;@
EVcab=Pe4VRHP;>hL?^5^JghUVaKKSOZWo;]V<`KW[Y>=^o74@kg46Vb>KL_0ko^
ffFJCXjIWBJ1/A3`5le[SCT_NnPGB``G]^EhR^`@ghk9O2`C=66=n77dYlJLJHa/
c[4]ak/cAoYfVFK2J70h950_0GoMO6I^LfjgiAoc;KRbjYf3?WWcXfUMmQ@Rm^Af
FgjjKl5hje>4L:bE2OQ;Idff>Mlj]bg7`JKoDkTiE^`i0CnFGVK<Ek;=>KKUVhc1
Dbk1Wiicho1988F0_gKnK^jaUTohIITVaBe]B218`8lY^cW7:d5TmN1?d0nE9402
3P5onF1cSSdB?]K1KKW3R[O34o3S3I_cKfDOLgR[GiIYQVnD7TRP3`B22`RKle>2
1Gc[/`la<LXa1/=Z_C5O2QH`gTHi5o@mN@ClIKC4V0=m;EOFi<em4b?b8f^Q<D]m
KJIYXX=/T`BjBR1W6@GDGAdQnmdV0X70bU6eZMO/2`UdPd3>HYZWk/I8f</^49PG
F?TgGAP:ndP2kB:@_ih29NgZ>W_C:@:1N<YGMFYTk2`9=4<PO`6E;VUV06be8`A:
ae=nQHj<V=dTPI4Cb5lU]IF<O0a/X0/4JX^WO4MM`<0nTT3=1?8Ga0Q;JQh3gGF1
`0SS:Mme5l2`Sb@`587ll1m[bE1SH>D^41Q[?>DgePEDk2<9U2>@7noQTXD7_fUj
nG/>F;U^I_KhjMT=<j]?25a[CUbdN_d1:mO3L/5Bo`_>`ii5Ffh0]>h80IWOA86A
eY69ICNK9i2hYV26Q3amj?]WeVbH?_c40`koZk8GJPgZ7[ZfK69_WQ5kD0L1AUXM
5>V310844QOGX^G_WYiM?k?ZQ;;I>f8o<k/1?ZL?MOi<J:a7P@5@eA42/GUEIHbd
S/`W^mTF0V[ea4BLSN3TI7Y=kRHL2GWak3[/eJNF_FgZX2<3el57XWCabV>ce1gn
_`3KmLF[=l8/eQEEeQJ8k4L20CE_<I6AU/2B9RCP4XP]ZZa/gjVU>0TiH?G6h;ij
I]F6AHNm5gVkd8m_/73YjaN_N2lBNm3chSDKL;ZnL>TKo8ZnaQdEkm]7`9leAl=8
JmnT/DOM8>0/9Omfj^2S1/LYoUIlM^>RELL]>^BMnafhg:mE@K??O]=CbhhJk=RA
`;fcmnWE6aH]OfNQffi0kfD_2nN>TMK;^>2PJb1@^;RVUklK9bY>G/D1b?BZMO/O
m<K2j/<H;5cb>VceYfOMeVMVLOJb5Y^g^?<Jj=15O@CRThEBAUYm/>VYG`@:5mOD
lZ?l=3hcNl;R5LO/>of:`^Ye6NbcgaAfo_h9c<bJ@DX_K:EOTm[:dAK>4B>]UO?6
CWF3@7amhGCJCn<hCYUjEMhOKhWkZjMdojE_A1nLe`R3GOZ:ma@fd8eIVLANaZN6
TCJ9LlhaSHU0O74]F7;4h6aL?B/>6FLMMAf9ae]?:Mg_`6GC:mhg<om=F?cGPmeM
_?ZHn;:I>@;ajF2TcG7R_bA@QD1lO@dn/kUVgY<Zf0Vg9hg[c^>L1oo5j?md/6?7
fj>5CkaDXLHji@WXbO9UAUYiXZa10/lAl1NDe^2TH^K`NNlchV?hXgioDgNPV[cP
IB^MPaNTMkbbR;lgbYPH:H7hE3;BAPZOcRNN@6Am3Ek][Yko4>3ZSH^F7AfYd[JR
QJmloOC/lOX/OO2`CM51n/A?NR<3S<@68jfA6F6S4d<P/[Q@==PVZG>E`KIfaO_`
m4RlES];lNJ/ll@;oY=J/6AUY;LC<l]]64R4<hXHJFfH8oJQ^`@Rj`]Ic]V@Cjlj
7^l]AZYdXPSOh:7O6adl_/P]n^PS>18KS3B1<oYiH0^CBD12b1OLKA;>E@hYoURU
kbMA8g`CkHLd6cc^/V[NZL_ReBOPj`8RKZF752X@R81]:]8`RTR_jRYRY5F85UHY
AB0BZn?I9^GeEWO</M55]LR3caVYaaOaA@CaCaPioN5]2X78C3DKJNRldcLISZ<O
oYJA9V`Ye4/P4Yb3Z5=O[X9LEnn6_70P^VlAHfdfS9a]W=K[=dJaADNBROR<m2YN
5?7IWZ;h4<ZFA/KEZTQ3?o>65QU2ZB96FRULSW7Nk?ALke3B]c?c?c^9KeI116Z3
bW8jLme4HBe]?8b<=dKeeccR53gnGeQQag`3M>mi`gAa_7GmoUO@A;[LN:@iOB/L
WF=OnIJAEQTM:QI>Dgl<8QQaG3bmI^lci=R@eo:Yo0Y/MBOCZn]JeFAl`VSaZV?e
5Wejm[RhZlC^JBM[3U]fd_YgGWGQ6KoNOO<o?kfS9AOjLn[7e[g]cGnnk`^N;ke=
75g@C9ch@Q/RcNUEL0QiBZM^QM/nAeZYP:lm;??V]7?jB=AU;gSgOZQclNX=`fo8
:o?AoBc[A=N]9^?QnOVWj1/G;WeCa5EQ3jG^Roo=7eelm^M;1O?hSGmlloWohMoo
ROBiL7A10jW^2ff8=:MG`B4D:QdW5Fik7VVUH[^F/<BLEYRVlELI9_IVE/kkFRXl
@ciTo`/k4cO@[LL]ldZeQ`Xb?S6:oliTRcihEgA5dYla2_K7M^2U<bmijX7[BPE`
DlIhbH2G3kKK`A75UA7PKHPdYg_a/ABF>]k:g_HldTY5n91QRJW4k4c0>FMNS>5]
?[cI9eT;QlKk7oBF?><DOF7`A`cRoR<Elh[R3P];5agj_[eT/VmdfGO1T/9JeT2j
Q=_W?Fl@@EMML<Ho?KFc:mO3Meke1bolOFL/<ZR8H:_h_m/CJGkO74eTM7U5SXNb
]gf>]58[XYJ`k>hiIbB^5QgbUoYcWD=n6RP_cQ?eTGkJXT@o_UVQihP1oV^KmjkX
hBOP3ma4k9dRM<IZg_SOe_cOYgIfjo[X1mm[>nlS3FZL/N]KAYZV4ICk76VUeTGI
/9@e2>bM?^L<QXeECZmLZkm;47mH<f9LF1ALgFFElEK:NW?/hlhSYGR_BWnf:?g8
AO_le4N?:aFaKC2nO_<gk10LT/5K?EQ7KU^T>MgcKh<3C5Oj3Q<e_HfdD]5N:Rc]
[5WnWCkWc0/QW1E<[m[kF3FnhQ]ocB7?^52O7^B=FaJ>9F8`n?Ron_;fjEF1Yec`
]^V20l=?YengnA_oijVMgKZNOO@F2jA`h_:h<M;bb4Cd?HbdD^/R?B`UTgOmW3<_
F_1P1_kVSQ`5he/4/Ao8<hk[2mMh>`gRPhZD;WcUjoBOEL9SW0]NLHCHcmS_HiaM
;aX]809;AFa;S>d@8_>XanS8S3@7B?Y]3b>]E<1KTY6`e4GF^=?WW<78bKh1hdC9
i8/?nd3@;4FYLGEACQVSKn>m47k^DGc/YRaEo4OYeh;V7ioLDBYLFf9/ai8g_l6A
FRDSCJ15:4F:nQIYY@;NLQ?2LL4JMo6Llk[;_YhG8OX3McPaZ?aEi75d7B[=0eFX
GjbNLQUl6o1[i_ea>^@agl?_m^clabMgeG_i[Eafo^U>4nMmlk>nVF<C^KEePg?Z
^aD=8ldQ9VC:2Rf9]4R4A8[l`MHEWmJc0cW_eQYgkY`CfkmO?7:ccm1i:PaW1OPc
3KiIRRJ?F7Oe:J?fKOHon2gjPdGbHPL2m;kmKoO/a?Fk9gOEN?V]O?jdTacoOo?Q
HgdcabIbJn_jTn_k]1Y6V/m:=7W@h_XfA5XT@R95o[SZRTo[FL361F_LXG=>Y75k
oFk?MXLQ7ZG3gm>AK5?iT3a>[=>U3[74faLNN8QnbTD8@iQjUO_hhVnNf366I;iQ
kC^LaOEOeZc`Qn?HA6i]GCfi_SOA<=8dZ:0/[4X9SDMJ948RAOhHjhY?jcU8f5MJ
he;7>0dJjdcnVlNgJHIe7EgjR2I?XkTUbRmIM[C>hB;SHB77`jnOf?6K?C]aoOK9
GGEM^XU?c>g07NOFaTWYSTgTeUJG^MH]>S8SCBPE2PjjU=]V8bdB8I4R?Jijhm=j
;^A/3Jaai3RXEDDhSod]=Wi?k?SeHm]o]G]_<YliK=gNm<93lXBien5G:2mlaN/5
[bo/Om0K]8MO?Kk3i_=8l9L]d_jom^ECk>g?k[YJo=bcHk=EbU:b]f9@:5Qk8FM_
oMn<=46D:?P<8i[68jd`CX86NTCeaZOeG0Yei1E4HI4NR9Ean>oD>SOdiYASDgQ[
3f?a:_iGSfeom]7KO_k8ESCg_7nack`WbFMaB?hj_d^5VTALTfAFb<@J_?30iOXa
ACnI>i_cIo7o;?jgaNKlbEeeGKZ[Uiao^[gMNO<VlGoeIMndb[?WAiXH50Zf^YeO
gIc8kY?TS;CTaB0<hd8K8Zd`CX86NUceaZOeW4SJ6QLVdXR17XREjc[lehe:9_oe
hc]n^G/K<_WC3mfbckoj`bWelQmO65G]BO94EQ=YiTnOXiTnK=iGT`FBnN4W;WSI
2ZWeRmgKOXW=nIjM=NIcL@h1>McNH]G8bY8LO]?EIf]S<BPDK2e</Jh^l/:3SmAo
6Y^AEV4]2<`lX@fAEQPW@@<mXW[SdgY>Y6f=PjlM4YEj85K6hKmCecW9[=0XcV3a
hQd_hIlMI?9KWg[XUZ^fG3:mL^oYb^;3S]eW_bVo<g5=8ZG9=X/S@^T;GkX<gjLa
mNYg;Eiik;Cn/[;3ol[VmYLL]UJL???XKLoR?ea<5ZK/bEgn9IH@D7[GS/fO>ndT
ZcankC^@SN=EH?oJk;e>e1;;SllMY:?DlBlfLL7F`TC[jUIN]?bMdn[?DC7B:Rl7
WjfSZCOB<>?J?fk;1U^5:_G6Yneo8W1[k>CND[LJUiaH>Qj/SI?B7I_h[DgV_ga/
nblN_NfIAkK^g;KUSemgT/dTN885WfCAgDRD4a7ea2`A6/`Fo=]3m_nc=koheNo6
gfJB:L2SN]I3ZFBnHfjK[E/oll^W>8UGUf:af=B=c2mV=[e3Gg/be`n^<=9ZF@]j
=^?bT966l=3n:`AKQB[eaZO]Ob9fJaalkI2Xe;STl?nWMed]eNnNfba9ZRoKZ7g=
SQO_>8mmiY5KWgcXU/LN^>74dkj2C8;=nMA1AnXn9<Z9O?YSU/S==e_hb[o0OjKb
YiZNOVCKcgO_N?KaWKmlH]N_m]c^Gm[3JeN_d;LROnnKoe]G53f4>kMOSU:[4A]k
2ce:]K4H50ZjUR?SKc0=8Vgf14IJ;L_1`I]nFcKB<>WJNHEPZe2Ug_RdoDo4KXdU
lEH@=:ij3onU<dSVN4l=bAcW/DSVNgiflnkkKgShWV_ol4l>aK6ikT2RW0RWKfJ9
m>9VYI8iG7gebgm[<bd4kOWAnfjD3:ceF2`o^?Bi]c/O^?<Jf4P2QeiTFdDl50Zj
2Eo6WmQK/6B=[boDm2f44/MKb2g5X33B<>V>Wk;1Q^YUZm@KWkKoYJS:bmD:P/HU
[dX^?_mdLIGgiY@H50XhOLDI;4iROkikfe>?K7g29_>OG:NKCY@C/OCC;95Qg>bY
AkHm/g_7;akOnN`C^gjiigKod]Dom^5S]@5^YOBZBklYAJ:4L<Ofbg5IcOJK=/7V
QZ_?/KNjb6[4@j5PkF_lgLl@BQae;I`;8`fC[Q^Z46`EZ^PP73hnKOm;DBe<Ya43
SJ_N`gmYE2OcYk4cOnRFg@oLl<Rmen^VDnA49WdfBl4H]gWjdNdoOfaWHS:gdBjI
E]8bV]3[B;N8aB:;m:;ccX2<gmH0/^AidHSc^:2K65k^L`PUSWehb8FAQQWG[E@8
]PYEjXe?fomBB0]OQ4H<=2jla;1_CZeOn`jYH/nMX:ol4QRW[cR3oLES>g4HRmMF
NajjmK47KlK;L=edXI`8Y>MVQAP;3IkN_N<Ic1CV2k>figKodQhN_^m6KH1K:Cel
m@XY4RF47fno77ZD@_k/JBM3oVRfWgokfohkI>d11^:QD81aGClm3j74h@m?^c3B
<>VjU@[1EZ5:_O5Ynel:ZBCN2X;6QG@mRSNWT<a]?TLbOnKAkDlmL]/C?m^:O:jK
S/^9=6P60W6BQJFBbE>B^ImS]GlYeDZkF6`2?fk]>f23=0h3J:bm=QH?QH:^=Hc<
44XW<0aWe2f<=4bjK/:?PF1YD2UePjEJFFmlF/n9B:eao1EX_5@?12laL=AY=OOO
N@dZb/]Nj4F^d2P>H?7:7JoOLAj;/k8WTLlO^UDg7I4CDM1<24AP5QHmloQ>G3o7
O>fi?GQY3ki1/5@[/EQ@jc]c3kA0]ZDGWWN6mJJ=OOmi6U/;17Ce/[80Y918X2aQ
KElHJA8K]YHomMZKU0JElE9MYMkh]9i;`HbWjgRY7PSB]FC/h@ooMK]8iSZOhkP<
:Edg7I@C8M3<9a3TVJ:dVGcDbOc:^Cf32;OM]<V^>=e9FH>5PZd53[Yj^^`3Y2JA
@3YTak8`dS3Y^XXO0l7BX5;Z1T^edRIc2D/AZ/FWmEb:Y;b8Z20h0h47ZmUdgQV@
lM_N@/H`]G6Y]_2JgEhhS<G;:e`h<M?NO3VA0<gb2?Q8DcA8hi5<kZb_NnnlAYH9
Q8ODVCT>CjA8]f^E4T^O>NeTFbZ^O6?a4a5/;J3@eA?U?83D9a98i>bH5DHJYU]G
T@RaHI0BK1FZF>MeaJO]ObV<YO:ZHjaaH@PX[Og=:M^Rc^M8jKQddhjL>7bJ5A9`
`1KN?_?hkCmohTNABg^hO/^if_;F6bnBd/nLnR4Y4RF4X39?;lJ5PVg2d]3=5LZ5
06V@B:0@]F=@66VHM5fU@[1EZ2:AYY^67=B;<Tn`CTX1S>aH2X]dWi7<HBm_CT6F
=jN/7feLj3UXH?lk][ne=i4C1djc/PB4L5c82d_AjnY7_Nf=XXO`T@n]Tm8[;SU;
RT@9@IAfcf2;D57d@F<YcA=/;Le4n`W:fYQbS@B2]7eUgUAZ_JiE8MPZE97FJhU?
fom4]]HhV3HCUAZGCNJe_cWUmbBHc1>7C;>j23RAIVnOOVaGo=810oV<_co5fT>@
XSFc:k@CdD<@oEnOO:cXa@U:AJV=YEJNH6_iI;@gTGdcJTI:`9TMNi/gUEX_DfH5
RI?4H4>]/UFTmE[RdgHkTJdem[=U^/Ij/;m]<YLcOa6Z7OhGmT56Z_^PiD@8=:]0
@7?FlU=hg2QjJN<e/l_e[LRK;oZjMR9j2:8ojf^O4Kff5jDfUUYiPZeEb44keg9Q
AAYD9Z0iJcU_:[ENfeL8]PYEY?EJh]?f?a6M=IJG1QD4SL]Fom6f:j`BaiiFn<TM
emXRgkQ2Re95Nd^A4iW@;4:PT?<NO4@GGhKfj6eiUoI`ejh[e/bnFV/POoT;7gOZ
JP<Y^VcCVJ;O/OERdH/BPRP;1E][V87[MR=nF9A8@?<<bXFAQTWG5B/4FhDZ4VVe
a:O]ObURTQh[21ZGE=M:b46m::/9N?_3JBGa=Y4<cA`2RGPOomW=mW[RXE^2UoH3
Pg__n<6YYfbdbPnlmndgGW>>Gl^YHPffgGBQj7DEDD;@n[Q/JcU3][OJHBTij8g:
@P:9T0/S3C>^GN6f@[1EZ68S[IKh]?d_96H=[;6Lle@@=2jYSS=?dN?/B?BRQ23:
2/9C^gORd]k:bXUlJ:KS90ob0K<K5Qchg?NI?o[03gLoN0>^agijHo3BCX86SBQ]
[ocYe[f]9_/nZHT@R4<^5FT89>d]<JhZE4WdG<7<MRJ2BaMIHcWWZB3X/D_e_ciY
[NQ?on;OR5jD44AIEWSbdNfhm/amJ6S`Un=F[U^`]?BgVV/>U?<8j2WciJWUalcH
_l:ci[WMmD<o^OKQNjmmi;k[L3ejooGnYIghYDeYK:lL2;Z[T1UY3YmjKagJcVf5
B4</JBN9XEFQBZ;W2VJf<hVL[K6Lle@@m=RUnSO?o3_Ahna8m::48<Zb0/k:WWQh
:bk[3G_2VL=?a9l?`6lT5_cehIWIMM<[SYT^n_=3RHSjK:KWbiL?F;WNT[O`Woo2
oF7ch=don>WMFgifciJ7OW8e[XO__LJi]1nWZ<5Kfb]W[WEG8C?B73hegSZXWM]Z
THI`dWhBXj]2UDC?5La/Ia8iFn?hLF:lE8mM;2nih2^RamVAj4D9@IBU17]@m]Q?
Km[mh4gR3G>=O1:lI]I/A7ZOWUeo`>X=o^hmTE8?cHA]D9Pjn6Q@5N23U;ib_KFl
kdNKkkoSlPO__?:WM`f^WmemUG=YQdiAPkNfEgZRMCm5IZAYA;G8`SHX31=Y22O]
<c6j:UA9m5c1c7HVTK<e[W2H8eGdf4Eif`gWRejD44@9@N_CIG/NnlSm?gch_[f_
XOIM/6AVmDK9;F5QcLImYiKY3UPi4EB_c7a:FS>clSSIT0<eo[]LZ<jhk]UalKfg
Gg[OkILml>?=^1i4HYmoJEM>DH>gOS3XOX[<B:]g8@SHX31TY26L]=_4j:Y@9M5c
1C?KVDCVe[S2HDiCEG0BRb=I7<cnm9j[=OI5Qa`Mc^7ISQg9If[IDMYNi4A@?C4C
;45QJ_UAB=g26EBWGo=nao:ZRljhIlNVWnbln=iMUmagnbGgonQBim;fCU63]bmh
`O?A<Cg;^YmJIZAYBYEUSMBGJhTdQ9?fW1QM5JXTNZiPiXMU1;S]NHG3W:JZh1PF
ik4hUGg`[WV_XC2@6IbUi1bfC1oZiQ`mIA4n_B[BC1aigjVUm^lJ2n7Yf@d;Goij
a`bgWocH1nkJM_kM>bjhIlN5?mUihKfk=SVG[^8D=GFknH8_fUkYjMKmM6A6VPIE
@GIhj]/J8`gQY3dWAUN5:XVNbiX5`c92foJl`V5>DeE`38_cf0O^^09W/aXki1Nm
O8fT6RgPM7NOoJHLHnLfPZP?A@h=igKA8GliLoRl4o;5:mk[f<S]TFljhXj]imii
fgUggGKngM_>_fOkmm]oWOJ9ikhI@<neS<PG66TJE2WIQjTe4amYYMI2<2`S]2g9
2XLiCEG1<Ncm?mZ<8eVlR]MQH>G5QjgEJEcTjCDKmUoj1]mNJb:DAUZTnf3UTCKW
>oLk81YoVkAhmHHG;CU237cQQKoo[jnim?@k]iicejf3jnkKcVgi]N_6kachdTEf
81Z>?cB]jEJTjIi[FHmg3;9^fY7k46VU5T9NF4JVbB:mM_>I5Lic6ZV2HeQL>9;5
`J`mD=9A/N30iOY@Ei:i5B;kBN/T0VYdAK[oHnj6gkCFU=XVjHX7oLLU?kkY^gOL
?;S^_>Ek;Kn>O]]oULk[FAIUD>Q@Y0Gk;dXmi=79dUa@j4VTUEX8NF4IVB?;m]>W
75Of?:LYNac3h/9ik2GWOChH62mNoRk9hH]Nlh7monc=nT6G`DW_dSL5:hXbPZ_f
8VUD2kFghS_DcOUbQFfBhnCeAbbolO;COgcC]m]lKK_fjooS[Gl^?GLXRCi?j4ZT
iOGOjYeAeghKKkdWTEIZ5LC3<S915_GKg_:jDXLicA[S91KW/Iojf0N2LO9kDd_/
iWaVmHKOfomU/85VlJ[S9<<?W/4hM>l7E8=>8/CZ;FZTmF2SXUadb3_CClRUURol
dH_nh6loo3l_o?HY]mo`SKIMFcImkX^W7ONWOgb0M3/h[E8J5;XBJKKcNX1j>5YO
^j`Kl^DnA5ZYb4l<bkaY/XAacWWmiElYMJCCX35>HWONl6diioB3I>Xo_afYNn4[
od8G;C[TGLkCdE<7QamFU5Yid>[BBd>>D9MoghoCT7>kL>W[YeM_T?oe81BNT3/N
>W7kP^OoBjNO?RR[LLclfji4VS=0?A2WZ:iKgH@_mbCBo857=>UQ6ITSjolo;Oeg
YHidVSGF1dXnWggfGO2BiNodmBmjfBbfji:/T=_aZ@Bld?<]]BJ2K/PRJ@EnA8H`
Y=]PMNdo:4n_G?_L]jcH9o=GKbalRb7XabZM4DD/6bl:hQ9U_7]MRC@ISQGdX9bR
hFnelj3LfdP;d/QCEY/8lHIccY^^>:?DlLkhSId39NUlXX1W51OS^j6bkg:aFAe7
2WSo9Ejm6]Qh;MdR;9gKN=eBYMYcD7HnX04/dj_FkgMPh=>b`NZn/UCgFVk/SbiA
dii8/hB3gJhGO[09[FBTe@/lj4f0Mn^LDkYME/33MCQ0T2gj87g=SWF;[S_/[kGP
75ECjXIlNL6B8ib?0^6Io:UG_MFgC=MDjfNKJjF?gKM/?=8/F;mSd=C;?=R4:1UY
mM:>Na?/kACl0jGQncUhodEmX`_N=/Eg;AJjSF=<;9EFa5hd44@iS:0M1^GY5NoG
Sg7ReLZR`miKn>VZX2]A3]?Qe]JEdEDF6X`dBcGBln6aAicK8TKJl90[N2RLUiHH
58IXHSmaV;18?NR2;OYPJkZlh8eA>:o0EZ[X_/FEDUY:d?j3<[hLN6IfkeN/I>LZ
alLo2QCdXiFUN]PiHcgBJW8STNIc3WKN=d_D1;eY9B<]TBC=M=P<8n=Ph@2eALnB
foZ5AIlHAH_EYR2UZaDlYkS5oe>;eEOGHZ@Hn:9UAjODSMQDj6fgZTC6GZYXc96F
1mWYLiiIW]jY7[aUY>GAXcj?@32@:RQa_32mhWgcgQS5gkU8N=H5KNGe;DnOf;fl
j[hnaJ7o<1P6Rb7_>of:U>Yi=WiW9UFCAj2/OYbAUSLGCYocc7bmDc5hbdSc^E6C
B20HDMFDPMO2Ph?df3L^jXIZk72=[^akCo[oZNbUakYQWUNaXdk/i<BHjKTNDQi?
Y5Wbj:Xc1DkWWM;P[E<UN<]82j:S/QB1H6QEE^iod1_aZOo14LCLQA?Vn9OXj[I:
mEb<BgW@aQ4I9dF;I]OYYlNc=7kl`UL6_[Xfh/L_TVkgCO1A3:<ICj@EmS0bRHEe
[@4S;L:@AAD890INXQU>T]f3m8C_0M3>B`dQYJ:fRL]C1an9cg8j^o6If@e3?WIX
6bde[XTdS/<_Fc[ZB8_g9cQ1lBZjU94F14QU;@AdY0dYhgPCCn_YaaL7>m_1gk]L
EoRiDJOY`Z5YNff/mBWbh8fWELO;J`X[h14M?1fGDSe^Xc]6>LjZE>U88bgB4cf9
4K=P4B==dj<l1P;1>2bUa5^4PoM6ico^<WQ2NnDj71:FL^DH>l=gB/_NCZmh3i:f
VlIW=`co/0YjhWBE]cj1/_?Ufhljd_`FZfTHJOk/Dc<f0]F2E]O2@U^lo7li1bo8
W<RO:AledZkZUO7Wbg4`_WS=_4=nM6ajeO7k7oBFF]XJfcA=@4?30fNTCD0HL0RS
9S3l@/?;HJAdO`><G8Z<R[`jO1>97W1FRIL6<hNk9bYI6Ulgo5^L]Q^SWY59mIlh
RA4cA]ZTaPK7EB>1b0Y:;l8A]??4RcgO`9^<b;4hCTagELYbl7kCXF_modg/J`BL
l0oo`:7dYdKVoG@U98LA66Wm31j>>Y70<8];elE7h94ooK>G`OIhcHV3K;mb?CkA
[:]DT1L]OcOlh6e=obaUd12N/EVeK^ZP8b]hcZ^BR95VQ@Cb29OE<m8:DM>Pc`C:
;ZR8?Aki`gNl31idVG/dgA5VEYd`?K_Ni_KYiNm1OPij@m7P>_BHVMUe/0o^`<Dc
C/FaKL?[lJ2[J/Xnal?XaUi];X:e66VSVbIjkSB1h7ZY[<AKElSBn3;`jEWgZA;9
`8j0o1o?f:kmk0W8hCRg[o4haHjgdo?Ho/iG3ZYPADIJnfNL?Fb4@72m3:UL^>Ae
FF;71c1C4k^C]nDF7W2@0Vo`>FB_lZXgP[f7SNKa7dK?B>]Q8778L@;3;:QhGNbR
YiHMQBl4`8GC6;a9>WROM?jGd0iBmna6FcCHffO6Z;GOPL_ScXL/SC=QjBP833UU
TNZ<]57<5gefU41TYDaHDDLWJ6:j?F7Q51W>a4`I1m950Y78W82R;/k8Y?Ii0/8Y
<XA9WCF>Zg<48U7JdJ;>CD5?>]cAL8Yd^bLCaf5fRd0THS]De2gVoNa]Ql8Yd]En
cQe7gB42TNQ]NE678;>[8=3bL8YdSm=70QdR48WT]QEeR2ZkjQ=XFcQ5n^=gWQXB
j0Z1B62W5ae/c1_C[J]JMPEYWo]IMFi;el=gJ2h]GBUFXLnca[5?685HX4O;mS?V
2lJLHlb1DK?:QA?6^@o3ZCcGRADAJNLIlcUSmTf/T6oFQnWP67];83o``bE_=FJC
<ELILfZh_;Zf]e<`6@>_?_55=CnMaM_5aR3fZ_e<1V6>PP@B2J@/4g`aeSlHLkda
=aUcPC7;D^XDfBAfSfIM8E0dhNG:LJIgHAI_efFa]j1<kJh@Hcm9X5h2:J_T96<^
=NJ6k<;V78VmlTnmWJNg5Q:X71^jh]N<nD4FKcldiQ9S=^ZbT=a23^`B2HbI@6QU
c=>]=>JkfKIlRc6h/3W7:mmBgdDniQ6a^OH@V1M9bCOhleOH?=bHaM_EaV1cOUKd
WM3fS9Lm8H6F4?1G6c[f4F<fIg/TI79Lf9mSLoh=ggBnYRDSHSOJ@f1nP<C^T;Zg
6??3k3L4Q1`fihQ3S4FZ]FMLk0T9]9b0GCG7c6g;/D72/[8G=^LG6G>d[:]/UKEl
>>aN2`VX2=X[8^B@^^ffg<JKgIbOKLbJ>J/FSXEM8X5f4[2;1Wg3M^Pb]BfgRd/f
ic2HFej3GA=oB:0J0Ae5>=?3BcoIUT_88L>O[3KWeAYR;A;X6`6k^8;KL[^h/3W7
ThZb>NlK7hjgGP8fg_0K8HMgI?Bfg<JKgI`Scg=cGRmiNY]/0WIUHHbO36g;kN;R
iWbbHf2LXk?aQ]mX=;P]Ui3SiWbLll:f9X20GEaoWceB_/>HFhgIVVfFl:PH[^^b
FfQ^cmhHoLCLDYb0PG<8SA2HRb23F<9KkHP[A1L^A9X=>FcDLH/hg6k<mlg0c?hd
dU/fBP9M8C2gD<cjK>5LVOg62/8kW]MVjn_b>LdEfDW;IjE29WAUV>aWN`Q817di
RbSTLl@K;T@JlSVR3YlN/QY4hkWIDHaDJLlXf1<BJ1/1FBJ>/=JHfhcIE_A@H]^6
`ojdW80CI_[f[2cN/25oSmK>Ue/n>WJ?11XT<7n]k;g3AQg;2_WlFg]e0JW1W[?Y
;Q88a=2LjS]I_>60i@=c6_oO;PjIOBJ1lA3`eh_EO70^VF>9AGk6ddVf<S448[64
=d>aND0b?ckOJ68hL20TD3^1_7GcTKUTSRDFnJVm?g@hf@@R/HCSLI_<ClXgVV`h
71d934<PKmfL<YO<lAGCTImQVVKM7Q:8a18RcBIcK2CbOWY8S4<VPG@2`HGcjKUT
OWj`N4jIgPX]BL0BV8/Mmell`F:C>CHBNCmTB08T424@G3ShPbof3E0//KbOR4lF
TD0NPKa``SOWffAnJXi5WT?ZBH04Q82oNRBIHhT5Oj@^1A8XBb0HDGRlg2Ic_2[d
OlXf@G/Bj3<1_H:n<;Lcmi=iWa5ak3DBd?46>I;<JfbD[TRP3`Cdh/:Wnnda2iJH
lm<751cS60PhLBG9o;?c2lK@4cI10Q=6@:lQ9_<9Vm`F3TO76f@VlaK>4K_DD@9j
LC6IMg@B>mA]7Fm<iQfJ>7Jeo@CdhV8bKomlMKf7>]jHc;/nVnaoZ`SXaLETgZZY
VLS>j7QS<Yo8:NJPVR:P5aNCNE>cd9mfMK`aVOMWgSWB<A3@Rh_9O0c0Nmj4SSLV
lih70hMO;`6m^9S<jfE;Kch17Fm<iShOJTRP<P6m^9S<:f=TaD@2>]jHc1>QdH`4
DPSXaLETWT:<=/<@d?76I3h<BMHU0HN0GUa<iPhLg]I>@<LKTgW]N>V`c`CdhV8b
kg<TS6O/>]jHc<O3W:gdQ81NG4cV?IWd1XNYhhg9_<69H=>CAd0_;RKcbI_O]Xe8
aa^CNM]VQogY=06m^9S<>cfEWNRlSSLVldi<6C_I5@9jLC6IMfGF^]]?7Fm<i]fM
AoJlQ@CdhV8bKn44CERGM;`aVDoHi78hcA;@Rh_9_=Vij4?[>]jHc?/`hacSf0SX
aLET?SK/_Fe8aa^CNFo3P0<O1@6m^9S<Ad6H?SD17Fm<iYX<IA8HTX1NG4cV@l9T
mD82>]jHc0]adH04dPWXaLETW/j=U]D8j7QS<Zo6T;E884Q0;jk?6K?EV5^=>FM>
6ja29@T<Cl26f0G6K<^Rk[=c8FOo7Mho?I10g`SX=FBCnHg6G6;<Ek?[^mWOCko<
V<]iTD0M111;gcOV6lHPf3iYc2ISK/WbnJMe81[C]fG8lI;0l0Cd6/;^j6IS]QQc
GKK4/<YhUBD0P?XZFggRk@47^`D4f9EIE]nLaA/dYnY0I38OOV7C@ol8j3FddAQ/
W7IT9bdhK>5ERP1>Z70QFEe]c0nbgi2]/YBObCJfR6k8L_Q5fEKoO6?><^HH7HQ<
i_e;A1cal0Cd6UYQc9NbEkkW68<UQYO35fJgN2f<MLL[@P1W_oH2]j^<^CKk3EWd
TKZm:[904618h:LKlgUS?Vk<`CX:inCQHi/NB:0o1>KF3On]SL1naUbA7DoQ=fCn
E2?@WcG8TI90G@BZ[CGFbR?`lRbIhh05bA`bOjXAZ2^ljHL4NT:PfT9S[@R19MTi
<98iW_n1c9mZ17Zb03U<4ZRA@;FeaUYi1;0KAaZgbI`klca:LGf=hDeG9=0O0_5U
aM:b15jYSUTPljL2POj/?XjD1>XUD66i/DXN0CbHPM=bk<ca>oR@AUi5jXE0_N5=
KbC@:`:bSRP<BF1imW4H97=l:0HbOlXBj=Fjhf19H1@4/>SP]^cBXke3H8E:iY3i
Td;01]hXXYXnBJ2g15:F7VdR15H`VDOXi1CeM[Uah2A00ZdRX5=D99VgZ/o/30V@
00V@P4>0bM`1`U/B804Bj2819_<^cQ[kC08T@08>0BIc1`Q_BH04B:2;19S<^cQ[
k3<9T009>0BHc1dP_2D14R21;Q9P<^oR[;7?94029>0@H39gP?2F14R01;Y8P<Vl
Rk?6?Y<02I20@h39g072Fa8P0A;X8P4Vlbk>6_]<0RA00Ph19W<726m9P0A8X8/4
V<bk>6_/<`V@00Th19S<7B2l9@4B884^4V0bkn://LlT@08Th11P<WN0l9H4B804
^TR0bKb;/lHnT`09T813P<WL0L9K4R014^PR0BKc;/hJnd`294023P4VL`L8KdV0
14RPR`BHc;/hJn`c2I002CP4V<`M8;`U0A8PPBhBH3;_hZbacbA00RCP4=39O:Da
Fhbi:o/=FOlh]GQ;0RA00RC@:P8jHam/c=W6G9[mQZaoF]EWMXH4B804B<0QX3=f
A7IZlIH4B804B:1E1289G1NeZ/o/30V@00V@P4=0Inb8k=CR;@V@00V@@:/8A1:h
;VYEWmTI4R014R01Wh1>fT7I[d8=2I002I10f`P44kQF]Zg3k0l9T009T42@P4kM
SQbdYi84B804B:2M16`>Ukhi]j:W@08T@08TD0/1InNLMn^diI/i1[`U0A8P0A8H
9`4o;NMYM:ml6ee:V@A8P0A8H<`4o;@LdDSOO1/YXT029402931n0WiJSV]/3gfK
lONL;I802I002@P1?bg7=KJRKb<>:I002I002HbOP9>FW@hhYKRe1WUjYcY_BH04
B804aT>P<2d73H;:lGBH[I002I002OP42]=bd215jKLUVV1e:OD5gahJgh`J4R01
4^P]0Cm?>RR21[hbZ75LfM^PYEGjmQ7S_2Zn4fY8P0A8H>89n=WB6G;@`5OVJKBg
?1^];f^?^[X:IA8P0A;X9`6MB?g4j9CJFh0:j_>D0SK?@>_5^5@[^QIU4R014^PQ
0Ie8DfB;:6RIEeB_7]kleVdCo4d29402_BGP9lJhaX;bK@APGY6S5g/8CQ5^liBf
E]1N>jA<0RA00WdSh2O6R4KPn3KaXXPm:PI;OBDddPX54R014R01CB2H<h?:N2dY
mN^R::P/FlEa8]DYT009T009>1TbkmH1iI^9@K0XZ8aG@JUObmN84`XT@08Td6L2
CWY<A>7D`ZeD31H5UO4Z]]B_j6_43`DB804Bj2f1J[TaDR]H55@:lgPYc7`3Ab>^
:9002I10?`ThFA6g:A`R]H95@JDd52lE<`RnYMEX6lXT@08Td4<2OWY<PA2YUEOT
j7D[CQ5^DAYDBRfWE?@DB804B:2O19b/J1=Y8HY8[KbR^_CXFij[`VkCP0A8P0@V
UD2ea1RYUEOTjo<dPS[?`=M;5@XT@08Td4l2eA9SY5JYXXPaY/<_3F[j>G4L=@V@
00UX0Wije:EiLZAFY0SNo5:]lI_CYD7I[d8=2I002OB@P9lQDb14JTF:a7>:SAQ3
l>fQd@JDBH04B804B804B804B804B804B804B804B804B804B804B804B804B804
B804B804B804B804B804B804B:0o1?ho^R__:0YUKVAcM79UHFd:IFiTKf9Z2STP
<21_HVX:<CHa=cT:IFiTKf9Z2S4c830PKf9Z2S`l82m<IFiWM6PP<C@P<21B82mD
NG1U82mHCf9ZIF=d82mCMF9dNG1U82m9KF5WIB0_EfUTM6PP=3Te82m8IFUWJ7@P
=30b82m3Kfa_LU=`HF=U2Rm4IGIYHfE7LV5i82m9KWAULW1_K65dIB1dLWEU82m2
JGAcD6Eb@fm]L6m^IFid83PP;dIYK7AULR0_AVaQM6E4IF=_I6DP?Sh:LgAbIF5]
2WP1kGd9N1c5VGJ?ITJJnm9XA]98Xo^d9EWFHOUP4`@/f:`CB09aL08K9dh`baUa
698=90kG_go/cF7<3nH8PK2o0f_/76/B4P<69d1`4V3g8B6Ko:cg1d`^326F`GK]
meEemlcdS6C?dM?CkJod?9Z^?Z[ZOMonZZZ[^kjB90[403503103a00a@0`@0l@0
<D0<40?403503103a00a@0`@0l@0<D0<40?403503103a00aH0P3Te?MQ^A;VN[;
@71RLW8RUYG759_<fUO<SZ59^Wf:hJm4ejiV?4aYTb^ag9Q=DY/7aL_=`1ASZbLW
@@b]5ZFE>lVfIfMAKZbDGi:a2F@Q^2:X8J>dLZmS4bBgQV43XY><cI1[BNFNH>/T
TW/6Y/^hFb]gL79ZJSW_Dj7LbNECZhODdTb/WU[=Z`996YX<B/TEDb^`1@S>M99j
XBA]QkJ2i4hSa:3=8KTbUk<7mC5P_`gTG/hSjlBa8FQl8FcWOOPYUQ@7Ud]ROjjC
DY1F/1DBbIgR`kP]437e`0G]jn[^i<@Vk;M=@NMZgE0gM>;hlFhh59>jHBlflU=/
7I_Z7U[7f7:fOJJCE53@Ch=]/VjE4><fTZ3gMTG`kF`e;lUbT1Bjk62Bn;/9OcJa
iOPSobX7hF9^eb1ojZ1b4SlOod4o3OjCg2XQ1Vk4@3YIL:SIDogc:EUjf0VU0n<F
IIcTjR/7Eh]k@H9Z8O/T1MB@>8WTEPPamQMZJ66TbfGaN76DWSTlZT5c?BW<Ei8P
2XNEPi>lVEOfJTiBD64o3@;9[A1Rm6lB6V6XaZMTlGQa54E1GmjBHcm=13R/7<bD
6flK9J@P;IN[2I8kaHWAFj1gL7Ji]do90E_dVNC>>4UP2S8fU<@0c`39E5]Q=>3S
>gmXVi>cbKdRgO1WTU]cTV0DI4j5[97ihi]e`m3c:W^B?c39IE0<F5CVV^4HiF1V
IJhiBB@DDfX5j1m<RMjmHBR?nhai9`YHF84m<33a8Lh8e[V:XT;^66?YkbnEPiUb
JdkBT4]]]hH@0j9/4aLH7ZB`BMhT1/dV]_?>VGPJ5g:3n[PC`Q3ni9IKLa8o?OF?
i4iaHMCF9VQGebT?H_RD1C4H>h57;dEAFNhHSZQ0_B`6fIB3VMH]IIjT`DAbJ`Pa
8[XL1FNKi74eO2:38O=d0hHJVPnC1j6nQk1M7VXC5fSTQ_NXJBMYh93L6T:<R@JC
BJjWb1eR<aH3WZJ>oRAeC2O=V0DM80J80F:06206R05RP1PP1XP1HX0H80J80F:0
6206R05RP1PP1XP1HX0H80J80F:06206R05RP1PP1XP1HX0H80J80F:06206R05R
P1PP1XP1HX0H80J80F:06206R05RP1PP1XP1HX0H40`4fm_KJaDbX^TAIBOmFXR1
B`lM>_BoICacMaaRokdB?5agMWKFF@PS@E4I@3L^obaR`Lf<7KjUFY8^>7chl=OD
<fS3@PaL1W:_igRZE[g23]n;5O]5/>lF2f4T:2X3:KVG?<_HS`Ka`:DPmfgZ6KAQ
8@ID^M^f<_JLL;ndl/DGGoa72f4T:2X3R]b^[c?fbTOEgKAQC@IT^FgW_LH>OZe6
H0cem?BPZji`OgmoPb@5>SX2ePAoo:6BiAkKc@kN5iOQG`Q]mdKH_P1n_fXojJ^_
_?;E_g<MOmAH4K6@^oWKS3gF[n13^K5WSW;OmN4gh3mkKCDlX54`?@<Xmdff3O3o
ojQHoP5RGhOH6_SMnh/GWoo]0LJNk54?dhIi6D2iKaQk2Oho<JbPB9Ok`1eNZNlk
S?gjkiBSm6]R1U3^7l4cf3^<gFVCLJC;o@QjE;d6C[[Ma22Yj0X3:3N8oO2SS?e/
XK`cGNi_h;i?TM`:GbKo5G8og;7VkIAiYl^=?GCYdb0g3K>IG6UNO2kgObnCV/2K
oLlF2dCYL_>aLi;K2U8S1YCkCcQRN^UO6?^6J;e9KZ^XVhD3iKkK0K^K]S6fI`To
CW9WdFBE7BSgUcVHBmiRk1i^gRBgEMC=`X5bRoOMC@lYiTebIm5TUAdY^JF;`Kco
1LM:BFj[Z9^58dg^a;o2h=WkB>h/SRbd8de^JMFO67/@c9^/fd82Id:i2]Y^iK^d
d5f<kH<_DO4F^0=>^`Ankl;ClN>eKfINAc5C<W3f[Ufk;U9:_V;G[RN_Tj@?`;k;
H=lIl<^Gl7doK5bYW4Boa00a@0`@0l@0<E1137RKVX9Rh;b22TE5dHL1VgCJeZdO
Uf`T^3klEUJZ]R[Y<hcM:UFAgYDUS3jUZG;2V^hP]m>^CoZDJRDaH;>kY2_a/aFG
PlbkTXCAYbaECXl=?T;LK?<jZoC9PE:]70I/mVZohamQf=@IZ;5CIjebQ=6W9;JZ
VX3[>_R2bA=dTMcjL5a1ZM[/=D7g5d1^KhST[R1MM2X:b1gbP=cgn<9^/VjMB:jL
I55^kaM1KSo9GCVZj5HBTU/gJR/aHI:k4UGA[D`T]fkDEV;297LUZZ9KVDQ^gJR]
a8A9kTYDAKLbTMbjDE^92I?LUJR:KVDR^GFS]Q8C9[T[DAGMbTAbjdI]9BI<LUNR
:[ZERNCFSMY:C9ST[TAEM2/CbJdK]IFH<<UMRJ[XERJBFcMZ:c5QT[/BEM6]C2Bg
K]AFH/8TMbFZXU^IB6kMZ:g4Q4W^BUA5]c:Ag;YAFk49G`eC0R^fL<M3`Fbfn[<_
:T^hn;8[YgH`m_CUEgkVHUdcG3</dACC6NkM:^U<L6IX[G1O<ddPcbfgcB5m3YJ5
/E@hl/XjRFJQiM8KnToB;N1hN_<gm@oggWOoUPNfKWe`bogggJ]OK_ONlAQS?i2L
ECB5?5_`:ZNgJQ>/m>E[KV[D>c@Ufg/7AdJ6nSZBnVFFJ?:]I^bkEFhWeNMILX=a
1mbg`iYmO@]6QnOY78KWSdh/NLmkCUPh=WnnGYT=ShcfP]OMkk]meFCNfG8kG>70
7K00jicahL41_L?Pd?3Hn?SXo7V3^^De>6nd7obo?1`8^W0150XI3=PL[TS`C[3^
[/7N[/h>_D=GEgM_KdmGEiMN6GEfm@ad[HFf>aaa>jSac]0J8SJkVl_mUJJ>i/Kj
^=jQ_[jnXJ6QG/N<6Y[JVbl7^B>ei252:cK8kG3G1SO3FT1eRMZPgjMkl8^PGck1
f/Hjl8Z?LY=eInV=eQd0^OlYE>MgEC_=7ebnJ0SF?R2i/jC67N38<>`3^FofAca>
NiGiPm<Mm/=B9`m7Z>g>8KPZ]eFLGh4c;nl583MeeG:XWK9^TS/G?EKKAmI]=DEW
aD=bcdZ?e@jBg5ICM5Hl9?N/m5S]8<U]=DEWaD=bcdZ?e@jBg5ICM5Hl9?N/m5S]
8<U]=DEWaD=bcdZ?e@jBg5ICM5Hl9?N/m5S]8<U]=DEWaD=bcdZ?e@jBg5ICM5Hl
9?N/m5S]8<U]=DEWaD=bcdZ?e@jBg5ICM5Hl9?N/m5S]89LKYPCNC9lVFTgJ6O0h
LGkg5bG;C:2cBj/Hnijc6^3B936=i_gWGgGe5CmQk94[eUje^]?lo3CloAEGGK65
/AN___ZZ2lLUV^:MZGO_8`Oon_JkS;gcm]/7]kJIGnkH[HR4/D=ooN_d;bLTV^:M
9[N]bVkkdR75:l_1:LU^KWX0SoCQ=aDlk>iZ^lT1YFUEPTfHg>dLOdZQilN3CYO3
e?jYK?IZIo_m2Yko?;DJl53c[MhXEDi?:7`cE7dHo_ZiD<Q]L[TM[T1PeA/2cj7k
hS3;TNAFeII0kVQljBl4?DnN58mjWNJfKXLk75_`T<3coli9a<PoBdY/W<__RKId
KnANe@kLg=EZN[W]kW1CajGkDNm33`adT=cYJZ>WSW2bjncWTIjOW]WM4_6HfoLL
^94:9SY>nCkRfK^j_cgZMM2CF9[RECF1QYjQfj3e?_3UXMk6H8fiiHKFbAO[W7<U
V?NQQlKW=8O9?D^Jf52K>ceeKOdO0O?njHOjfn]<gWASj`CEELmYH=ik?cgH5ONC
JkD<^BFXoAYkQfhmM?2OQ_XB8IO9SE^BZZ[mlJjiEkaei5o7ibK9GDNVf40?m<gK
NSodfnONefL1h`Hl3WLTfGgbSoj`JRhJ]nU_GjeNALJaLm?@?ONVclo]JKB0LD?W
/mXOJnnoL==`Gc<IMoK=0NIMVnbL6>m:eYZniDIdH=kQA<OlaCf]MFCLfG:S2maH
/ZDe6O>K_E_>`H5infZKFUYJjV68T0I@/`B7cV`PFQn?1T`nP:X0Po_GGa^_[`]2
IDEb:jbX_kK<X>hgidHV698kGDFIVcA?RO:Nm9=</fd]=2FVWI>3@]/c0nkRadZL
Wkk9F@]=ZKVBf@6Q7@idNU/]1mQd>62_;7VY/mDY?F^Q:CE9b0jgJU2j^[[6iG:i
gFj?a`?ogBiGCCFh?@K9cJ:h]M2DFV_hEXm[3EIMGE?SLW_JUeib``mgRO3hUjmJ
f^Qa^fYZZ[VElfZmi2DXIH;F@U=:IWQJW1j/`L6ZgIk6Smok6[h[c0P_go_gG7:^
^6S7Bej<4REX;C@U8RFE3=83cCEZkO6N^?kY39WC8ln]?m?[LJ>=Hjd>UjGBZ9`]
Jj4Y=Jo0SQ0Kk=Zkm07iPbk6MSndoZ=WRg3FnW]flbm1@?[YkgcLjh6F71B_A<6]
QJKDF/>KH6RbIL>>[_VEK<X_K3`k2N>=45XQh6lbNMZ=^nFSnjk]T4flhPBg5YZB
Zld]6f]a]kMo_C3/ekM=SG2EDNWdd=;B]OZNoa:BgcOYML<:9L;2BejZ@Q>d5YY2
FISa^SAjUSg0MIcNlWjD^Zd=oZ59bd4fLmaghTIA[Cng9^ZY;<6]QFI6d@XmP?AD
fKUU;mk5aMikg@1:3EZ3d/e=RHBlmVLRdMCD3;DkgPR][MeC_n5Wke_ST`F7U0X]
A<V^/aJJT]6R9R@gLe2=M`[;gWH^j8UB]h3DS@f`PU^/CXAH;5kOd9Q0bN4<>>F<
KEc`ick01LLI>4H;KRddZTRUfT1SP1iJSL_K]7hJ]9_N:1Y/U3X1D]M5Jb?QD2PD
Q3VbBd;QB6fd;PJBLlGAoTLgl3Ymef8_?9LIgX@O6iZiZf1=DgI9EjFS:IG6ZGC@
6:27i_;he^i3@mg6aIK=>PIBQh81F1[@>o@m>;S<jo<7PZ1i=1I_B3B1RJ?P0a_a
=V7gMH;Pf6Lcd<2?3Le2;2j4kkEE=YZDBRGJ4/H0gG7O1gj=13c;nfLP=]Qe;1X9
1`<n64f1@E=H01W2ZC1nk_J0i/4@:5kOT<1:7@AOc:_djOEe_0W7Qk8BUBnoI8hE
cJV<gGH3h[VZT]7TQoeHcQKeN;GKfg@OXWom@^R2@NN/ZA6d[Pg3PYo`T8G3hlif
aUINcmPYlS/C]dMAG3KaeZD`ginaUcn8CKQA1Wk<J4kiM:g3dHP5iVn0:Q?=/NRG
ecVb<D0moT6/ajLgM:O4A[_6Eb5lG=a^3gnZ]@XFaCd9ggd[hnVPN;PfE]lXj_CF
Lem0o^i[EV_d_<YBo<UiX85gNA2n1<F]F3C5lj5=@AP3m<NK^FW_78G>>;O/>SA/
]6]iA9b?V=U/:3NfSORmPgR3h_D7`[EeZ^3GH9m]Wd46WRlJVfdMHm/[5HeFZn;S
W1o/XW7CgSn5KG0B5^R>eHK@/5F]`FXP@7iCS4f:23jUbl>]_T182=h:eho]1;gI
8ed667SNJ:@P5?DS74oUXBUNGDd:J:H`/::JmQR8g@8M]5Q]6<Af@@mK?5<9YOW5
:3OOD3R2FQeNW0W1XM>6ml/D6_PKO=B5]n3lO?go5H16FPg67HBREAjJd_?5SL5I
ho6MS/?S/VTg=LBShJ0@F`bHL:]FLUOUaQe84]``hQ4>Z_AHOJ8I>nUS>b0mmPQ_
`OV;<^GZ]=oF5CObSQfNNHcQii_>WiNFPVJc43A3T?>4TTjIdFQ0c`i>:F<A_ibO
JYOGOa?V_4FHMV=mGBCXiiH]gVQZWZHbi<hB?1Y[P3iKFe_[^Jm3T_]>mgWTIo2/
HZkUCnTJb<L@gA[:BT[/:0A==fBh8RdmSN3jXm40WQ5LFQT;g>AfjH@nF]LCT>Wn
LgTG3N_a47C@U94aSMJ@UDI^f:=H>5CYoV04nfaXh8?OARPKo=jLSfB]nAYfRYMG
gi/;L45XH]/ceLJ4bh`VQH]_i@JG2g2NnkPal8XL7kofX6W3TcKDh`7O;6;WTS^=
8[OG7l8J7@flkD9/`IlIP>BL3/fHRn_W6YSiA5n]chIJ49YLJT?BZ^1U@J=1WP^L
E7bkaoV17[Wo>/a_Pc1]j8mS?LkOF`?XK5IQCkIehfTbACP`5`Q7hl;0Unb1Y=mH
QBV:<ALeBIjY1^RaAno?:UQ1J53]MEU9UAf=1WLf>:WhMPoi`HZlnA78kOD?]l8X
VS1]mNTYYmRCTi>K69^JW8aUdHB2RchK[m71`>4F0QnZ<>HBP`[M:Go<aQG_;K3M
5/`LHFMXLRl<3MbhK3TPVYa<J]8C]fmid0Q<j_m/L<FgNd0?_101Bc`I:o:MHcQT
VY2kJ;>mcXZYYA;?HYT/bH;3CL@=W7OAEf2?kMMS_7g0Ic[aMM?iJSZ5KFc:b;Q@
=:VlYc;B4i7bXDVEPfmUPY>:KoNh7F95OQUJfDeXf/fleIkM]846]FCZ`d/6DDRl
gH63=]1UJdPTFe_K1Qn5Jj12amjOnTdje115QInWieX`6[A^4M8kijVTbhE6:HGl
V`5>TXY^mfAn_;478H>mIj1Y=d67W;OJXXe=@Lic:hM9]5j3mm@V<AikFh2o6RfV
XhJT74P[U_WA8::dT0i>TXY]mlkT0fU@T@ll1gWl1;i>PV6dN^R@ZjJMaVGnVd9`
[3ZPR`k?h?18]V`_I?A4KbSP_h5Ma7]]JN0:feC;aBd@VbDcXm5`X8;3SJ;K?OkA
R/Ng4POB=[O8YQfB^llUN4O=c@dE28C[a20K[m3g;HenS;7Wl;7<[/6GOeAQA<k;
i6Pdn1E`o;OXMXlg[W`PKAYNK<]m=?i`S5nPI>AEF8AK7;KPH>3aA]iSnfM0=7d3
?XN_m<<hV`IOoU6iH5a]c0R71Lf;AX<oPoFRfcgnAPBO_oH^CN^S`I>BIRPT8mOl
8ZZ11b>l@Vo_F8EBHgPn0WZ;cB;nRn9P=UI0Xb4RPf_=/ObSD<f>_@bGoFB`5LOA
L=1D6@O9b:RH23M`E89Gj2e]WMdWoD8^jITA_c_o@V^^`;;aGP8f6ZI7T`>LB[kV
F?iASilgfgO8?O98<=LXYiYMXA]Z?A^:eSNeM_K<nEmbBGO4@]kl2jfi@UKKhHB:
g?aX//6UF=LLbcoZo`9L`a/jYDN>5CWHBRZ?DVbQPO>Q7=2k^J<G_UNF`bWAP;9I
l2o:SLW3fc`;X=7@T<6niUSnDOjd_Da^]WFXb9GBZYE]Z:jaMO;gJT5ga4?ZMZ4K
F9EG@Fm@7S/`>AX=2`Z1o5Mc[:3X7VRfFg1X9LCOAiN^SiIADYC4kZSan2?ai6>Y
LTk?Zde52]cRBD==?QO73Tb?AT=21XVJHhE4_mV3WK@6n8b1?`FGi_4[Xi1b1?F6
Mjc1J:;mU;GOf2>_IG9k]912Ie`3ECTV?8US1nI7T`6=/@`V=LObSdiOPf<[l4H4
1];T=i<I6I@dP[:hO>7jU^j1dHE;EUgo;f2>dg?c;kCV2Y0KZ_9n69je0QX]^7@5
=<ObSl;4O?SD=1kE/MU>UANKF67N_H<S2bHVaXOWO>SZYOTGFW>5cHJ]A603ffl5
=1Y`:OIPBg</ofQC<ooD=:C;leM6DC4RVgN/ZKegk[cilnL=m;HWj_8_]>H:GYMk
PkEOFF05=1Y`6AaZS^DOKD`da_E_]YDblajd6gY[l?3MfmOOemfN[2nnZlI_8Rn>
fET1SDI3QC[nZcVFOc@NQoTQIFRfiE9c@oC0j5Y34gk01Pl4MLDoR2V9`QAD2j3A
J5QJ^F6N=Wi5;ShObdQJUhSL>lL?7/070<`XQD5K3KklXb2gXm[]PmUYET2S`IlQ
PnIHoU6HZ<eOKN_e]9eAFXQ`_O4;U`3<20NG030m9Om2Jjk09P:oXPd4[H160bj3
@<fao:?LkefAGjeTU>QX4M@K9aKQU73`200c5_8_]>H:k04jh;=GSmL:J;CPdPWE
7</obQfIU^SEMW[1I]h6_E5`L?:3XK[JTGnQ=EN80C^AX?bIm<cIUoQ8jM5X`JDG
F7</ojPbcBlmDIfgLOQLc0Ug@;2Gh6/F?R2?]i0Ed6Pdc113Lbco:7knFo;gGaU5
c161345a9NAOJ<dEf2?0m5BGjSVbe75GRM5TPD/[^^IHoU4/JhUOMZHEKnI=WZoh
UgnQ=EMP;YPD_g5=SbH7>9E6cK7lXl2BVUSi=gSVnAMJLhDX]kQgc8lV9cQI6/fa
o:?L;92YlV/]C=9Vbko@VR_BRRi[KVHd<h<[`IPilR=GPVGFG>@<CJh6GoiAEFi<
d_AX=?QEL;RQ>IIoE?A`e4i>fLb2j`;I@/Rod9X[I4IhT]QOP`2`D?X<[WB<U19=
KW2Rl9YSnDOUAH?4FT7UjjBS4HZ/?e7l8:ZP8YFT_?:ABM5X=<bhBCG7lXoFWAc7
9H?hHT5ULfJ9aX0CJ6]L@dnaMOTGFW<5I`CEMUP1CBi`R^JJHoU7Pjna0hloL><i
bm0IX_P8EDUK]em^QnPjfo?i0c2S;om2Jjh@L^>gZ5I0T`^L8XGVF?iAceG:=O]f
KKhn3Xhdm6kaI=>6RMlSCd?N1jiE2U3`;i:1m@Fl9[406Pd=R];lEg</ojPooWcZ
XUm5G?`Slh`/BQbACA]V05b7LgnOFA1<iEoP5YH@?f2ZMU/1SHJ43?Xeao:?1Z<O
EbnJo]/0c=23mbDIFI@dXYZfKlTcT>odmO6jl<]Z0@[L`1:RLK^lET2S8B63O/fa
o:>AN;<j[G1m?LcHZ]Jc>UM<fe^g0H_jk7_1UEOT^oVG>^>:gjUb`eMAYTNC0Hda
3TjEG7<`ofQ]@n/IlUFokfn>QGdjE^LYdchI7JE?giA4Aa6AJo<_MLHEFfFiZmd1
2j39P<HH1eM2^A_KnWh/Io6O7fR<@WG>?gI@LcS:AV`:@_0X9hW36]?N<hW>0n03
mfDJQ?U6;lGT/C87^H]2Te`1c[KHjV`oD[WPjHE6Pij3Do?oWNIXg]58@e_OVO:4
3W344`mSMIk7i`iCV6>fJbZeP>Z6<>eZn<I8=^eF<L<h4_@nUGNYdbmhUO_9Q:jJ
dnD_2/f4W>[fHm1K=cCYb61KP5=9g:XiW6odIISBdC__O[S/ZN_OQ?o?;P[i53Mg
JRJcK0ca38l^]e:?^nAFNlm9KNRG4Ggnn=aMACej_iLG3hc=DH<CE0Y7<lTfCDkR
kK]j5/1bIWbH25KV4Gf@4Z;QO:Kn2G1ZNMJVSQBd]CeHem`immB3k8mW;5[:nlZO
3G[ManjlHA=K1`@MEFiNlg6OFjN;E[/E_N9cifdnZ4g>:D;_jf@^L>:@YbPd@d>H
e:JIW2O:nL2?SVPd8UjGbYA__EMc?=oXiE3o]OH>OIV]GC@a>Vl3Oa96=gO7>9hj
2E8OGFk5]<6o;Ul30EY]M9@^W;Oa^ZB_D1nh[ijV4:;DiTFPhDV]03n@BYXiOgE4
Xe4_1Dh]B:4lRIAOSH=19=[ka^hJ7AdI7^`o3EOhVkj^3_eHLTNeAgT4g`hEgm7T
U^U17cVGhAc=oMaCGe9hDeJoL3mojnm4TO;honNMJgVk;LP@lln:@L?C0N_>kDM?
cPE<6hOkBhm60c`CW:9gJa7e8:`dP1<bHLIFCooLPH6ioKgMoCNSPOojI1l<X4>?
kBPSZV09`J?8SF83?nP=Mc4f5Vc7:?KAQ6V[eHR2YYQO?]1B31Y9BRJ7h8G=mYU;
DChd<iEQAA5jG`O]WM/OSREJfS^k^[^j>S/kfTm2alA/@igZAfmV0hoaUBUV]FhQ
=[S8lCKaPIFmih;HH/4;?^NdY1jNRT<SBM0d@IRU:RlWVYWdkRfd?Woe=7VP6AcL
hGZ>HPU?NNf@ONOPE:;IVo0YKPRcb2gCPcGO:WB_>kdAG0NT>DZO?OVI0<nd_dPd
TSC1iFJKIWP@:bnJVE22jlB2fce/Qj2JQMUEMGcMeRI`LmOJ>[X=LNmJ37F]G:?W
]?0THmRGWE7^E:?]FhI^==S>BF7JmGG2WELYCA_I:@Z=X3Li2B<]O?DI4Dom;c^J
E=HUfh8K5]YEV;75ekf/[H/gL<5Kn=XQk4iL`7=V`J7^`b4eh6MMMPD8k63Jd:N1
AQ_Mm>5bPga=<Uc;9^Eb=NN=E22nX]0XNN98@YK3KR?@:0DZiJnZ2DkI2P@S^;@0
E^[Mo9W/3NRSRhNbG5<?A5>7BVHmNJ?F/]Sb`mOd1W3hPdmOj2QMWW9jU8iPoSR;
@J?T5P@d6[T=@Z>DZ9Bo/RiRgD]L>`@MeJ;PXTKO]dYNDb[7YgkMJ=^i[5^UQoO@
/:_?]V1o70IFd;nC?ZK=BBT2SBB99S_;^Xe3DdZMUK@46WWMBkjd@0`Fj@FmFmko
;0[eg<MU`KUc_Aae[jK]Q_ABU]ei2ciY/igPKaGOQn30RV;JL9YBQ1;n5X<6aU2C
bNG@=/7CYA:<AJ>DXZBo0Y9LnO:U1N@J_NG2ee6/Ug61?fS3aG=hUT[YL/_/R3KK
>nLnK]T_h<<Gmi>>GC@_[SK8KifBPU0C:a`=2/d37db512/0S@Z[U1^8BkI9G3^4
[`H52cY24kjAnbInNFdd]@0X?cL]Mi2KEh=:6^8CDhm_/OQ/HNmD:gKAU;DUAMl?
cTe;XLBK_22RQ/T;CKOh9WJ:_`6X63@U9TM=3P3blBod[02[@N7jOR3h`0H^n;je
CNW;n`Y6ILfD29nQ`5MfQ/F_?k2;6lX;h2AMkHocN[cDCemZnC<g2T>CC2H[4TdV
]Q;5T29i?1QmYhPnN^_05gREcQj0PAML<@JZHSi;0c_[BP2UnHa]W:C_lWQ7K/51
5FRc?ha;_XX5XB=l^D5Mjo5<6Z1/5T:CRJe4<ITRY@jD1Non`Uj^g[iKA/0K1RkQ
cEL94Z8;XOV<490J]9jc5]ma@]P27CA5K=4O?hIQn181hLUH2ddYVE7CBZoAnA:m
_4Y_VN:mM>RWGkXHK=`5TX?V83X?/5D=[SO@gLZL=J8BIg/g`Z<GR/eGonH;@/]_
dGE/]EDDbXJed2RXB_T[V`@>]@G3/:R]N0Y_KIWL:>Ydm/H?[hDY9ahnchRkE`6K
MZ<KW1>_oJjX`mWdU[>agLMZ?06n]6BamNb?clB0]M3<Q;:XoFXMR4_dYPA_KCUg
6gn``X[jjOGG;U]jX/n;`KMdjITg[YN]6Xk]W>Y6[DFK3F9S3dgOQjoIh5X;cFa8
2cf6344_1miANoeXhOD9dD]_KAVhIXNbJPb:3^nhDR[cn?jMGl3a<mBj>@43Y/:b
^MPU7c8mAWSF@W><X?<k;H/RO47:jnOFUQ>_g_8BUeKkkjD]EilXc^6eN0<h[4@_
NL:bL`fjieNV`/nf5Y[2NISUBZB83iQ`2lMgIK:9]j7YSZiN_gkKk]fR=GmmmnhM
jmN_7VUA]DK3STDSUB4fP[@FVUUT:oa@RR;dJ0V=N7fSg6dC]GE;B`^<BV20;Kh;
K`BXa9/JdK33/<iW1ERfP]mJJ1AD9OgU564KSRo4lA>8>7R@KXIJGEEGDEVn0D3Z
16[=3I_?5iO7fD]J[08C/aJJ0TVHoC:I8WAQ2Zo3@oSABce8SUljXDfW@S;Ic:F^
5eYc`nJO?QWIIV^aF@^=5Ue9hTRAJ<AQ`<b?RTO5Mdj=RDBC4Q89<>[jN:`^FP/n
S45[76b5/MKbNDLiAZcF@W><X?<kCJJ8^e;QWkb0If[@74B?an/a`6l<U@IgeL40
3/309hdh=/h7eO?;Bonc[HE65khhAF3RG77lbPVnK0^6`^2?G0kQL0RDmW>YiILX
5FOH:S?F@Z?2:^D6D8Ae^]gAeCl`=3`j=SjaL>6RAN>W[aaK/VSAh/F;5RfL61nI
?cBWYk>]^K4^PX]ML2l_iA`O?bYNQ80;DgYQINV6I5]GGooLNB>0IL62RHDLcn:a
SijnH35P6A/M7YcCd`7_1M0SLfEFDdN5Fm`9@W5H@ZBm/gO>`>2lhM6AnN/OGC@j
=SXb<WmhL:2_^j>e^C6VO6F:71FGX@iGbod@V7B<7f4VVV7afKhiL?l>calIPc2j
J=N=`l>PM6mG>bjKb:F^b2I91fjbT`C5hD^G>^2YYKfSZkOUm1OnO7U;GdmgEdLk
c1F0PAGn;PA6C2^l9XMU_/79UanjWC4H;F`3;5gM?KemOJeGk_oigcKQGA^?`ARA
5mk]hTfNCLAa/dLNAlM1UhJ6JaSk]ljV9UQ0QXnZl2oJ:UU[XA88Z3i[`7Lk4GU6
AJ:iZN^7S5dNaloPQI>ihea[X4^l>/5aUf3=hYn2Mh7c_C0QWkl>aFL_TiP3j/Rk
8_:J:7hnZl9khF^<?K702C?>aALkahdAc`QD48F_bebNbo4MbGOR>=?4bKm/<IDe
:4S4McP`fLEK_`<1G@c?TBJiJfMDZJ@7T2RkDaX3hfK/UMFf6WC=QJ6T^I@S<E5/
oZ6M/lIf?_lhhlWiT]=^?RSjdPF>D>23H`cOSEHkc<d>RPicQN/N5X0^Q]]GGo9<
Uk[=8Hdm9MQiKKGTe=??HUVh/EDiYCGbaeTo6@50ILWE=9UDfAGSI^akDJOM=0FO
XJ3@>=Gm@=bnS5e2iYe94aSg^6cLS;gf:M>K=mCUZW4c1^I]l^HYDjfRHeEfgaLE
Fh1iodeV=fo`U]c<>ih2e>MlMZ[=DcN9cEkE]N6YIil5ElE_k=Wcm4<WhbO5ZL?V
fk8iW:M/Ng[?7_S/l^EWWggZbeeEe3M?ZFRc^h>a]^7iec?fn8;ag/IJWkTkJm1A
ldDJN/HWMS?faI7i7O6@Qf[cU=aE3WNhZFmR`Le@TIm``W1kc5M]J^^fEEGkj]Z6
UY`0CXe^F;Q`KW>4i4jY;H7LXDCgb?0=S3df_V1^JmClLW^S;G?65c`9eSeo]:LY
C7:WbFfcEo]S;G=j[fG/ag<7>a[27]=Gi^i@OLOPh>><OKJg_bDFL=58BdY_N4Ye
1n=]cO16k8O]WHV8[lKLGCGhX[kJ6fk/j7RD/B^BKO6PQhIADf[3Nc6kda>/Sek1
f<>=CKENE=_L?G<H=_954PW`hgmYGD<8:R]CmdGBYB[5=X`aEg^SXLn0Qm>jN82o
8RU5/XJU0H?V3ULP7_lAHaN5X]iZ^kW_gY;c2?Bh`ok;h?>6FT^`PoN_;aX5MglG
n/=^LoM4BRhf9VQgQGbGP]cQFZSjM<VQ_8WJW9kJF_RJiAml8ALmM6MaKjl9NRmQ
k?^QR=/Bk41e5HV0g1MhPcFVOn>CYEKA>dS^XRTdD`8T]iWD:[Z/97OA59XY0I;K
C6XEGEJB^fP:cI@0bFdV]HX^:lUM=8EVBX3T=Y=JAINEi2jJ@S<U@7:KBJfRbdYb
5dfQVA8P^LfTE]5U9KV;Y]1<2I3LIU:[j;:Bg4ECJ:H4B6hcZEEdFDW^XRTdD`8T
]iWD:[Z/97OA59XY0I;KC6XEGEJB^fP:cIB0;?Mf^l=<YIje[0k7_m6GZ3<`17;S
]8:OWK?b[3?OockcQoNONMK:UKn0FBCP7i0n?<hBgEhC2/2d0X^58n`2?lVM9CK<
8ZT9QLmkff9Z`hcFDj8TMdji``eoLn_^gDllo^S>WCoF>D0>Ckk;gWgbaoYU]G?W
Xho]N^8kYbNKP^IfAI53Zn9gfL2jTg>6ATN7nSYJHMTIGD>bYJeiK3oK?mKL1^]F
jA>B[Afm0o>6ioDd1:ZYkLjj@N`ePDC_b98C5Tn<3/lKdSNPZoaUKk8gUhgXUaOT
<Ki`hH;1]YSG4U<L/`@[JPLhW_?F]Lh19olSlhH6M@i3ldK7U[o5gUXn=ZYOIT?c
QTN61k/CHIX0V^?>P=Xl46_Yj^g[PMD:M0hm_@=3bd3^ID<3_CejiMGMgMgCeIJX
mI[M9f0>/H[O1NK]3]C66b4dl>FUM?bGJ6k_?PTZli>jfi/CN^GC024N3GV[b@]?
[[/3o?704Rj1@32PN`SE=S@_0KVG=3O0V/6j1EP4cN<2]Dg]IRJGE2GI9jl0G5>]
Ng1i8k5aj9V?ab:`HYE^0EOG<;]CXI8XVc/A6jbCS9knM@n>VT3]:<PmFX]^Og@<
h867C3^gf;QG;>jPngo`fQLN0KU7`WidRZAWV1T[7BTG0n2Q=S@Oi9hO0UnkiLZD
lS6:0I;K:>H=bIOT=XAfXc8U^HeRgY1lBFi3J3LZDi;K:>H=bIOT=XAfXc8U^HeR
gY1lBFi3J3LZDi;K:>H=bIOT=XAfXc8U^HeRgY1lBFi3J3LZDi;K:>H=bIOT=XAf
Xc8U^HeRgY1lBFi3J3LZDi;K:>H=bIOT=XAfXc8U^HeRgY1lBFi3J3LZDi;K:>H=
bIOT=XAfXc85^H<Sh2QR94PO7Q^U@AWc[G9j`od?kWR`?dac[l]8^e5IECTldNH6
n8]jJ7ZVDB:D;enHFaaZK>]ZJ`biBNkbdFiDC^0j`1l5jhkjJn`dILlX5LZF;gLM
48j60f3L97OIJ3L/8g0Mh?;j_2hW6KMQ6Y@aHn4iP4nf;f>^U9EA3=RZd740o3NZ
09A_FAT0_`[X?J2/NE9VNS;P>fNU22/F=P^oQNh?[eci@JNNNE;JQS7@ZO[COG7;
Ic^`68f`if30/09AaWXbd7i8eI^a1i>@EOeO67_=[fNNU;IQ36C8cNkbT=b6BE6>
S57^]njmiiikkWl2c?`_HbAg>EPg;0nDncLlmlk7Sk0gcbFi3I>R71VSg;lEoO3A
MmPkmcZYkBh7kDKUTBIgoCASOo@:^CeBm6o>6HJFG0j^gW<n=Q9DHY8D7ScWHf>=
=JTM]6D:1];TCZKTo_o14cOoSSec@kf<HN6=Sc2fin__TDMLPV/fkFK/UmnjLM9U
2Y1DB8F1=;T73k93SmE`jmigm/_lnNcf29iWOmnoRjNeUljZa[SkI^GQkNFKn@Vh
Th8I642iGn85SFhlc=kjY8g;OO0o7[WkookZ26>WXcd_OQjF;[_kkYl`mZ/Cl=C9
JGKTfG_^oQKN1:^//h0MIl7Roe3^eeNMMmiiJfh7l@h/53gcMgl4eOQi1mS1:d3=
b3Ifi7Uh@Q]hoPQk:2Y9S_^QCoMNh6GYKgomj0E^Ra=T;GPXMbY/QmhHSZ[mJ@6P
C>iWQgMh9NTmkk23WdCDWhHEc4jeBFhhHCX>LLM7Cd]6b3/^DV>FT27gCQ`dAkUO
KhB=b1/`kQ:Ak1LNH7lIAS`mOf3_G^:@ZQloc=hi:hak:9R<PICL_gUV2aNESiV3
DD]AT?^?HLVkhc1k4`OCYMS[k<Sg@Y;]k<?@M]mjfHU=]?BGbMBFD>hgkkkccS/g
;QgblL:[[dQT^B=_<KJo5PmiGf?/L4:BJQoPeOoNKgoYU93Il1kWiDFiALmL8B9;
KZSL<nFF4Y^noj9@o9HViC;j=@<3:;LlR2XGEb^gOcMDi]RFBi5mS?d2^^H@PZOL
l^0?GhA[;jD?8CPQ9_UgM;W]5amPKoDSW8ho/4=GZ?8j6Ti5nA]<0YB:R@`LGFkY
m7OHm4O`g=?f<kHDUPGZ63W_8]iX_lCH6jehQ89963P6^I]O>79TEi/TaKNnboI0
ClgfbFLH>`_`eOdGHgO@IdhVDIXGlaST]Zf2K]Vg?_V9^aSkoAUlD7D_>o;hicka
RM_NIVl/Yf4FRlT]nKkaNmh?IgmNben9>]Nl8^;/]LnW_A@e4ncS]JaM8=bOeNhG
/X1OX[j3EG@<=NE__:Xon@Pddkom`A[i1KSmg6foQ6nNmWcW_=@KlN>E@7?Q[[]]
lnJK<TK7PQ/gKej?kk5mGm^lnB^bW/VU]mkn_[A>N63aecIO=4jVKBjaZKC40350
3103a00a@0`@0l@0<D0<V8B1o`6_KX5Z2VE^I7=dLVEQK@YUKVA_HVX:<C@P<21_
HVX:<C4h=cT:IFiTKf9Z2S4`830PKf9Z2S`l82mDNG1U82m5N7A7DgAQM6DP;d51
D4`j@D4PIV5/LfDP?Sh:IFiTKf9Z2S4a830PKf9Z2S`l82mDNG1U82m5N7A7DgAQ
M6DP;f=Q830P?Sh:IFiTKf9Z2S4e830PKf9Z2S`l82m<IFiWM6PP<CHP<21B82m>
83<P;d5/M6EbKV5dIB0_A6EfJF=UDTM282m6JFadIG8P;dI/HGAUA6ESKfAU83hn
2W=dLVEQK@Yh0IfFMeACfAJ7ckdg_M0B8R0Um1Yj2B3B>dPE1569BH1@0XJ49WI4
1DHD4BUFI5C00DN78V=550^3PV;G2O8@D<K1DDA5iMf<J`W_[CGcgY[maeWOfNNg
emUWkggG^P1@o884`WAH0H0dXEPDk^_1G18CblCg0QP@0@iH0L3QIVH4AoQ40]Cl
_CfIVJQ8a[?fkRj0I;_K;;m@9W?FognA8SM390H02TGE=San9QOU0YAC/lDI<_l4
b_BE:C:6<C8FX@VR[2;Sa:m/mZOV:k_9V9LVi:4JFLhI_3BNS;]@gYXUhJ><1:5L
V2GPIj=l1fFmE4VJ0>Gg:=?Cn9a<030DVEo<ibJQK8TbAA@IkXWb0P08U<@i_78>
RoTiJ9h0N:IWi8X4RDURYQ7GV6WUj<QVn_6cDoUR<B^D`dgQR7Q<coBd38h`5h2_
KiI50BEIKIUXTNf]7>g]FMKVJ?VofMlNOU?m?LQjneGa9^c?WT6<WUWOK>b/;kdF
0?HTFY/M/kjEE@2dK@I0iN6/CnlP0?850;CNW?<NQVaNT/CR32L;Rnc/K7<1Wf/^
:nPgnin2KlZoQSWgVL_^neHkYQLoPB=95C=UANFVYjI;A<c<30jGcfCmma3ohl0i
JLg9`bbLWl0GlHGXEE7XU0V4RFRkQCb1F90^I0Z4OmGQOaPf9`LIOYe[56QeG`1m
QCU@^4T7b6lm04<S0bA^?gX2ON]K434:b;jlJ:fA[g>?<W[nioXO2eb:K^5<@B9C
i_H<SfAb9J8/6J?OQ6c10Q:@1gBP2SB1;S02;60=780cL0?N8024P4P@0iH3;TP2
JD04/T4nf00:@C7H0GJ3JW00e85jd0A>PSI`1U`4El0=L0/<P4M02XK1Bc01gX5Y
28;`41FR@JZ@5Z@?VD;F41]J27U3@E0h50?5@hV@4990nM0VZ1PZPjZQ@e0mm2=d
6[X8GH?jX0O@83@6o@5mQ16H0]=Q3MP0]X3I/3/L24O2bn14N1FL1aO0fn5:^1Hn
3[O25n4Kl00/QEo2T`Q0b0P3dDIH21_aA4:@F2@14B5[TB:T0ZU5VY0>Y1^iSDRA
LN@31XNQHIPH5/HIhhMIS>5REV7FHTX`eIQSV5I<5nHfIQ0cPOV2YF;E/JIH9j`o
MPTf4I^=;LAFH8mPFk2G/@?HHN`k70k7`1WR771n^1QL<Vhe[PBg3mN<^h3[``gQ
9_5h_2[N5>n23l5cl69l8Kh:Oaao7]n?7lJo9i09FPA[PPlQUR0TK2AD41X8i`Sm
Q172=561Z4md8XH@NLALHRVaS]Q1_4TL9TjC54V691MB92VI]85DBFXRGBHm9[dQ
TlTjI4Mb65U0GTn^99lPGbD?TSm@U2PV54m:74E2fDhiB[U0ND1i@jEB3JQ^e5RZ
V;ZMFTnmA7e:OBm7Tc>GliOSbJfCZi5[UN^GNbE?U=NGMiMO;YlWGb5oB_jVo;P2
DL50`E>1Xk1FXDKQ]<8mQDU5VZ:EHXQRVV:9HX?R=LEA9KbBPI:g4TnY@>V`dRFU
8AY2djEid[RdCK@jfVGJ<1e7=jCkdi?YaO@Oj;gd2FDUIE_U:>DLiA[U/lYB1/8`
H?PcDQVUS9><^hb?lcCV^LoScm/f[fUNok`YUOTZKRYlUB:EIYD1UHnZC5E_eACE
WJY]ZToD<6XVJV5ZfF[keBj[SLnWcgNNcieO=?oTo8OZ/;Z9N[SjJ_G3jSgZTaZJ
6[hJ6AYE6YLdaSDIVVjJbI[UV^LdakAXFP^e15[UF^NeGS2EVNk<E6HU/h/iXJf^
kJL]dCjTgJ/m[F>X/eQWXdjccQ=MTRiK=d6gG;MCMd9?BbmH;en_DNnQ?U6O[InT
_dNoFgo:`=0PfV2;@I_1Z:6:XKmQWV6ShF<SZY6[dBZSFZ<kaSQS]W6:lCkSFbJ`
RIe9TTV=bDeCf=CNE62jckC?36_VJ2HdZcFkaj:`g5UI[4KFX3W3?<QlXgVKnB/;
?H]HRidFgAIO;>d/Dbg[;1mI:ET5F6fdj[3j`m[4VV]MHgg7QV[SHk?>Y]gV]JfY
;Mmf_nem>iYM/=dF^djkcoH>mR;k9_/a1cf7N8Nm3_OHM7HX^hAmeA7[j>6hc_6<
h`LWNbNaddVWgieIcRW>3LjS2``Gl1OD;AQbdG7Q^1abTBiT;XaON72Qe5GKUN=J
jo[<CMN=igK4KLCMf3gIoKSk:`m;3i57RlNDYi?W6/l;GXRG[eNAEjngT_MRkf[_
Ychj?XTnSChC_WJnZgd_n67m0_efn]gceo3Wn]OkC`@h1:`9j0ZT14H4EPLn2c89
4PEe1<?10L6kPQl_dUlTG=@F0T;l@gJ5?0Te35dEnW<H;R`d[2K/NKQEN7ihM`@]
HTE4@lBkB8o8d/Q7RhdFBaIgA/U7aDGEAde5NdFGAD^GF2aI/nA6S5Z<8:Hm5QlK
5G/TMW:Ymm;MBhOSk>8:hnh^<ebF/ncJL[GUZL_?[Y1O`EUa:QhK7agO4?n94l:Y
iDb^m5niMnD4ei>kQo^BilH[ihgaGOQUo944UhBbQ=54UlAMRF=9[TTEBN<2Cd6e
h7FbGo:1i:VDT9BS:C>YdJW=JHBdn;CC@REQR[0[GC<m9kd_`cBS<4>jbVWEkUDC
XT3ATD`XLeUV^iR>oTceB8`TVbF3F@^cJ[;NIdMUWlYAc17Vm>BJi6k;7LWcbO]n
=FHeMgEW_WKnQ_c1=Ni[3Zf5eZiLfkU>Meg1^^7e_^^?KB1]B=W`bdK;SFDKgfj:
g]AAX56`_V1X/noVaT:i@U7Q_Bg>F`i/aF`EK>gMI[>]J]^G8UkAmF;;hX[RCbGL
T^_OFGeGnMg<mXC]_JGfYO]gh7H8MmcMjK[cF9URFEkId:kPGJgUc?:Rl[NkEnbn
EV5KLF0?JHmTSk@bZ;:mBZmZAmFWjZCZPAZ?V^JmjW^gkIgJam_G_mm]Om<1S@?5
1chN51blOlSgD6^]@Fg5HMcQ[<??jj;Z^[mWOemoA>e8lI7?AhE7YLO2SgGE>mCG
=jPgU3K2SI;6/N=aafomh?E3Na>[jE0cXkWh13PQ>O7RaoPOkih<?=UiRWfZjBOm
WoJfd5Z:FZ7Fg=J9]Z@fJG]<NmoYP=>M7LhM;CnKogcdS?JIV[?:Id_?TLhEW9/i
WgMnlT;6QO6;RAN7>UMd?[Zdi=:M[[2^g/^1UjmNlKUbZM^mnoaEUj]W[SUM>gfM
OKg]Q_f=eQjkWYIOk7iYjKG_KKgYL;?mU^>]S[h5ONOjGO/_g_JjONF>oidK0h/6
n^h^_W_oG]`mjGgNoM47Z@mN?laj>?eXoF?/hj8W2TlZWZXo[OgEn=MVZKgdk:3G
H<ncR6N?Q[Q3;onEnJm?``G?ZLl[A[A6jTN]Aln<nHcMN[7daO3;S9OChhFo:Ojf
miGAZimnMo^mIf;9a?1[dN^I?d[NZ;hin]KfKNMTj>CCMfW_YZN:gZ^n?oJ1oJ7k
HoC7TNW/CoQ?UIn=?gMl2OcbN2I]I^KOmhCcn`YUKVAcM79UHFd:IFiTKf9Z2S4f
830PKf9Z2S8f<C8:IFiTKf9Z2S4b830PKf9Z2U/P;dU3@d9QLfET834e830PDR1M
2VE^I6mRJPXa=b0`86mRJPXl?20_C6E^IgAX834h830PDR0_CR0c82m1K7AULViQ
M6DP;dAUMVUSIE97@R0_AVU/M6Eb82m6K65dIDAUHfmTIB0n?PYcM79UHFd:N065
EMm_fe@D?XU_DZ@F?b1HAhN:aJmEDe^i6aZ]aPI9TjG]BQJUjMPZ9>@j=hVY6`OK
jKJZCg^1=`Kl0D3I0`m8?24=1V9kfOK0]4UCQbZZBDQkj<@?8BK]1EGQ^gIR9e?4
G?GjbcWO>NLkiekKA3eOJKFJ6EF8UZ^^WLlTUI>W5YBNCH[B/mA;0mB[jDh]TL_=
4Rk15OO>jn4MRPS;kI7^oTkf8kmjRmcARB9?`6hE7GdIn0aAc=A[]T/D_`Okn6Vg
1]cc7?3C=P@2Z`:GOI`BN=779ce>8Cl9S]0ZjaF]2;`6?;cHIRngHEl36<RChEE^
6kXRIY6c[I9QL/oQ;hma]c7o3bjKMOC/GH=HnibU^F>h3hWN:oID_XToekGd7?1;
/5n_^DUQO`GhSo[BO09h7e7dZI9mM=kWAemO[ACN1]h5Nm5`Y`]=nfYe<G/L6;7A
mBG[V<PS>=MeIa:cY1N0keKh]=QSj96Xb5=Yh67P`DYmZYUOVW5FiXCMbk=JVL`2
8hmT_jO=i807P3nd[KbX1LgB>SLcXQKbBeM[KZjY@MZ^VUUA2odbVC]NSlPYKK^E
`Y@Ob`jjMZ4IbaI:a]7Y9Wn]IWYW4M[H1K^N5mZ@WmgBk7@667WH?k`j;nH67=]M
e59R]Z?0AnQ4A2=>5ReReJU:>jA@WS:Da;e6=S`U</R4QL?;HC4RCm8BK=ei>HoS
ahB</QNm;J9AYC_7[g2obK5H?e?I0O`OH[?/<1]W4jB`=mRKk0Q;`C[13PD:LVdj
5B[COBSelka?ME@F>Ti@l_a0OBR8DLkIka[jcHonQYZ`Bb_d8do@<CAKkA<P1a=X
MCOB?ZM[Jco/3Sc:1[_hc^fnJf]do77cSMf;KLLf/6k6]/;hf:na;Oa]DP8kH7Z:
UZ7:l7K22GPS7CeL0M<U3N]_h5W@fU;J/J>Uj_V1d2<V`Co8?/cB^N7@Z_jRoZU^
Z5nX5mCO>fZ46C^V97dZOB_m:7dWOBomC8YdFKXRoBAMUKjA;PDi^nnmWbGHNjmO
HA?MRUeXeF^O=BMCC/Yki1OUU?blo;8l6k0D^ElNTjOT_O3/2OK=3?dM_AQd2[=Z
CKEk;O4463@?9@JM1]O6E<F4Zg@FFM^OTjIB=/S6f?@SYgILW>FFRWPjWXXWB8W_
Rdo4an8c0[NN_?QNn2J`YP?eoY<C<3Xjh6d/C2G8<n:M>W5FAO@:M9_@cEen1]l>
XTV[M]HfbQEGfJnZ[bT9O<Zh<UgEAhLEcC@EcnDX=WNh_L:;XbBnPb:>j47Nnki5
M]d<KNiKA8Oo`S_[EVQKZ1=mkA3e_a[JQ_1>O>HcXX/7mKZmh^NSB>@6TE<j/=ok
7NU;h]ed]m5hP?MEcbM4>alg6_n^=aXkGb;o5]5UlcmI075h2VE^I7=dLVEQK@YU
KVA_HVX:<CPP<21_HVX:<C0d=`YUKVA_HVX:=b0`86mRJPYK82m9@d=2HG=UI20a
=b0`858PG@YUKVA_HVX:<b0`86mRJPXl?20_E7U`IB0_D65WIG<P;deUI6UQ@Vmh
85/`830P<CLc834b<EdP;d=_MFid834P;d]YI7<PFb0b830PDR1M83hn2VE^I6mR
JPXa>B0`86mRJPXl?20_E7U`IB0_@f5dHFa_Ib0_D65WIG<P<b0`858P;eIULW=Y
KfhP;c4^=20n?PYUKVA_HVX:<S0P<21_HVX::4eQHb1?Db1H834`;SP^=B1AMF5b
M7XPD4A6@fm^M6EhM2T:IFiTKf9Z2S8a830PKf9Z2RQ4>S8`<CD`=34f<CHd<cDb
FS0`9c0`9bT:IFiTKf9Z2S4P<21_HVX:?3`P;e1bKfAeHfEb838`830PDR0_@g9U
HGAYKfi4HGAU838a830PDR0_CFmTA65dIB0b<B0`858P?Sh:IFiTKf9Z2WQbIFH:
<20b<PX`<30`<30`<30`83He=C<e86HP2S0`<30`<c<c=cHP<30`<30PKR0:<30`
<30`<38h<B0`<30`<21^80X`<30`<3<c<C<e830`<30`86hP2S0`<30`<30`<S8P
<30`<30PKR0:<30`<30`<38f<R0`<30`<21^80X`<30`<30`<cPe830`<30`86hP
2S0`<30`<c<`>CTP<30`<30PKR0:<30`<30`<3Dd=20`<30`<21^80X`<30`<34f
>C@b830`<30`86hP2S0`<30`<ST`=CHP<30`<30PKR0:<30`<30b>C4a<20`<30`
<21^80X`<30`<3<a>3Ta830`<30`86hP2S0`<30`<CHi=S<P<30`<30PKR0:<30`
<30b>C0c=20`<30`<21^80X`<30`<38i<CDe830`<30`86hP2S0`<30`<c4h=c0P
<30`<30PKR0:<30`<30c<CTb>20`<30`<21^80X`<30`<3<c<3Lh830`<30`86hP
2S0`<30`<c<b<CPP<30`<30PKR0:<30`<30c<c8h<R0`<30`<21^80X`<30`<3<c
<c<d830`<30`86hP2WAbHFU/IG8:?3`P;e=YNVDP<S8P;e9_Kg@P<CTP<21B82m9
KVI_834P<21B82m9A21K83`c=SMS=fHg>64e<3P`>3H`HSUVIS1T<V8`HSTd=30a
<3h:?3<f=f<gISLhHCD`>30h=S1R>FIV<6@bHS1R>C@d<34`?R1M83hn2W=dHG9d
N79UIPXc<c@e<@XU9DE?APX\>"], "Graphics",
 GeneratedCell->False,
 CellAutoOverwrite->False,
 ImageSize->{295.54296875, 206.70924403901734`},
 ImageMargins->0]], "Text",
 CellChangeTimes->{{3.638180373920624*^9, 3.638180376679729*^9}, {
  3.638184238780449*^9, 3.6381842481549473`*^9}, {3.6381866259466553`*^9, 
  3.638186631917239*^9}, {3.63819143340241*^9, 3.638191437376276*^9}}],

Cell[CellGroupData[{

Cell["Model Details", "Section",
 CellChangeTimes->{{3.638084565231914*^9, 3.63808457099918*^9}}],

Cell[CellGroupData[{

Cell["Defining Model Equations", "Subsection",
 CellChangeTimes->{{3.549286248667729*^9, 3.5492862488467393`*^9}, 
   3.552031703193182*^9, 3.63808357149594*^9}],

Cell[BoxData[
 RowBox[{"\[IndentingNewLine]", 
  RowBox[{"(*", 
   RowBox[{"model", " ", "equations"}], "*)"}], "\[IndentingNewLine]", 
  RowBox[{
   RowBox[{
    RowBox[{"v1", "=", 
     FractionBox[
      RowBox[{"k1", "*", "Kin", "*", 
       RowBox[{
        RowBox[{"M", "[", "t", "]"}], "/", "Km1"}]}], 
      RowBox[{"1", "+", 
       RowBox[{
        RowBox[{"M", "[", "t", "]"}], "/", "Km1"}], "+", 
       RowBox[{
        RowBox[{"pM", "[", "t", "]"}], "/", "Km2"}]}]]}], ";"}], 
   "\[IndentingNewLine]", 
   RowBox[{
    RowBox[{"v2", "=", 
     FractionBox[
      RowBox[{"k2", "*", "Kin", "*", 
       RowBox[{
        RowBox[{"pM", "[", "t", "]"}], "/", "Km2"}]}], 
      RowBox[{"1", "+", 
       RowBox[{
        RowBox[{"M", "[", "t", "]"}], "/", "Km1"}], "+", 
       RowBox[{
        RowBox[{"pM", "[", "t", "]"}], "/", "Km2"}]}]]}], ";"}], 
   "\[IndentingNewLine]", 
   RowBox[{
    RowBox[{"v3", "=", 
     FractionBox[
      RowBox[{"k3", "*", "Phos", "*", 
       RowBox[{
        RowBox[{"ppM", "[", "t", "]"}], "/", "Km3"}]}], 
      RowBox[{"1", "+", 
       RowBox[{
        RowBox[{"ppM", "[", "t", "]"}], "/", "Km3"}], "+", 
       RowBox[{
        RowBox[{"pM", "[", "t", "]"}], "/", "Km4"}]}]]}], ";"}], 
   "\[IndentingNewLine]", 
   RowBox[{
    RowBox[{"v4", "=", 
     FractionBox[
      RowBox[{"k4", "*", "Phos", "*", 
       RowBox[{
        RowBox[{"pM", "[", "t", "]"}], "/", "Km4"}]}], 
      RowBox[{"1", "+", 
       RowBox[{
        RowBox[{"ppM", "[", "t", "]"}], "/", "Km3"}], "+", 
       RowBox[{
        RowBox[{"pM", "[", "t", "]"}], "/", "Km4"}]}]]}], ";"}], 
   "\[IndentingNewLine]", 
   RowBox[{"(*", 
    RowBox[{
     RowBox[{"v5", "=", "k5"}], ";", "\[IndentingNewLine]", 
     RowBox[{"v6", "=", 
      RowBox[{"k6", "*", 
       RowBox[{"ppM", "[", "t", "]"}]}]}], ";"}], "*)"}], 
   "\[IndentingNewLine]", "\[IndentingNewLine]", 
   RowBox[{
    RowBox[{"e1", "=", 
     RowBox[{
      RowBox[{
       RowBox[{"M", "'"}], "[", "t", "]"}], "\[Equal]", 
      RowBox[{"(*", 
       RowBox[{"v5", "+"}], "*)"}], 
      RowBox[{"v4", "-", "v1"}]}]}], ";"}], "\[IndentingNewLine]", 
   RowBox[{
    RowBox[{"e2", "=", 
     RowBox[{
      RowBox[{
       RowBox[{"pM", "'"}], "[", "t", "]"}], "\[Equal]", 
      RowBox[{"v1", "-", "v2", "+", "v3", "-", "v4"}]}]}], ";"}], 
   "\[IndentingNewLine]", 
   RowBox[{
    RowBox[{"e3", "=", 
     RowBox[{
      RowBox[{
       RowBox[{"ppM", "'"}], "[", "t", "]"}], "\[Equal]", 
      RowBox[{"v2", "-", "v3"}]}]}], 
    RowBox[{"(*", 
     RowBox[{"-", "v6"}], "*)"}], ";"}], "\[IndentingNewLine]", 
   RowBox[{
    RowBox[{"ODE", "=", 
     RowBox[{"{", 
      RowBox[{"e1", ",", "e2", ",", "e3"}], "}"}]}], ";"}], 
   "\[IndentingNewLine]", "\[IndentingNewLine]", 
   RowBox[{
    RowBox[{"varlist", "=", " ", 
     RowBox[{"{", 
      RowBox[{"M", ",", "pM", ",", "ppM"}], "}"}]}], ";"}], 
   "\[IndentingNewLine]", 
   RowBox[{
    RowBox[{"IC", "=", 
     RowBox[{"{", 
      RowBox[{
       RowBox[{
        RowBox[{"M", "[", "0", "]"}], "\[Equal]", "50"}], ",", 
       RowBox[{
        RowBox[{"pM", "[", "0", "]"}], "\[Equal]", "0"}], ",", 
       RowBox[{
        RowBox[{"ppM", "[", "0", "]"}], "\[Equal]", "0"}]}], "}"}]}], ";"}], 
   "\n", "\[IndentingNewLine]", "\[IndentingNewLine]", 
   RowBox[{"(*", 
    RowBox[{
    "Reduced", " ", "Model", " ", "with", " ", "Total", " ", "Sustituted"}], 
    "*)"}], "\[IndentingNewLine]", 
   RowBox[{
    RowBox[{"v1", "=", 
     FractionBox[
      RowBox[{"k1", "*", "Kin", "*", 
       RowBox[{
        RowBox[{"M", "[", "t", "]"}], "/", "Km1"}]}], 
      RowBox[{"1", "+", 
       RowBox[{
        RowBox[{"M", "[", "t", "]"}], "/", "Km1"}], "+", 
       RowBox[{
        RowBox[{"(", 
         RowBox[{"Mt", "-", 
          RowBox[{"M", "[", "t", "]"}], "-", 
          RowBox[{"ppM", "[", "t", "]"}]}], ")"}], "/", "Km2"}]}]]}], ";"}], 
   "\[IndentingNewLine]", 
   RowBox[{
    RowBox[{"v2", "=", 
     FractionBox[
      RowBox[{"k2", "*", "Kin", "*", 
       RowBox[{
        RowBox[{"(", 
         RowBox[{"Mt", "-", 
          RowBox[{"M", "[", "t", "]"}], "-", 
          RowBox[{"ppM", "[", "t", "]"}]}], ")"}], "/", "Km2"}]}], 
      RowBox[{"1", "+", 
       RowBox[{
        RowBox[{"M", "[", "t", "]"}], "/", "Km1"}], "+", 
       RowBox[{
        RowBox[{"(", 
         RowBox[{"Mt", "-", 
          RowBox[{"M", "[", "t", "]"}], "-", 
          RowBox[{"ppM", "[", "t", "]"}]}], ")"}], "/", "Km2"}]}]]}], ";"}], 
   "\[IndentingNewLine]", 
   RowBox[{
    RowBox[{"v3", "=", 
     FractionBox[
      RowBox[{"k3", "*", "Phos", "*", 
       RowBox[{
        RowBox[{"ppM", "[", "t", "]"}], "/", "Km3"}]}], 
      RowBox[{"1", "+", 
       RowBox[{
        RowBox[{"ppM", "[", "t", "]"}], "/", "Km3"}], "+", 
       RowBox[{
        RowBox[{"(", 
         RowBox[{"Mt", "-", 
          RowBox[{"M", "[", "t", "]"}], "-", 
          RowBox[{"ppM", "[", "t", "]"}]}], ")"}], "/", "Km4"}]}]]}], ";"}], 
   "\[IndentingNewLine]", 
   RowBox[{
    RowBox[{"v4", "=", 
     FractionBox[
      RowBox[{"k4", "*", "Phos", "*", 
       RowBox[{
        RowBox[{"(", 
         RowBox[{"Mt", "-", 
          RowBox[{"M", "[", "t", "]"}], "-", 
          RowBox[{"ppM", "[", "t", "]"}]}], ")"}], "/", "Km4"}]}], 
      RowBox[{"1", "+", 
       RowBox[{
        RowBox[{"ppM", "[", "t", "]"}], "/", "Km3"}], "+", 
       RowBox[{
        RowBox[{"(", 
         RowBox[{"Mt", "-", 
          RowBox[{"M", "[", "t", "]"}], "-", 
          RowBox[{"ppM", "[", "t", "]"}]}], ")"}], "/", "Km4"}]}]]}], ";"}], 
   "\[IndentingNewLine]", "\[IndentingNewLine]", 
   RowBox[{
    RowBox[{"e1", "=", 
     RowBox[{
      RowBox[{
       RowBox[{"M", "'"}], "[", "t", "]"}], "\[Equal]", 
      RowBox[{"v4", "-", "v1"}]}]}], ";"}], "\[IndentingNewLine]", 
   RowBox[{
    RowBox[{"e2", "=", 
     RowBox[{
      RowBox[{
       RowBox[{"ppM", "'"}], "[", "t", "]"}], "\[Equal]", 
      RowBox[{"v2", "-", "v3"}]}]}], ";"}], "\[IndentingNewLine]", 
   RowBox[{
    RowBox[{"ODE", "=", 
     RowBox[{"{", 
      RowBox[{"e1", ",", "e2"}], "}"}]}], ";"}], "\[IndentingNewLine]", 
   RowBox[{
    RowBox[{"varlist", "=", " ", 
     RowBox[{"{", 
      RowBox[{"M", ",", "ppM"}], "}"}]}], ";"}], "\[IndentingNewLine]", 
   RowBox[{
    RowBox[{"IC", "=", 
     RowBox[{"{", 
      RowBox[{
       RowBox[{
        RowBox[{"M", "[", "0", "]"}], "\[Equal]", "Mt"}], ",", 
       RowBox[{
        RowBox[{"ppM", "[", "0", "]"}], "\[Equal]", "0"}]}], "}"}]}], ";"}], 
   "\[IndentingNewLine]"}]}]], "Input",
 CellChangeTimes->{{3.549220192658299*^9, 3.549220214123549*^9}, 
   3.5492212595148773`*^9, {3.549221632298918*^9, 3.54922164715454*^9}, 
   3.549221779672316*^9, {3.549882079126563*^9, 3.549882080601515*^9}, {
   3.5534085089741173`*^9, 3.553408570806654*^9}, 3.6380835906662188`*^9, {
   3.638085190578158*^9, 3.638085191777727*^9}, 3.638180396448288*^9, {
   3.638180432520885*^9, 3.6381804370628653`*^9}, {3.638184308541452*^9, 
   3.638184310650876*^9}, {3.638184347151842*^9, 3.638184350534902*^9}, {
   3.638186689353993*^9, 3.638186695712825*^9}, {3.638191576698329*^9, 
   3.6381915947186747`*^9}}]
}, Open  ]],

Cell[CellGroupData[{

Cell["\<\
Temporal simulations show bistable responses\
\>", "Subsection",
 CellChangeTimes->{{3.5533445824056115`*^9, 3.5533445883509517`*^9}, {
  3.638191635174724*^9, 3.638191642274281*^9}}],

Cell[CellGroupData[{

Cell[BoxData[{
 RowBox[{
  RowBox[{"paraset", "=", 
   RowBox[{"{", 
    RowBox[{
     RowBox[{"Mt", "\[Rule]", "500"}], ",", 
     RowBox[{"Kin", "\[Rule]", "50"}], ",", 
     RowBox[{"Phos", "\[Rule]", "100"}], ",", 
     RowBox[{"Km1", "\[Rule]", "200"}], ",", 
     RowBox[{"Km2", "\[Rule]", "500"}], ",", 
     RowBox[{"Km3", "\[Rule]", "22"}], ",", 
     RowBox[{"Km4", "\[Rule]", "18"}], ",", 
     RowBox[{"k1", "\[Rule]", "0.01`"}], ",", 
     RowBox[{"k2", "\[Rule]", "15"}], ",", 
     RowBox[{"k3", "\[Rule]", "0.084`"}], ",", 
     RowBox[{"k4", "\[Rule]", "0.06`"}]}], "}"}]}], 
  ";"}], "\[IndentingNewLine]", 
 RowBox[{
  RowBox[{"as", "=", "0.8"}], ";"}], "\[IndentingNewLine]", 
 RowBox[{
  RowBox[{
   RowBox[{"sz", "=", "250"}], ";"}], 
  "\[IndentingNewLine]"}], "\[IndentingNewLine]", 
 RowBox[{
  RowBox[{"tmax", "=", 
   RowBox[{"2", "*", "3600"}]}], ";"}], "\[IndentingNewLine]", 
 RowBox[{
  RowBox[{
   RowBox[{"XTicks", "=", 
    RowBox[{"Table", "[", 
     RowBox[{
      RowBox[{"{", 
       RowBox[{
        RowBox[{"i", "*", "60"}], ",", "i"}], "}"}], ",", 
      RowBox[{"{", 
       RowBox[{"i", ",", "0", ",", 
        RowBox[{"tmax", "/", "60"}], ",", "30"}], "}"}]}], "]"}]}], ";"}], 
  " ", "\[IndentingNewLine]"}], "\[IndentingNewLine]", 
 RowBox[{
  RowBox[{"g1", "=", 
   RowBox[{"{", "}"}]}], ";"}], "\[IndentingNewLine]", 
 RowBox[{
  RowBox[{
   RowBox[{"Do", "[", "\[IndentingNewLine]", 
    RowBox[{
     RowBox[{
      RowBox[{"ICM", "=", 
       RowBox[{"RandomReal", "[", 
        RowBox[{"{", 
         RowBox[{"0", ",", 
          RowBox[{"Mt", "/.", "paraset"}]}], "}"}], "]"}]}], ";", 
      "\[IndentingNewLine]", 
      RowBox[{"ICppM", "=", 
       RowBox[{"RandomReal", "[", 
        RowBox[{"{", 
         RowBox[{"0", ",", 
          RowBox[{
           RowBox[{"(", 
            RowBox[{"Mt", "/.", "paraset"}], ")"}], "-", "ICM"}]}], "}"}], 
        "]"}]}], ";", "\[IndentingNewLine]", "\[IndentingNewLine]", 
      RowBox[{"g1", "=", 
       RowBox[{"Append", "[", 
        RowBox[{"g1", ",", 
         RowBox[{"Plot", "[", 
          RowBox[{
           RowBox[{"Evaluate", "[", 
            RowBox[{
             RowBox[{"{", 
              RowBox[{"ppM", "[", "t", "]"}], "}"}], "/.", 
             RowBox[{"NDSolve", "[", 
              RowBox[{
               RowBox[{
                RowBox[{"Join", "[", 
                 RowBox[{"ODE", ",", 
                  RowBox[{"{", 
                   RowBox[{
                    RowBox[{
                    RowBox[{"M", "[", "0", "]"}], "\[Equal]", "ICM"}], ",", 
                    RowBox[{
                    RowBox[{"ppM", "[", "0", "]"}], "==", "ICppM"}]}], 
                   "}"}]}], "]"}], "/.", "paraset"}], ",", "varlist", ",", 
               RowBox[{"{", 
                RowBox[{"t", ",", "0", ",", "tmax"}], "}"}], ",", 
               RowBox[{"MaxSteps", " ", "\[Rule]", " ", "Infinity"}]}], 
              "]"}]}], "]"}], ",", 
           RowBox[{"{", 
            RowBox[{"t", ",", "0", ",", "tmax"}], "}"}], ",", 
           RowBox[{"PlotRange", " ", "\[Rule]", " ", "All"}], ",", 
           RowBox[{"AxesOrigin", "\[Rule]", 
            RowBox[{"{", 
             RowBox[{"0", ",", "0"}], "}"}]}], ",", 
           RowBox[{"AspectRatio", "\[Rule]", "as"}], ",", 
           "\[IndentingNewLine]", "\[IndentingNewLine]", 
           RowBox[{"PlotStyle", "\[Rule]", 
            RowBox[{"{", 
             RowBox[{
              RowBox[{"Hue", "[", 
               RowBox[{"i", "/", "20"}], "]"}], ",", "Thick"}], "}"}]}], ",", 
           
           RowBox[{"ImageSize", "\[Rule]", "sz"}], ",", 
           RowBox[{"Background", "\[Rule]", "None"}], 
           RowBox[{"(*", "LightYellow", "*)"}], ",", 
           RowBox[{"Frame", "\[Rule]", "True"}], ",", 
           RowBox[{"FrameTicksStyle", "\[Rule]", 
            RowBox[{"Directive", "[", "15", "]"}]}], ",", 
           RowBox[{"FrameTicks", "\[Rule]", 
            RowBox[{"{", 
             RowBox[{
              RowBox[{"{", 
               RowBox[{"Automatic", ",", "None"}], "}"}], ",", 
              RowBox[{"{", 
               RowBox[{"XTicks", ",", "None"}], "}"}]}], "}"}]}], ",", 
           RowBox[{"FrameLabel", "\[Rule]", 
            RowBox[{"{", 
             RowBox[{
              RowBox[{"StyleForm", "[", 
               RowBox[{"\"\<Time (min)\>\"", ",", 
                RowBox[{"FontSize", "\[Rule]", "18"}], ",", 
                RowBox[{"FontWeight", "\[Rule]", "\"\<Bold\>\""}]}], "]"}], 
              ",", 
              RowBox[{"StyleForm", "[", 
               RowBox[{"\"\<[ppM] (nM)\>\"", ",", 
                RowBox[{"FontSize", "\[Rule]", "18"}], ",", 
                RowBox[{"FontWeight", "\[Rule]", "\"\<Bold\>\""}]}], "]"}]}], 
             "}"}]}]}], "]"}]}], "]"}]}]}], ",", "\[IndentingNewLine]", 
     RowBox[{"{", 
      RowBox[{"i", ",", "1", ",", "20"}], "}"}]}], "]"}], ";"}], 
  "\[IndentingNewLine]"}], "\[IndentingNewLine]", 
 RowBox[{"Show", "[", "g1", "]"}]}], "Input",
 CellChangeTimes->{{3.5533446184376726`*^9, 3.553344625058051*^9}, 
   3.5533447059246764`*^9, {3.5533450917897463`*^9, 3.5533451107438307`*^9}, {
   3.5533451493070364`*^9, 3.553345181642886*^9}, {3.553345227289497*^9, 
   3.5533452598563595`*^9}, 3.5533453180526876`*^9, 3.553345376739045*^9, {
   3.5533454191474705`*^9, 3.553345481675047*^9}, {3.5533455231534195`*^9, 
   3.553345590576276*^9}, {3.5533456307805753`*^9, 3.553345641636196*^9}, {
   3.5533456720669365`*^9, 3.553345690378984*^9}, {3.5533457494373617`*^9, 
   3.5533458354202795`*^9}, 3.5533459275975523`*^9, {3.5601631588983717`*^9, 
   3.560163159369381*^9}, {3.5601631965885887`*^9, 3.5601632329203568`*^9}, {
   3.560163276925959*^9, 3.560163321016823*^9}, {3.638191650227017*^9, 
   3.638191652297492*^9}}],

Cell[BoxData[
 GraphicsBox[{{{}, {}, 
    {Hue[
      NCache[
       Rational[1, 20], 0.05]], Thickness[Large], LineBox[CompressedData["
1:eJwVx3881IcDx3G/CttFNIpbmlkRQr/cdybehFU2m99lThKRPM7nDsd9rFGa
a5moFtEPknR91Pkt+Zxf4TYqrDonvyu+NVatVejK2md/vB6vx9M8It4vSkNN
TW0303/XdtufInC3cHWd+ChTmRuHJx+JdzVR6mC7SGSGgQSeWpQM51EGWOWk
dhw0gT1N6Tq9aaZQ9RHPG3sIEOX2hRmUOQatyk5m3yFgO2dWucJoFe75Ghby
7hL4w0NPTqdZw0m+zeIG47Jj80PBU3a4f5Bn+5bx2viZORG1FnVvZ7zt7xHI
NXqm+dvYeozwbuVGMH5GT+oZGznCqX9f00nGlI7is+o0J8QfN3V/x9jw9x1W
SZQbtHnhbt0KAm6lijUfd7rjfGvK63nGRLLv+vaxzaCWZDev7SfQs3yri4GR
F64WaecWMM6K/V/A1bRt+Fv7pX2skoDGwQ9bBZQvuI4XYvXvEyjc1+Uu5/jB
JF5L4MF4baC406TTDxeyR4+KGIdbad5sHfOHE9dAd4Jxc49KoWcUBH3WArXG
QQKp7KlpKi0Eo0dvvN87TIAMmcjiU7sgjtFIHxwj8HOF9hRrdhfujXFmjccJ
nNOy2SLZHIEMqu+wP+N2KV9rbDgCB7QC395izNJ8//1X+pEID5CbtT0gUFRu
wrNM3INUcXiM9BGBjnc+345s2geDdSu/OfuYgLg39EhpjACVDdGNPc8JWLv5
NJzZkYqH9cKYIDU+/JKu2yv1DsLOJtqCY8hHcs+x3je9mVCci025aMnH1pw1
pQ9ds6D9pcV0wyY+3ClxiUA7F8tP14wu286HIsTTt3H3cfiUP3enEvlwaYk0
jcr/BYTWqMP4MT6GVl7qOqPKw+9mkxcP1/LxDbxPcDYWQG3FifwhJR8NVs70
qcjT2OV5QBk7z0fQkm+7MtvPgr7j/UfBagG6qjpfKN8UQVexs94mSIDPV9ur
Ddmfh7tm3MfORwQQj593XMMtgYa15ylOmwBtfE+Vg/ACoqYXeahmBTA6pHJ4
W1aKhDfiQEtOAgKI8VfC9ovgFDp6nk5KgHREaXN9tgx+t4MLXsgSoFn9+ljY
Kgm+iMvT3b8wEe7hHj/W4TIsdX7Mn/86EWdySqfvCCgoWoYXBJ9LxINTG8fO
55Zju//elZemE/GJ7lP1e5IrmO1nLXb8PAmkqi7/1sBVuJ754KnyaBJaOisa
ha+ksOokzcrHkqD/E1fyckklDG+kT0g5QsgiZo6MUJV4ZDHu/yRbiJ2XLTcU
c6ogvea8qXhEiJzKB8ZefVX4QGHGptclo/azDa0dYdW4eyVbGJ2ejOBbJupJ
U9VY76HNE3QnQ7zhcKrOwRpEOSy49s/SFFzRzZEl6tfiaGKfOpebgrAiM06H
pBYsUhk+V5qChSVeKX9y6nDg/6f7ORMpsBlQ9/XqqEP4ZIPuFTMRRns8d2eE
1uPDAjb1bocImes+dS6YqocJv6lZmC0CHST2OX7oGnQFDwU6bSLwpGlzMnYD
5r0c/ETPRTBOWLy3VdKA3fWcDOulJLznVi+55HYdN6t1FsS4kBBODWXs6buO
9mK3r8t2kjBbbP5zcGgj9CZ3LnPZT8J/5tltm1eN+Klj/PbGQhI/bA3sHzhA
o35pR3d6NYmEeIXA9xCNd9yKE48Zx5wM1O/OZFzPsvWpIeH3IHALnUXj7ETk
TdNaEpaioMazJ2lUL/xBXlVHok8SfC7iMo15+UBTfwMJc52QPX/20di8KNVm
vpmEsd2gRtRdGlVx97XCWkiwAkKKRhQ0LvUMVjQznikKGegZpEFJF6WmtZLo
5ny3rWqCRg5v5ZN/2kgIokPthHM02AGXbV93kIjOHu5+pqKhFB228u8kEVoT
Gh09T8Nls/lsJWOv96HF2zVkGObJWXFyEux8ruEXLBlMp26zx38lsbhpRFqj
J8PjpzEVzr+RWPiI621rIIPGi23GBYz/sgs7tNxYhtcl1mG+XSQmA0Y/yVsm
Q53E2/Uq40EyrEmPLUPed6qXOt0keotHd4iXy8CK3vJ9JOMOedjM+xUyZAm/
HGhh/C8aDfLa
      "]]}}, {{}, {}, 
    {Hue[
      NCache[
       Rational[1, 10], 0.1]], Thickness[Large], LineBox[CompressedData["
1:eJwt1Xc81H8cB3AjkRQpoxKRElI2LfeSES1Zhawu2yEloqIQZWRk3iKRkR0S
JZlNNPlVQqGiJIkj8bs7/XWP5+P7er/fn8f7+7k7aaKPmTMXBwfHLk4ODtYn
r+650yd2rSN8S75Uc3bYBl9WRB69V8CJ1oERS99kd3xfl/U+pWAZOF+/Ml9q
R4LLvfN87SGr8FZD543iLxKO39xCDiuQhstkU+bKZV7YxJAslRLZgBgRR8NO
ES981V/aUhuigOyRsWYzpm8k/H13eGgzJocO11cs94KKzwQjsEAFq2V/Sb9j
1seLjHA/7FGDtmqs4rigF0ZqB5aKimhiQPD0+UVLvVDA91q2PGQbKtqXhGzh
94Lwc+uNpwp0IbD9Bp8Xlxd0s18rSTTvwtRjTr9ADi8cDzBVa+zRw0B4ZnH4
LAlta4x1lokYovMvR0zqNAnRHtoWRSF7EO3s/rx4jASu0MX1JwpMIbo9+GHW
RxLIno92tWiZgX9MqIrSS4KKZWTzymYzXNsxcuzqBxIcN3I/qe8xh6HIrT/B
b0moa5t+vVTkEB4YNM4ZviDhzOqh4YIQG/yU1AhOf0BCkE1/tG/BUeip/VXR
zSAhpoR3SGDyKLKOHR7upZJAX6BolKdHxHO+LJ4QMgmNxb4Let4T8VA99HBV
MgkC3HNn9wk6YW9+vfGyGBIybq70lvNzQcSkoULAaRKaZg4c7N7piRWSRBuG
CQmR7bZR2W4nsD8s65P/lCcUdA9UU63PoDNdqitA1xMdL4dmC8+eQaXwfwLO
Op7wd4k0uJdxBknWq6UPbvdEQ3T9i+6BM/BfI90rpeEJ6zeq3yVPnEX7rPD5
nI2euOQpJnMt6hyWFgdE7Bb0xOfk3uic2hBo7+kW7nrrAbNTd7Z0Lg3F8Z6I
xkIPD1S90a55Jx2K+/Gvvpa6eGC1drV+r3oo3Mwe9ZURPdA/XWX91SYUdmJc
WwtsPOB/viLsz41QvC+NlPXb4wFKdEmnFCEMAi+kW9zlmflrOSFuPuGIH+bi
aOh3R0BbQvtUewQ2KIY54KA7gnb2n7jTFwHqbY/uor3uCC7UFA38FYGRjIqb
YrvdER71zpYhGonIXk753p3uSDRcPzRhF4meXfJq+oruKKyrXjA+HAnXyaW3
LXjc0Vvcs3WE9zLkvpMaAqrc8GmNanfRysto9uKqcSlzw2BM+HkvxcvgpF3y
MS10w3cP+dZvBy6j8uqfuZVZbpjecNJiOPkyqFFW0gGxbliRsdDny7ooBNgO
1Noec4NxnFL2R0I0Tj1YGFi82A32omXFkubR8LylHJTA44YTNPU7Ni7RGFts
meM95wrqze1tL2KiEeP51krslytGW40ZDf9F4yMmTKTfuiKNw2Xf9ZMx2HZ+
wzahXFcM+tLHj+XGQuzJL5PVO1zxhyE9l1ETC2GbazWqGq4QOp+z6P2zWJgY
ayjpbXbFtiuFkhbjsWhVyJ07sNYVVwpqjPR1r6Bq94NNyxa4QuPTG6rsuyvQ
Du9X1nzsgl0FkVkneOPRefJne9lBFyy4tuvBJ6F4lEtyrp0yckFL6t8ei1Xx
OF67fZ+2rgv2Xjy5RkspHmUOGxfQVVxg4eiQ9scsHjOMzGAeYRe4impdCafH
g8u0oFv7uTNiQgcDUzQSUMJ/Iv2JkTMOBF5L4yUkYAnjtPgvgjOEjtvePm2U
AI1p/TQhLWck270YtzmSAFdbA0ul9c6ga9f5SF1IQK6Hfc8whzNKR5Kd854m
4M33jQpeVU54bWNgWnMsEf6OjgUT4k5w6XKfuURKhEFb6Yg783vHsLySe/hU
IlolSCYveJwgYdr5dzwiEWbr/hMLHTsG4m73gi0Fiejf75F55MkxjKrFcueM
JqJKt+J6f9Ax8C95XRl37irUKxZ9Ke8gMu/BlKN9xFUYPBZTyGwmQolPUkAp
7irIP8ilITVEHOR2JT7OvAoNscLVItlEpE4xlvI0XQVxZsguxZ8I2UEJtyD+
JCwWGzT/T5wInftOq5xTk/D3p1lamOlRdD2UnvqZmYSGgfCDTnpHcfLFh87g
giR8UnRYoaxxFHkDVslp95JwjeE7ESl+FMIC+4WefkqCw2vzcLUPjhiw0lio
ppyMqKKRu8bOjogZ4xnjeJSMzjRjetwDe2yYaeiIfZGM83NcPqoZ9njAc75k
1ftkSN5KDqectceE+DRJ/UcyHlb28dRp2sORMPLZVSQF3sqrNqjm2UE95k13
29EUPG7X+bUjxBbv1uc+ok6n4NjGkheeDGvoVz1Tj+ROxe7HFu67O6xRbDie
4SuQCm0rY4W3udYIddX1N5RMReAzx3LpQ9ZQyH8nM6qbCvX+hnGpEiuc3iR0
Vu9yKvxjqyx5zQ7j413Nz0qJqfBL/Pp+UPYw9u23MxOnpGKW6iHvPXkIUt4F
G78XpmJBt3uBD+UQWkr0X6d0pIL3RRRVsscSImqBm4fE0iAc/IEgY2GB4MaM
9Fdr0xC+O+fbz7UW+GLesuC+fBp0pyZmLL+b467f8ndXt6ehT33y8+twczhV
FUXudEiDTw2h90qxGcq3fuyNv5GGuqNC/SXDB2GCvVe1NNKhEPutfwfvHoxy
D4v93pmOk2RVo+wwYyS2RlHLDdMxOBYxODNrhDcHHucoWaUj35uPL3JsN2zt
jKvXnUmHd7VklsEzA3gE7e4WfMCsL+3dlX6I+T+p8/nos0fp2FLWkOXbBBRx
Rg5GvUiHm2X5ihYVYPRSyw+e/nQEeAR/jRLVQUCqAdfMQjIetDq3iwVtRXiF
ntyXfWTIfGsWzI9WxobTn27mWJLh8ZfRHT+7Ga3bw5SP2ZMRpSE4pTq2CfyN
DVs/+JChp/UkRZJHHoURxDrKaTKqe0411crJ4cAeLj3rC2TceLSwyNxuPRKe
6+57lUjGU8d+n9u8MlBN7utIoJDhFza11jxkLV5ZXbA0ySaDohS3uVtSEv4S
0m8Fisg4vLuhrtV3NcR76+0fV5JxfufO2+cY4qi57vgpso4MpdZeH/dbojji
yuFm0EpGsvLBAELWCswoZH7j6iDjiNFAzWyjMOgjBN/6LjJmdwS+nxZdBpT3
/D7XR8bmp2FiH1QE0XcqJGj7EBkBR0IHla8IIHSr1BxjjIy+qPeGBTv4Ifu3
LqzqDxnbJpuUozT50FJvz+e3gILfkrerXvkthFv4bIzKEgoK+DXVY0YXgN+I
vuyHCAVx3iISH7O4cXOxTkqhJAV7+dYp2l3kwr727lUechR0Sbk6jidwYiTx
XIacMgUksb91Uo0ciD+0RnZAmwLlTAGX3uUcUF11Ly9Ll4JADyJH2Nws4VW3
rZLjHgoGCMrEPJ5ZwqlrM2VrzCmYa3yVYqL2lyDqTNV8d4QCOd+UeyGhM4Tq
jTtq05woMBGfOSg88odAPO13coU3BaEO/m+43P4QljwsVIwPoMD2pVTHsalp
QrXYwKfFFyioNxYKVaFPE4iua6iRURRUiPWZLDOfJgjctrTgTmLOTztgrC0y
Tbi98IpACI0ChQYBT4uPUwTioZam6RsUqOUa6AdWTxEEbsye9S+loGluja9g
yhSh6remxtgdCqajGvRaAqcIRw18vns1UlDXz/kyksjMJ+fmfH1Kwewp8PmY
MPP9PXbObyg4Lqe37j5hiuCoLi7a10NBEVm28r3qFGFx+ME2268UXAkx7N69
kZl/eSmia4zC/L109E6VYubXPdCxmKFASWjxVz/xKQL/yamJdh4qJJR4NdOF
pwiVDSolewWpmLtl+OPREmZe2MO1VZyK9P+UBDsXMfPELCk9GSqs7GU2pS+c
IlSUve2sU6SCK6i59wf3FMGBc3n8Ng0qlFUU0uo5mXnTvUZVOlR8fKMV9HuO
QajIDONQNaJCReZR8tlZBsF+tLa6yJSKEFkRtd1/GYRFGD8uf4SZT5TaYTzD
zMdtks9xooL2+EjT6T/MfI9T31pvKnbZRWU/m2YQ+LbQ0qkBVFzneq6oy3R5
8GtT8QtUvP7Y//7ZFINg27aEPymKCuExRU0fpnklDRsEk6jwNRO7KM10uVdw
UDSNirzPpPt9DGb+XpUqby4V51dbuBQxvXDJj6HQUirKCiu8QpkutZW7PnuH
iujn5XIOTNsUOhwJaqQiM/yE2i6meWZSl088pWLCnOyjwMrv7Xji+4YKEfvx
76KsPIUv/HsP8/w08eGFTC8Yxg73r1ScKchqmZpkEEq2BY73j1GxXChxZoRp
m6iyQscZKr7Z9awdZHrB269O73lokDU48u4D08XyMmusBGnYYuH0qYtp60Cb
1y/FaZDva/v7kpV/lBhrIkODSbsvo52VF39i8ESRhoK93TefMm3lxj1rqEGD
tr/zxCOmuau3VzXo0BB4pvZuKyvP6+etY0TDHRXtr82s/OHCDTWmNOSHrXRv
Yport/+DxhEaZFw7lRqZLpqQSC1zoiGWd4NiAytvaGmi5E0D6XPjoQesfEos
b34ADQf2zeXVM1040Hxf9gINVW7fVrJ8WGM2IDOKBj4rsZz7rPxFTWWJJBq2
Nufqs1z4yvtLKo3Z72zO7zqmD8nmZi7PpWH/n4QKljn9eqziSmnIvDcWzHJh
o9iyxTU0NAWPmrHzyw8+imik4WZV0WaWO77+XOL4lIb3ai3CLO+pv2q29TUN
6o8v/rnHdFOKRqrwBxpOrDb6wvJOr853w4M0THdqdLFcpRe4tvkHDVrOik9Y
Vl612pnOYO6/5nQ9ywWjd/MDOOkoGTK4zbJsq/3IQX460om3Slim0zjUFJbT
YdhWm8+yuF9WALcEHXMGtGyWE/fo330vS4es4HgGywLSgxxVSnSc+6xPZTli
MtIgTpOOvLXb0lnmaJOPciPQ0TxxMoXloOwnbbpGdCw7sSyJ5V9BXstXm9IR
OieeyDLJVNBq3JqOFdEn4lkelCujPiPScb1MII5lx1mzvhuedGSP9cWy/PbV
+PrzfnS4OQ/FsNx2QbtENYKOLNPL0Sw3bD6rPZBKB08XOYrl/Evce/fU0kGc
O8l2/Mcou5IPdNxPFGZ70568XD1SBmoMFS6x/Kis+WfnVAaeKey/zLIg5+Wz
x1IyIc0vwn6+VX4Lx7st12C3/TTbveFuq8NbrqFmUpbtyN5rmkp2WfizyCuS
ve/8k+IlX7Nw/4JQBMsPfA2mlf2vQ/Tl9EWWh6czRFKWZsMnuYldLxI+rfzn
RjakdNPZ89WDvgtv1chBpLw/2xbHe8f9G3NQafeEbU45W6E0uxvwOhLAdnF3
p+KdyRtYI27C7tfVOvhhcVwuNouS2OfhLv+dYL8hD0ORtezzyCyiLY66lYew
KRm2dznqX6xEPoSc97L9I8BPu+m/fHyI28eup8ZlD784UQDxaj52f50VXs41
nDdRtGYj231pGj3X4m/CUW5+nxymCaM1EoXQbfdne+2i75yv8grRLfqQ7WcX
nu/rQBE2BVezHTRdmfq0qwjWKgfZluhVzb/mUozGwFL2/PvNJTX+48UIOnqI
7RHPSp4tV0owsj6FbcHLdnm/lpfiqtkedv3g7/x0N4dSSERosfdzlzgR1V1Q
ivLLqWwvXRjXo/OzFEZ3Vdl2yJdTz9Qqg0Trbnb9ZGH4+l9hZWjdMMzeR1xp
n6hhRxmabiixnTUU5XlRrByCxZZsV8iq1zfZl6PF+xfbEYwbvdTsciSN5rPP
d/jpSs5TQ+VwqJdj9/fhMK3T0byFOtGj8/dH/dIZvtBbWJFHYntVxmJq3cNb
cN1ix3bhori7foIVSAnfxfbFV28CJWwrcEdWnm37DEmtprwKOGRJsV2eWX7Y
arQC/hbSbC/MMjz9TasS+9zm54vvzHZaGVwJ5bWb2Fbs4jQ1bKrEOlFFtsNf
rnvrJFSFpGXz/T+0GRwLs63CBb75913OUWFy5XoVNrXO94tQldmRPlQFs8Xz
zzObLJqTtW5jtHbetYciDySG34ZW9ny/pNCw63Idt5EcPX9fvItDGHdXV2OL
/vz8BqGHpTrEajiS5y16Usi9Pq8aG1PnXaqxpk7tdzW2Js57L0N+ea7uHcj/
s+PP0CcLL9/B/aR5+w+9C3PpuIMdafPec26W10G0BpP/+ksKSccctq1BEmXe
2tx8Rbp5NXD6Z/OJkWeK4zWw+ucvUjJmXNtrQfznYGPLN10XahHwz9J8Ni7f
Ompx5Z+bWuwn5qTuIvWf/wcCkv9A
      "]]}}, {{}, {}, 
    {Hue[
      NCache[
       Rational[3, 20], 0.15]], Thickness[Large], LineBox[CompressedData["
1:eJwt1mk4VW0XB3CiDMmQyNhAJRShQmT/qTyhUkKSzDM5UoY0KCqhQoMUwsGx
96lMERmLTFFUEqmU8JSkRyUHqXfj/bSv3/W/9rrX2uv+sJc6MyzcZnFxcWlz
c3FNPfkMj4cEGCkSgsJP1Rx0V+DTgkinCjY3NpXYnkvN9MRXReabBLYYRNoF
m/TW+8G94iR/S5gMXMsPnlljx4D/LfUbEeylaOA7IbwtgYFVnEV5iyVWIFY4
bZ5DOgOfNwvXlYWpoOFJRMiKDAZY8ZNdewbUIOB4w0SKtgbjF+cIWwOf1uZv
u8NkIE5iiKehWwtf/Upa1GkPlfUJS0qsx17N6JAcuh6b/+WygrANUOy1O0al
MTD/2d6VgWxDXLC6KJl8kwHDzJer5WqNQBm1yUjR9g/epVXTvQkyr2TfXU5h
4Km8iYGYhDHULyqlRyczEOOtY3knzBTbbP8uCLzBwKzwuQ8C2LtwMXRu4kZ6
nhs+jUZ12haoDBo4VnSV7tcqsla61gJxyy8sWk3bcSVP04Pu3Yjh1F+TvcJA
5dPxl8IS1sjde9RhJJ6Bo7IDX9hhtpj8Mbo4+QIDoba9MQfZTpjkJvYUnWbg
fC7fgNCoE0K4iuylaN/kVd1KbnKGknGx2NEIBmpyDvJ2v3GG5t2rR4hwBoR4
/h7bJuKKV4mlpo/CGEi9Je2ndNgdPdKN9RWhDDz6vWPn240+uN/D9dDPn4HI
FrvoTM8ACM6q7C63ZUDFcEdJ8t6j0K03iuFXY8Ai8L76K+FwnFLRP6f72w/B
T+NbxlrOYunuspfelX4wiV2d2UPEwPzAsb/ax/xgxI5kBvDF4fvqocVRyn54
abtlV6nLJYi+GX+o23QABlWuMm7XrkBeTkrKwO0AupZnNyaPJ4BTtFJtY68v
zGF2WXvddSTJem5/Ye2LkpX6ZYmuSZA6XzRfrNAHziGHDy3wS8IOvhDV+fk+
mNdwWzUuOAmnpK9KieXQuYd8cmR0EphnLnjwkz4QYv05FpSXhD8iG2++SfKB
o+JDA8vfSXj+oyBJOsIHfIuMq0WuJOOjY5lDu7kPrMV3Np6tSUEp/+OElx+8
0fp5eJ5jcwrq3X8wg995w/TBZQvdlykQWrty88Iub2w88KrrS38K8iLu6Ju3
eWNZvf3QTsGb8O++Xpte540foQfEZXfdhJgzt0gL2xtxPdH7c9/dxObruyd0
DnqjMb92+NVYKppmUzYFI15YIchVVMydhkCNc++3D3vBQ0/+YMScNGw6t/NB
36AXBlL2fJYRTcNwrnCwYK8Xvjk3d5oopiGpYOd2pedeGB8sKs02ScMPoYJm
9h0viHBHHXNJSINqvB/vfScv6Cqrc3Wpp+O4zR7PjnJPSP7kN4lbmw7lKJ6i
48We+FnZE79FNx3O3wr1FxV4IscyQTHPKB2dOmm9O7M9oXBy0viMFZ3X9Q8c
jfeE0KumC+pH0xF5ernjR1dPvD/tKXu6Lh3782P2NPJ5osLcyFW3KR2pPZbB
jdyeuCEjd2eoJR2PNyWM10x4wCqvxWBvZzpMpUfmkd888LhrvbPaYDoaPLbE
qL7yQKHmbKpDjIljk0PvpbI8EPk+ff3q/Uxw94VaW+h7oNkvb0u8ExNCnV97
eNZ7QHSy0nLEjYnQk72pueoeuCH9JqDCjwli1e+YEQUP5FhI5m4/ycS7x+q7
Ngh4oP1RtJJfBhOx17w80trcsYw6JJX7mYnsPnNmurs7vLTDlcSHmOgkHTrO
ObgjpzZuffB3JngkdRW9bNyh03PHkphgwrfj+tMFpu4wk/0U1yKUgTeuJg4L
V7sj4IKdwH/qGdC7ILnuwbAbHh7cMr4mKAMjQxYluwLdIGi8RPFnaAZE1725
d83XDZYyE2bFYRm4taCp+4WLG/qr81I2RmWg/OATXzULNwgtkDM0Tc5AUy/P
NW81N1jf+x7pUp0BoyTTpG+9rvgyniqRIJyJjNE/YVkmrljbEmqwVzwTwrn/
VJ0nXHEiw8pDTioTldFNBR7rXCG6be595tJM9Fv9a81Z4or1KUF2uWszMfez
+q9Toy44SWzPaLDNRI1kFWcJ0wUSp8fXTLAyMdTnt+zZoDPqZAWXHLiViUOG
n4vrPjgj6K60SHduJmKjz8fntDujo0fna3VJJgxHN1KWD5yRbBhMRT/OROei
X+6jl5yx7O+PpTJDmbBYs7j5+DpnrA39Ol93XRZiI5nv8vyc0Cc2yX1LNwsi
Gpt1C52ckEAJDcsZZOFpc3F9lqUTOB2qLVz/ZMGKV6rPYoMTyrW9YxpssnDt
+euCVl4nbB7p57E5loVTRo0G6xIcYen//mdQTRZ0+na251s4QHBH+eQ/DVko
5lKynFjjgCrVxDnST7LQbvbhvpCIA1T+NZcqa89C4YBn4+nH9vi7v0rv7+cs
DJ7VPlpiYA+22c3wSFEWElP9GTdk98NROTTGRoIFJd2O4wt+2UGCz/qKsgwL
NUz7ZLNWO5ysnsdqUmTBz6nh89cIO1jrHm8U0WZhYGmR3OC/+8CtZCeauJ8F
zb1hNSJMW9zj1ZH2cmZhxR8NpV/BtvDtEVfY4MFCOGF9MWa7LdpTmrTe+LPw
8mzu1qrRvbi9QG/PktMsuDvLLVq9dS9sZsncJNkscDYx+pQ69iDn7SvV+6Ms
JLdWfym5ZYm/lv4PD/1mIUokvkElyBI7m/n3qHFn4/iIOf8KWOJHqW54hmA2
vgy1OBU83w2dxKSOC/LZuCD0I2Vk2AI1Fg5nnDdlI7Tvzz/3Fu5CR33/u7mx
2UgdHVE5NGACFSLscN3lbAT3lC14uM8ER+8tFDyVmA1J7hfbnjdtxaKsret+
pWdjuC1Mz5j8By7h7Jj3hdnIe1K0uctiC4b0/XSKXmcjbiOPlkMQQBTOecro
zobau43C9TkE4lRTXVR6s5G4dNKFwzCAlkzrxdSv2bh90/TK7GE9hIxq9EVx
kTgj0d9zkrMej/0eh26eTUL538FM88p1kO13Fv0rQELV957bx7NrUdl2We+w
OAmdwiOSUNQET8FIvP0K+n3Ry3OPGqqifLD6a70KCSu5AmaKmTIOK8WZaKiT
qPdt36LsoYT+ZBVuXh0S6+fFhhGdikh9NWp3QJ9Evo5U+oSmAmzm15a0g0Sz
lU+4V+YSPI508KdMSMxuUD4ZnSWLiOpVzfN3kBAfxnFnBWnoT44pHbMgEZ0w
+Na3TRIj2vURfdZ0f5pt/J5lC5ATcKV7xz4S5wVEUq3a58PjjpNeiQOJBCW3
y6cVxbDkk9q1pa4k3rm1OZoYiqBT4ff3aE8S+6IOF9RcFcKl/Y07fvqSsHw+
sF7AQBBmiQns/QfpXIlbQVmLH7wvXObUB5Iwcewy+XlgDirmaTivCSUxx81Z
bMO/vAja+qfi+gkSRczACxPXeKAe0STNE0HiWfuA6uUjs/CpIjHQN5JEcGNq
busZbqRz3J69jCFx7aGhk2AxF2y1tFYTcSS2+i+Zv5yfC+J+XFHkFRKbthxv
UP78h2gmn/SKXaf7uaH5M++/SeLMxxs4mkIivOp82IfFk4TBIs/k3nQS2zpC
2Lf9fxOjNus421kkbhtQ97veThB5l2dZFrNpb2iU4ThPEF5PW3KX5JJw7UjZ
t/b3OKEgkDI3+i7d/5cuWLPGia5N3h4/iklstvlexbQfJ66c0K6xKyehtyxO
rllhnNh+n3dx3QMSSj3fOj/8N0bM+fksVL2WxLeR/YNG9WNElVpqe2IjiZD6
Esv4zDEixMtXc9ZTEq+EirjIyDFCI1P3os9zOi/ffz2eMUYMvJsz0NZOokm8
U+zUvjEiQ7pti0EXiUd7Tko2mY4Rdpbp6dnd9D79NJPf648RErF+k6K9JN6q
MXeaaowRTxv19oZ+ItFdUM/MVBojInkFij4OkohR8LmRvHiMANEuun2YdmyS
wFepMWLsSIbvvRESC0J4d9iJjxEFhf4Ni8dJDPlLuJYKjxE+3zYui/pD3/cS
3e3dgmPEMpW5J7/PoiBgEVRM8Y0Rb107uvbxUeBmqA5M8o4RCalZ2rVzKSx7
kfjk0awxwvx1wGU1UYr+D1Vd/oVrjOCXwLdrCygstdnwn+NfDvHQfJ4ZtzQF
Db/cN1J/OERo9GuWtzyFE+N2L/gmOYRWbfastqUUFnauur7sN4cY/HvYfuMK
ul7NxhMeExwia4NRKUuFAmmiJv94nEPYB4pIiqpT+GBJKv5De2Hem4NHtCj4
x71XfD3GIVoHqCc92hQc1bv9wmhHLQ9W3qZP4RvjxHct2kaOm88UgYIH4bRk
hMMhuD68HT++hUL+5xtvy2lXOAX7G5tSSPu9puYi7dAe0X5hcwpz1V9OeNLW
cWHve7Wbgkm+AJ8p7ZGPm56l2lAQmxVAraFd4PrW2HM//f0ELryXpe3fF1S+
xpmCIuXVIUh7tbuo5pg7hckhvY+/RznEQD+V/dCHwiHjzwHDtEmPTfLR/hSy
83eKf6Lt9unNJYtAet5Tsm7vaSt4BfHLhlLofF0l85r2+88iJz6eoGAzoPKj
jXaKN/XjVgSFeK3q+620bb8YeR0+RyHF/+umJ7SlfN+8079AYU+/1YHHtNsH
Ay1nX6Iwu7lFuoH25QMij58kUOjeVaVRR3vnEEkkJFGo252U/oi2MMOoyD6N
gvXDqr01tJu/dakoZVE43XJtezXtKP/AtG8UhR7F+IMPaRsPC0uW5FAYeN1U
8YA2bwAZc/IuBaWPsipTrv5uyG1SQuH1VoX8Ktphh7qCxCooiCc2b5+y/s/D
g50PKXw0VPpdSXv8sLAzs47ClWM696dcPJL9yruJwg41/fApHw4y3K7VSs9P
alhNWXP0dfVEG4XAkB1rpvwt+LDOo04K/96Vnj/l25x5OeffUeAfODtWQdv7
SLai1UcKq7sf9k1ZaRzX5T/R+2Ubvpxyb+hr4f5BClquzfVTZk4cOp0zTEHe
Qq1iyg7H5o0H/aLvh5lw4ZTlJlkMYoJCbpT77Sm/Po4+Pi42dulas6ac+KfT
tpWXjdFa+fQpW4Udak0UYKOdLyt5yvO55hk7CbOx8sys61NuPckqUxZn48XV
v1enfJEbGt8XsmHXcuLylM3CO1mlcmzc1gqInzI/zyG5iKVsdHBqY6dcFyF0
yWwFG069IRenXH42wPOALhvm6xpjppwf1WEQu40NNYH66CmzzhtI5Duw0ZNj
Me3k2MwvzwPYWGXtHzVlgwUH3Eq5b8HskMS0PySu606Pu4Ucce9zU+baFf9f
qdxtXNtgNO0lAl+528jbqKmRm/aTU8+2teIOSkTvRk45dLzoWnPHHZTpmk7n
cu81qXT3HGz9Ij3tqtrc0qCfOXA4qjftIZ+i2eoXc1G+ZtW0RaL2kz/E8/BN
fsb9I9R1T4c8JKupTLvc+Vf0W3YeLv9SmrbwnNhug+E8rBVZOW0HSmltmnY+
Um8qT3v09unlPyLy4WI4Uy8274OkcWs+5sirT5s5EO1zZmEB5ptpTLtw2doH
j+wLsMpWc9pnOaz3yZkFeJA3k+9pluYOHCiAW6XatBlcuyoN1t/FPOeZ8yLX
njvKH36X3ufyacukzk2ubKBzjWXTvi0QW35YpBDCfYrTPtPWfkTOrhA1uTO5
feoi7UdkIaz1Vky7IK1gj81/hXj2e2beOUzjkEHtIgwUzJwntTHTVfpEEaq5
Vaet2sG9y/hREdLSZnz6heJrV9F7iDs343dPt7hE2N2Dm/+MC7gKzS9m3MNV
lxmf1VTQvz5wD3n2M057ZFl7VbsYLMcZl1lH7rh0uhgOnjO+Eh6RodRajLpD
M/bLCeOUy5Zg/akZV4s25Bk4l2DuxRlLHhL1ekCW4N71Geetk6/UGinBWPqM
zTjK4tmG9zGUOWPH4fCmOVH3ce7/DhroinBvvY805oxNj//hc5AsRcX/510k
uvT8HrtSbPq/dXj47xiSpRj8v3f/Gnqi+rMUt//vT4sVLGbpleFt6oxPmFi1
d5wqw6ObM17Kb+s+2FqGUykzflRn/+vv4nJcTJ7x/wC4KZxY
      "]]}}, {{}, {}, 
    {Hue[
      NCache[
       Rational[1, 5], 0.2]], Thickness[Large], LineBox[CompressedData["
1:eJxFz3k41G8XBnBSaCGyla0FISqUVKrvTUWllCWyZp2Z8iuiiBIhk5kxi5Ck
RBNStkohFS1KRSvqRSSphFLKGMk7g0t/Pdfnus85zzlzvfxtfSeIiIjMEBUR
Eb4SZuEHA801CC9jZ6vsz1vwWZ7qeStXFDPnKDjSXXzQrZHZlJwri6a5dv0D
LDJItyIln0Uoo1zCgb12EwUBlxanRufOxWPZqyUZARTo89QLZyvMR4amL9ny
AAVf1klX3YxYAEsx6+x1gRRkcYYaHTsXITyc5Be1hwJD/9+80FxDtAZ4ujhS
KGAr9Ig9almCL+ckpWS9Kei5+VFaUWEZZPVfTa90oyBXsk7zSsRK1JijVsaO
ghkvnHQO5Jqh5mqF+sHVFJhx6xaqPjDH2wliG8WXC/YLsVlyr2UtvnZ23GYZ
UVCrtnGNrIIFpGUzDyRqU0Dfvdw+L2ITFh3IdPeRpWBC1NSKwFwbVFcHP57Z
TkaqX7V5lYktjk5OebrjHRmG26kPZj2wBRRzrp94Q4aHjtiTihY7bOmp0eE/
JeN2Lb9OWsEBlq2qNceLyTik0vk1N8IZSmnMmdnHyAhzbqfvy/WE7l4/i+K5
ZDAKJDqn9XvCtl2rrFSZjLMT9TbkrPXC0S1ctRtyZNzL3zexpckLr9ekUtMm
kTFNbPjw5uk+2Gp9s1zmCwnpl2bt1d5PgmFH3YSkfBLu/7He1rzaDyd+T9tZ
toSEepvA/IM0P3TszD1apUfC56ykafINfvjfthszHmuQIGXT9GhTwH+Q1JPa
cEOOBIcLu8xKMveAJrHDX+enL/rmm5+qFgvAu4fTvu0o9AX1mSuNSwlEo+Tb
lzEavrBOkvejMAJBzo489UfZF/IuT630CwNx6m2ojt8MX2R2mEpd6w/Evhxf
L31RX5QPKbPvxQbh96e9yavf+eC73tukNu5+uBbxWhnJPthxfHvGnPfB+Lt0
Qp3vsDfUraWi2ieGwPvR0ILkX974KPfAK0cnBA+6NGbc/OqNwPSlmgYBIeCJ
kdHW4A3GdblsYjgEGeSy2vMF3qhsf3HZXS0Up3fF2bW6emOBmXVJmtMhXP2Q
bnsyzwvPX3X+vXz4EFZv0A4hZXohmERdfyv9EL7VH8vVPumFu/SKl80fD6Hk
U3RtRKQXnOqNutUDD8NE9DU/2tYLx/2U5mXQwiFRfOdH5U9PfEpqpV+4GYFB
hoaO0QJPMHTCXxa/i4DfjrCP4mqeONXMmPZBJBJzwlTiqqd7ggjQtfupEYle
ia/tSr88QE/yapXbHYkrUSe3vr7tAY3W13z735EYXq726oK1B2wPlC5ukI5C
Atc/9Vq5O67XLy9rnBuFk4c8OAdS3aGyvGRd69IoVDxrXTUU4o52/nWnL85R
0Kyl6rkbuSM48lr0YFYUeD8X7rbnuuE0vaBhNhENKfaybWGHXSHSvchL0zYa
jYyPTg4OrvCxzu/S8Y1Gm+rfnu7FrlgkmydqRI+Gg1ZE5OY2F1Qk5+qta4jG
HrfjfQVrXdCecSGC4h+DxAFNeyueEzaIaU3ZExUDco6B98EaJ+T5cBP3JQm8
UjvWNtMJwdrnL4bdjMHRuNymyVZOmJx37hVD4hgU/SvsSSk7sKjktHZR+jG0
vU9or5vriJBazrOBZ7FIX68XfajDDmGr2wNL38dis+ME68wrdjhyeZli6M9Y
OH7anuVyxA4xtEZXniIVRrLt5yLl7ZBgodX5240Kzz7123tMbXH5dsnEvq9U
rO8dDMoM3IbW/JYVPRJx2L+1u65lcAM+qBk1582Kg8jmrhyF/RvQwYiJ3KMX
B4mAdm+Tr5bo3q37sMs6DskmXuob6y3Anx9k/zUpDgFnXcXUz62DfLq4/2cN
GnjpbEurKYCStNOMHGMaCnWafIq+rIFy+KVisiUNNX1nioxvr8Zcl21/OnbT
kD7b49NxkikWKaXGfSyiIfR7XGHerWUwiu3Sv3CPBn2nI6YrTxrD+Nea5z51
NNxxeTZpU9BSrHr1QbGdR8MC8YonrsZG2MhayG0j6Kg5p3FEqlMP7opF+ep2
dHibL1P9U6mLwDNLS51JdLw4kW+klq8NqmbJveRQOniBupXZhVpIu2Ra+5JB
hyOrtbHiiQaKjO68kT5Hh1qX0XmK6DxUlZp/2HSVjiPRHTq+dnPQiKru2Co6
8shbAp1i1fD94Ube3bd0uGf/b1XmeWVM2lozYbiLjjsmJRrNw0pQrt8mZSrC
gFLB40DitAIWu71WCpFjgKotyv+xXw7r2h3nXZ3PwAV58wY1uiyc/Br1v61g
4L3dDIvfxdOx94e7id4WBnrzQ3eI3Z2G6NA2M7IHA+Y2h9t1jKYgRYS0+XwQ
A6uduF17hySQR/3i0BLLwDuXNlGqsjjuSu/xVEllIMe0RVI3ciIakr77OeYJ
6p+3yO/UEkOX6v7gExUMHHP/JnZbdAJEuf2Rz14xMPmF7RualCgU9Q7Rp35i
4JuGwYdaMxEsuPI3yZLPgOqBHuVyg2GCWBF1LloqHuc6kw5fUPpL2FdMunRn
TjyG6952Tlw8RFAs44oHl8Tj/Fbdc017/xDhtdMqTCzj8d/0i0FezweJhO3s
x0HO8XiYfGJy45ZBIrtJrq5gTzyGrHTvBrfxiXLvky1fI+Mx+8fQbAMan3jR
qdypnRiPI0EqP/LM+ETHvrN93tnx4GurXNER5xODvLnD6WXxcD1krWFXN0DI
RF6Y3FQTj9Ts694WeQOEloSu/Mz38SAtWvI8gDFArGReVrfvi0fl3rUnqPsG
iK0KBrpsCSYGrw0FhrkMED5pV5c8VWbiopw2d9fGASJUw2SN5CImwpvf25xZ
OUAwc8s2rDNjQuvQpuQjiwaI84Zr7CLtmTjI1+NyNAeIkpJKt3IyE5/WRPYG
qA4QNcR6Ci+MCUOHQVQrDBBtVY8ClzKZYMS12TvIDBD9WzaHB2QwQerxsWyd
OkBMq3tGvXyNCT3pR5YrJAeIOa52CZ8fMiF3saDedNIAYfyhPk2zkYnVvQeN
qycMEJt2O2d79DChoXl95SORAcK9t7koTZSFap/HmzWHeUTQQc/yN/IsiP9a
Q386xCOOD7dXyeuwwFihN//qHx5xJpbyYpspC4X9JTVPB3nEFamuRoY1C+E3
tAkZgR8m+nc88mShYsfbjwf4PKJJ5ef3iQdY2HXjUXz/AI/ozQwexHEWXNPX
z2MLLL6APyn8NAu+frPDTAVWKQqXKc0X5AtLFv7m8QiD5aIqvypZ2HCjO+iW
wOvvxGgZ1rGwbl7/RJbAzhaSBns+s1D/8rzYLoH9a+grLw6ysLyn59NGgc1z
qZmBEmxIpH8KMBB4YoZ55QcZNhbUUL6rCFx1cqjFXpkN+dANM6cKfJxZ8veB
BhuBUlSzoX4eYXUsSM1kIRstib/aegWWPrxoVc4yNgJqzRifBX4e+MV5Fti4
t/l7S6vACbu4obSNbMyxjkj4n8D2HjtTBm3ZmBLzyadOYEVH5Rv/ubKh32Gi
8ULgt1vq6pp92ejfOoVbI3DaOnaftT8bR9Oi7j8W2N3USq7iIBu6lgqURwLP
MRI3Moxig+WTElIlcJtO5bZMOhuhNZat9wXmzj7sL5fEhpsWnXNPYLKiCTPm
LBsmhvoRdwVeIPXj8q9sNnT+W3+mUuAusbwnpCI27LmT2isEzueTOxvK2FCa
vc5K6IDeeZM33mfjY8/jmjsCG31u1i6rYcP/wnaS0L/epVjoNbDR3mUrK3RJ
nZ1vWisbsn/sn9wWOOypdIxUJxsZJz5yhF51rzrzyE82Bnbe9hL6b2lM5bc/
bOzgBq0SuqKQaPUQ5+ARu0ZV6Ohs/t8X0zlYdv3uBKEtzharrZ3Fwc35vd23
BJZMClh1bR4H/fdtmoR+TNdz0dLnYK18WY3QjKiO0GRjDqyWid4V2jo0I0WC
4ODxq64bQssEuN44uIGDnNSYAqFfkpTqv9hwcL8kK0foJLeXfc4uHBSUt2UK
vcM+Xu6pjyCPUjkrtLLVBqPVezlICDdIFbrJTMwmP4QD8v+Gk4U+u/y2/+yj
HPxuCEoU2mNxKJNN42CWiWOC0PPmL80TTeTgYf11ttDtqt+eBJ4R3Kv0mCV0
tlxu54csDtqurhyxvugcnapSDlSf1MYLXdiT5JvzlINNvWojvsvd42I4MwGq
dVSa0HXO623KvBNwJXLtcaGnSNUVs8JPIHNnN1XoNXd8lH1PJmLKvXkjOePH
pB8i1UmwOKw74kat7Oo0fjIMPP8bscKS0EWdSikovWs44q2wOmFifArPrVeM
OObaWu3Pm1Ohoa864hKdVTdTfE5jmsPCEUuoW9ydnpiG5na9ETvIbauOvXcG
iWUGI2a30dwK3p1FvrrRiKuLHvQ2DKRjh9/of9NF4w57J5/DYcfFI16hu1ik
cXEGjCaMzm+NoajEVGUg+8TofGprxrKFbpnwvzVqzYtBMwu+ZMLw76gr963n
GwSfB1def8Rf+ekKydJc7J0yaoUYvsFgFhf7Okfrl4Z1z1hhfAGPHozaPqC1
L/jeBeRnjVpU21UmxS0LXkmjzm9u0Cvtz0Isc9RvHna8m8rKhv+Yxa784rjP
z8G2hFHPm3xmKu1qDkxPjtrcY92xYlwEcXrU30L2L7//9iI00kadxuJ+fRmY
C9PUUa+R3+NbJnoJ+qdG/T7FuCWDfQnXU0YtYsP5XqZ6edxzJneLvs65jGlj
9TVHX2x+jjxkjTmMX3zy6Zs8OI/NV201uphBykf/mO88KCgL7svH7rH9evyK
Jy1mFiBhzNPj3HJ+yhWCNuaOXxdPUXYWInbM5V6/ac25hTg2ZmlxVsua3n/e
eVF76TmTIlDH3H85RutndBHoY2YVvle0eF4E5pgzO2l+x5SugDPma5pLK+67
X8GJMcfyslrTuFeQOGbHp7NED3T+M3Xp8UOSUVfHfXkyq3z/9Gvjdk9XN7mf
88/imRYHu0yKx633RtTG4v4/v6td7x3ten3csUbzVp3q/OebDlTrhJgb496b
H8ErVykZt2KQzK6KnH+24unKZZuVjju4szGa9Lx0/D51mbkMR9eycdv97qnR
6/vnIxu31785enO8f66kM6nr+T/fr3L/PTy7fNz/B+8ljP0=
      "]]}}, {{}, {}, 
    {Hue[
      NCache[
       Rational[1, 4], 0.25]], Thickness[Large], LineBox[CompressedData["
1:eJxF1nk4lOsbB3CEtKCIcpQSkaTs1CnvNySdSpFUspsccYRJFGWbGTODTsoS
Iofs2UO2HJLtVLaSSkJUthapGKV+M8Ov/niu9/pc9/183/t5/npkHdzNjvPx
8PDw8bIX+zt/x/kzZH054nOPy4nVZBKGltHtb2fz4utAUa3oCxLeyqU8j8le
ii2E/2aMk+B0O1CoNeA3NI61uxHvSfC4sTmeki2Lw/mXAlWGSNg4JVOwWkIB
dXxhUn29JAwbijRUBmyAuNoCKrpIUHP/MnU2Ww0m1LVK1fUkREi8m9fUq4F0
w/zY0SoS3lW+EpGU0Mbqjd8VRItJyBbqlC8K2ArXLTve6KaQINZ+dP3p7B2I
K/6vQcKfhB2pnSor6/WRtiR+ZMKLPY+PqUZdrwGebBnqb3QloWXVbr2lEkYQ
FVflNz1KQpiLrnluwB+I/TNZ4bUGCXzBi2rI2aawaCq4vuiNI+Jdm/UbdMwg
5pLvrNfjCLVD9HqpejMYGPg8PP7QEXbr592r6T0IWsE248v/OqK6ZbpTRMIC
C/lHbGyvOMJPemQ0O8ASgRF9crcMHeFrORjmmW0PX6Fgm1vRDgjPnz+yeNIe
phpmoVZMB1zjVzbONHBAgOv15g/nHFCX58nf+9wBk6b+b185OmDxvB/n9oqS
YPxkNP27qgOSbkidVPRywgmLrTyNjfa4+83kQM92V9RvXVAV8NoOj03JeWdC
XbGDuTGvpMsOQ+nRi5d1uWL7Gi3BziY7CJs+b/rD4y/0magJtGbbwSLtxI6y
FDfkNNiOZbnZ4ZOCflzzPA+cpPBbhvXYgt5qFZrqTAZvwEF/l3JrmEQvc3UO
J+NQpfij+CvWWHbs/p6NBWRsbtQ2iDptjZTXvwsXT5LRuqlCqk/VGlUzv0XU
hZyCWKP+4nupVvig/DT6ZaoX1HjfnrcLOobS8Qjv9CYvKJrtW/Xk2DGcv2V8
2GXMCyss/vMW0T6GhQZlKz5qnIZ0bAa5eNgS8pZXrvLWnQZfuKFe2z5LHGEc
Sl7T7407G/0ELgsdhYyJcPAgvw+Smv89H/PiCF6J1ztkrvdBYe92773FR0BO
0pRX9fCB5rAub7PNEYSXimcQP3xwqtj3+HD+YdQOtufYrDqLjM4Avt4dFtiw
w6Qs4agf4lf9UAxZeRBtD0e+55zzg8zy9yaZb8zg7UTfeTvJDy3f3iVYFpnh
TlhNR88rP3xurCa5GJnh6GP1tzLkc1Dp84tbesIUDNfla5NDz2MqafSPsk37
8Sa6LyytMgB539uj0mV3IXz9+Y6SFwFIvmegPnDFCHE94YsHeAIRJUnvWyVs
BMJD6eCEXCDMTnUrX/9kiLBohz5xl0CM8ny42VCmD7m+R9PmXwIxXjr/jIfB
Nngrycn0zA8CtW1t7y7p39FE9txxXCoIldpbjH0ntuCkgAjj9LYg3Jy63eeU
roOKDbskYoKDsKfTVmp6rQaEvaJ1ZaKC4Lyf9yv/QnXY3R44lp4WhG4Jj4WB
n1UheCAwpbQpCF8myvhcy1VwNK6lXu9ZEPg/5PbzFisj5+XK4YbRIPzjUytQ
clsJZqfLN3eJBEOokVdJWUABpY91K7plg6G+OTrVQlYe0rplhn2awRieVLgj
e3gtAuN0Wgd3BcNKyJ28P3MNBqdLjw5bBiN/05NnxRtlYGylPfjWLRjGafC+
YyiN3NslJz8GBuPDYdpXpfgVEFutxfoSGYz20BIjSxVJeAcWU76mByOg2qj7
zow4nvVriPBUBCNiyVRJ1wIxEAY3Y/kfBKN3HYMuv38JUlPV5Rb0sfOSvuc+
jxKGkGBRrvBEMIJS49Sq3y+E259qumKCFLDczm89mS6EjqaCO5JSFDDafyfP
5AtCe4PqPumNFLQnWko6zxPA1bD8rtUEBZOXJawGrswDz9tNDvJmFGRaWE+s
OM4Hkkne2PrjFKQ0Vp4+4MiL5nwVH5UzFPwhqDZMD+PBpqW5vOphFOh31Gt+
y/tBXCZvDNe+RsGwhvI3R8p3YvLhDcnfCymwaVuWXhw6Q1hpKScTdylQXnzY
paDqG1ETk61s2EUBtV6zd5/YN0J+SqnUeISCh+foCdG0rwTzaBb2zVCQfNhp
OGDpV+Jdxfp7pkuosPQ0t3lUOE2Yrcw8ZCFHxTbzC6KLHaeJ0vOKfZbaVNit
s+vQXjtNSPemu9jupqKktbhpYIxFBELhs6MVFUq54ULCtSxiMDktwNmdCovU
8SWCiSzCeN66hW7BVDyuaXz+VwCLyCWlRnlGU3EuR3T/qj9ZhFiD3GrvTCoo
x/ySFQ6yCG/F61m+lVQs7TG4cEefRXQz1moGtFDxQ1Th5T4tFoGR5GpKPxWR
e6cd9TewiNQ9srsZn6jITy0vUZNlEQty/3kYPp8Gr7X562qlWMRJkTU2l36j
YRepTyNdnEV0uCcNRavQsLCclnZdhEXotMucigcNnW552+gLWUSC+rWZawdp
aLKzuKk4n0XwRK1iXHeiwaT4urIjP4s4/jlBLPMsDYkPojpW8bGI/yxWJuaE
0zAgldEFHhaxqeyqYmESDZb3ywLLv08Rl6Wki0qKaAgqTnU7MzNFTPrGb6uo
p4GSMsHj+W2KsHou1Vj9hIaciLD+2K9TRM32ONO6URpiv0ZfejM9RcgnrXje
+J0GfpKZlAXbTJ5Yp/tLQ2BofrT2BWuKeGe/fLxNPgTBI2+7zrFtVhfj16kT
AtVAX8pGtkvlJQWf/RECA9WuqyNTU4R0SHTEC+sQPI2UDC1mO/DNMukBjxDU
WxZuYrA9aByV9oYSglbbuv8c2d6dLa46FhMCc93K9zvZzlsUWfEhKwQNtTKe
KmyLuYnt/FwVApdR/yNSbPu0XGpltYagWresW4ht3+2D5PL+EBwSsFf8NjlF
+OdoS56dCME4bejKONtB0sxyXQE6jpWmtw2xTQ3ttpqSpIP3owKtn20GS4Wn
bD27niXr1c12mHPgdZ+tdEgGDTk/Zvvvrg4jnb10eGn563Swfdlo3cgXazrc
StIqWtiOLvG5UOpOB889h0f32I6V/0/VO4iOXSbOrs1sJ0SufKQVSQcUqC6N
bCfxuft8TqXjwOHYmnq2UzxrfysppcNQTNvmLtvpfeLVXk10hIbI6daxnbXf
yV7zGR0Cq37o32E7p7qM/9MoHcLNkT61bOerLMq8OUPHj6qnD2rYLkqw3nNK
lIHcFe/BcemignfqsgwEd/jf+5ftcl++yx/VGdigMXWC46phc60iQwauVbSs
4LjmSMYTTwsGPh8kd1azXdfI8lNzZqBz6Ewixw3ae1ePn2VAvdnOnePmtGt3
CsIYsLBqNeb4/rLx4x6JDCRua1rPcRvFYIFqPgNlry+KcPzwY3TO+xoGqs9i
6jbbj+2H9ud3MCAWcesVx8/atk6cHGRASYP8mOMe4kLMpi8M7HKybea4L693
y7v5TNi6+VZzPLBKvSdXiokMN/cSjl+HUwPdlJmYiG7P5Xjk62M5le1MCEcF
ZHD81kWpccyEiRQzvRSOPzz1c8mxY+JAwmAix5+MW4T/IjPxknEknuPJW2sK
lalMnDI/coXjaYVT5qPRTHTUzkRxPBNdP5mdwYSr6u5IjnkEVlx1KWfiyo+x
Sxzze7nobbjHRP7fVyM4nj9Q1T/8nIl+lulFjkVq7def4AlF4Zjo3xwvSxJ0
H5ILxT1ydTjHm5bHM18VhuKciDGT490XVVJfEmFYcvISg3tez2ufHDMuoHG5
Ctf62fQU8vwIzJw35zo8+PXZGK1L8OAX57rTcqdpheNltC/azM1bKNxZcvF8
JLZ9KePW9f4l/Xb8ShTypp/Sufs/CnzkaY5GtboV193rMpoTpmPwgjTA7ZfQ
OLtpZHksjOwruXn7sSdSRysOjrVD3H5qsYHi0N54ZOFSCMdl67dVxpKuImmr
KdfzZYzuiEYloELSjZtnIX6gOaQuEYYTNK4jXoZa57+4Btf+WTcX1o93sZKQ
Y63AtSgv85xjzD8I9y/meovSZp7uzckwZ8Vx3Ud1lqY2JOO2rSbX9L5kbRXr
FGy4q8y1fNapFfnDKWh7IM91refOaVXv67jQuo7r0ekkiRiRVBwIVJ09L3Va
9Wt6Ko7pzN63pu9bsS1aaRiJnc0z9+j75F3Hfky83sg1r6LVkljrdDALZvvz
erqUyyfTYf9p1k8aX79YdDEDOQ9nPa/o8yUbhUxYuc967YLERaE3M9HyfjZP
386QVsK+zVfOs37v46V792kWVEdn/59wMXW0g5yN8uRZ6y1zO17BewP0xFn3
x2r1JkfcgF7KrHlML32oWJmD0tRZr1nwlvdRZg5Opc36QVD73jbkonau7jtd
cuX+k1zwXp/1yj71rGSnPDz/Z9b/1udXeH/KQ8a1Wb9zLRHY/Hc+shNmLcq0
zpwQL0DC1Vm//pwV52xbgOQ5Vzl8Ce3JLkDxnEUEL/bqjRegas62WYqa/+gU
onrOkznUdROUQlTO+WJBv6RRWyFuzjllJNSVtrwIN+ZcLK9Zc9emCClzDplK
70tILfo5z+H7UrynR4oQN2d3HtNqPe2biJ8zXZPhJxT8yzkLLlZ5iRb/7LdJ
ktG5m1mM2DkLphidGdMpQcycV2xPJUn5lyB6zspPeE2N7pYgas7Uh3LPSEtK
f/pFy05HilUpIv8/r/rabXEjv1xpQTe5TL310yfzAqaqpMt+7pc8teRETeYv
75lSEs/YUf7T3iPdFKe28p/zyCyRDT9sVfHTB7+8e6D86Zf9dx96/CSo8qdl
hSydxtp++W6DzZcfq6t++n8QUSyY
      "]]}}, {{}, {}, 
    {Hue[
      NCache[
       Rational[3, 10], 0.3]], Thickness[Large], LineBox[CompressedData["
1:eJwV03k0lYkbB3BZQlmLWwgpUhQtlmakvqh7ik6lUGQJUY1f4ZLwvu+15lZa
aIghiejqMqIQ3qshy1iy/KYuxpIl/URxmrFrmn6vP57znM853/Oc5zznPDpe
/sd9xMXExMKZWurSVlQox3rjPv7F6HtjXYH4qMLzrBIsQ0GhcGu0N4WJjdl9
9wTK+Msj/yh3LRe+VZEy7RHqkI1v2FGjxUVAvnFajEAHdN9XCQtNLrbOaxVp
q26CZIK5p4cGF2P7FRroCAO4RV8URKlxscN/dj5MsANqATNrWlS5SFCdlGgc
2IXR1mL3v1dzMUl/UGCpmmFhT/MZjVVcCGREus8ifkSCzkwwR4GLVf913nxZ
YIWp/INlJtJcWOWItq2rt4ZOlcxPF6SYfa7Y76odsMFO3UM1mRJctGke2qus
ysYypRp7ZTEu4n/a7fBrhC02DZ+oll6gIB69spojsMf8myh5fKKQ5tdk3WB+
HB4++hK3xyjscOTVq9UfR/2cPtk/SuHMZomW6oETkNPL+xI5QuFl26JIQdUJ
c21pT//sp0BojH8SRLhAKtdosqODQrjLSHygwBN6Bv6OzS8o3HwqPS4354mq
+aEM3TIKDyQND+bZeKFlr9nFyBIKtYWBkgN9Xqhr5afuKaYgJ/GdPKx4FsG6
ShMNAgqZ+WqX9IN9sfLwiTGdBxTq/jlyrN/SDwaSB6tGrlLgtbveyDnPwaWT
r67ZOFM4kqzid/4mB5qNPwbInKKgcvq13dYiDoLqy0+0OVHI/p+FfMkcB6ZO
6SvcHCgIv6kn1MYFYd+Nt+pxRyl8MfwzeTgnGEkF6UNSbAqnrjlmrR8KwZqM
yD2luygYWB0pv+9MYKpbtPBQmULHm/F/C0gCLul0UrYShRBf3oGqTALe6zw/
5ShSeBVf/Uf/BwKnxTc05ctTcO7cOaHFIVE/s7DzlSyFa35rNmTdoDBgZKiv
LE5hNHkwPpeOgKw9+9+dUySOX64w7lKIxi6jZvbZLhJlnbsre3WisX4svIvq
JKGxu3z/oEk0njxPXZMqIjGyWOY85hINqbSoR21vSIRElsR8fRyNOVudbpsO
EunxT7u098Vgw/UYvSNNTD4rN+K8fyw2DBNi72gSV9oS2xfa4xCaVpHenE0i
3HKEUzEUB4N8W9ZaxtwCM1bYVBw+Gqis8M0iEXuj13WexYNhY/VpiYck7rL1
xmfdePAsvHvfJoNEwctyyelPPNgnrbXsSSExWDjww6T0dfyTwndzu0Xi0J1t
OcP74pEytjyAH0bCWsDL5kgn4FFMlEjZgYTI5YB9pfddsDe2ms+YkNj721l1
n5Qk9MZbfd61jkSvHr/p/uI9aAQXD1tIkTgKu5/NTX9BYp+pWM/fBMo376FT
z6aDr945aPWegNPqY01xtRlIZWmuffyWQFNx/V9dC5mQ7H4w866RwA9bjMV6
jbPg42/18U0VAd5gltk2t2zIr/NoDS8hUBN4YHF7yCPQvxtMjxYQUI1d3P71
cQ6sksJt6nIJOAQMTofU5sImqJUZS6Cwv8uwYu4xmtm2eVfTCEg8m0l035SH
ld1t/OFkAtZn9l8txRNcs3zhrnmXwP07OZ/+4AjQEl+mfes2gaFU04GshHw8
6Y/S58cTWC87sextXgEG5N08tlwnEL5YmvK6+1fITbTPvI4j8Fv908qQ6UKo
sL5kDsYSULzulje1ugiGhlJiijEEhF6zN/oFRTjDYVVFRRHweKJv8tC8GLp3
El9ZRhK4UzTEYncUwzt0RdGKCAIluibVde7PoFxe467EJXDytdqyy+PP0Gbt
VLebYu5jco2QiX6O0Clbsf8wf1Age0cYrFgCLZXZqTqCgHumlnldXgnsIvc9
3cR4eTY79LN5KTJGP+TmhhMw7F5mz64rRavVsRgzxu/aDnjHuJYhqTRUujWM
QNzODXt+GS+D8YzffAhj2ol35G7sC+hZ9JB6jC8VRswLNcphKuK/HwglwApS
ulCdV45Ev7hVfMZ281tW860qsICN2wMZh4z3xvh2VMC0Vt3iAGMtJZ2bJ10r
kXgl3Fmb8YnZyVbD6UrIB+q7fb1CgHvIsbM7ika2aO5bP+MgfxHHPpaGQMMy
Zsnnkx0Vm+NoCFWaZJZ8fMjxIB1Po4BbotLHWD/MqTIjmcbhxrfGPYw78k4+
8HpCw2N0TVAnYx0ZF9/PHTRWUre3tjNmGfWI+7yh0XPItbKNsZyDS2a/iIao
y+/gkmczXbrbemjI5hz1aWXcbH7atniExvlZvewWxpxzrkYh8zTk7Sb0Gxmf
u9XXPLlIY93H+orfGbs+dz137hsNk4V+uyWzv7s+PCUuhPlIS0ADY40Ut1UW
ckJc70yrqmOsVNVf+FxBiPdyfvZLXv7ezW6rshAlCWEfahl/MXKP1WQJETxx
TGHJHxzerb+3VoiXpNqjV4x7wt2rFDSEMGvQ3r3k9ofvnHmaQqzM9W6tYVzX
4D77XVuIC9MjXkv+PwMfnfo=
      "]]}}, {{}, {}, 
    {Hue[
      NCache[
       Rational[7, 20], 0.35]], Thickness[Large], LineBox[CompressedData["
1:eJwV03k8lAkYB/BCsbsiOSqD7ktJN6XyY8tWSgwqk6NUUm3UYMT7vqOGTJs2
sUmiBs1YjfvINUOTo3Islty5NjokaVkxXfv64/n8Pt/P8/z5exa4ezNPKEyZ
MiWQnslUtqAusC0XmVfN8vDqa/XHGy3+0WLxVHw7YXfUvoTC+0WJL26JNWDf
+in6F1UuPIovqtQF6WLv3oZIJTUuzqUY3wkWL4CnX7zjYXq/atwgc572UlyK
PM/4/Ucu3u5QeyIJMsSz9vbGEhUu1nqPjQeI1+KbYLHGsmlc3NAeUnzWvR5H
3ngJXRS5GJL0q+lob0LkLGZb1FQuxCpNi7ODtsCkplvvp28UZv3ttNxPbIEG
y8EWlU8ULIRNRnoVlhAt9d6y9z8K5/zt1pd1/4y01M2rI0Yo1Orv3q6hbQW9
bvfiecMUwk6bOqQF7YHg5Rub/W8pKPB+krHFdjAeTw8f66Bw50yl5RMTJkwn
HHSY7RTWOvIr5lYwcWoTVz2jlcKR5YrVsm57aJbvY55tolBSK29S0z4Au6CE
N/JaCgRj4J04iIX3sarth0opBLL6ws6Lj+KYnHtWS0zhWobygOqno1AermQR
yRTuKa3clfyzO3ij70teJlEoSz+v1P3CHSJ3h76C+xRUFb+Te9WPY0P72Dnf
uxQEKXO9lvl6QEXoo2wcQaH8i41t57YzMFDXPZ4UQIFf53xV6MkGvhq47bKh
YBOldcbzGhuhTtnTdPZR0DpcY70qkw3uF0VBnzWFxFdmM3I/sTH99YgoZDcF
6VfdG2WhPojXCH5bt4PC8Mq2qH+Evsio3OodaUbh0BXHhPm9HJyUt32RraBg
aGFTEOdEoEVmYn9ThUJ948C3VJLA4rRXUXHKFDge/J3FAgKcGUrXRdMplIbJ
Gjr7CTALm2MLlSg4Na97b8AmUWOryRiYQuHKmdkLE65SCB+6MfvXCRKvo3rC
RJIgaAo3J30YIMH0KzRuUePhKRHs87yORF6zaVHHAh5+ed37eKSWBMO0YEfP
Bh4qX64r0qTdJ89zesviwcttY5JjDQnOxdzgz0k8VFQHsnqfkYgNy2iZZx6M
Hd+sxLNL6fsEUZCndwg8WhLLPueS8K+NqJuoC8Xcd4+VguNIBG7rYxf2hsJo
zXbZ81gS3NRNOgEjofjr+umPS2mHXO1wHtfhw3zcLqcmhkSk1ZKBMRc+WufU
i/WjSaSWFCiNvuPDUK9EqymCRE969+Yh5d8Qe+mUXTSfxO5wI+E/5mH4MeG2
/wFfEpZifiJb+QYCZuiI7uwn0cTaaVd0LBIH+RETq9aS2P7ouO6J6Js4MruQ
GplDomPJn5Vx8lsYeZrSwFEgsR/Wf5hsjEFc1rouv2ECBcu3Sm4fj0WoLCZ/
dS+BA5q2laFld9FsduhxZwOByqyKjy0TAlhvP7KF+ZTA5hXGUzqMEzC07jTB
lRLg9yRsMnJJRH7aklL7HAKPz++Ur+HcR1/++NpXKQS0Q+RrPicJ4RRYeqpf
SMDhXM8op0yEfFf+EhO6B+mdLSsLPyXB02ChfWcMAcXs/yJclybDkIyJt40i
YHlkx+WHeIBnedvP3o0gEBcufNfAFiPcT2+9wXUCvbc3difcSEFz/6CyVRiB
+T+8n/o8ORWHahu1nl8hECh/GF3TmoYk/eouXiiBRxUZRZzRdFyRFyQKQgio
/+aSPKKZiecpXbebeQSk7mNXO8WZ4F2Wi2wvEXB7sGxDvEkWZEPb4mddJBCe
2atjVZ+FNvuMNf1cArmLN8jKXbPhIhL6f6AIHKyZO9VvIBs9bkZ/M2jzN1wh
VHg5yNforGPSf5D6Q7jUVz0XmOhvSCcIuAoMTMqTc+E7+MRHk/b0RKsLgyYP
wdLlV9wMJLCydaqdVflDZCqViJfR7qrdeSzYOQ/KX0R6sgACoesWbo0ZyEMh
q0BwhrbkAN8mMiQfjD2f4xm0vdKDxqWMAhgZK+xruUBAx2fmKVlyAc6anr8s
oG09vkLzT4tClCnl3TtNmzPQEexRXwjttj6OOW2DmQuuHXQuwqKqGVa6tO3H
hv5aOVqEd6z0j2P+BLi7HZtbL0lwjRHMaKft493EtguRwLRb6X4bbc8oR/Wq
UAk4GjWGk2b2Ou6ShEkwsNjQrJX2soADRXejJNhVMt+tmXZ98sF77g8kaPdu
ymmgvUCF5TFYL8G96t3h1bR1VrcrnGiUoHqh0bxJqzqwBJ1NEnyYsM2ooj0m
YLXWtkugcdupvpJ2lcnhPVl9Epy4f1r7GW32SefVnHEJgn1+TSmnffL3F1VD
cgnS3liZT9o5x/nkya8SxN51ayyjbfXdOf6QghSFm6y/lNJmRLvMMlOVQrRR
2e4x7ZnFnek5alLEFdS9ktGe/tLFepWGFDjcRE56eLVriL6OFKR39INHtPsd
uubfmiOFeow9Jt0e6FqsxpDCgrm3pYR2XXyXE19fCjX/S16TLn/iOvZ9nhS+
L/+dNun/AQ4Pr/4=
      "]]}}, {{}, {}, 
    {Hue[
      NCache[
       Rational[2, 5], 0.4]], Thickness[Large], LineBox[CompressedData["
1:eJxF0nk4VP8XB/AZRFK2orJMVHYlpaTiHkJJXxnZsiXrIBmDkZF8s5PQIiVl
3ybCWLKkCEXJkiW0oPopKhVhZhK/mTvz9P3jPvd5PefzPs85n3vlXfws3Hkw
GMwH1sN+C+iHnSUZbEF0ogdobzDG8Hld7KlGKhaIWSctDexM4NuWnDfXqWJg
OKnH3NZqAh6N/67sDpeCybfyuJpgEyDe1UiPpMrDQCzpE//yYVCn48o3SSgC
T2+PjVjoYZg0FH7SEK4KItpJ5rmzh0DTb54eQtWE6WJNW7sxY0iRmOZtH90F
QQ3CncJWxjDd8D9hSYk98Kbx/WxjuxFQVw5spYXvgyj8h70qpYYg3ntCOYiq
D171joNKPgagnzewTabNADralz2Lh/SBGIzf1TJ6EHQTVR6HGelDl6yJnpiE
MXykKAr4yQJc9N5rWRp+BOLMNdZdu7IfeCKEmkhUPBhd9Vp51WsnpPt0GDzR
tgD9b3KCdnhN0LSKbdvYZgEJMpq+OL0d4KzM+7xp9DhYbB9QoRxXB7pY8z/r
fC1hrJ2vimKpCsm/z/d4Mi1hgbLbmddDGR52MQeEJaxhqXPjkfjmrWBdW2vr
kmMN6sy8gT7hLfAtm/y6WsMGliwtRZQD5CHqopaTYKMNZL+okcgd3QQyQTNj
DkdsQcteffsDIVmocip3LX9lC64tFB/501Jw9PCZCV73E5DhsvC1FLsBPmqq
e9nMnIBb1EiryE4JCJWe+kINtwMz9clMvs61IL6i6MzSanugP7xUOLIkBtRp
95/4dHuQ+jqynddVFAyGtgTmKzmAOkZnoufLGhhpHp+nVzlA0ozs2mWCEJDu
ZoYcNXCE5LZEWv8eQRBMdVzM7HaEXB5I0zITgKzz0uGzDk6w0dKRNl64AvYS
hrGHppxArz5u/P4BPujBp0WlB5+EEO/Pb4ZX8ELVbSpvMI8zDEeo7OtbxMK/
VwTb5EycgS88YXeZNBZMYwkxz5KdoSB7tcwKRwxInnt6KHDQGcqts7cygpeR
90RFQZzsKbjhW9x0nbCE3HOPfvbU9RTkvU+gOEb9QSh2Hy/6U08BK723pXUR
SSwTmFq9cArcec3mxtYvInf41A4XHXSBPqlXbw7F/0bKT5gVHExxgZUOhW4v
1v5GWu75842+cYHTq7JXyVYykUHeVBeKiitopwfduunKRD7b1jZJkF3hlTHF
UH8zE2GWvsZVPHaFt22VNqlfGchq3uVzR0XcQCsxSz66iYHgbDe//mTvBi9q
VNrtMxiIZqmRTmSRG5SH/vxQfp6BGPJ4peHm3MA7jHTe3oOBWNskztXpu0Mo
T6yypwUDIZSUHbdKcocKSdqbVQYMhILtq/gx4g56Yi+dsrUYSKL1vEiikgck
/7uPmaPCQDLvbjyjFOgB3Ur5JllyDISG0e183OQB40c1R3Q3MpBWK2dVpzWe
oJsWl79jLQMZpEbGMU54gvalR8r7hRnI5+WCiWsFnnCzs3dKdRUDYVo+M9wx
6wlKt06mDPIzkDXUbznPEQIUP/JUk+FjIHLLoljPRALYSD6ZGcUykJ2WWid5
hgnAP3hBVgjD2q/YpvG2gheYvxT4k7BER6yXKNI6JC+4bJthZP6HjhCO3wnp
f+gFWRXuvmaLdCS0qPmVn5A3iIpPbAv9TUeS/nzcLWTrDf33m6W7mHQky2Ll
tYI8b3gxFWkOLNMK1Wb0f3oDLldcoZNBR1oXzczf6vpAVMMe+mmWB/Gke2cT
fOBKw/ASjuXPBamr173ygVzifdlROh1h/q71LttyGpoCjNupLK/Bv2k/QjwN
hLt/PoWzLFewrDjx4DRc9dF46sDyzt+boy8I+gJtR/wywrKhufEHGWtfOGUV
6qPMsnW+l35tji9o8KySlmCZwEzMPP7dF14K4w+vYJlyrPzP9P4zYOlbh6cv
0JHEvD77hLgzMOm8SPvGciZjvk5h4AyY6h5f/sgyzUxqQ7O8H/CfePH2Lcut
ubpkhzN+oB2P4x9ieZDu3L9Q7wcz5O4DfSz/UjS42cFLBAHVy/hulsN6jx9e
r0qENdWG0p0s859zX3AzJ8LHbZspHSynKAYX0MhEyHq2zeIpyxt746wwt4lQ
9LPrUhvLOaHpfGYtROBRUpBuZVldsaTy1iQRqiK3fnnMcnVPo8ukiD+Urt0+
08yyXmi3mPYef4ibVlZk+6nCeFOUgz+cHOMJb2LZvGfG72WEPxzrS5p/xPIw
hW+TXLE/VPunx7DtoiDZ5dvtD+/ERdXY/tKtFNYw5w/m4TpjD1kOpOioC8qQ
QKLYOYftpa2mr60NSHD7H34i27HdDgl5BBKE9xoas22Wus6HkEiCsyE7Fdle
Z99pql5OggzDICG2X8tFqf/oI4H96n1zjex9J/avqVoggbJ8x3u2CSWz34Kl
A+DpJLmPbQ3S3a79SACM8/c/YXte27Vs2SUAFr8aP2D7wR+plJaYAHAe6q9k
O6LlJTGWGgATQcwStk3iE/CmXQEQaiNayLboMYOdIjMBkIUTyWF7cB1TvE8i
EFa3HrrDdsZIxex1nUDI4dt8i23XLK9+O8dAaCVI3mBb1UO+GnchEOrf3Uxl
+4facOr7vEBoMs6/ynbNzxRyQXsgpJdMXWY77P5hG++vgXBa0SiFbcMwzN7t
okEwc/R/SWyvOli7YWZXEDhIPb7EdlqX0khIaBC8i+FJZHurXdotbEsQ9KR2
JLCt50/GiVmQocvrajzbtnFW2XLjZAgsfY+6+WNviZNsCJhZ+sSh8+qb1Wac
CIWB7adQf0odu5jfEA63ZUxRWwTVabwSjgDJX2vQ/Mfs/HCCXxRExwuiDu66
3M3ojoGGij3o+bF7ozrTAvHw3VQatUnytrz3yEWonApGPeF/55dr4SXg/9yJ
2oAam0MSSIEPjxxRJ0ZMhFzffRmG7tbGsj1gZ4Svd70CrbuOofVVawaqk8Ou
AoOsiVrvkZuUe9o16MRYc/IzK2YwHamAnV2F+rVCYUcG8zpg/URQS+wK2T61
/gak9tah/Y+B6VXt3TdB4bIhWo+qOqj0+Wg6HFYUQl2rfKDhhtst8NxngFoA
Z/xY5FoG6J7egdp6rXlHTMttEM9TQZ3yPsGx7N0dGMpQQ91R0fbzFSMTDuUr
oRbBxp9zvZ4Fc/s5dR0VDcxrjWzYb8e5r7EognTUk2xoVsWgjh3L3rPNMQdo
kd/RebcWB2wom8wB3eZF1M3+Rswd5FwwTNqJnv/CzJS4LpwHtnstOPtGMXf8
LsiD5+eOotaifBPX2Z0PBNJe1JbEsV/klnwg71JGjVVyEL3hWACDYttQ33v7
Sq1uoQC0jLRQDz2deCeUXAi6/Rzz0uYuOykWwdMqzvfYLHhbKKGyCPQmOHkD
Z8PoaiiGaiJn3+/BgXtbh4uhjqKKOiM578tLEhViIjnWW+frXo+9C7zLHI/f
2D2anXIXLoZx8hj85R/1MiXQlc6xnOA3bH9RCRjGc/ziQu/RHiiFLDLHFGZ1
WudQKTDdOZYZ21mc7XEPyk5w/KitrJ786x6M4zme9qleoZFUBivNORaJdyya
XVsONdYcT8wV3yScLAdNT44fuMwnvKWWAy6SY2H+5FG9n+XQns/xyWIlrSzt
CrB7yPFCSZTCbGQFiHdynFw+LmncUwGruznOmUrwiV5PgxvPOK7aqtXU6kSD
s80cx9ALxjLyaLC9hmObzo3YoCka1FA59sPgH+rtqYTELI5jteJCV0ZUgvct
jqUyhTIetleCJPf/LBFMfhAoUgV/uI7uHwyRcaiCi7c5dsrEabcWVUEj17Qs
mo3tjyoo4po/x/jsV+1qcOd6g26e28bz1cDHtdoQFm/cWg3XuP2j+raMuInW
gCzX77qMXCMdaqCOOx8NU3UsKbcGQrmO2bn5wM2pGrDiOqvVsi1V+z7oc91g
HWt2Jeo+IFxfi4jMVeq5DyZcn7kXTn8gXQsOXD8WbS/Xc6kFIteSAaJeTUW1
EMl1+W7Zh7vmauEK16Z0lbWF+nWQxrXzz4jn/PF1cJ1r8tTrSI+eOkjl+kjY
ksBJyfq/xonKJ9o4/Ofj89Mv1H795/MmVoNDFxr+Wn6lncfXnoa//VufOM0v
b3rw1/8HQVQ4YQ==
      "]]}}, {{}, {}, 
    {Hue[
      NCache[
       Rational[9, 20], 0.45]], Thickness[Large], LineBox[CompressedData["
1:eJwV0Xs0lWkUBnCiSZNBSRMSco+SiHTzqJhQ6ghFx5ko1NRCpyi91amOS1Ej
SUpEQsdxybXwHVEujcZgKpFrDK1CylQSmeb9/thrr99a77vWs/fW9gl08Z0m
JSXlQ4vtM2xPHuOv17EZsVkt/FnpON7MjfSuEEvjW16Cs4aI4J1OWudV8WzY
Jw4fGqgh8Ks4LdckUENuqzqnuI4gKNs0USjWRvJrd+UcapPxhfmaKvoI8I7q
FFK/3ahQxwgWY0C+MMaD2ixwbDxUbAZdv5XvZKkvqYzI/NFjDsbmYkV7LcEI
M6AwT8USag8dMvKpxXItuoWCVeCMppVzqef87WEYLLbFDT3XyRKaxza9ZcmC
2vX4MGoafoE66CjHvLpnAyz+7dPbQ92o4bButoo9fG/r5yhRR/+20jVX4IjN
p9rqD1YTTDs7q4ov5iCqcO06o0cEiQfq19dZuWBgsbyZNLWZW2Staq0Lmvsn
rF8+JNhtKPNnVc929FdOXTxP/aBxokVBxZ2+01w7VEVA1AeHxAJPGHIf5BRW
Ehz37I8+JPZGjZxzKKeC4MLdGYPyX7zhaK3z0ZD6pqzxJtEGH9g1LgyXoq7O
OyTb0+mD/LlOo3clBPIy309sVtyLnqTaN4rUKdmqAQZH/CCKG7Z/Xk5Q8815
W9faA7DuD/IIKCWIbOJGpe/j43uJamV/EcFiW+fSJA96x+k6nI05BC7BZaat
CmcRYN1mXpFBcLQxtulrUwT+Cz/aFJdC4BCzJL3PJhrpIvdlcYkE68WRafwZ
l3DDMbqyI56gxdOOU77nMsbqn+1oiyVYV7lXzTfhCkq+5m658jtBh96d+qSJ
qzC6szzqZDTBVjjFWa24DuvNwh8nzhGUGq5hru29Af7W2MTmCAJ35W31EdXJ
CAzWeVwdRlBfUDva+jUFy/FCbb6QwNrIVKrD9BZCXC19hGfofK9uWS7xSkOv
CW/U6DTBw0N2E8tCbqPo4GNdJQGBStjEssnMdCSsyXoje4rANejVp5DqDJw+
byBrfJIgr6vVuOxLJp7vT+rgniCQKfwcy9MXIWN1cVcOofPu3hhegixkhz+2
1aBOikkfesoXI4hRWxR/nKD32oqeW5eyIXJ20dKn1pr5Tvq5KAcDNjqCulB6
74mShIa2XKzi7i44QF1Ze7c85FMeMvuar2lTK573En1UzkfD9KL9HccIJD5j
UV3ifEh5Cw6nUP+aZWCRalUAh6BHpwKoY/J759k3F2CtYOcsUBfrWlTV8AqR
uOG6gRr1jgZV6eDBQjz/8IZ8PUr3Y3GOyJ0tgtIr48B26pyZMZIjisV4ZzJT
9SE1L2WhVY2oGKnbXs7Jov4hzf7YsFUJLjsTEk9t3CbNsa8pQYqD//Uw6u5G
uz1C7j2kTb2OPUIdsXzRmuuD91A2NXnCn5pxj3S+HHYfZ68mqO6iDsgTjEvU
S7FvSjtsG/W8w0r7q0SlUFm+pfsXaqdxI+U7tmU4ufl9tg11yGCH0K+5DAOS
m99WUi9U0r6wg1uO4GUZ1ubU28dG/jL+VI7PGnskS6hPObi9aDvD4CCn3M6I
+nBgC58TxuC0vKY5633xbopPIhhkVl7UYu3S67aJiWaQI31+0pDaINS9PDme
wfzksQLWzaIdN32yGPCDs7VYa8t5+g03M/ipwXe6AZt/afs032cMDhOZT/rU
8q6eKV0tDIYeiPtYj6V4tjW2M4j7rFLF+onVLseCfgZrnvAIa74/d2nIOINx
1/sf9aj9L3Y+GZmgeRuH+1hzi7j+/lMM1MXGT1nbf+em7pwmwQxSm89aPcFr
zmp5CSxN9gewVqroyitSkKCR99aL9Q//eDmZzJYgtJ2/hfWHpbwwjXkSCFNv
mbAecO3Wujpfgtv99gtYtx/nVSioS+Dm+3kW66bUbo9IDfpfM3dSl7qmjjf2
XVOC94oBQ6z/By4L4dw=
      "]]}}, {{}, {}, 
    {Hue[
      NCache[
       Rational[1, 2], 0.5]], Thickness[Large], LineBox[CompressedData["
1:eJwV02s4lAkbB/AcFpUc0ljGUkpLTqUVttr8R5m3SC2hJRSVDq4tjVM8zzOE
TJk2OlBKidAYEjksnnEoJCpURDmO2C1K3jfrtKn38eG+7uv3v+4P94f71vc7
7nJQdt68eRFMzXVFDnWSZ7fClk79z+OhPGu8WyLwrRTL4PTA+gSfIwQ+rsjo
Tharg+8/o6H7iYJ/ZZRSSyQbmsvc161X5iMwd/W1GLE+ZnTbAxsX8mE6pVew
lPUjApLPCOcv4OP9FpVHdKQxXg90e2xU4sPi+MRUuNgCfn5PhFnyfCSyRuUe
9/0EB4Pey92yfIzSQyqaLCt4yezZwJLhQ6zUbnA/cj0uv8v6XThLYfFzD6MQ
MQerGpM/x09Q4GS2m/1Qb4epDwcbmscpBIY5/1TbtxkRfc4mSz5TaNbdtkmd
xUVY1+3rt5n9hUdtXO9GOsCay/+77R0F2eiFNTyxM2que0ZHdlG4FtBo98ja
Ba/O95/oek3Bwk1Qr13vAv/AIy9tOinsM5J7UtO3CxzR6aHJNgpVzTPtKix3
HI2jlwiaKRA6wyPiSE9kDG3Wf/eAQoTnoPCE2Bc3tcIu5+RQOHdPcVh50hcN
snlv1UQUbsqbbBVt9oNvsE1OeDaF2vwT8n3dfhjX1knceZuCstw3crvqAXQv
PXhN+QaFtFztY4bB/tD+KmU1JVKo+7Lj155fAvDRP3eYG05B0OIVn3mYh6b9
5YX/c6KwI2lJwOFzPORN26fWbKewZM9TR9MCHqTZTuEJjhQy/tqwqHiSB+PZ
hwprtlGQzLITa+OCID3csIvcQmHM5HXSQGYw1lJa/dhA4bczbunLpKGw+WDq
ELSKgjFnR1mqB4HQ4yo5TkoUWl8Of80jCRzri17qrkgh1F9gX5lGoMjB0nGv
AoWHwpoXPUME1JWvVQfJU/B4tfajHo+EtbRkftY8CmcCvl+eHk/BzWzTJaNp
En8n9Quz6EgcPbuVfW+YhEtI+eoOlWiUxpt4p7SQKH1lU9GlH401BbadZc0k
dGzKtvRbRiPKX3e28xmJwZlSj/ee0VjrVcnReUoiNKo45t/saES42GfdeUzi
uvBex1LbGFRGVDn2PWDm07MiDx+PRbgS+U99MYmw5gst0y1x6Hr2ZcQ5lUTE
L4O8cmkcNP5Kf3z7Ogl+npVm+Oc4uFZ1sSeukYiN7/Ka0hTgBn1OLzWFxEXu
yuEJbwG6Od5XPyaTyKsqkx8fEWAgUVE2+wKJ/vy+n0cVz+J0YY3xUQGJbQlm
mQO2Qnxn4DpgGkzCTizI4CkmIkzjbVHYThLtnvbOFfsvIjW3wFvVgsSm6gPs
g1cuwzGgXvGNFomulXcaU2eS0aJ+f7mvLImdcLxkvS6FySeX7x8jUGa0kb56
4DoqTyuH6EkJuGv82hhXewP59TZNLS8INBbW/7djOg2DBvUsbgOBn1etnte1
Oh1sWzmlYAkBQX+6lZl3BkKf88odigg8OGE/syb0Nvapftvem0uAFTuz5t/s
TJhdXJncm0nANbB/PLQ2C+ZfSkwsmDvI7+kwKZ/MxkmjGaPOFAJy9/+54POj
CP3qDw23JxGw27fldAly8DIlKTLlAoHUhMyRFzwx/lDNf8I+T0B6dV1femIu
1ENaF20WElg2/6NMmygPjp/ehj0/QyBipuTK0867EP1elRIVR6C6/l5F6Hg+
9JymM2/EElA96y36rFEAY2Pf3rZoAhK/ifgecQFaH40Z7DxFYG+OoeUt60Kc
/9rmpB5FIKFAqsltLUT3w6gFg3wCxQaWNXU+98FKyAkZpQjsfqotEzJ8H9V3
V42yGQsszxBK0UVQMLRa4ML8Qd78BEmwajHGbtmtzCcI+KTpWdeJinH3S3/3
YsYKGdyTH6xLMBRrzrkcQcCkU8aZW1cCtcVOVoaMe5vt98d4laLCgvNndTiB
uLXLN6YMl0KNm8ENYEy7C3ZcjP0Tu4sTdukwPpYfOSXRKcOUqWh+x0kCmkFq
R2pEZajWWu+QxthxapXGHU45FLabBxxlHDrcFePfWo5andRttoz11PTP7faq
AH3RRI/NeNfE6DOT8Qq8KB1pnggjwN/m9qrzFI3XpxbOvmYcdLyd5xxL483k
zdg5H05yU22Ko2HfEqY8Zxep21ZaSGOL/PQPnYwNw90rbiTR2GW5jvOKcato
902/HBoKWrzkF4z1lTz9P7TSmAh6z3vCWNP8jezBlzQ67nXLzlnZ1TOtp51G
TKDapSbGE2menc1vaHwZsyluZNxkvcehcJBGllz8dANj3iEv89ApGnnaixLr
GB/6o7tpdIZGRufkijl7FXkdOjRLY2/fsrJaxtxvXrd+k5Xgk6WZ9CFjnSve
izcoS5DGMrF6wFitsie/SEWChUbyT2sYK7z1djRVl0Cyn+035zFzn1hdTQkK
GmbPVzMecu1dlqwlgbOoaeWc30T4VKroSDC1vE1SxbjlVq+HQFeClxps1znX
PfKZ+LZUAo3dqSOVjP8PiGOlFg==
      "]]}}, {{}, {}, 
    {Hue[
      NCache[
       Rational[11, 20], 0.55]], Thickness[Large], LineBox[CompressedData["
1:eJwVyXs8lIkCxnFGSx2tOyes1qRNkdKu2Kg8VLbWnspdbus+pBWDIe87TS5r
ZCq5XyJxJo3RCqmNd+hisKzQ2WMrJbGqbbralcuk7Dt/PJ/f5/t5mKGH3SMY
SkpKUfQUVXPiprCdzRz/uvRAX+gaij/1+CHtYmUYBpZ6qO8m8Mqs5mGxWBvZ
Vi55xW9IRLYfWzrIM8Ix3zu+T1S5iKvfWJ4hZuKmSh4Halysn1vZ+Ln+GgyE
vQj2o//nOzW6KZ4F+lhFrLBPuNh0eGbuiHgTpjWtzyapcHFa/7XKL2NfQe/2
jls8BhevqScaBvq2WMusK89R5kK8dHh1M88etye5rJpFEjp3DqxNEjthW+Gv
gSPvSTgJh60+63JGm0e9jkxOIi7Z7avOsR04Sfgky+dJDJjs2a6t74LHiTb7
TOZICA5+7fkT71uE2n8wipkmwUhXv8EWu+GvKbJszSsS5TG9zt127kiwVX+P
lyQ2efG7DLvcoazNZAS8IBG8VuXXG2MeMI+O/ljwnETHgHxYQ98bUZHLqtSf
kiCMZS/EPD/wivwXV4yRSPWbFMSLQ2A/2+8tukPixCU12fLZELD+83O9dIjE
2SWWu0U7QvGuZn/D+CCJzob4JWMPQ1ErmG81GSCxXGWR/E4zHJmCdfcr+0hU
1RvGmidGwrjES9zeSUK6sHf/6LYYuPomeiZfJcEfDMgRRrHh1e/9vrmSxN4i
vZioE2z8srughEFbz7/fdX0jG6s5r+rdK0jUPHX4tGWWDaIwymG6nITkg9Hp
zqwErJRLZVtLSby1vF80IUwEk2lhO5lPwjfbq9p0nIOYgwvP+NkkLJz2Xqs4
QODPk7U2Wkkk3JNaN97VSMe+nMpDWzxIJA/kDc4PZsGq6y3+ZUNiT66VcMJR
gJ43FoJtxiScxfwattppTD4O/mbnEhLDfrvc2sLy8bz6SMAnUwS2Xw83iigp
hMXIhG3uOIEHX1zorZAXozuuq2LFbwT2wbXAbnMZ/l26PT2uh8C1tVup0vAz
iHfUTTnaTsBbd39vVmclNhw0c2S2EOht6pq6O18Fs5LhD4KLBLas26j0YGM1
fmgyexZ1ngD/cbWtVWAN7BOq1Q5UEbgZv0tuzfkvZG56mw+VE9DPlFu/rxVi
vvazXmkRAc+4x9OczvOobFoVuJBHoGH0rmXrbC3Sz4SUHzxFQKX5XV7QGhEm
+qTxwQICzsE7f7yCOtyyOd7zNJtARa7wxf/YYlzIiLbJzSIwXrp5rPp0PdgR
aaoXMgmYLnul/H/RRdgt6qipZBBIlV8p6b/3E4IjOM2JaQSud11q40w3YE7o
r2R9jIDm8UDR37qNKGw81bZwlIAkdCZnVNyIHtH0oRkuge/rzG3O2TVhwdQr
2pR2buO4gctQE2Ic8gkvkkDLapsb0qBmjF/UVW4kCPj0GyonyZoh4oXEMmnz
bbKJpemXIT0r+1iWSuDislxJomYL2B2bUy1pB1WttJOKWsAiezpuHSGgWuOS
8tLuClh/HPX+gbblPWU3F+kVfLllQWpG+9HArrCMgKvoi7J+M5pCIOvLVVvL
ZFehfyfnbyFtypu/Nz/zZ5wpt/8YSzu2gTcnMb6GgfuJT0HbIEEr+oboGtTT
nu80pu06t073glMr3n0zXDCbTIAje5AROdQKW/fGpBHaK7WYJ3wC2tC8KSvw
Jm2Pmde3LafboKN6KquO9tE9Xr/fS6Ng/pKhXUw74fAw2y2Twu3my9eLaEcV
eWn2ZVFguBTEKuw+7rWbElAID3nUX0jb/Ih3W2URBSOfakEB7SGRz9nQOgrn
NW5p59FmLvWLfDlEYbysw/EEbYMNI4yI3yho9etPC2gv9/SrGh2mUFJQKlJ4
psrv3sAIha08Ux2F++z8v22apNCsZffsOG02K2ADZ47ChF90GZ826+TDvtdy
CkoOsfsVDrgcwGJ9oFC7qlJNYZfFgHO+DAlWnE/hZNE2LgnUcVguwfcdZt4/
0tZqH224rCFB/iqOhsKqfwS6rteWIKJnqjuT9tsNQZkmBhJwDod/rfATz0em
xSskkMN/KoP2SGpQu4axBOI3qWKFB889OsA3kaAutDNMYWl30Mzi5xIYptmY
KPwPOlsSIQ==
      "]]}}, {{}, {}, 
    {Hue[
      NCache[
       Rational[3, 5], 0.6]], Thickness[Large], LineBox[CompressedData["
1:eJw903k01OsfB3AiS7KFlCRL9iIi+Ynvh+SGEsYSSfYmwhiMGZLCtW8JWSpL
1iHLoOxXIdy6liwpSnWlkG7WZkh+M99x+uN7nvM6z/l83s/nec5XysXX0n0b
CwvLNP1jrJz6oUS8gQxyIaRUUfSnCXwRjnZuJbPC/BiPzGcTDMzLFExkkAUB
Ghu93AutwKP1Bld/mBj49NTqJI5aAa5cNTuCLAU870zJy61WcIgqUX1ARA4M
Yp8t2qdawYwh37PmMCXAUGYV6p2tQM13lUoiq4Fj4n6F9J8YSBH5xtYzeRSE
1bSzVHox8K35E99ukWOQFjOVZZuOATLXyEFK2P9gqvqTpuMhDOwatFMIJOuD
sjrpqZS1JegXjhwW7zIArbzExSMSloALsjjaMXkSOL9LJvZOW0DffmM9QREj
2J4tlXOLYAHxnsetHoaZQOF+3F+2KeawLZynHU+2gAuP7e2NbM9CtlevwTMt
SyhW7phyfn0G1Kyju/Z2WYJwa8kJL/sz4KTA9rx9EgMuE9BsYGcKbX1rI3wi
NjAhvEFcNjaGkH2zc+QweyD896PVimoIwfZT8X5kZ8g783VWK04LEqo4Z3f+
cAaV1gcneUyPwX125dOlJ11gx3bevMt8mtBR6cc+OeECUhRPztxcdRhlS3cJ
VnQF7Zq6qD2+avDlfEO7CMEVJvupt2wNj8BOts1rZ/jdoH1OU/441yGQOC89
/vmCG7St//cH8YMiqD08pR1R6gYhI8Fl9/rkwXDblTsSK26gu2ydMDYoCza2
CSuN+u6wWXu0/PS8DGArqjDWSe5wfmChaVZaGoJZh2q+v3EHnS+qXyICJCG3
fK+PfIAHFHPY4rU+igGFRffF03YPMDmuFFihswc6rZ2UHHkvA+QUOHUOicAo
OSKGZncZMH8crOwsE4Ivm8XTacWXweg+WXixWRDWrP42PLJ0GQoPCBwo4RQA
XvJ8wXMECx3zmh0Lu3hBclOA9XICFvBVl5SeB+8AdSuNS9teY0G3VveEgB4X
GJbZtt6TvQL3uhZMMjAcYPMreJ82/gr0DyViVSjsgMXcJw23XQEdAX6JRXM2
CCl98sqXxxOkfcWkQ+W3QdLGlCbPeU941+AQJKzCCnmWXGnFhZ6wrl8l13KR
BSglyov6C54QWtQUfN1pE+n8aWb+VtcLSrbtXbaDX8ioBb6SGOcFBvbPle5Z
bCBfitN3Cr/yglOy8lxqCT+RtfUGzyqZq2CS1HBbfWYd4bWY6DHBXYXYWiGB
fpd1RLJ4U2665So4VX/glVpeQ9TXpf+8ye0NGrVYd/6sNcTQ3OhfcRtvkLsh
b6pqtobYFF3Rbyjwhu1PdVPLBNYQ7FpCLuY/b9ASHPSQeUdDgs9Vb3zT8YET
3BIc5DoaklA4dCEuxgeqQ1pv5KfSkFzaaqPsiA/IJW+oPiLQEIqZ2J4nUr5w
4e0l84FLNKTzgS7BwccX3lgP5HKfpSGjVKfhH02+UHrKsq9Ql4Ysyxlk9bLh
wM1lBsOhRkNCBzGnRZVwcLps3qdSjoZwXHP/4WaOAzbvo3oaEjQkRS6omELA
wczFykf6ojRk72CMNcs9HGTaF0CKIA0pCMlmN+vAwXD/x8VPO2nIIbmK2pwZ
HMzpW9oIcdOQ+oFWlxl+PyBuxpMWttMQvZB+Qa1jfrDKakJ0YqMh3bIf2iMd
/OD6TmdFI1YaYj6w6Psy3A9YRYniiZtU5HUw+wHJMj+4PKf3ROYXFXGR3d3n
3e8Hsh3eNes/qchcv3xo84of2LAuSHHTHRCsfYhbHA+tv85hDdapyK+DpuM2
Bniojj6XmbtGRaL7HeIKsXgYYk3TEKPbLF3YC5uAh5j0qPBaGhURvvDC9FA1
Hg77puk70j0uGXno+xAeNhz/DRGlu2Bah7fuBx5Ysi41T1CpCLZiaT5onz90
ZiuslNOtii/v00H8ocLlbFAE3atarlWbLv6g3dL72pnulg2xlI4ofygff7Fw
iu7wjpe4aLI/mLcUd6vQbRwbZ2Ha5w98q1EJ++gWOGegzr/oD/N2Rek8dI8K
r+0aEgmANwGc1r9+UJG7b2qWMrQDIHCPlNUS3a55V4btLwYAV7Cd2izdSh5S
9RI3A0D2wVjOR7q/K79O/1gYAHcm1M0n6H60kEIo7gkAvunk3a/oDn182tbz
awB8ltRvf0m3YSjLcRWBQHhSeFi+n+4dJxv2LB4NhG6+L4ov6B7gwtHqbQPB
b4RW2Uv3nT75N6SQQGjZ/UduN92OaZNNurmBkPx830wX3Qft7+SwdgRC6psT
oZ10zx44d61rOhBO+a2bddBd84njYuwOAuRcV7J6SjexvE33rAoBKkmckU/o
1vMjSAhaEsDwZPGrdrrZtVQ2hwMJUNYmfprh5z8/TWZmEcDUonjwL7pTn95r
d2glwPTNah+Gz8dY50t+IMBLrWZxhiXMeMOn2INgl3PSWBvdn4S6XEoVgkDD
MSuX4YrX105ePRMEEqlXcQzjczUOHsEFwWMBLmOGj7t/ZV++HQTtHa4KDG8q
FX56/DgIlpZ0eBl+9v3Cs5DxIPis+fdqK90Jj4RKkM0gUMwWm2LY8trzaDYZ
IoTcfjXM8F6DCGy3ERHkLIJ6GH7PqWMc70mEqlb2NoaL/1lUPJdEhCFjyXqG
vW+TdwhRiHB1UruSYQ07l7nRESLEi4SVMrwmIfYim0YE0QSNBww/mRqscNxP
gpnFr/cZjiHHJkrrk0DyakgOw2Y4fZ9pNxJIHMNmMixyjGZGjiEB68GydIYn
1qtVfSpIAK3utxkueIIVUB8ggaFk5C2Gr0RLLqwskYBr7msyw0fOjg02igaD
yHpGEsOru1IooTrBcONuSCLDAkq+mol/B4PJ6/dxDCvpmzXctQsBU7Zq1J/T
38cXNYeBUk9mDHpfgY2qr/jC4aw+L+qp/KIwrG8k+AZfRh3Ud6uf1h8FUZ4K
qN9XTmp/44wFsZmiaIaNkw8XfkTiQdVPL4rhab/7y64lidAvq43agBxdgOdM
AYMNtlj0vcKnSRmat2A0wQX1iP0piybXVLixgkW9g3ekPjn0NhwZS0Gt95eb
mPudNBj24GXWL25fZOlNB+GPq2j+uGxJ7921DOixMkMtcpSkMiuaCfFdD9H8
c2B6W0szC6S4Sagj607KfzmTDfjvG6gbFE40Z7rlgGLyFFrPKWH0lD/tLtx0
00fntREy743quAccHzGoUz7GXax6dx8OFyWj7q3pWnhFywVRc0H0fPyssddc
M/KAlLcDtbaiKsu4aj6Qrvsz7y8Suy/yWT4cDgtA86Lf5x87fLEAPjfdRM9z
sMx/T9VMARwzx6B+4ndq7QjhARzNL0I9t5YrksFXCGL/wzDnjVw7sl5cCLie
f1FrBM/v0tYsAs5/J1Bb4d4vEzqKYF2UiJpV3kEg82IxcJaNof0q375SbvxR
DIlubqjHuqff8SSXwLVxT9RslJVbjnKlIBDUgVqa+x5PXG0pWA6eQPsZOBn+
WQ9l0C/fhPq/oIDjna/L4G2dJDrv3eTCuZd4MsQ8t0GtJ+zt3sRaDmLs3qg/
ZGpO5qeUQ7eQD2oWi1vfm8QrYNzRCbUk9zzrcGkFvHlqjPqfm4NnBuAh4P85
jDp4rf7Oi7GHkO0sjlr8vXpZvkclzHTvQf1XV1UTYbkSuj8z97951W9XTaqC
KhZZ1PyxF0uXhKohwVsZ9fRKWRb2UjVQjZlucVmNe0uuhsYcRdR8HMmTegvV
cKKD+T9cKpPXyNOqgfgQpn9URMouRdSAXTnTydUfdhsN1ICgJrO+YDbO609R
Crz7wHTdQY32TkcKJGcooY6iFr+/W0iBRBVmvu2LvayBsxTwSGTal8WiTe9Y
LeCymI7WiAnhCq+F6lSmxXJ57rb11IJ7MtMV3MktAfx14JfE9J/DoyRxhzrw
2tp3zJXQ6iytg4FbTFPyKLbnv9dBfRrTHAVGxK9a9UC+w/Qe3UK3vdfrQTib
aeUxVgujznog5jAdOSTzxk3gEcRt+V3fKdcIh0eA2zKFpe5c0oNH4LrlKHXp
E1mzj8B5y3mdVl3pWo/BY8vNNtFmqZGPf9enhUc8kB94DKFb9qkMo7bsa/id
91Sgp1rPpQFub3m3v8CV9tIGuLPlas39bUdXGiBjy6ZURaES/cbfJsyOR3gM
NEL6liUEpBJsHZogbcuY1W//KC83/e5/3dh6dOxm829Lcdl7fB1ohtQtdz5z
XN080PLb/wdmaVMd
      "]]}}, {{}, {}, 
    {Hue[
      NCache[
       Rational[13, 20], 0.65]], Thickness[Large], LineBox[CompressedData["
1:eJxF1nk01F0YB3CSPVKWQspS1jaSpdLvq6S0KEt6o2Q3khJFSGRfhpmRKYpE
QrIWhRSinVBZeq2Veu1tZAbVO4Ojv+75nPts955zz7lydidMHedwcHAIc3Jw
sFdeff8zHlsUCP02TsU0NQP0ioXbPsjmBDRdcpsH7DGkkNZ+MXsBGgO/Mj1u
OcPpQSBffYAUPsevd1API8H91prLwdlyUArY8mvkDgkrGUsLlokrwr+kTNGl
jIQ+A+En9wNUkS+UXcW8R0IG7Vfbgf7VENr1qjuUFa9+4ifDJ1sd2yJbict5
JFDFh7meda2DRY+JGfUmCcP3PwlLiGthp2uEwdl0ErL5mpbfDtiA7bV91gaX
SVjYeFD5dLY+mh7uKEsJJUE/vWnVksdbYBccc801kDWft8m66q6tuL7bRWad
HwmvZIw2LxA3xOXDWc+K3EmIPqpjnhuwExcXum4PsiJhTpBgpUe2CcavdX7A
WhIuuz7f8kTbFKVDr5OrVVnz7g9/LPnYFJdvHaHrryDBRpnrZWWXGQQiVOXX
SJHw8NV4k7C4BeaTSngbuEjwk+4fyA6wxCIF7USFZmf4WvZEn8y2xcnWbQo9
Xs4g5/P2zxuzhROHzAM9d2dcnau2I2urHeYItD2iujijOu/k3K52O8QY7R+U
P+SMeVx/zu6e7wAeekLWTzgj5ZbkcaVTTtCOU+Ez43dGzaTxvg49V4x8qVhI
j3dCs4lH3pkoV5ieISvzxTihN4M+T6zFFepdpXs9Q50gZNL+bKf7MTTXPb2m
7uUEixsu+iVpbvh2r3po9wEnjChuSXzO5Y72D0Ll3xc5Ibz+UFQ6yQN5lhbb
EuMcYUwXcyWRPZC/00A9PMoRYla1u1YWeMCi+Hf6sSBHpH3eKFQ05oHnI6eG
ZDwcUf5Lilod5onOUI+QxSaO+Kr2jv4h/RQME2VMbYUc8U/E/lTZ915wWPgm
vfmcA5YaCwX1zPXGKut9XQmnHfBJ9LFdlrI3TmXtz9t3zAEeKZrL17p745vN
20fXDjqAfFc0k/jjjUcRmuWV6xxQ1dOYYy3jA+emFZPDn+yhqm9cknTQD5N+
6Ys89e3R8Kb/d85ZPww+TCn/qWUPL6fwbQ9S/NDaOPTSbaU9HkVXvu745Icu
uT1v1y+yx8FmjaGlHmfR+kD8heqgHSJcF8mnRvnDyNBVNe6CHf6jd0ffuB8A
82K/rfQWW5CV/V8XdwaAVB9cZ/rSFokd5HkfOQKxfX+iFkeFLQh3FbMfCoEQ
owrLqWbYIppu1y16NBDfd7R43/W0hUL323Hzn4Fw+nSTQRW0henp0jUtwkFQ
5ReL1lhlg7vNOmVtckFgPPKutpexgbROiUG3ZhC2Pc9s8xOyQc/43YN9lkEI
OC1uUPHvEXgFFgVPZAQh3CRZp/3AEVyJzm9ZRgRjMzf3gobt1uhJvRFAOhGC
/A7H39rjVtjBtULALSgEzlnqfcpvrJDrkB5/kh4CkfrGxNe3rOCldP2m7/0Q
GNH5vuw+ZAX+3GtvyLyh+OkqM1hTaonVJVeUClNCYdrOF/fN8SC8X9HqmfVh
EK67Wt7qZwFfvR6P0vdhMIuSTTfaY4FzOVoSPj/CcN3TZuDwUguERLUdYkiE
48fids5jFfsRZ7ii/+fhcDw0juP/NWmOnIclc0cGwqFnH7Oi3cEM+asEs+78
CsflxICgr2vMcDvp8C7P+RGwELQSix9nvWPfOXHfNSIwvpXkFBxriidau5d9
84mAnlmVS3uBCbrzunSHeSPRmuxxjlK+Fx9lNDpyJSMRq6uqbrl1Lz6TQwLd
1CJxc5+MoeRzYwwdVXk6aBwJNdkLisca92Bc0dN8gB6JrX339DWadkEshedE
r0IU9tZ0JflmbYcRZVX6ByIax0X37/+4Ug/WEoV5S82i8ZgmYdb730Z4JGuW
WjpFo++897/i1zcg6dbGV6/J0WCMCkyWSuvg61MjxqN30fg3MveGrOI6cO+t
m/NnMBrfJjYXCH9Xh1TzPqGNHGSoBycvd65eC4OeA/J3FMmQPahXETCyEgdd
21Z+0SVj9Sq13/nVqjj+3VpbbQ8Z0R1KKjwZykjgcNp93ZOMq6ZFzzhylyM3
vM+iK4yMQRVfwb4meTwSdrOVvkyGyk6dyn+k5NBC/+p6IJcM3cnz39rHlmJw
ySmvC5VkmAoMn2gbkwZn+lhg/Rsyivp8OP/RkoSEml+04H9k+GsoCMwtkoDq
7d/07eNkvAnbcjrcXQyEbtC1YKEYaGf8Sgo8uhDmldy3KmRjoPFDaRc9RQSk
7ZHFE+tisEO+3ElRUhj+r+ZVam+PQdacPQK6VoKI20994WkZg96G4Kd3J/mQ
2S7alO8WA93+Gy5uIzwot7/UNRAYg+C8smO8utxo7JfqV4qPQbXiovojVVz4
fPLqiH1mDJIOqO+pCZmDCYbcn5QyVr59OEnBjxMigTf42+ti8MaS4aSczIEV
vCpii9/HIL/Uzovy7A+xITZnqflIDLgXTKSdo/8m9oqvVaHyxqKwLpqy5NIv
wiHpzrpaqVhc1xUbqauZJHwUtDfzrY6F3MIA402LJonY7LIdBvqxiBlr0VGP
mCCuq282CzSPhUxx7jGPhRNESUnV4XLnWHxSf8G4WjhO1BHbSAzfWNgl/pAV
sRsnPjx55qEZG4sA17LactlxYmzPbn/31FgIzr3dLjvAJOY11YfnFMWy7kEy
XqmCScgeMovrfRoLxZPglLzCJNZ/bE5a3hYLUohZdpQ/k9h51DLTZjgWD7bS
RUwdmYT1t47CJE4KetPkH/iYMAnPM7blrWIULA89y6ujzyQi/vQ8EVOmYHDu
uh3/rWMSyWGkxn0bKQjefufSH2UmcVtosI1sTMHpVRNnF8gyiafxJz4/s6XA
ZL5LZNViJtEu/ePr3NMUbLcIra9ZyCS+pXlNIIICvTbv3g4hJsGjOs7tf4WC
VLf1Qf/yMwnpQn+R0jwK5ix2JtF4mMRaHU7p0SoKfNe8edPNxSS2VYSsUG+i
4Mj7IPlcTiZhaci31q2XAvG1o3ldfxjEibroDTcnKHjw7vYXx98MYkt2eJoH
LxU/lw7cXfuLQcxN3VL1UYSKMd/Rau1JBvHk0q8ucykqNq+ibXSdYBARsSW/
HytQMeR8XqN6nEHsCvWU0V5Fhbg3dYUuy8JnV2/K0qJCj4gve8pkEA0efZaS
oMKocQ35KMtxLuk+UUZUdGbo/pZh2dzmSMKEKRX8q+0luxgMQuKA1L1jh6iQ
5tQ9fovld3uamjocqbibdXUikOUkA+qI8QkqPliNSluzbL1xl2jlGSp6BQRP
67Msq8GjoR5ERejKmn4Vlj8oV+1Li6aigLP+ggTL6cvOnhClUyF8P7qAh2Vn
Ce3YkKtUJGRFX2eOMQhVoe85o5lUROvuHhhmeZAr96VTIRU7Tc4s+cxy3rhz
f0sZFRsN/Lo6WXb/Js9vVMOKH14w1MqyRm+HUlkdFduS1wu8ZXm0M8FQrYWK
bs7DPA0slzSZOSZ1U+GizSytZdm3VjhEqJ+Ke8+6575geVP187RzP6igPVv2
8inLv0tDqr5Mss5T6DL2mOXKAqLbhocGkfIGrxqWgzPHfzfOp2HJnoIN1Swb
Xi2W2SpJg6HNO61HLPPR3TcVydMQsVfetorlF9FqVitW0hB3KaWwkmVy0Gef
i+tp6O/YK8e2sU9qAi9Bg4pwZ3YFyyLuh+6d2UHDnFuFRmy/dlrU3GdCg9OP
zeMPWaYffj1iaUXDVpPIErb/MY8RrXWgwV5LIZhtqV07NPSO0+C86bMF2+36
XCZ53jQ8FXPTYPuqzsMTy87TIKd6RYxtmzU+sdQoGmz2Zkw8YFleUTOXM56G
IyIb/mO7Z8mXlx7JNNa/9J9mtjNFs/s/ZtCg1XnyGdtHBRz59xfQYMvP/4Dt
lZyyyk9KaZAJyL7D9vDYv4ba1TRIXxbMYbtgmO6YVUuDpGvZDbY9Pu0LkWym
odn03TW2NdsFr0d10VDgzpXM9s/XT6omemnQeZubyHbp8/Pdx77T0L244iLb
Zys3/emYoGHx6L14tjffG5PZyx2Hk2MyF9jmyLu9qVI4Dl+j3GhsP0p3s1Jf
HIeGuwMUtrfHfUwQVYuDvOn7GLZrAw42j+rFwdKQn8z2Prd60dZ9cRjULo9i
u8lym0mZfRxGuzoi2RYQaiqm+F/AMd4f4VP9KxykHC/F4+r6RVP75O/c3zme
0/G+Z14E220rMp8njV9EeO3xKYuv81ndvygBB1VXT3kvdl3QXp+IF4HLpxxS
tFWpd/dlKKdKT7lEedP9BIcrOK/NMWXepYaP5scnYZmSzpQtRPc9D6tOhtUR
3SlTP0Qdzu+8ipoDKlN+Xvj4WwszBdVJ0/3mc0aetb94DWUaq6asq7KGo21N
KrjV1KbcHUKSDnmSihQp1SmHd6dqrTqcBpm46XrLb3ouzu9LQ+epaVed3Da+
1us69FOmPTCeIn5ROB1Sc6fzxUPG105kpEMubNqavkMLddffQATHdD9z9+4R
r+obEHOYNqfSIZGEwxmQvDLtvI4WtdKxDJgkTLv16edOQUomzsRPm+v2KM1a
MQsVcdOW508WjLqThcwZb7ExCC3GTaRdmPYX71M6Ne9uwpc+7SRK+sBrj2zk
XJr2ZjE3xzLOW0hOnPb7hPVdqdRbEJ6Zh8OE9rVsSQ6SZizLP8T5NisHYTOu
O9+4uwG58J6x73jxpdrWXJyc8ZJujZupTnmzrnicX+Y1kgevGQ+7FnOvic3H
uRnPjzyc9UO0AOEz/jx6M5F0pACUGZfb/YzqyC4AfcbCPJSuzd8KcHHGR24q
aV7TLpw1peC9hGFD4Wx80XLNyhrr27M+UCvJebr/NuJnHK4Z4ccXdGfWOfyU
8lPzi2ZtnbJUuybrr3nSDM8MahfPWq2V08Swpni2fuerbfbBh+7OOkxDflNi
/1/ftwg3jgu5N+vjeQGMcumSWUt4irhUZpXM1t/FUBHN1C+dtVd/W7BTw18v
FZEjHzhUNmuzn8N1aiN/fc5of3Pr+fuz9eX4LJ0GG/665on1zz/Lymf9P5ia
Y1I=
      "]]}}, {{}, {}, 
    {Hue[
      NCache[
       Rational[7, 10], 0.7]], Thickness[Large], LineBox[CompressedData["
1:eJxF1ndYje8fB/DSQkmkUKSSjGSWzfMWGvglqWhoz5O+tIfS3vuMBintPRWp
tElUiApNUshKonMK/c6pLv56rtf1uT/3+33/90gYX1Q3m8fGxraJnY2N9eU5
7OFip7CWkD5Uvjv1oT7eLws0upvDjv85zfPJZljg89qUnpicJUi5wL64m24F
87te8x97iqA4jRSXYUHCpdytV31zJLBcUZ203oOEzXSxojVC0tB7kn2Fx5OE
D0f571d6bsL9Hrsnce4kZET/7j47sgXjFi7xu1xJ2H7xJ901ZztsG/zGExxJ
iBL6wvGgfyeKamr5f9iS8KVyiF9YaBduhbuNKP1HQs78DqkSz32QOty07605
CUufam9wzDmMJnZn+6mzJBxO65BddU8BOYkGqvs0mP2cT+9s6D+CDboD+k5q
JLStVjm0REgRwZ88BIaVSQgl7dHI9zwODQbNKHUvCfN8eGvtck7DpOzQGooI
CVetmxXu71ZHhseurlRhZl/NwHsr76lD6v1RSvFSEgw3cDyq7T+DGi5R3saF
JFS3TXbwC2nhqY1UcuOkFS6LjnzM8dQBPcX56vZXVnDTeRtqm2OEcOvnR1Jj
rBBWyDPCN2EE3enzOaPRVkjklFHOOmKM5cPP+PeFW6GhwJazv8cYahY3qmt9
rcDHMe1+crEppF3ebr9+yQpJuSv/W+9gjoPy2wUjVKzQ+EtVrfegNYLI1/Vl
6JYIfKwXkmZpBxUTrtQlSpZQpS2ztgyzwwfRLv7Yw5ZYpttyYnORHdIyx4uX
H7BEyvD+RaUTdpgKtwxYuN0SVb9FohoC7CHkua62TMQSozIvaW/SHOC+jPv7
qs8WOBekmSz+2glHmp7sYouwgJjqIp+3nM64vPiV0ECgBYYE7xlnbXCGeCaP
VoW3BeyS5KS2XXLGhbwP3ecdLRB2SzCTmHaGam76WkM9C9S9fZqnv9oVjz5J
NhzfaIFNh1XLE7Qvw/n76FePanM8eTbyJ8/9MgQbKa+qbpvDyTzw2N2ky/gY
p679o8gc9aG17b1Dl0HzVv+inmoO7c4dn8Xs3FFRkOhQE2iOIOvlkskhHtC3
lSzRPGWOd7SB0PRKT/i5mRzd9tIMYRs82sv6PJHH0ZYX8dQM8b1hfINsXgj8
PW0w1GwG4tLGM9/XeuFhZobz5QozhNKMBwRJXnicZSGhcs0MaweeT2r89MLz
g0PeBrpmUHe8s7WL3wdaQ/xiqzpMcatzT0W3hA9csgi2gkemEN1TfnRAzgfL
47I65OpN8XbylvYHHR/EPj/CIVFoCievUt+pDB9Uf27dbBtkimuhhV1rCF9E
qsRJ9+1hnk9O97S86Icevpw+lSgTKHOsW2jj44etUnavVP1NkG+aRrWl+YHH
vvP5MTcTOK1PzXar9IPjgrEzC0xNsCD/xrMwHn90xP7WGdxlgi3l19YXJ/lj
gLNVtvmlMZzboh8zHgdA64Nnj6OgMdwOvrW78zoAfGx8/ro8xriSt0vY9XsA
UuPk/7d9ygh+Id16dOFA6JSMleW9MQJZcd3Iz/OBeBVTv6W/yAh51eWc4x8D
cYBrx37B40YYKOjf+4UnGMdPjRql/meIwdU7evNXBuPD5Av/I4aGGA7z87KR
CUbMjzXFbacN8Zm0semTajByA09rpcsZYlLaXuMjLRgvdcutE8YMsCyJ++L7
tSHQ8z/ucfeXPlQiZdPeEKEQaOlozvyoB33h4gKxM6H4kt61t+eeHuyuy93R
MQ/FigTD7y1JekjI3d/WHhaKR+IXlw6o62G0SYVe/zIUx680HLxVpos4NvOT
qfZh0G3vuWNgo4P8wA9a/QFhiNn/59qYgg7q+W2MRK+Goc0+2mfnCh18WuXg
RKkNw2a3m9sq67RB7PW54bsoHDcKjY81Cmhj2DZx3CQzHPscln+qvn4WU3SJ
6aSKcCQqKbnk2ZyFgFf6gp7WcAgNSp6XP3gW+yLyxDTGw/FyeqBRsFsLETkV
ykcPR6D+V7JyzxItyA92Jkh1R0BtsuGDOkkDCjmBKXY8UWjmGjQMqlQDZ7JC
3aBAFIbWytkIeKjhfuzvfg2RKGiTroxxHVLDCX/71btlo8ArMDZs7n4KGoYG
cVPqUfhl6tMx+N//YCG8O8IvMQpcr6rKDq5UwaZFY3k/MqPg857n7WSQMj5x
5D8yL45Cq4HtFs8JJVz6JrlApTEKa163O394ogi3Fn6/RSNRSLyWVN3peBRh
PsOuMfLRcN7u8rJiLQFV1+Q4HiIa1Q+b7GWHDkLgkt5tF+VofJYtvSefcQC0
8+3jOrrRyPuTmGa7YR8S91RfXOMdDUQc+7N1nzwMt7pGRIVEQ2ogZmc2pxwk
peXy2anRkG9YMDbSvgOZgjkjgxnRqEr3ubnwyjYUfaGZZbVEQzY9rbjm9AbY
Dan5reyMxkRAM5S0pCHXw5sa0h+N7j1Kzm22UvjZfr9u6j3Tw+WLlTMkcafZ
e+DCWDQ2+bG3O/8Qh3vtgeneqWj4qm0Ov1snhkO3J1af4iIj81Rs2KlnomAr
KDlQy0/G+8tNbpslVqI+zUZ3+woy9DLvnxzLFYbftQ1uKRJkcL73madsvwxK
5ME4QRkyNK/Yvuh1XIqFwYm3/eTIGH+zZtS9WAAtntqdPw6SsZe757qKIj8i
nJb9MFciw73Lk7CI4IWazWPBF2pknPIwVdu0cwGWmobsUNEhQzKe79OQDA86
dI6drjAhg3ev6/uGi1wwf2H1K+gCGX2D8eJhizhB14zIPOtIxi1ueR3jvnkI
eVaiLn2FjDzv9i3futmx6nTX7/EAMpKLSq6bsLGjoG0qqyGSjIlHg1KXFNlA
nBTXIMeRsX/Mg6dcfZp40nx02jCZjDI6l/eoyh/CWMkqZ2sO8/21W23lrX8T
443hmn9KyBDtfOC5oegXEaBQwtZaSYbpfEr5ccFfxIraztxrjWTU1agfH4qc
IrIPTmmRWskQuJAY/01iithXuWbe3k4y9NeL5HPcnyRa9hzN5+kn42bVMULe
dZLQv2V5rvMdGaEqVRKCeyeJ0Z3hHOmjZIzSXn8L45gkfIqLC+wZZKgU6ckM
dzIIwa2d2grzKPD7+J2aXcwg0vImOZfwUvB9u+C5RDKD2LVpTVG/IAXcosnG
1S4M4kHmEd2CVRSIJHp7bjFhEDrrLLk91lFQp/nUcfdpBvEpJaz4xBYKbjo8
koECg/AQL9YT2U3BfAej7gfyDII/sYPnA0HBOH3ktbkMg7ghOllyW5mCgAcr
lOskGcSOeDH9gNMUqP7O+xAuyiAahY8s0NShgKfg3UiEEIPQolqUrjVh9vm9
uDlKgEG8WxJmMGZNwcL3npGWfAzCJbJoYZ0DBQcp1h5j8xnEwkUdZZEeFNxu
zW0Q4GYQCSEMQ/0ACvI5wsNzOBiE7HwxPtlICvqULLbnsjOIan+F21OxFAy6
a7qwszEINQ4L44c3KHiTzM2X9IdOvPEKXRSfTcFAn8aU82864fCnsNyihIJH
/SOaPr/oBLf7c5NdlRQo6l7vKJuiE7EMOj9XIwXW2lExvExvcF5d8ayFgqWR
r3s8JulExfhhs5QOCi7f/TnAw/RJO3MB2z4KHvAZZ6Uz6ETf15BK4h0F8zZH
DZ5h+pJNoTn/KAX1vJufLmaa/eOzJb10CsqEfq3rotMJsiW9Kpediui7JYxM
pqWGV1m6LaTC6kdbqRfTt0wOC6oIUnH9iy+HIdNKr82ql6+iQjjl6aOjTL/Q
D7EalqIi/vjRtVuYJvUULCuTpeL8bjtFUaZ/aT+r8d1FRWp+IpmX6YiuCZI6
QUXVikavPxN0QlxzlbCEMhUJ3NpJ35kubkfdVzUqyhXoUSNMK6iZXajWpqKV
/zf3INPPW4OXhxtT8Xw4s6aHafMTBfW61lQwRK/6dzFNf9Bus8mBivkWQTLP
mA5RnFjBcKdCq6g39DHToo2ijU3+VLw1zQtsYTrvMC7GRDD76Jziesj0oRpT
EbNYKjLFj31pYvrFAwnGtxtU5EtHLL7PtH17X9eVHCo+StgHNDLN33PtFm8p
FbGlSUcbmM4aOkeLu0tFT5r4gXpW/69CDuuaqPjO5mhSx3QvvV295AkVyL5a
XMu0y7yo7cQrKtyEnq9heSnf/wRaBqmo6LLKqmH1E1r49dxnKlxzXBVZVlrT
1Dr0k4r6CyU/q5l+s8Evz46NhvVkyTKW3XccDp1eQIN3j70ny8IH/liFCdIg
/eXhGZaLjlUqr1xNg6K/zlaWj59yWZ8hTUPq00dLWB46J8+9cxsNy2tVGHeZ
9jIee1uzl4aHIpxDLItcKGw4eYSGm5cvPWe51PFCysuTNOZ/7+37LKt6bvQ2
16Ih5IxXJcvvg4YNvhvQEPNJqYRlX3LqIS8rGsRetuawLJZguHqRPQ1XvXPT
WC5PX/0r3p2G2xq3k1hWL3z1SjqAhhXUyWssfy6PvXMzkoagj2NxLAfVa8Qh
noYzXhIxLEu2LHFuTaHhVCqdwnJVR5umTh4NjQfdySyf7Q+Ve1dGwzO7zdEs
j71XFnSooUHyc14ky2FjXGNszTQ42gZEsFzH5VUo0kPDdM2rMJZ/rpi8IPeV
hq8SSqEsy2x22KQ6LwZDB3aFsGxIfHlnIRSDJhvPYJYfmr0xvrY/Bp7Bb4NY
lgvr7G0zikGX74qZ+fyX1c/kC2IgUHh5xt3rMpsTJpn7D2xmzgvtdN0ysjwO
3P75M/NTOEHZLR+PoNcyM3O/0iPr35+8itKREzMu33CgMs70GqxiTGbMI6ZY
v5iagBWFm2esJajWHNBwHaPes/tRb0LOF/YlYkJZYMbNxfe+dTGSkKzMOePF
7MHuJjE3wLGSmPHejVvZurcmQzZpz4wH/CxF/e4nQ5yxccaBA8m7ZM+nYGnc
lhlLZduvKPyQgutusjOusz02uc0pFdmRs/kfJ5OEYvjTAOtNs+/1m9w2lZEG
sbbZ++TcPi/dK58O8cRZa1waGHdqSIf27Vmzr9cTiDufgdN8s/sFvV0ydyYy
EOAz6xdNw328kZmw+DVrjpIf0frSWRgzms2XXHCdN+RmFlxiZ61geNS/DNlo
jZ/1V2eHPY0vs5FFm3VCZNrHdrscJFFmfWiZjVkFey4Ozfl1nHx/clQuJubM
djp6tGJVHszm9sUXfGZ/npWHnXN5rd5PTz5BPrbN5blNlsW2vMjHo6uzXjWw
IzvZvACR12Zdc6+wwmm8AMFz/mJdxrU1ohCuc14cfD7ru2AR7OY8/CM73tLg
n6uMf4b05hTBac783JH9h74VwWPOBtnr5W7sLkbAnCfy/NZ99y3+mx9Z9FpY
8UkxaHNOGQmx9l9egrg5l0rJ1Tbq/3MAPWMgIe2fz7asZHccKUHsnAPlgi7P
97mJmDnnLYisclhc+vd+/+edrqv0SkGds36S2O7GrFJQ5lxyo+TsudF/5k5R
dPm0u+yvZV6wn1ZsLAN5zn1tx0x89W79nQfskDwQP/LPlVqBqmS/23/z/ivw
pFeJlv+1sL2AVW3WP5+gbxTMPHznr51Gun3Nn/yzmIBE2Fm9ir8+8/NLq8z4
P19R0ex84V35970S83XMPz3558b7+j+n11T99f8Br4pnGQ==
      "]]}}, {{}, {}, 
    {Hue[
      NCache[
       Rational[3, 4], 0.75]], Thickness[Large], LineBox[CompressedData["
1:eJwt0nk8VOsbAHCD7GshItkVyRIh5TyESFf2JWsY68UYW5QUk71IllKyiyG7
yBYZFWVpU3KLunKlSIgZS/1mzvn9cT7n8z3Pe973WV5pzxBrPDMTE9MX+sN4
sxvEniUayiKX5p4XvJ9XgFmhpDNdZBxcPyRy+Pk2Y5iXLfknlywI6Xo21rvD
TcGn6yLHSNwu0Cttks+cMgVCtWp+AlkaCi6RNLayTGE/VbJ+j7ACxFWt1WSJ
msJXI77HHXFKcHh73qOhrOOgHrJKjSarg212He/DCyaQKbzA8nTyILzSCa6m
LBnDQscXPhHhQ8Dtk8rdhzcGMscbuca4w8D/aoXyztQItr9w2htBNgAmtuPx
CayGYFD2RkWi3xAOuj9sSAk1AEKU1cG+yWMg05rIvPgBYHi3mb6gsAnsHjJ3
8A9AIC1Ax/Ze3AkoWXW2Deg9DMzx3D1EshW8Keqm5JepQ37ggOFjbWuQi060
HcpQA3W7pH6xfmsofdtizYNTBY+9LM96Jm0geVkfn/xNCaiCvX8JBdmCPEgz
La3thYyNC6O+67ZQ7fY5WkxEEbqH19/wCduD8Is0Qa+rsmDf1uboWWIPTwWi
q+u+ScN8ceREi6oDCD4RMlrxkAJSmqYbZ5cD1CiL7iz/uBskIpamXE44gke8
v/0JVXFodqv3qn/rCCc8so1mm0XhpGnwDAveCSI21HHjISIwrb7f32HJCbZv
+0BscxeCc+Jz38hxpwFX4UPDJ2ynf68M/s3jDHdG8twFxgWAvID/aZXvDI0Z
eRy5nXxg+E42vFzRBSyTp0XtpHjgfe+nVWqzC5z51Cb6fIwTiNWF0ScNXSEO
nzay/I4dOHNcNwtHXOGiuLxJ1h42KLogHrfs4gYHa3OvR5aygo7fOO74nBsI
3M2TJLuywKhVHik/yh2OU8ztco8zQ3MBmSWK2QNaFjYSJJ1xcDGLs1/KzANw
nprudVlMYJ7klziY4QFKgx6tqS//ICLnnxwPH/OAoD6+8nfNv5HPBAVOyd1n
wDty4nUYZQupxV8efOJ1BmKuK+qlrG8iMaen00LJZ4CkdvKTutUmkl7HPsez
dgYsBDmUUto2kDusyqaVxzxh4Ncqf9vhDaTeyaLiWKYnlCTLGMi8Wkf6akNZ
J//xhI7v+3jmY9eRMZYcz5h9XtBPaq37rL2OzDq29QhHesFl3rUnjr9pyPq9
CcmGR17AQhjaEhuhITwsf86f5PeGA5Qrs9aVNETSUWbiP2dv+B7n0HIpmYao
3zPWTaj0Bl2ev939gmmIEbN/nuQvbxB1GOTFOdEQe4f0Xw8M8OAaxWYbfpyG
+NXU2dhdxcO+BvwuQV0aEoN71bD4Hg+9fvHTxio0JN1+lT9d0Qfy13z0b8nS
kMJqsWDFcB9g+4WTrBOnIY1MR58/6vGBUNw4p7owDaHYeSi58fqCRacl2yQ/
DRkjJyTTnHzh4nej1XhuGjL7p2Imu8IXfiR0RS6y0+uzHTRSW/YFu5FVeZZt
NISXPF/yDPGDZ9J1GgXMNETqjwDON90PZtKrlSqYaIiGraY787gfbAAXO9cf
KmJU5dBVIO8PKoq1zm1bVMT+d4y4LtEf2k0amko3qYifzZ3o193+QNihx9W7
QUXOVfa+DeEOgGBPQUd2uq9uTWtxOwbAF61jWiHrVKTImiO7oiwA+qNbM5do
VKTxrvKSwc8AKK6+REynm7JpYfnhaCCU1Q881aF7zIpYezY1EE5u99VfoVKR
2YocHqG3gfBV5dzOTrrXN9oC6mT/hnAXD5GrdPNa/fP0BOFvcD9ExPvRLVXx
R2Gm829I39AmmdGtsSFz+RJnEHzZ3qKtRreRpcm/EvZBkFf2Ilacbvtyf4O2
kiBYlMhP4KLbbz290OZHENzaS7y1uUZFYk7Vby3oBQNJ3+DQT7rTy145pyYH
Qx91ZfI/ugtpqw/k3wQDLjpdd4ruRotdor3SIaDPurIyTjel9GikS3AI/OWr
+fI13WNUj9dr7SFAGpQpGKV7RcHw5gALASS2aSoP0R37wsZ0pxIBnvA0Ow7S
zXYev+ZtSYD25SscT+nOVIiqaIwkwKoaWfYx3WIvku2YCggwEtSVQ6G75Fw+
q0UfAQhfJk/10b1foabp1lcC5C8XGD2iu2W0y/MrfyjAS7J/L93650YEtQ+F
QpYc/n4P3U/kP/WQXELB7th5WYYtR5dCXsaHgvhUTfVDusdjWPdIVYWCYrW4
GcOe8iLDQSOhsDn5kdpN97cRxdiOX6HAZDVxn+HwGN39nBJEML586yLDv+XM
J+wNiZCyZWLLcNKIS2qZHxHO8F1UZdgiRyjQL50IejrmOxgWcn5uvr+eCH0e
7RtddE9IkfYvvqLvp68yy3DJjB5v8xoROrsX3jLsV7M8HyUeBjp3owcZViVW
D+shYWBGcH7I8Kq2V90fzzAQNBG9z3Dn1q7MvsQw4DTsrGU4vu8lIYkcBgJm
XZUMm6WkWpkPh0GF84VShgVOGWrwL4WB3SPpQobHhNa3vxIOB8fLE7cYvv2+
YTlXNxwmKsRuMuxV5P/6tGs4DI2fyWVYyUe6RfJSOFT7qGYzvKg8nvO5LBwU
pSKzGL7/MzOy4mk46EbPZzIc22rqEPA9HDQqiBkMG8Uy6RwQiICIvVpXGeY6
1ia6dDAC9OwOXGE4b1jxffS5CKizuZ3GsNzpvFu4vgjI5YpPZVg/NFJS0DoS
et2JKQw7JtsVS32KhCsSFNS90y9q3HZHQ8tkRDKar4FF222nc1A76Yn6v5yp
tPKOOJgRc0ZtHfFA9S1fPAg6LaCeLi6P8wshgWT8X+h5UcPXRmgjiSAS6o/G
p2ondRfYU4BpSxC1WYZK2WckDcaL7FDPhN5Z8bp7BQQHm9F8DMlJJUT2TEhj
/SeJ4fT4mehcrWuwWqeCrn9z2tiq3SsLjog1onEu3jctGbHXIaTWG43rP/Te
hc/Lhhdn1VCnL21bYhrIAd0flqgn5O8O3F7PBf1eVtTCB6MPzO28AbZCcqhP
gfl1ba2bUN36Gd2f1HxMcfZkPmQeMUbjbXuPdNzwvgUfrS1Qs0uaPOLPvg2P
xZRQ2++wHEjsKwCKkC7qzM+prnUf74A3WQr1QEP/z7e0Qhh4uAs1Py7lvFdu
EWxGqaPW3afKNKFaDNOW+7H+kfzESY+LQd9JFXXSVPEhFdcS4GHG6pOrChOt
+1oCubJaqHtDjdfVIkuBV9UJ9bf1QuFcvjJQ+RyJ1UtaV9uoKAML7tOoNWPm
t+tqlUNADx9qW8LUSmRfOfyry4kap+gicMO1Alx3KqOu/fBW+cFaBfTNHEX9
7snMR+6Mu1BevAc1S+Ova24KlfC7WQi1DGcBd2pTJQQeFkdt6GF0uQWq4EaU
AuofUeE6lPEqUJPD6r2dUfbtJZEMEkrYvPWFgvDtuGrIbsDin25oTRZnVoPB
BJYPk9W1xXaJGrC5g1mKcx73urIG7Diw9UOXXpwchXvw6RrmmPWWvOfv7gFX
FWaJKY2qYp9aKH+P/f+wv649cqUWWOwwLwS2bFO9WgcEPLaeP8W1cnlHPfhc
OYDd319VN/3c62FCGptfp+dq6gdyPVCyD6LmY8uY1P9ZD2x62HzcqxQ1i7Qb
4OETzGs1JPnlhAYoytZEnVH/ScRktAE+fMPmWzKXGnh5ZyPk0LD71Syn2UNx
awR/Dax/idSKqdtljRDYJIva4bkYLmKuEaaXZVCHMFl16x9qgislWDxJM/kc
R3wT/D4tj3pXIfft7qdNMBqkiLqGM6MznL8Z3BL2ob78eixawqUZWkyxfrgV
SmpTKpthgxnrR2NRo4PjYjOIB2FxthKTs9+1WyB2CMtX9GiZt9iFFngfiln5
Hc7KhNICTeaYSa9k33sL3Acfa8wfh429Elzuw7+xmBuZmk9dLb0PNR2YEzVk
jtycuw83mLHziii2/TnarbB0EnOHfZJFFqkVNhIxZ8cnlCqOtkL0XczBtXHU
TvE2MOjG/Ejgab2+ZxvoD2MWCRPw76lsg5b/34d6rd3dB3+1AcsMZnPqvh13
DR7AzCJmj5/xz9hSHoDvJubIuYkEn9EHMMKF9edE7G92d5F24N+FWVJAOt3B
pR3sZDHrsHDcM6hsBx8FzDarC0PKK+3gJoN5do+MNbNeB7iKYr5gZjf27lIH
RP//fktznPb5PtoBaz+w8ymP3Vb/7OmEhFHM/wPQ6EMD
      "]]}}, {{}, {}, 
    {Hue[
      NCache[
       Rational[4, 5], 0.8]], Thickness[Large], LineBox[CompressedData["
1:eJwV0XlYzAkcBvAuHbTTZXKEyjGOmFgxwuZbMk0hndM0zQzdka1Eh34oSoPY
QsoRHZtMk2q6j9+kWR2rUNk16pEROZZUeCRpt8d+f3+8z/t8/nuf57UMiPQI
1lBTUwvEUK1jfzQ+2mHRFubYIYtvtgnwbqbYv0mqDrS99OqCMAJGFhU8y5Ia
QV2+VWvHMQJCmpJ0uxPnwi2OxnTfJAKiSqyvJkstIUteMhiFXjmxQGZOZ0Cd
tqFBBPq9I62dTFwBJdvf+u5FF52f6vcZYkLZOW5KEHpN5PjEYekaWPlxWvlu
dAZ9VPPewFpQqvX089Gj5BuaKX09SKQWM7hoqa5ycWXiRrC9zD6wA238yHdZ
jNQeNm2M8rNF2xcqV81rc4Cp/YtzbKh9ce5rWwa2go7KbcAa3TXf2c6IzgZH
Ie1XBjpt3wav0kQXkNxU3TRBa5yYoYiWusOu3o600UQCroZ3OLSzPCB5C+/L
e/Qab3HbnDYP6NVzEb5B71mmeV8x4AnOWW4bnqHvdE0qaXQubH1VP70TTZgN
fZAm8kHzgp5FETqB/zrtgNQfYooMtfagz5brDOl/84fO/17z/NA3tKw4kq0B
oC3nybjolrIDWgPPAiBZZ3boTrS+5o8jOwyCYENgz5eN6NySORFLD4XAXsfh
U6bo1v9c3VS/hEPnqfTsbvxL3C04UxgWDe7DDyc46BX2rvU5vgTkEw9PBx8l
wCOmwbqXdgICFam1+UcIiOs63/29OxVk2YaD/xAEOKevKhzckgbG1xiubmgH
qbggWicD6syPP1QkEKDkb3NvDLwAn94Jt7DRds1Bc4OzM0G5q2L94GEC+pfc
6siZzAK+rSYvGb0Ltl9krbsCXvM+f12Hrl+2mbwcdA0mgu+wv8QTwDVx60ht
uQ6cxfSRKnRHRdvn3u+54J9XtiEJbbvcWq3fOh+6aBLbXWjxi/z1q4QF0LxH
wl+C/uPAtsnVsb8D1/Xgck00PWVy9b9FhcDhadcMxhHgFfViLLblJhwrZdre
Q5epeq0avhVBVc73JeVozcqv50UMCdh/qmu8gnbY43iyBoohvkXd7hQ6J73w
w1/RUih+XiuJQ7+8vG4gP6MEnlznW+5DW+iNqD+W3AbD/bJ4ETphsib7QV8p
WEtlwZ7o5rbyxtixMlDsqPJzQRucFkq+mMggodb/vj1aHjB+RiWVgaVQO2Ej
enfxUps8VgXci1+UZINOl700ZfdUwGd2+GMmunqxjaJVVAl34vrWrkD7PJij
HjNUCbNKM9cz0GKbU4TuiSqIevo1fCH6tl66/JBBNRhNy/Q0R4tyF7BaJdUw
/N03aB5au4AdP8yqgZiRkz/moK361N3ZrTUQYnr+4yz0865tgcmCWvjzCGuS
jk79eeHmK0O14KQ3y38mmuSKXS+k1EGfSYbKGB1RljghN6sHRvPBC0Zo04OG
exWSerDSmp1iiN4+sdzkln0DWDhkJxugY4f6k0N6GuBDuGclDb3A0PKsj6AR
1FQjUz+hPcdHH1qNNcJJs988KB9z9n7Sd5wEJ15+uz76YKQy2j2FBI2LvFbK
YZe8DTpTSbg43+guZY+X3hwyjYQw89QmyksPcxuvXyKBeTexmnKPxOdGQDEJ
jW9lBZQtdfkhwz0keCmmJVE2ZT7VCP6bhHVX3hylrO/Fz1UpSYgoaScoj+fy
+7qekmB2+Gwc5U6Wn0vFaxKkNxmRlKNDBczYCRJYRZkiyqHnnnWOTuJ+hVhA
WVAlCA2dIiFS9wifMvuHII+nIQc7izAuZbNsofEmfTmY811dKRs2qcqqaHLY
+chlB2XtV8LtK43kMBbFcaH8iSlKmW8qh5cMJzblN17PLbJmy6F5E8eR8tME
URPNTA5OsS4OlLvznvuK58uhTbkTKLe2i8Z/mMsh1dfDjvL/gIbKNQ==
      "]]}}, {{}, {}, 
    {Hue[
      NCache[
       Rational[17, 20], 0.85]], Thickness[Large], LineBox[CompressedData["
1:eJwV0Hs0lHkYB3Bi0WmWqLHRzXRVkqhoKfslptLVfWlSjFtpR43LyPtGLpk2
lWoLiUgqpsi18M5EMeVORUTIVrsbZbdTyaXL/uaP5zzn889zvs+X4xPs5DdJ
SUnJh4xiq9scjhDazv/lzbLXF+tiBPhnuthbJlGG3b0uyexQCu/mZz9PlmiD
X+JW0RdBw192RKM1Wh9aV8yCHY/ROHDDJC1OwkGN9hfRdeJlo3MK57IXISrQ
YIJN/MZO8wETvRTHBi6risQ0TINHRg9JTFE+62nGmgQap9nDKnX9KyHUKVRK
O0pjmHmtqcs2R1Xf18aJeBoSjY4FxdGWYBZOpFXH0dB55GEYJrGB7dofdLbH
0LDJ6TCeJbdFffqWwpIjJI/IcWVN/3pkBiWWziBumb3JWpvNhc+iyncvo2gk
7lvjkh/tgBw7Vf1omsak2CnVQokj/Er47DoRjbSgetsHFk4w4RgNmxGbuorl
enInFBmoG14Kp7HHUKWxut8ZKdZ1srAwGndbxjs02W4IzJ62d0kIDWrm4JAk
2hP+GoKobAGNSM9XiQcl3giXVtx45kfjxC31QdZnb3xyHD5uR3xJ1Whj7nof
7JbdenTLl0ZNwUHV/uc+0HuVcE7Mp8FS+U5v0fJFkQb3LytvGpk39ASLQ/0h
W/L0wB0ejdov23b0rgtC51z9oc/ONMStvOM5gUK0BlVUnVxPY6nNtvJ0DwpV
58xVeYY0nMIqTDo1Y7E/hmUl0qYhajnTOtaaADsLmYPRFwqbkoxz/vwlEW/H
e+QzhijYSsTZQvXTGPaUpy7rodDhae9YyT8LNc0nZ+41U7Cu8tX3SzmHYRun
5Lf3KfQsvF6fPp4MTrtrT1U5he3Y/IfF6gtwjulUPlpIodxwLZPqexHJZjz9
yDwKbtN21CfUZIAVfl+3PZtCfZH8fedYJkY/szMFGRR+XmKi1GNyGfn1qxrd
UymIX1w2N96VjSxrD0uVcxTuHbQfXxF+BSX7ja0On6bAjh9fMXEtB5vXf5cv
PknB5cCLj+E1V9F84KTDweMUCno7jSo+X8OjVJbbgJiCSvGnM16LcuFp4Ly2
+Cj5d4/d0TLkwZK7M20wjkJ6Us7QY6EEj7NCza1iKQykru6/fPoGSpK48p4j
FAwmv1Nuz70JVo+LfX40hcjxspSmrny80NmKU1Gkd/mtyvCPBRBsOLEy5zAF
rd935X6YVoitW5qvPqApSH1GjvdKCqF0yD5kMvHuvMWrsiyK8G/CfFYwRSGp
cECX21YEK+v56c8jKZQuWFVd61WMnxKfGfkRuzfpKYcNFsNXthzfDpF+Vh2j
NGJLkDj0tyid+ObkJGmoViluN22VbCH2ypxjUZtbCocJvoYysVo2N+KtRRlW
6OZ71ERQMOpSduTWloHTlGJ+irivxZ4fx7uNsOsFtTuJE8zmrb0weBteqQ/T
zIgZN/G2s/F3kHXsYeYUYkFB9Kh0Zjn6po45DYoo6IZM3VudW47QiPZ5rcSb
R5dMu25TgbmvZniUEYcP9sT5t1VA4j59exbxnKmcE+68ShQ02xifInYeGW42
+liJFfJ9H2jiqE2uT7tiGCjvfvJSQBwS3CF0jGfgP6adp3DgeVethgQG/ECh
QGGnAdeNTCKDdaGpY78RLz7kVplxnsGU6SJthdty3S/55DFoH92/IYiYo+Hp
/7aN3DMubQxQ5F/ePcnvCYP4QvXzCrNcPDN7Oxh050d6KTyS6dnV0s2gq+3u
e3/iBoudDkWvGBQ1yvQUFgbwloePMrhpKg72JQ44+bxheJyBmn6DpcK8El5A
wFcGlnwjNYW533lZv06S4umjjRl84pkpu3SsWFJErHzX5EM8VdZbUKIpxRpz
zgWF1V7u2rxMWwrOjyF+Cv+33Ct+tq4Ueu+Dv3kTv3bpM0ieIcWXbv1Ghbsj
vWSaM6UocnqZonBrVp+HeLYUV7j1vgrXPvAa+T5XCqurTaYK/w9WpNwH
      "]]}}, {{}, {}, 
    {Hue[
      NCache[
       Rational[9, 10], 0.9]], Thickness[Large], LineBox[CompressedData["
1:eJwVyX081AcAx3FPK606obNinpawTnlIUVt878g8bHnIQ+lYUSjF74479xOz
qdyWenHyUCg90M6VZxZ+ZywPjcnpgTyElPZax6wHM7tZ7bc/vq/P6/36mkfE
BxzSUFNTi6T3f5eyU0V8zjpXV27cfg+/KPy2WnygRaaOe81HeGdfxeH3dVcf
58t00VRXdfhlKIGolq+1FWmG2NH8WrcqgwBxw7bwhMwcXh5WboZZBGwWTKpN
mZbw7By0vpNN4IU7o4tK24Bue46IJSFwXfLvaIhyE3y87vn407aPn18gZfbo
jeC6xdLOZs5q/jyxGfNNKzVP0J6lnjMMmFuRq+zjFtKWaQ9Y1KZtRxp7g0Y3
bb17e60FMjZmDo80WuYQYJcObPywk4MtKaSrC20iyX9z+4Qb3v5j2x9Eu8/Y
y0WX6YHbk290TtHOPOIcWJHmjepTr7SnaGukL2/jy/wR+1HU1LVzBApjuzld
TgHQ2fPrSjlt+yBx59rOADhI5eyHtPdba/7SNrEbx6NEP2vlEvixTzXAYAZj
yR4yIIr2cSPltCwtFKZ1ZftYeQSSQ6cyebIDyDsbF9mST+BM1VLlir8O4In9
Oa1h2pe0WJ5StwhIEpNr52i3V/K0Jh5HwEEmdbQpILBC813K5zoHUeho/aCI
dsmNtXFWiVHgqM6npp4n0LG4y29sRyyyJBbV3oUExAru6dIYPj5Juf1w5SUC
G9i7Gov3Hod516RVVRmBAEGT7SNGOn76zJL5roJAUp9E8bciA28cd5otbyTg
lbWx9KlrJvb7Nr1NuU2AIxNf5S/NRq7fewfXKAgMhO70b47Mwfw9jtaLxwRc
Wg8aHirIhdgq686WaQKj67/vLlblY9xk34WYRQK+8DnntOUCBDZ5os0MHhqt
P6XOHyzCRvXFmiPmPATr+3VntF+EZ3rjYqwzD901na8e/V2C59PdAn0/HrZ9
bKs2ansFZRob/vA+yoP4yZWtG8OuIvNOybFfTvPwE2+nyk54Da9bCXVlOQ/M
kyq7f66XouCV+Vh7Hw+BxJM5YXsZwspj+rfP8VA59ojV9Nd1pCyXXw8y40Oz
9k9JuKUUW9XtXgT68sHZ736qAeXYXexSlfsVH8VZpdP3+TIU3bpjVtjAx+T5
LRNXsm/ga/EyYc4MH2bLfld/KL0JKyE//+H6BCSrGgp6hyrAYJmuKY9OQGtn
VbNwrhLrbKbdSWkCdL4Lk77Rr4ZzpN7Wba8TII+YPz0mq4ZdvMRiZkciviy3
crzsVIP61COwEyciq3rSwKO/Bu5VbX+whhNRb+HY1hFeC+ltt0cVVgKE9K5V
Fyhr4bCsoEVfKIDY8dvj2ul1WNQ5EOfaK8DNZVnyRJ16HP1sVZ6NsRDhJSZO
HdJ6tL4UJT1LFGLJVQ/RjFMDKobinmzvEoI1pO7v0dGAt7OB2S9XJ2G8b2fk
Ce4PuOa8pLUoJgkZDh99ekH5A9RSd1hfrE8CFSzelXPyFmJNnrU4aYkQV5m2
IDdqhEBpoL7eVwSDhFWH26SN6Iht8BqQiOCz8LH+9+wmtFn0OIcPiiBUjp6I
6m9CHHPK6JIeCZNV5mdCuM2QSeuP6XqT2D0/e5c114xqabOeaTqJr7yCBoe+
oTBVVsfLqSWRED/A9z9J4Yth7qGIOhIxeUE6PRkUcizv6jjUkwiYDPKkMin0
f2D4XX8DCSsyuPliHgV3m/WM95tI9EtDLkWUU7gVcyMmvpWEuXZo1Ew/BVaw
Vp5mLwmDTSMahx5Q4AhH4ntorwgMLRkboKCoj9GQ3CUxXxI61DdCQXV3cJex
gkSP0z7vmin67/vzlMN9Evxo7ibhAgU35w8EvkMkos8+7plVUXA606rQHSbB
reNGR/9LQdlZ8/QBbY933Mt7NOTQXF5kHzJKwqggTO+TFXIMK3MSQ8dJrGoZ
q6xjyME8VpxjOEFiybMwHxtdOb40czk8QvvlpvCTxgZyPAAPeydJPA8cN8tf
I0cg24C95imJkeTwFoaRHAUXklWDtBWXx/eKjeXw1JcezXtGoqMrfP6dqRx6
ImnB7ikS/wHBfuSj
      "]]}}, {{}, {}, 
    {Hue[
      NCache[
       Rational[19, 20], 0.95]], Thickness[Large], LineBox[CompressedData["
1:eJwl03k4lGsUAHDbtSRboSwJKYlSIqR8xxJZbjWJ7NmNnTG4SMqSJaGQNtm3
IctExhKyhJI9ilvUlaRsKWZQ7szrj+/5nt9z3nPe95z3+6QcfM47szAxMX2m
P4w3h1bYPwTtPdjvr0s+3UpyMC0YY/+MxAw5N9vZ+Vv0YXZPzr93SAJwlVCd
3zJiBC7PrnL2hovCtsZ0x4kgY/AtUbwfSZICr8VP429PGoMCVaJit9A+kBN3
u/F3jxF81eV9UR9+AOazuPOFcEZwxGeZGkw6Aq+lyUkFxoaQLDTH2jl+FCpN
Upb0Og1grv4zr7DQMfC+RVrr0DYAEucbGXL4ceguLFmKUz4N2/ot9geQtKD6
xUSuPbceaOW9OSjerg2Oc18446+cAt8g3NHWcR2gLe04QVnQhZ5dBpoCQnoQ
4V9admpAB264q114HG4I89GjBqY3tIAlgruZQMKB46LnAOmVOtz36NJ+oXoe
pi4nWPrnqMER05h2kfbzMMBH1fAIUQW7/ayvmsdNIG1HLPZCUQUae1bf8AqZ
wVTYeuRM02Ewo1DMHXLMwGKvi8rxS4owmx04Vq14EconEv3WDA+CeMCPCWtD
cxDhSzLUOCMHVbYVjhUj5iCaxK8v6yYLxqe9p1idLeCfJqEv6ul7IVRs5hsp
3BIqeVr/MzsqDdv+KvL+s9UKfB1dhnB5kkCac17E3bcCBdPH33ytJUD77R5i
vqw1LHReefQ5VwxGn39cplZZw/s0y0OHJUWAUJIZbKxtA+X5V21e9QsDV5rN
emavDexfzkslUgQh64pY+JK1Lfy45l0qP7gN1PDvmPVnbMGOvY/rpKQA9OHS
o+4HXQLc1gtjpON8UJVBYg1isQNHD/fq40lb4eptrnZJAzuIEdDIfaK6BYxi
8NdfJtkBU1PQ910HOUH4coc+cdgOkpunF3Xw7PDJdx+XxC574OPRMJ3/yAZl
ztEvOxztQdleDRNPYYUQy8kbfiR7eKfHzicVwAIJ5RwzW1fsQSe++oCQDzM8
YpM/XaTjAMHpAVYrKUxQYXGmQCfZAd4OBtg+rdvAWsv82Mb/dYAdSXpblW/8
wYZZ0xxC5BxBwZnNMy3pNzZtTmkWCnQES1o5zrVpHVt9PCZR2eIIo0F/FRG3
r2NbWTcuG/M5Ab9IR1xO9BomYS499sXKCcYsDn/p5l/Djjw+pR5Z5AQO6mL/
5VWsYrosbukSv5xAzvPp3C37VczsYsKvWi1nSHlNMbkjuYrhS8tNTBOdwT2N
vevYNxoWwjxYuTDqDEWGmu7OTTQswWyZL0HWBWQqq6t8HtCwzBIRb1miC2g6
YCfnw2gYmelkd0uzCxCLPSsanGlYm6ndAVseV7g5tPZzEkfDhkmRsTQLV/hd
QBLP0qJh0xsFU6kFrkApXB0zUKZhqxde6h5ecoXrase0rORoGA9pNucVhgeJ
gbirzpI0THKDn9k1AQ8jhLkSHhEapnRB+RLLOzy89kqX59pOw3SLLz7L2OsG
ox5ve0R5aZjZnxAxdYIbLBs2uPJvoWF4k0fBQ41u0PRk/0gzOw0LLXo+4sPt
Dleao+22sNGwxN+TKtzm7rDH09W2n5mGZZ3nTC3Ic4fOCeqBjQ0qRi6U/6G1
6A5GNcSj1/5Qsbb1M+fen/QADW11rdO/qdgwjlD2T7wH9F8X+Fd/nYpNF6Rt
FRzxAPIHxe6ANSq2ukZxL9/jCZOJ6uSuVSrGg/u309DXE2qt1skn6JYs2Ng3
1eAJV2hXFbtoVExpTTr6GpcXFMroJrjTrXtO7z9xMy9Iu6zMuotus3w3LUqO
F8y+0A57T6Vi+NWETJN5L1D5YUEopjvkbMXvOQ1vOMTP0neF7oS8Qav4WG/Q
H374yYruTNpy7d433vByZkYXo5t8RnTncykf2D9XOyBLd1vuyUBrbx8Yk5LN
EKR7mGo3tFLnA4cMzSfY6P65T/teF6sv6NNa11ZWqFhYv8npHQd8wVsvynOW
bvbLzitO53yBrZX3xSTdyfuCCsiBvhAeGVz+nm6R/lhTpgxfmHv/a2KE7pzQ
+2xnWn1hevSdxCDdCvtKnzz46gusKm5qvXRX9z1z+MrnByL77Nm76dYM7RVQ
PeYH8lFa+C66O/Z+bI6y9oOFWoJOB93n+n74DET4QXTM52vtdL8LYdstWewH
vTnzAm10O+wV7vHq9YMV4d2TLXR/65UNq//lB0M7uGaf000MUVfgEifABk5U
muE/MkZjZtoEEMKmQpvpjum1js/DE+CONmGpie4zaYIe+AQCZJwOjmdY0Krb
SKGCAFxs6kcZHpOMUlgYJAAMfZ9pZPQ7pcFTtUKAjuEPZQzjS5dmg8T8YaQ+
JIxhRUJJjwbmDzMkkwsML6s6lm84+ANZiVeJ4Ybfosmt1+nxD4LCDEe0DvjG
kPxB97Xjn2d0G8TF44x6/KH5NGmGYf6z2kp8P/yhcX/AKMPDgqvbBoWIMEzL
7Gb44Wjl0h11ImzrFn3OsGOW25ClDREaAhNrGD7gIlUtcY0Iu6ViyhlekH+X
9imPCJn6E0UMP11MDizoJALHT4tchsNqTl90/06EnuauRwzrhjGpHeIPgJsr
/A8Y3qJD2fnjaADoTc6kM9zH6UurvhgA/tKhaQyn98iOBocGgPUTcgrDtqnj
dSczA8BdDG4zLGOZ/oC5NQDYx/uTGa78zG4TtyUQElVbExnW9AuUEDgfCEbz
GTcZfrX+efzuvUBI7ZZJYNg81jRb8mMgKLTq3WD4+WR/qe2uYLhk/DIW9at1
hvLQIhSqdjogf0mbuJFfHw6jrBPI5wNqFUd4I2DjCxvyZHZ+ON4nClyjNZCD
em710nqvQ6ysYRzDE2Xj6nMccfB1wxTFDZIO5n3CbkAqth7D8JTfo5+OhTdh
+NhBFNcmxeQQOJJB5+kh5ISIqeA7KreAs+UI8hvLU7g6x9vArcyC6m/heVOd
FJYCxlnG8aj/JidR5/RU0K5pRE748dcPpq40iCqqR/ljewu7Hq7egZRGv+sM
Cx0NPjSz4y48yuRGPgtGKaoq92Cjbzma4agqHdlp4/uwYdGGTNl/ov6u0wNw
1TFG6zkk9Fr4Uh+CFq8Fqm+2/VzX9dYMmG7PR/snf4q3Kf/wCLQEeNC8uyrb
F0domXBNRgjF+ZjjLjveyYJXcR0oX11OkWlMMRtuBu1HnojCi0W9yIZ0AwU0
r5iJ7GMHbXJAX3YJnUem2H9n+dccsK+5i/zc79Tq4cBciHXXRef7tpopdIc3
DwpXNFC+UNTq4bWCPHgkgkdWDpndpq6SD7ucIpAv+E78DGzNB5mWzftglrXm
v2tTAFFznGjeZe9H5GtXCkCuxhb5bcfUB+6kQhgalUZmJf+6ZbuvCHYnu6B8
aa4M7vgnRUAW/YPqa9vpRldDMYSGDiDPBxHV2t4Vw9egXOSHSXnfBggkIM7o
IWsKejnXMZeA7aAw8se7KuPZySVg+LcSMhPu1kKdeCmkcpCRJblmmYeKSmG7
XwDa//W1fuM+eAx2x8eRQ1ar07vfPoaKAwvI4hNKxdkuZZB5bgC5qb28LvBn
GfSrb3rOo/ovxcRyoHgdQf3xxdkULW2vgLaoCuSpX8X38JcqICGaA91ng8Ny
/HtSBbSmMSPzsieNay5WwFmlRbT+UrGscpZqJVRKfUBeKY3auxRZCdrtJOSk
io/Cen2VwPtVHTlnJt4jegcZTpyqReepklFubrMlg8q5FOTr1IKJh3lkiO2s
Rr7YLcIcMEOGjzu2oHwfJlyj5rEnIKIajRyjHBvKGfEEHsQUIotmcj9s7HwC
3LcBuZQrqYHIVwWcC/6oXvTQcLC4dRVsrdFB87XNlFBtK6qCwVA29H2Rs8gX
zReqADd3C31/7Dl6/3xXrQbrvmfIO0/mOYlcqQb89r/Revm3zDi9tmo49nkL
qhc1uGfUif8pXErrQ/7Qc8ox0voprFDOo/3JTFVnE3OfAqUlYbNfJekT92ae
Aj7yHnJW24X2NNUamO+PQq43izlzO6oGAlZtkFMjInNl+2pAs0cV2bssnNog
RoGrXZLILfydFZoOFEj1FkEW9ud3ay6iwLC2GHKFyq7Go78o8N9daWQjqtz2
Qq1aiJE6gGy3GPGKPa4WGoIVkANnxiJd+mqBhWMzbhj2h+OScB2cur35P0vw
SyVctK6D9+uyyGqsnI+1iuqgRGwzbrI891r+Zx24tW56erf0eRaNeijIlkO+
YmA6/PZaPbyO3awvxWnp8r2vHjgvyCO3vbBd3tjdAIsZm/4f9JdnRg==
      "]]}}, {{}, {}, 
    {Hue[1], Thickness[Large], LineBox[CompressedData["
1:eJxF0Hk41N/bB3CyZss2hBIJhWglLT43SknWFkuDkkopzQxjGcPIvhXZSVkS
mZQluyxlib6VLdFPoaLshTAfxDOLp/4417le1/uc+77PkXe4YXFxDRsb2zR9
MXYeXR9Pgp4Cgp6XMYkQNIdh8ZDz1VR2WFr/602kgA1MKGR+SqCKAPcHscvT
x7BwqdqPt5UiDcTbLp7VtVjAPdZICaDKw9f9Kp8D67GgRpMt2IRRAvbFMsHD
VCyMHBZqqqKowNYLRekxYVjIvvOn13JUHXYnjt3tuYSFnTfmaF7UnWDjS+PG
6WMhGjPJ0dy/G8QJd3nzN2FhsmpISAKjCWWR1FLq4lmg8nZtKaLsh7TUWdUf
RWdBtN16K5GqC4adRDxO9izoZnVt39CoB+6GmItFNBvAeZjvru/XB20BbENR
hw2822ioI4IxAA0Z4daxIBuIuLrv1BPKcdiI+Vy4bcQa1vjz1xGo5nB8D01k
U6YVpDi36DVpWcBRpZCLwx5WsPN0SKNUowUo/KnqdjC2gnNbOf6r6z8JehPP
LC7PW0LNu4UuIcwZkH6xUSv2qCV4y4yOUSk2IP1BmSuq+zSQbAYj8NTzkIrz
zeR/agGR+TyjAvPnIbp1X94RVwu4z6l67JG+A9hMv22do/etf4rn7P/kAN0H
THzLas1BgGOFfGKdI9ioffHybzaDtMdSLspulwD/ZMwxy9sYGpZMzD4fcob9
nblI/vnD8MGc8NQz3BnE3rxyGGjUh+HseAHxbmdYEehSE9imD4Lmn5qP466B
iWxQc9y4Lpx5eEW3PPM6XPNJ9HzcpQNOC5FpJ39eh8a1c2PEmENAMi34M3nA
BdIm310bMTkIaehchWKXCySW9vwwb9aG30p6yS0cOHDINZF4+XoP+LSfPCap
goN2mYtuyjG7gZt8cd7RDAchnWKUattdINUeeprtHg4a1nCNL3HugEzvFE6T
ehw03rTEyTduBzWlvGd3R3Dw2nD86oloVdDxbhXR0sSD7v1LqJW9MrxS/FIX
iMXDFCd3YcplRTBrm77R4Y+HjTaYGP9QBfhI4twkl4uHKlN3RY4GeXBQlHh3
vRUPZT3Hhjtk5GCsVdmnahYPqifOjz/ZvBHcSNpqazcQoHq9oomskTQsbzHq
PaNHgOBDnLH8RZIQ0ooNz3IigEKV81SYJQZM4sWdnSIJcMUWkUnDioH42TdG
agUEWHexd+RLvAj0ygWq/eokgIObl6QEuzBkfj8gWDxPgNJOdlK3piA45c1M
eMi4guK5Tw269XygQXj87gDiCnazY1tOpPPCnNaF/BUHVyj1TMwKauKG53+k
o+uDXcE0+4S1izoX+Nd34EKorvB1/LRvQRsHGIaFmxu9cwVKmvEp4+w1IGyq
t2vdtCss8mfbVj9ihw/iC6KdGDdwwRbmcnawQer/CmcStN3gpH5O7fMNbHAh
/cp7G1s3+NFra7OddwVRuSRfInvTDeZWkjPzeJaRX6of479muYHU70CDuB1/
kNKpaPfsZjdIkf6yQCEvIT5lxyyvjruBsWpH8NTQInLYh22fujARhKYy9ms5
LSJ8+uXrp3cTQSpjt9DJlQWkjReHllgSYT7y5+VvOQtI4jvl/3l5E0F1SIUo
aL+A2MX1Vx5KI0LXKwWOq5sXkC02iXfZ64mQNYva/f6JIqObTMmN34mwk+0B
brERRQqHuG3D+Nxh8JtIvfgDFPF8XHPIWN0dZGrqnESCUUQH7y4rYuEOmYk/
gn5fRxFOLfWV90R3MHhD3j9mjSL/LQ31JyW7w3h37qsjhigS8/JeHbbaHdLK
bFrxB1DEKvR0htwXd1BMJfrOaqCIrImg/yCnB/AXlJGdlVBkSKzR4dFWD+Ah
yFEosiiS95Gsf+2EBywNoC5jkihCSNuzZQfOA878PMhHFEWRfRfHOX/HesD7
zpOjY4IosqKSNVRW5gHdhdT3ynwo0vTrbJN3rwdg5G+f5+FBkchSsRxkxQMq
n5u9deFEEQvyfyEcCp6QM17Nf3QNikjpBTi9MvAEZfW8eTIbigzwHDCMuOoJ
tUE9uWwrNCT77fQ209ueoPAS/dnwh4Zcj6XyiRV5wkufmM6aJRqyx9ph7EOX
J2hrVmkPLdKQBVnpNymoJxCDomN30P1isD3PbqMX/GfCdzdlgYaEUsNubdb1
grob7dKydJvgdF2+O3rBFfxwbSlKQzCaqAk11Asux4VMn6P702KBhkueF5hd
symTojvzhZPwrjYv+EWixfXRaMiVELmp2Rkv4ONP9XlC9w7jnvYKSRK4T1Q8
D6R7TjS6yOcACZSsgoYd6H7eczRW154ENdbUTgO6A+6vuHIFkEDCwzlAg+7j
jmWnWrJJcN/VdOsGuoVVbuy99ZoEhx6kSQjQ/eGnkoT5JAlIVrdql+dpyL2S
vjlxUW84/DAgb4ZuR++E7p693oA27/cepVtF16Q81dobaiZvf/xKd1vn6HIe
2Rvu4e0zPtHtfinkSHWaNwR4CBG66d6AKkS+fekNTfMKcp10v4yo6/g85A0q
senBrXQ7ydpKTfKSYZc6IfgN3UKFqP2yKhnO9AZwv6a7WD8hW8iUDKRZ86lX
dFt/2DUhSyDDeD/n3ia6l51ad2vEk+Ecwbm+ge6sRWcSUk6GGdl1UfV0H7/N
+8K0lwxhdYO3X9L9S+4hz7llMqzdiql4QXfCM10TnLwPmPVo8jB80KAvzu+w
DxQbxxLq6P7aQ+qNvuwDw1tq52rpDnWW3JwR7gMHjltHMay+/Myp8IkPbGoV
1Wb4fbRZ/os2H/C9hpmqoZukMDHbPuMDt8TFSxiWKw07+FXCF+KPCgYw3HRM
KWBa2xeccxKsGb7W+7Jlja0vdF8/osWwqIu9sJifL8gtWkkzXM62dEbhgS+k
XwhZw7BdbNK93U2+kBHC9bOabk6lvYP6I74wYavbxzC1vF3llAAFNGuM2hg2
M3LBO2pQAHt6sIHhuc985W4WFOCc46piOBWXsxxIpEDL5YdFDOtxHD4Sn0SB
Rfuqxwz/iB+IeFhFgbi+vocMR2716Sjpo9twJJ3h5M+RAt/Y/EBxqTmV4XGl
Xg1nUT9Y6LJOZhjBbTs5o+AHP+bDEhiOqfBw997rBzEl2nEMD61pSuY46gdV
Y7oxDO87IV4dYeUHgke/RTMcEe8wIHbVDwZGRJjurrx7fU+BH9wscr3FsMLA
+4VTc36gcdeYaRcuoVDiwZtg2FQawXClylFMgv9NcKgaC2OY28wvs7T5JgwX
vg5l2IJYodEt5A9qj3cyPZjxkOJ0IxCyirpCGPZ4d6cVbQ0GlbVRzHzgab/2
JE8YLDlOMnPDqO1ZX5EI0HHTZ+bf8fd/X8i5BZhGJ6b1qCGZBJ5oWPYwYTrS
/7tXwt47gCByTHfZHDGvvBADQfFKTPMJdpVE+cRCEj9rHp1aR+mLiXFAE9Jg
3Z/mmmZriYfL2E1M9yrmtKQuJIDIMx6mMbu91Eclk8AO/cmczxSMYrX2JgNl
uJfpwGJ95eETKeBX0cZ0+daDVUmOd8HhTQfTPLIGL9fFpYJUzgjTZ8TMWoLr
7wFmRoZZP/pruG1+331QuWXOdEth41Q3mga+OXim17GHkS8kpEOUrR/T2ts0
2Ho1MoDa68v6v0AnmcCmDAjQITAdMpChud02Ex6o2jO9Jdd1ff5IJkhGGzH9
An9kYYf7A9iJajM9tpCGSRDKAhpxO+u9gQs7FrOzIPytKtN7SBOi2nsfwqg+
Kz+FG/jtXv8Q/NTUmWZXxgon2WaDYwbLTz93q1bMZ4NdFss9r7738UflwDcL
ljmKZu/YKT2CtlesepvX3uMPf/YIfm1lWe/c4aASyAW3ADWmf3q47Wv4mAuz
A6x5UqOyxjoIVEh1YllH/PrFSvbH4KzA8pekvf0Z0Y9BnJ1lNvM7vyo35EHM
ggrTcmsn2N8/yoPzvKz87c32E23wBOqUWCYtlCS+6XkC3MYsbxjYlZtx6SmE
4FiubcyvdP/9FAYjWZ50LuHSuJ0PpXdZXhdm+2hGrADCU1j+Ppub7GRfAG7J
LD93mAv/TC2AxSSWhbij+nWmCgBdtX2u8p50rUIwWD0/nxeoOBNQCB2rjir4
ImHQVggeq/UzR8OdgySLgGe1f/GWPXUNdkWAX3UwLXsgNasIEldt+UaKnTha
BHdWfYPNvEZH8xlErjpkT6g3r/8zCF+1dBp/ak3zP+etjXrutq747/mg9x+8
NmCL4faq7dJktRoeFUP0qovSiyytfhVDzKq5Mw08x7VKIG7V6w9lOUr5/rNq
D7u5QcM/9707ciEAWwqx//+eXZsPJo/+c9WZEJOYwLK/dnlKoT2XKf/bT8JV
+Erdo382om0Ty9Gt+Gv30d6AS20Vf+/LCstHWmIr//rk3ORb1d//7Gt4+kPP
zaq/lue1uTTe9s8NTXZzK5ue//X/AdfBu/s=
      "]]}}},
  AspectRatio->0.8,
  Axes->True,
  AxesOrigin->{0, 0},
  Frame->True,
  FrameLabel->{
    FormBox[
     TagBox[
      StyleBox["\"Time (min)\"", FontSize -> 18, FontWeight -> "Bold"], 
      StyleForm[#, FontSize -> 18, FontWeight -> "Bold"]& ], TraditionalForm], 
    FormBox[
     TagBox[
      StyleBox["\"[ppM] (nM)\"", FontSize -> 18, FontWeight -> "Bold"], 
      StyleForm[#, FontSize -> 18, FontWeight -> "Bold"]& ], TraditionalForm]},
  FrameTicks->{{Automatic, None}, {{{0, 
       FormBox["0", TraditionalForm]}, {1800, 
       FormBox["30", TraditionalForm]}, {3600, 
       FormBox["60", TraditionalForm]}, {5400, 
       FormBox["90", TraditionalForm]}, {7200, 
       FormBox["120", TraditionalForm]}}, None}},
  FrameTicksStyle->Directive[15],
  ImageSize->250,
  PlotRange->{All, All},
  PlotRangeClipping->True,
  PlotRangePadding->{Automatic, Automatic}]], "Output",
 CellChangeTimes->{3.560242758489139*^9}]
}, Open  ]]
}, Open  ]]
}, Open  ]],

Cell[CellGroupData[{

Cell["\<\
Multi-dimensional Dynamical Analysis and Parallel Coordiate (PC) Plotting \
Functions\
\>", "Section",
 CellChangeTimes->{{3.547554706538452*^9, 3.5475547213312984`*^9}, {
  3.5492632464460773`*^9, 3.5492632793969617`*^9}, {3.5492634379760323`*^9, 
  3.549263442529292*^9}, {3.5534106554078865`*^9, 3.5534106575740104`*^9}, {
  3.638084524533283*^9, 3.6380845518414907`*^9}, {3.638087333974865*^9, 
  3.638087334974299*^9}}],

Cell[CellGroupData[{

Cell["\<\
Functions for Stability Analysis of Random Parameter set\
\>", "Subsection",
 CellChangeTimes->{{3.638084727959581*^9, 3.638084746885298*^9}}],

Cell[BoxData[{
 RowBox[{
  RowBox[{
   RowBox[{
    RowBox[{"SelectPositiveRoot", "[", "Sol_", "]"}], ":=", 
    RowBox[{"Module", "[", 
     RowBox[{
      RowBox[{"{", 
       RowBox[{"sol", "=", "Sol"}], "}"}], ",", "\[IndentingNewLine]", 
      RowBox[{"(*", 
       RowBox[{
        RowBox[{
         RowBox[{"Select", "[", 
          RowBox[{"sol", ",", 
           RowBox[{
            RowBox[{
             RowBox[{"(", 
              RowBox[{
               RowBox[{"#", "[", 
                RowBox[{"[", 
                 RowBox[{"1", ",", "2"}], "]"}], "]"}], ">", "0"}], ")"}], "&&",
              " ", 
             RowBox[{"(", 
              RowBox[{
               RowBox[{"#", "[", 
                RowBox[{"[", 
                 RowBox[{"2", ",", "2"}], "]"}], "]"}], ">", "0"}], ")"}], "&&", 
             RowBox[{"(", 
              RowBox[{
               RowBox[{"#", "[", 
                RowBox[{"[", 
                 RowBox[{"3", ",", "2"}], "]"}], "]"}], ">", "0"}], ")"}]}], 
            "&"}]}], "]"}], "//", "Quiet"}], " ", ";"}], "*)"}], 
      "\[IndentingNewLine]", 
      RowBox[{
       RowBox[{"Select", "[", 
        RowBox[{"sol", ",", 
         RowBox[{
          RowBox[{
           RowBox[{"(", 
            RowBox[{
             RowBox[{"#", "[", 
              RowBox[{"[", 
               RowBox[{"1", ",", "2"}], "]"}], "]"}], ">", "0"}], ")"}], "&&",
            " ", 
           RowBox[{"(", 
            RowBox[{
             RowBox[{"#", "[", 
              RowBox[{"[", 
               RowBox[{"2", ",", "2"}], "]"}], "]"}], ">", "0"}], ")"}], "&&", 
           RowBox[{"(", 
            RowBox[{
             RowBox[{"#", "[", 
              RowBox[{"[", 
               RowBox[{"3", ",", "2"}], "]"}], "]"}], ">", "0"}], ")"}]}], 
          "&"}]}], "]"}], "//", "Quiet"}]}], " ", "\[IndentingNewLine]", 
     "\[IndentingNewLine]", "\[IndentingNewLine]", 
     RowBox[{"(*", 
      RowBox[{"Select", "[", 
       RowBox[{"sol", ",", 
        RowBox[{
         RowBox[{"!", 
          RowBox[{"MemberQ", "[", 
           RowBox[{
            RowBox[{"Positive", "[", 
             RowBox[{"#", "[", 
              RowBox[{"[", 
               RowBox[{"All", ",", "2"}], "]"}], "]"}], "]"}], ",", "False"}],
            "]"}]}], "&"}]}], "]"}], "*)"}], "\[IndentingNewLine]", "]"}]}], 
   ";"}], "\[IndentingNewLine]"}], "\[IndentingNewLine]", 
 RowBox[{
  RowBox[{
   RowBox[{"IsRealPartNegative", "[", "List_", "]"}], ":=", 
   RowBox[{"Module", "[", 
    RowBox[{
     RowBox[{"{", 
      RowBox[{"list", "=", "List"}], "}"}], ",", "\[IndentingNewLine]", 
     RowBox[{"If", "[", 
      RowBox[{
       RowBox[{
        RowBox[{"Max", "[", 
         RowBox[{"Re", "[", "list", "]"}], "]"}], "<", "0"}], ",", " ", 
       "True", ",", "False"}], "]"}]}], "\[IndentingNewLine]", "]"}]}], 
  ";"}], "\[IndentingNewLine]", 
 RowBox[{
  RowBox[{
   RowBox[{
    RowBox[{"IsRealPartNegativeNumeric", "[", "List_", "]"}], ":=", 
    RowBox[{"Module", "[", 
     RowBox[{
      RowBox[{"{", 
       RowBox[{"list", "=", "List"}], "}"}], ",", "\[IndentingNewLine]", 
      RowBox[{"If", "[", 
       RowBox[{
        RowBox[{
         RowBox[{"Max", "[", 
          RowBox[{"Re", "[", "list", "]"}], "]"}], "<", "0"}], ",", " ", "1", 
        ",", "0"}], "]"}]}], "\[IndentingNewLine]", "]"}]}], ";"}], 
  "\[IndentingNewLine]"}], "\[IndentingNewLine]", 
 RowBox[{
  RowBox[{
   RowBox[{
    RowBox[{"JacobianMat", "[", 
     RowBox[{"funlist_", ",", "varlist_"}], "]"}], ":=", 
    RowBox[{"Outer", "[", 
     RowBox[{"D", ",", "funlist", ",", "varlist"}], "]"}]}], ";"}], 
  "\[IndentingNewLine]", "\[IndentingNewLine]", 
  RowBox[{"(*", 
   RowBox[{
    RowBox[{
    "select", " ", "sets", " ", "out", " ", "of", " ", "the", " ", "result", 
     " ", "list", " ", "R", " ", "with", " ", "specific", " ", "dynamics", 
     " ", "based", " ", "on", " ", "CODE"}], ",", " ", 
    RowBox[{
    "R", " ", "here", " ", "is", " ", "output", " ", "of", " ", 
     "StabilityAnalysis", " ", "module", " ", "above"}]}], 
   "*)"}]}], "\[IndentingNewLine]", 
 RowBox[{
  RowBox[{
   RowBox[{"Subset", "[", 
    RowBox[{"R_", ",", "index_", ",", "i_"}], "]"}], ":=", 
   RowBox[{"Select", "[", 
    RowBox[{"R", ",", 
     RowBox[{
      RowBox[{
       RowBox[{"#", "[", 
        RowBox[{"[", "index", "]"}], "]"}], "\[Equal]", "i"}], "&"}]}], 
    "]"}]}], ";"}]}], "Input",
 CellChangeTimes->{3.6381645576763687`*^9}],

Cell[BoxData[
 RowBox[{
  RowBox[{
   RowBox[{"StabilityAnalysisRandom", "[", 
    RowBox[{"{", 
     RowBox[{"eqn_", ",", "para_", ",", "Ranset_", ",", "Varlist_"}], "}"}], 
    "]"}], ":=", 
   RowBox[{"Module", "[", 
    RowBox[{
     RowBox[{"{", 
      RowBox[{
       RowBox[{"Eqn", "=", "eqn"}], ",", 
       RowBox[{"param", "=", "para"}], ",", 
       RowBox[{"ranset", "=", "Ranset"}], ",", 
       RowBox[{"x", "=", "Varlist"}], ",", "v", ",", "rep", ",", "Xlist", ",",
        "J", ",", "flag", ",", "st", ",", "et", ",", "StabilityResult", ",", 
       "par", ",", "sol", ",", "NoRoot", ",", "Eig", ",", "NoStable"}], "}"}],
      ",", "\[IndentingNewLine]", "\[IndentingNewLine]", 
     RowBox[{"(*", 
      RowBox[{"generate", " ", "replacement", " ", "list"}], "*)"}], 
     "\[IndentingNewLine]", 
     RowBox[{
      RowBox[{"rep", "=", 
       RowBox[{"Table", "[", 
        RowBox[{
         RowBox[{
          RowBox[{
           RowBox[{"x", "[", 
            RowBox[{"[", "i", "]"}], "]"}], "[", "t", "]"}], "\[Rule]", 
          RowBox[{"x", "[", 
           RowBox[{"[", "i", "]"}], "]"}]}], ",", 
         RowBox[{"{", 
          RowBox[{"i", ",", "1", ",", 
           RowBox[{"Length", "[", "Eqn", "]"}]}], "}"}]}], "]"}]}], ";", 
      "\[IndentingNewLine]", 
      RowBox[{"(*", 
       RowBox[{
        RowBox[{"Print", "[", "rep", "]"}], ";"}], "*)"}], 
      "\[IndentingNewLine]", "\[IndentingNewLine]", 
      RowBox[{"v", "=", 
       RowBox[{
        RowBox[{"Table", "[", 
         RowBox[{
          RowBox[{"Eqn", "[", 
           RowBox[{"[", 
            RowBox[{"i", ",", "2"}], "]"}], "]"}], ",", 
          RowBox[{"{", 
           RowBox[{"i", ",", "1", ",", 
            RowBox[{"Length", "[", "Eqn", "]"}]}], "}"}]}], "]"}], "/.", 
        "rep"}]}], ";", "\[IndentingNewLine]", 
      RowBox[{"(*", 
       RowBox[{"Jacobian", " ", "matrix"}], "*)"}], "\[IndentingNewLine]", 
      RowBox[{"J", "=", 
       RowBox[{"JacobianMat", "[", 
        RowBox[{"v", ",", "x"}], "]"}]}], ";", "\[IndentingNewLine]", 
      RowBox[{"(*", 
       RowBox[{
        RowBox[{"Print", "[", "J", "]"}], ";"}], "*)"}], 
      "\[IndentingNewLine]", "\[IndentingNewLine]", 
      RowBox[{"StabilityResult", "=", 
       RowBox[{"{", "}"}]}], ";", "\[IndentingNewLine]", 
      RowBox[{"st", "=", 
       RowBox[{"AbsoluteTime", "[", "]"}]}], ";", "\[IndentingNewLine]", 
      RowBox[{"Do", "[", "\[IndentingNewLine]", 
       RowBox[{
        RowBox[{
         RowBox[{"par", "=", 
          RowBox[{"ranset", "[", 
           RowBox[{"[", "i", "]"}], "]"}]}], ";", "\[IndentingNewLine]", 
         RowBox[{"(*", 
          RowBox[{
           RowBox[{"Print", "[", "par", "]"}], ";"}], "*)"}], 
         "\[IndentingNewLine]", "\[IndentingNewLine]", 
         RowBox[{"sol", "=", 
          RowBox[{
           RowBox[{"Select", "[", 
            RowBox[{
             RowBox[{"NSolve", "[", 
              RowBox[{
               RowBox[{"Thread", "[", 
                RowBox[{
                 RowBox[{"(", 
                  RowBox[{
                   RowBox[{"v", "/.", "par"}], "/.", "param"}], ")"}], 
                 "\[Equal]", "0"}], "]"}], ",", "x"}], "]"}], ",", 
             RowBox[{
              RowBox[{
               RowBox[{
                RowBox[{"#", "[", 
                 RowBox[{"[", 
                  RowBox[{"1", ",", "2"}], "]"}], "]"}], ">", "0"}], "&&", 
               RowBox[{
                RowBox[{"#", "[", 
                 RowBox[{"[", 
                  RowBox[{"2", ",", "2"}], "]"}], "]"}], ">", "0"}], 
               "\[IndentingNewLine]", "&&", 
               RowBox[{
                RowBox[{"(", 
                 RowBox[{
                  RowBox[{"#", "[", 
                   RowBox[{"[", 
                    RowBox[{"1", ",", "2"}], "]"}], "]"}], "+", 
                  RowBox[{"#", "[", 
                   RowBox[{"[", 
                    RowBox[{"2", ",", "2"}], "]"}], "]"}]}], ")"}], "<", 
                RowBox[{"(", 
                 RowBox[{
                  RowBox[{"Mt", "/.", "par"}], "/.", "param"}], ")"}]}]}], 
              "\[IndentingNewLine]", 
              RowBox[{"(*", 
               RowBox[{"&&", 
                RowBox[{
                 RowBox[{"#", "[", 
                  RowBox[{"[", 
                   RowBox[{"2", ",", "2"}], "]"}], "]"}], "<", 
                 RowBox[{"(", 
                  RowBox[{
                   RowBox[{"Mt", "/.", "par"}], "/.", "param"}], ")"}]}]}], 
               "*)"}], "\[IndentingNewLine]", "&"}]}], "]"}], "//", 
           "Quiet"}]}], ";", "\[IndentingNewLine]", "\[IndentingNewLine]", 
         RowBox[{"(*", 
          RowBox[{
           RowBox[{"Print", "[", "sol", "]"}], ";"}], "*)"}], 
         "\[IndentingNewLine]", 
         RowBox[{"NoRoot", "=", 
          RowBox[{"Length", "[", "sol", "]"}]}], ";", "\[IndentingNewLine]", 
         RowBox[{"(*", 
          RowBox[{
           RowBox[{"Print", "[", 
            RowBox[{"\"\<no root = \>\"", ",", "NoRoot"}], "]"}], ";"}], 
          "*)"}], "\[IndentingNewLine]", 
         RowBox[{"Which", "[", "\[IndentingNewLine]", 
          RowBox[{
           RowBox[{"NoRoot", "\[Equal]", "0"}], ",", "\[IndentingNewLine]", 
           "\t", 
           RowBox[{"flag", "=", "0"}], ",", 
           RowBox[{"(*", " ", 
            RowBox[{"system", " ", 
             RowBox[{"doesn", "'"}], "t", " ", "reach", " ", "SS"}], "*)"}], 
           "\[IndentingNewLine]", 
           RowBox[{"NoRoot", "\[Equal]", "1"}], ",", "\[IndentingNewLine]", 
           "\t", 
           RowBox[{
            RowBox[{"Eig", "=", 
             RowBox[{"Map", "[", 
              RowBox[{
               RowBox[{
                RowBox[{"Eigenvalues", "[", "#", "]"}], "&"}], ",", 
               RowBox[{
                RowBox[{
                 RowBox[{"J", "/.", "sol"}], "/.", "par"}], "/.", "param"}]}],
               "]"}]}], ";", "\[IndentingNewLine]", "\t", 
            RowBox[{"If", "[", 
             RowBox[{
              RowBox[{"IsRealPartNegative", "[", 
               RowBox[{"Eig", "[", 
                RowBox[{"[", "1", "]"}], "]"}], "]"}], ",", 
              RowBox[{"flag", "=", "1"}], " ", 
              RowBox[{"(*", 
               RowBox[{"stable", " ", "SS"}], "*)"}], ",", 
              RowBox[{"flag", "=", "2"}]}], 
             RowBox[{"(*", 
              RowBox[{"unstable", ",", " ", "oscillations"}], "*)"}], "]"}], 
            ";", "\[IndentingNewLine]", 
            RowBox[{"NoRoot", "\[Equal]", "2"}]}], ",", "\[IndentingNewLine]",
            "\t", 
           RowBox[{
            RowBox[{"Eig", "=", 
             RowBox[{"Map", "[", 
              RowBox[{
               RowBox[{
                RowBox[{"Eigenvalues", "[", "#", "]"}], "&"}], ",", 
               RowBox[{
                RowBox[{
                 RowBox[{"J", "/.", "sol"}], "/.", "par"}], "/.", "param"}]}],
               "]"}]}], ";", "\[IndentingNewLine]", "\t", 
            RowBox[{"Which", "[", "\[IndentingNewLine]", "\t\t", 
             RowBox[{
              RowBox[{
               RowBox[{"IsRealPartNegative", "[", 
                RowBox[{"Eig", "[", 
                 RowBox[{"[", "1", "]"}], "]"}], "]"}], "&&", 
               RowBox[{"IsRealPartNegative", "[", 
                RowBox[{"Eig", "[", 
                 RowBox[{"[", "2", "]"}], "]"}], "]"}]}], ",", 
              RowBox[{"flag", "=", "3"}], " ", 
              RowBox[{"(*", 
               RowBox[{"two", " ", "stable", " ", "SS"}], "*)"}], ",", 
              "\[IndentingNewLine]", "\t\t", 
              RowBox[{
               RowBox[{"IsRealPartNegative", "[", 
                RowBox[{"Eig", "[", 
                 RowBox[{"[", "1", "]"}], "]"}], "]"}], "||", 
               RowBox[{"IsRealPartNegative", "[", 
                RowBox[{"Eig", "[", 
                 RowBox[{"[", "2", "]"}], "]"}], "]"}]}], ",", 
              RowBox[{"flag", "=", "4"}], " ", 
              RowBox[{"(*", 
               RowBox[{
                RowBox[{"one", " ", "stable", " ", "SS"}], ",", " ", 
                RowBox[{"one", " ", "unstable", " ", "SS"}]}], "*)"}], ",", 
              "\[IndentingNewLine]", "\t\t", 
              RowBox[{"!", 
               RowBox[{"(", 
                RowBox[{
                 RowBox[{"IsRealPartNegative", "[", 
                  RowBox[{"Eig", "[", 
                   RowBox[{"[", "1", "]"}], "]"}], "]"}], "&&", 
                 RowBox[{"IsRealPartNegative", "[", 
                  RowBox[{"Eig", "[", 
                   RowBox[{"[", "2", "]"}], "]"}], "]"}]}], ")"}]}], ",", " ", 
              RowBox[{"flag", "=", "5"}]}], 
             RowBox[{"(*", 
              RowBox[{"two", " ", "unstable", " ", "SS"}], "*)"}], "]"}], ";",
             "\[IndentingNewLine]", 
            RowBox[{"NoRoot", "\[Equal]", "3"}]}], ",", "\[IndentingNewLine]",
            "\t", 
           RowBox[{
            RowBox[{"Eig", "=", 
             RowBox[{"Map", "[", 
              RowBox[{
               RowBox[{
                RowBox[{"Eigenvalues", "[", "#", "]"}], "&"}], ",", 
               RowBox[{
                RowBox[{
                 RowBox[{"J", "/.", "sol"}], "/.", "par"}], "/.", "param"}]}],
               "]"}]}], ";", "\[IndentingNewLine]", "\t", 
            RowBox[{"NoStable", "=", 
             RowBox[{"Total", "[", 
              RowBox[{"Table", "[", 
               RowBox[{
                RowBox[{"IsRealPartNegativeNumeric", "[", 
                 RowBox[{"Eig", "[", 
                  RowBox[{"[", "j", "]"}], "]"}], "]"}], ",", 
                RowBox[{"{", 
                 RowBox[{"j", ",", "1", ",", "3"}], "}"}]}], "]"}], "]"}]}], 
            ";", "\[IndentingNewLine]", "\t", 
            RowBox[{"Which", "[", "\[IndentingNewLine]", "\t\t", 
             RowBox[{
              RowBox[{"NoStable", "\[Equal]", "2"}], ",", 
              RowBox[{"flag", "=", "6"}], " ", 
              RowBox[{"(*", 
               RowBox[{
                RowBox[{"two", " ", "stable"}], ",", " ", 
                RowBox[{"one", " ", "unstable"}], ",", " ", "Bistability"}], 
               "*)"}], ",", "\[IndentingNewLine]", "\t\t", 
              RowBox[{"NoStable", "\[Equal]", "1"}], ",", 
              RowBox[{"flag", "=", "7"}], 
              RowBox[{"(*", 
               RowBox[{
                RowBox[{"one", " ", "stable"}], ",", " ", 
                RowBox[{"two", " ", "unstable"}]}], "*)"}], ",", 
              "\[IndentingNewLine]", "\t\t", 
              RowBox[{"!", 
               RowBox[{"(", 
                RowBox[{"1", "<=", "NoStable", "\[LessEqual]", "2"}], ")"}]}],
               ",", 
              RowBox[{"flag", "=", "8"}]}], " ", 
             RowBox[{"(*", 
              RowBox[{"non", "-", 
               RowBox[{"categorized", " ", "case"}]}], "*)"}], "]"}], ";"}]}],
           "\[IndentingNewLine]", "]"}], ";", "\[IndentingNewLine]", 
         RowBox[{"StabilityResult", "=", 
          RowBox[{"Append", "[", 
           RowBox[{"StabilityResult", ",", 
            RowBox[{"Join", "[", 
             RowBox[{
              RowBox[{"{", "flag", "}"}], ",", 
              RowBox[{"par", "[", 
               RowBox[{"[", 
                RowBox[{"All", ",", "2"}], "]"}], "]"}]}], 
             RowBox[{"(*", 
              RowBox[{",", "sol", ",", "Eig"}], "*)"}], "]"}]}], "]"}]}]}], 
        ",", "\[IndentingNewLine]", 
        RowBox[{"{", 
         RowBox[{"i", ",", "1", ",", 
          RowBox[{"Length", "[", "ranset", "]"}], ",", "1"}], "}"}]}], "]"}], 
      ";", "\[IndentingNewLine]", "\[IndentingNewLine]", 
      RowBox[{"et", "=", 
       RowBox[{"AbsoluteTime", "[", "]"}]}], ";", "\[IndentingNewLine]", 
      RowBox[{"Print", "[", 
       RowBox[{"\"\<Execution Time = \>\"", ",", 
        RowBox[{"(", 
         RowBox[{"et", "-", "st"}], ")"}], ",", " ", "\"\< seconds\>\""}], 
       " ", "]"}], ";", "\[IndentingNewLine]", "StabilityResult"}]}], 
    "\[IndentingNewLine]", "]"}]}], ";"}]], "Input",
 CellChangeTimes->{
  3.542614627119068*^9, {3.542625187261074*^9, 3.5426252275663795`*^9}, {
   3.5426257694003706`*^9, 3.54262577009741*^9}, {3.5426521532240677`*^9, 
   3.542652153606488*^9}, {3.5426524151213493`*^9, 3.542652446611229*^9}, {
   3.5426524857105207`*^9, 3.542652516963876*^9}, {3.542652850771853*^9, 
   3.542652851217366*^9}, {3.5426529035982428`*^9, 3.5426529410253267`*^9}, {
   3.542654068094119*^9, 3.542654070922225*^9}, {3.5426542186604843`*^9, 
   3.542654231810753*^9}, {3.5426546677612467`*^9, 3.54265466815294*^9}, {
   3.542654819138369*^9, 3.542654831972192*^9}, {3.542654866534466*^9, 
   3.542654905428595*^9}, {3.542654939732568*^9, 3.5426549533241787`*^9}, {
   3.542655154449253*^9, 3.5426551861493597`*^9}, {3.5426552945830297`*^9, 
   3.542655335461186*^9}, {3.542655477001794*^9, 3.542655498130786*^9}, {
   3.542655725161644*^9, 3.542655727932255*^9}, {3.542656057196986*^9, 
   3.5426560705552807`*^9}, {3.542656246238626*^9, 3.542656262838647*^9}, {
   3.542656327876581*^9, 3.5426563504373198`*^9}, {3.5426563843205357`*^9, 
   3.5426563875559*^9}, {3.5426564217554817`*^9, 3.5426564720019197`*^9}, {
   3.542656626975449*^9, 3.542656628820997*^9}, {3.5426569991539583`*^9, 
   3.542657015751247*^9}, {3.5426570509901943`*^9, 3.5426570569148703`*^9}, {
   3.542658253843698*^9, 3.5426582596145363`*^9}, {3.542699287041216*^9, 
   3.5426992912410583`*^9}, {3.5426998634384117`*^9, 3.542699870533568*^9}, {
   3.542700147560093*^9, 3.542700153042355*^9}, 3.54271825944067*^9, {
   3.5427186409623423`*^9, 3.5427186750983887`*^9}, 3.54271918110268*^9, {
   3.542719230745579*^9, 3.542719247253031*^9}, {3.5427232945765*^9, 
   3.54272330156959*^9}, {3.542723399807969*^9, 3.5427236106341887`*^9}, {
   3.54272364439272*^9, 3.542723648030645*^9}, {3.5427239501576567`*^9, 
   3.5427239509391003`*^9}, {3.542724064126459*^9, 3.5427241078857803`*^9}, {
   3.542724157162168*^9, 3.5427241612812757`*^9}, {3.542724198565234*^9, 
   3.542724213418364*^9}, {3.542724975677939*^9, 3.5427249791206837`*^9}, {
   3.542742445146501*^9, 3.542742478716135*^9}, {3.5427425170911903`*^9, 
   3.5427425174827757`*^9}, 3.54274274600097*^9, {3.542821611616704*^9, 
   3.5428216244467916`*^9}, 3.542821672124173*^9, 3.5428218160785*^9, 
   3.542821944080639*^9, 3.542905637086996*^9, 3.54290566990073*^9, 
   3.5429061290014277`*^9, 3.54290621049115*^9, {3.542911342012411*^9, 
   3.54291141425738*^9}, {3.542913113943514*^9, 3.542913127244978*^9}, 
   3.5466680157427*^9, 3.5466688460211897`*^9, {3.5466689072266903`*^9, 
   3.54666891002285*^9}, {3.5466691245041175`*^9, 3.5466691508636255`*^9}, {
   3.5466691912709365`*^9, 3.546669231432234*^9}, {3.5466700511801205`*^9, 
   3.54667005397128*^9}, {3.546671295377284*^9, 3.5466712982314477`*^9}, {
   3.5466713730787287`*^9, 3.546671373461751*^9}, {3.5466715279095845`*^9, 
   3.5466715304457293`*^9}, {3.546673323711299*^9, 3.5466733256614103`*^9}, {
   3.5466812143456173`*^9, 3.5466812204029636`*^9}, {3.546681563158568*^9, 
   3.546681565574706*^9}, {3.546683571660448*^9, 3.546683633980012*^9}, {
   3.546684840098998*^9, 3.546684866086485*^9}, {3.5466851413062267`*^9, 
   3.546685146349515*^9}, {3.5466851940392427`*^9, 3.546685194224253*^9}, {
   3.5466861957615376`*^9, 3.5466862041900196`*^9}, {3.5467508098772535`*^9, 
   3.5467508311044683`*^9}, {3.547538096351404*^9, 3.5475381001916237`*^9}, 
   3.5475492250779305`*^9, {3.547574484528606*^9, 3.5475744863090963`*^9}, {
   3.5492207751327047`*^9, 3.549220796204982*^9}, {3.549220886494672*^9, 
   3.5492208962455597`*^9}, {3.5498795374811773`*^9, 3.549879576653347*^9}, {
   3.549879654480856*^9, 3.549879672708144*^9}, {3.549879788737026*^9, 
   3.5498798051315947`*^9}, {3.5534090183742533`*^9, 
   3.5534090223414803`*^9}, {3.5534090843370266`*^9, 
   3.5534091219651785`*^9}, {3.5534266004768925`*^9, 
   3.5534266244892654`*^9}, {3.553426661853403*^9, 3.5534267253490343`*^9}, {
   3.638083665727203*^9, 3.6380837942993603`*^9}, {3.638083829070073*^9, 
   3.638083908841469*^9}, {3.6380845549681463`*^9, 3.6380845551995583`*^9}, {
   3.638084762646875*^9, 3.638084810457402*^9}, {3.63808485644237*^9, 
   3.638084929701475*^9}, {3.638084966167301*^9, 3.6380849813293657`*^9}, {
   3.638163952294304*^9, 3.6381639978736677`*^9}, {3.638164181545514*^9, 
   3.6381642161406717`*^9}, {3.6381643538244743`*^9, 3.638164381502976*^9}, {
   3.638180985893352*^9, 3.638181009219413*^9}, 3.63818104896176*^9, 
   3.6381810934417963`*^9, 3.638181851568398*^9, {3.638181994654653*^9, 
   3.638182010941268*^9}, 3.638184594200832*^9, 3.638186968613267*^9, {
   3.6381916946898203`*^9, 3.638191705704076*^9}}],

Cell[BoxData[
 RowBox[{
  RowBox[{
   RowBox[{
    RowBox[{"BifurcationPlotRandom", "[", 
     RowBox[{
     "StabilityRe_", ",", "paraset_", ",", "pararange_", ",", "X_", ",", 
      "Y_"}], "]"}], ":=", 
    RowBox[{"Module", "[", 
     RowBox[{
      RowBox[{"{", 
       RowBox[{
        RowBox[{"StabilityResult", "=", "StabilityRe"}], ",", 
        RowBox[{"para", "=", "paraset"}], ",", 
        RowBox[{"ParaRange", "=", "pararange"}], ",", 
        RowBox[{"xlabel", "=", "X"}], ",", 
        RowBox[{"ylabel", "=", "Y"}], ",", " ", "pos1", ",", "pos2", ",", 
        "TextCode", ",", "ColorCode", ",", "ColorCodeText"}], "}"}], ",", 
      "\[IndentingNewLine]", "\[IndentingNewLine]", 
      RowBox[{
       RowBox[{"TextCode", "=", 
        RowBox[{"{", "\[IndentingNewLine]", 
         RowBox[{
          RowBox[{"0", "\[Rule]", "\"\<System doesn't reach SS\>\""}], ",", 
          "\[IndentingNewLine]", 
          RowBox[{"1", "\[Rule]", "\"\<1 stable SS (monostable)\>\""}], ",", 
          "\[IndentingNewLine]", 
          RowBox[{"2", "\[Rule]", "\"\<1 unstable SS (oscillation)\>\""}], 
          ",", "\[IndentingNewLine]", 
          RowBox[{"3", "\[Rule]", "\"\<2 stable SS\>\""}], ",", 
          "\[IndentingNewLine]", 
          RowBox[{"4", "\[Rule]", "\"\<1 stable SS + 1 unstable SS\>\""}], 
          ",", "\[IndentingNewLine]", 
          RowBox[{"5", "\[Rule]", "\"\<2 unstable SS\>\""}], ",", 
          "\[IndentingNewLine]", 
          RowBox[{
          "6", "\[Rule]", "\"\<2 stable + 1 unstable (bistable)\>\""}], ",", 
          "\[IndentingNewLine]", 
          RowBox[{"7", "\[Rule]", "\"\<2 unstable + 1 stable\>\""}], ",", 
          "\[IndentingNewLine]", 
          RowBox[{"8", "\[Rule]", "\"\<Uncategorised\>\""}]}], "}"}]}], ";", 
       "\[IndentingNewLine]", "\[IndentingNewLine]", 
       RowBox[{"ColorCode", "=", 
        RowBox[{"{", 
         RowBox[{
          RowBox[{"0", "\[Rule]", "Black"}], ",", 
          RowBox[{"1", "\[Rule]", "Gray"}], ",", 
          RowBox[{"2", "\[Rule]", "Red"}], ",", 
          RowBox[{"3", "\[Rule]", "Pink"}], ",", 
          RowBox[{"4", "\[Rule]", "Green"}], ",", 
          RowBox[{"5", "\[Rule]", "Cyan"}], ",", 
          RowBox[{"6", "\[Rule]", "Yellow"}], ",", 
          RowBox[{"7", "\[Rule]", "Purple"}], ",", 
          RowBox[{"8", "\[Rule]", "Orange"}]}], "}"}]}], ";", 
       "\[IndentingNewLine]", 
       RowBox[{"ColorCodeText", "=", 
        RowBox[{"{", 
         RowBox[{
          RowBox[{"0", "\[Rule]", "\"\<Black\>\""}], ",", 
          RowBox[{"1", "\[Rule]", "\"\<Gray\>\""}], ",", 
          RowBox[{"2", "\[Rule]", "\"\<Red\>\""}], ",", 
          RowBox[{"3", "\[Rule]", "\"\<Pink\>\""}], ",", 
          RowBox[{"4", "\[Rule]", "\"\<Green\>\""}], ",", 
          RowBox[{"5", "\[Rule]", "\"\<Cyan\>\""}], ",", 
          RowBox[{"6", "\[Rule]", "\"\<Yellow\>\""}], ",", 
          RowBox[{"7", "\[Rule]", "\"\<Purple\>\""}], ",", 
          RowBox[{"8", "\[Rule]", "\"\<Orange\>\""}]}], "}"}]}], ";", 
       "\[IndentingNewLine]", "\[IndentingNewLine]", 
       RowBox[{"pos1", "=", 
        RowBox[{
         RowBox[{"Position", "[", 
          RowBox[{
           RowBox[{"para", "[", 
            RowBox[{"[", 
             RowBox[{"All", ",", "1"}], "]"}], "]"}], ",", "xlabel"}], "]"}], 
         "[", 
         RowBox[{"[", 
          RowBox[{"1", ",", "1"}], "]"}], "]"}]}], ";", " ", 
       RowBox[{"(*", 
        RowBox[{
        "posision", " ", "of", " ", "X", " ", "in", " ", "varied", " ", 
         "paraset"}], "*)"}], "\[IndentingNewLine]", 
       RowBox[{"pos2", "=", 
        RowBox[{
         RowBox[{"Position", "[", 
          RowBox[{
           RowBox[{"para", "[", 
            RowBox[{"[", 
             RowBox[{"All", ",", "1"}], "]"}], "]"}], ",", "ylabel"}], "]"}], 
         "[", 
         RowBox[{"[", 
          RowBox[{"1", ",", "1"}], "]"}], "]"}]}], ";", " ", 
       RowBox[{"(*", 
        RowBox[{
        "posision", " ", "of", " ", "X", " ", "in", " ", "varied", " ", 
         "paraset"}], "*)"}], "\[IndentingNewLine]", "\[IndentingNewLine]", 
       RowBox[{"Show", "[", 
        RowBox[{
         RowBox[{"Table", "[", 
          RowBox[{
           RowBox[{"ListPlot", "[", 
            RowBox[{
             RowBox[{"StabilityResult", "[", 
              RowBox[{"[", 
               RowBox[{"All", ",", 
                RowBox[{"{", 
                 RowBox[{
                  RowBox[{"pos1", "+", "1"}], ",", 
                  RowBox[{"pos2", "+", "1"}]}], "}"}]}], "]"}], "]"}], ",", 
             RowBox[{"PlotStyle", "\[Rule]", 
              RowBox[{"{", 
               RowBox[{
                RowBox[{"PointSize", "[", "0.01", "]"}], ",", 
                RowBox[{"(", 
                 RowBox[{
                  RowBox[{"StabilityResult", "[", 
                   RowBox[{"[", 
                    RowBox[{"1", ",", "1"}], "]"}], "]"}], "/.", 
                  "ColorCode"}], ")"}]}], "}"}]}]}], "]"}], ",", 
           RowBox[{"{", 
            RowBox[{"i", ",", "1", ",", 
             RowBox[{"Length", "[", "StabilityResult", "]"}]}], "}"}]}], 
          "]"}], ",", "\[IndentingNewLine]", 
         RowBox[{"PlotRange", "\[Rule]", 
          RowBox[{"{", 
           RowBox[{
            RowBox[{"ParaRange", "[", 
             RowBox[{"[", "pos1", "]"}], "]"}], ",", 
            RowBox[{"ParaRange", "[", 
             RowBox[{"[", "pos2", "]"}], "]"}]}], "}"}]}], ",", 
         RowBox[{"AxesOrigin", "\[Rule]", 
          RowBox[{"{", 
           RowBox[{"0", ",", "0"}], "}"}]}], ",", 
         RowBox[{"Frame", "\[Rule]", "True"}], ",", 
         RowBox[{"(*", 
          RowBox[{
           RowBox[{"FrameLabel", "\[Rule]", 
            RowBox[{"{", 
             RowBox[{"xlabel", ",", "ylabel"}], "}"}]}], ","}], "*)"}], 
         RowBox[{"AspectRatio", "\[Rule]", "1"}], ",", 
         RowBox[{"FrameTicksStyle", "\[Rule]", 
          RowBox[{"Directive", "[", "15", "]"}]}], ",", 
         RowBox[{"FrameLabel", "\[Rule]", 
          RowBox[{"{", " ", 
           RowBox[{
            RowBox[{"StyleForm", "[", 
             RowBox[{"xlabel", ",", 
              RowBox[{"FontSize", " ", "->", " ", "20"}], ",", 
              RowBox[{"FontWeight", " ", "->", " ", "\"\<Bold\>\""}]}], "]"}],
             ",", " ", 
            RowBox[{"StyleForm", "[", 
             RowBox[{"ylabel", ",", 
              RowBox[{"FontSize", " ", "->", " ", "20"}], ",", 
              RowBox[{"FontWeight", " ", "->", " ", "\"\<Bold\>\""}]}], 
             "]"}]}], "}"}]}]}], "]"}]}]}], "\[IndentingNewLine]", "]"}]}], 
   ";"}], "\[IndentingNewLine]"}]], "Input",
 CellChangeTimes->{
  3.542614627119068*^9, {3.542625187261074*^9, 3.5426252275663795`*^9}, {
   3.5426257694003706`*^9, 3.54262577009741*^9}, {3.5426521532240677`*^9, 
   3.542652153606488*^9}, {3.5426524151213493`*^9, 3.542652446611229*^9}, {
   3.5426524857105207`*^9, 3.542652516963876*^9}, {3.542652850771853*^9, 
   3.542652851217366*^9}, {3.5426529035982428`*^9, 3.5426529410253267`*^9}, {
   3.542654068094119*^9, 3.542654070922225*^9}, {3.5426542186604843`*^9, 
   3.542654231810753*^9}, {3.5426546677612467`*^9, 3.54265466815294*^9}, {
   3.542654819138369*^9, 3.542654831972192*^9}, {3.542654866534466*^9, 
   3.542654905428595*^9}, {3.542654939732568*^9, 3.5426549533241787`*^9}, {
   3.542655154449253*^9, 3.5426551861493597`*^9}, {3.5426552945830297`*^9, 
   3.542655335461186*^9}, {3.542655477001794*^9, 3.542655498130786*^9}, {
   3.542655725161644*^9, 3.542655727932255*^9}, {3.542656057196986*^9, 
   3.5426560705552807`*^9}, {3.542656246238626*^9, 3.542656262838647*^9}, {
   3.542656327876581*^9, 3.5426563504373198`*^9}, {3.5426563843205357`*^9, 
   3.5426563875559*^9}, {3.5426564217554817`*^9, 3.5426564720019197`*^9}, {
   3.542656626975449*^9, 3.542656628820997*^9}, {3.5426569991539583`*^9, 
   3.542657015751247*^9}, {3.5426570509901943`*^9, 3.5426570569148703`*^9}, {
   3.542658253843698*^9, 3.5426582596145363`*^9}, {3.542699287041216*^9, 
   3.5426992912410583`*^9}, {3.5426998634384117`*^9, 3.542699870533568*^9}, {
   3.542700147560093*^9, 3.542700153042355*^9}, 3.54271825944067*^9, {
   3.5427186409623423`*^9, 3.5427186750983887`*^9}, 3.54271918110268*^9, {
   3.542719230745579*^9, 3.542719247253031*^9}, {3.5427232945765*^9, 
   3.54272330156959*^9}, {3.542723399807969*^9, 3.5427236106341887`*^9}, {
   3.54272364439272*^9, 3.542723648030645*^9}, {3.5427239501576567`*^9, 
   3.5427239509391003`*^9}, {3.542724064126459*^9, 3.5427241078857803`*^9}, {
   3.542724157162168*^9, 3.5427241612812757`*^9}, {3.542724198565234*^9, 
   3.542724213418364*^9}, {3.542724975677939*^9, 3.5427249791206837`*^9}, {
   3.542742445146501*^9, 3.542742478716135*^9}, {3.5427425170911903`*^9, 
   3.5427425174827757`*^9}, 3.54274274600097*^9, {3.542821611616704*^9, 
   3.5428216244467916`*^9}, 3.542821672124173*^9, 3.5428218160785*^9, 
   3.542821944080639*^9, 3.542905637086996*^9, 3.54290566990073*^9, 
   3.5429061290014277`*^9, 3.54290621049115*^9, {3.542911342012411*^9, 
   3.54291141425738*^9}, {3.542913113943514*^9, 3.542913127244978*^9}, 
   3.5466680157427*^9, 3.5466688460211897`*^9, {3.5466689072266903`*^9, 
   3.54666891002285*^9}, {3.5466691245041175`*^9, 3.5466691508636255`*^9}, {
   3.5466691912709365`*^9, 3.546669231432234*^9}, {3.5466700511801205`*^9, 
   3.54667005397128*^9}, {3.546671295377284*^9, 3.5466712982314477`*^9}, {
   3.5466713730787287`*^9, 3.546671373461751*^9}, {3.5466715279095845`*^9, 
   3.5466715304457293`*^9}, {3.546673323711299*^9, 3.5466733256614103`*^9}, {
   3.5466812143456173`*^9, 3.5466812204029636`*^9}, {3.546681563158568*^9, 
   3.546681565574706*^9}, {3.546683571660448*^9, 3.546683633980012*^9}, {
   3.546684840098998*^9, 3.546684866086485*^9}, {3.5466851413062267`*^9, 
   3.546685146349515*^9}, {3.5466851940392427`*^9, 3.546685194224253*^9}, {
   3.5466861957615376`*^9, 3.5466862041900196`*^9}, {3.5467508098772535`*^9, 
   3.5467508311044683`*^9}, {3.547538096351404*^9, 3.5475381001916237`*^9}, 
   3.5475492250779305`*^9, {3.547574484528606*^9, 3.5475744863090963`*^9}, {
   3.5492207751327047`*^9, 3.549220796204982*^9}, {3.549220886494672*^9, 
   3.5492208962455597`*^9}, {3.5498795374811773`*^9, 3.549879576653347*^9}, {
   3.549879654480856*^9, 3.549879672708144*^9}, {3.549879788737026*^9, 
   3.5498798051315947`*^9}, {3.5534090183742533`*^9, 
   3.5534090223414803`*^9}, {3.5534090843370266`*^9, 
   3.5534091219651785`*^9}, {3.5534266004768925`*^9, 
   3.5534266244892654`*^9}, {3.553426661853403*^9, 3.5534267253490343`*^9}, {
   3.638083665727203*^9, 3.6380837942993603`*^9}, {3.638083829070073*^9, 
   3.638083908841469*^9}, {3.6380845549681463`*^9, 3.6380845551995583`*^9}, {
   3.638084762646875*^9, 3.638084810457402*^9}, {3.63808485644237*^9, 
   3.638084929701475*^9}, {3.638084966167301*^9, 3.6380849813293657`*^9}, {
   3.638163952294304*^9, 3.6381639978736677`*^9}}]
}, Open  ]],

Cell[CellGroupData[{

Cell["Processing Functions", "Subsection",
 CellChangeTimes->{
  3.5872807105293007`*^9, {3.638087189221697*^9, 3.6380871906040382`*^9}, {
   3.63808734106911*^9, 3.6380873421725197`*^9}}],

Cell[CellGroupData[{

Cell["Normalizing Function", "Subsubsection",
 CellChangeTimes->{{3.638087155961225*^9, 3.638087167777123*^9}}],

Cell[BoxData[
 RowBox[{
  RowBox[{
   RowBox[{"NormFunc", "[", 
    RowBox[{"range_", ",", "x_"}], "]"}], ":=", 
   FractionBox[
    RowBox[{"x", "-", 
     RowBox[{"range", "[", 
      RowBox[{"[", "1", "]"}], "]"}]}], 
    RowBox[{
     RowBox[{"range", "[", 
      RowBox[{"[", "2", "]"}], "]"}], "-", 
     RowBox[{"range", "[", 
      RowBox[{"[", "1", "]"}], "]"}]}]]}], ";"}]], "Input",
 CellChangeTimes->{{3.5528093108992634`*^9, 3.5528094729505324`*^9}, {
   3.5528096449383698`*^9, 3.5528096505876927`*^9}, {3.552809695231246*^9, 
   3.5528097446630735`*^9}, {3.5528097914337487`*^9, 3.552809802960408*^9}, {
   3.55280995894133*^9, 3.552809965718717*^9}, {3.5528100023738136`*^9, 
   3.5528101149622536`*^9}, {3.552810147489114*^9, 3.552810183560177*^9}, {
   3.55281024794686*^9, 3.5528104339474983`*^9}, {3.5528222669228573`*^9, 
   3.5528222793005652`*^9}, {3.5528225421025963`*^9, 3.552822572788352*^9}, {
   3.5528271437337947`*^9, 3.552827147657019*^9}, {3.552827187112276*^9, 
   3.5528272077144547`*^9}, {3.552827280821636*^9, 3.5528273285463657`*^9}, {
   3.552827584482004*^9, 3.552827622542181*^9}, {3.55282773564165*^9, 
   3.5528277393058596`*^9}, {3.5528277781510816`*^9, 3.552827814164141*^9}, 
   3.5528278542064314`*^9, {3.5528279041762896`*^9, 3.552827933585972*^9}, {
   3.552827974759327*^9, 3.5528279925833464`*^9}, {3.5528283587142878`*^9, 
   3.5528283718720407`*^9}, {3.55298482286224*^9, 3.5529848355099635`*^9}, {
   3.552984868907874*^9, 3.552984902256781*^9}, {3.5529849962381563`*^9, 
   3.5529850179023957`*^9}, 3.553028346421937*^9, {3.553028521022285*^9, 
   3.553028534100594*^9}, {3.553028582503743*^9, 3.553028624423427*^9}, {
   3.553028692071604*^9, 3.553028747520349*^9}, {3.553060986921067*^9, 
   3.553060992253531*^9}, {3.5530633305314827`*^9, 3.553063342049541*^9}, {
   3.553063373425549*^9, 3.553063471775442*^9}, {3.553063541437426*^9, 
   3.553063566336144*^9}, {3.553063783819066*^9, 3.5530638113761053`*^9}, {
   3.5531070585776453`*^9, 3.553107076200489*^9}, {3.553156221911952*^9, 
   3.5531562529114857`*^9}, {3.553175925581361*^9, 3.553175926047276*^9}, {
   3.553177130914907*^9, 3.55317713361408*^9}, {3.562240823153612*^9, 
   3.562240824897263*^9}, {3.562240875111586*^9, 3.562240882743423*^9}, 
   3.562260811366694*^9, 3.587280723600048*^9}]
}, Closed]],

Cell[CellGroupData[{

Cell["Normalise the result R to [0,1]", "Subsubsection",
 CellChangeTimes->{{3.5872816895052953`*^9, 3.587281703878117*^9}}],

Cell[BoxData[
 RowBox[{
  RowBox[{
   RowBox[{"NormaliseR", "[", 
    RowBox[{"pR_", ",", "plist_"}], "]"}], ":=", 
   RowBox[{"Module", "[", 
    RowBox[{
     RowBox[{"{", 
      RowBox[{
       RowBox[{"R", "=", "pR"}], ",", 
       RowBox[{"list", "=", "plist"}]}], "}"}], ",", "\[IndentingNewLine]", 
     RowBox[{"Table", "[", 
      RowBox[{
       RowBox[{"Prepend", "[", 
        RowBox[{
         RowBox[{"Table", "[", 
          RowBox[{
           RowBox[{"NormFunc", "[", 
            RowBox[{
             RowBox[{"list", "[", 
              RowBox[{"[", 
               RowBox[{"i", ",", "2"}], "]"}], "]"}], ",", 
             RowBox[{"R", "[", 
              RowBox[{"[", 
               RowBox[{"j", ",", 
                RowBox[{"i", "+", "1"}]}], "]"}], "]"}]}], "]"}], ",", 
           RowBox[{"{", 
            RowBox[{"i", ",", "1", ",", 
             RowBox[{"Length", "[", "list", "]"}]}], "}"}]}], "]"}], ",", 
         RowBox[{"R", "[", 
          RowBox[{"[", 
           RowBox[{"j", ",", "1"}], "]"}], "]"}]}], "]"}], ",", 
       RowBox[{"{", 
        RowBox[{"j", ",", "1", ",", 
         RowBox[{"Length", "[", "R", "]"}]}], "}"}]}], "]"}]}], 
    "\[IndentingNewLine]", "]"}]}], ";"}]], "Input",
 CellChangeTimes->{{3.5872817076103306`*^9, 3.5872818088011184`*^9}}]
}, Closed]],

Cell[CellGroupData[{

Cell["Polar Coordinates To Cartesian function", "Subsubsection",
 CellChangeTimes->{{3.5872951165022755`*^9, 3.5872951289299865`*^9}}],

Cell[BoxData[
 RowBox[{
  RowBox[{
   RowBox[{"PolarToCartesian", "[", "dimension_", "]"}], ":=", 
   RowBox[{"Module", "[", 
    RowBox[{
     RowBox[{"{", 
      RowBox[{"d", "=", "dimension"}], "}"}], ",", "\[IndentingNewLine]", 
     RowBox[{"Table", "[", 
      RowBox[{
       RowBox[{
        RowBox[{"CoordinatesToCartesian", "[", 
         RowBox[{
          RowBox[{"{", 
           RowBox[{"1", ",", 
            RowBox[{"i", "*", 
             FractionBox[
              RowBox[{"2", "*", "Pi"}], "d"]}], ",", "1"}], "}"}], ",", 
          "Cylindrical"}], "]"}], "[", 
        RowBox[{"[", 
         RowBox[{"{", 
          RowBox[{"1", ",", "2"}], "}"}], "]"}], "]"}], ",", 
       RowBox[{"{", 
        RowBox[{"i", ",", "0", ",", 
         RowBox[{"d", "-", "1"}]}], "}"}]}], "]"}]}], "\[IndentingNewLine]", 
    "]"}]}], ";"}]], "Input",
 CellChangeTimes->{{3.5872945170299873`*^9, 3.587294544081535*^9}, {
  3.587294574316264*^9, 3.5872947417948437`*^9}, {3.587294806510545*^9, 
  3.5872948546612988`*^9}, {3.5872951451959167`*^9, 3.5872951899674773`*^9}, {
  3.587295240346359*^9, 3.5872952560972595`*^9}}]
}, Closed]],

Cell[CellGroupData[{

Cell["Convert a List to String", "Subsubsection",
 CellChangeTimes->{{3.587311033893698*^9, 3.5873110415881386`*^9}}],

Cell[BoxData[
 RowBox[{
  RowBox[{
   RowBox[{
    RowBox[{"StringConvert", "[", "list_", "]"}], ":=", 
    RowBox[{"Module", "[", 
     RowBox[{
      RowBox[{"{", 
       RowBox[{"l", "=", "list"}], "}"}], ",", "\[IndentingNewLine]", 
      RowBox[{"Table", "[", 
       RowBox[{
        RowBox[{"ToString", "[", 
         RowBox[{"l", "[", 
          RowBox[{"[", "i", "]"}], "]"}], "]"}], ",", 
        RowBox[{"{", 
         RowBox[{"i", ",", "1", ",", 
          RowBox[{"Length", "[", "l", "]"}]}], "}"}]}], "]"}]}], 
     "\[IndentingNewLine]", "]"}]}], ";"}], "\[IndentingNewLine]", 
  "\[IndentingNewLine]"}]], "Input",
 CellChangeTimes->{{3.5873110472524624`*^9, 3.5873110652994947`*^9}, {
  3.587316531979171*^9, 3.5873165446228943`*^9}, {3.5873166675289235`*^9, 
  3.587316680355657*^9}}]
}, Closed]],

Cell[CellGroupData[{

Cell["Map parameters to range", "Subsubsection",
 CellChangeTimes->{{3.587311033893698*^9, 3.5873110415881386`*^9}, {
  3.5873167640664454`*^9, 3.5873167696447644`*^9}}],

Cell[BoxData[
 RowBox[{
  RowBox[{
   RowBox[{
    RowBox[{"MapRange", "[", 
     RowBox[{"paralist_", ",", "pararanges_"}], "]"}], ":=", 
    RowBox[{"Module", "[", 
     RowBox[{
      RowBox[{"{", 
       RowBox[{
        RowBox[{"l", "=", "paralist"}], ",", 
        RowBox[{"r", "=", "pararanges"}]}], "}"}], ",", "\[IndentingNewLine]", 
      RowBox[{"If", "[", 
       RowBox[{
        RowBox[{
         RowBox[{"Length", "[", "l", "]"}], "!=", " ", 
         RowBox[{"Length", "[", "r", "]"}]}], ",", 
        RowBox[{"Print", "[", "\"\<Error-length not matched\>\"", "]"}], ",", 
        
        RowBox[{"Table", "[", 
         RowBox[{
          RowBox[{"(", 
           RowBox[{
            RowBox[{"l", "[", 
             RowBox[{"[", "i", "]"}], "]"}], "\[Rule]", 
            RowBox[{"r", "[", 
             RowBox[{"[", "i", "]"}], "]"}]}], ")"}], ",", 
          RowBox[{"{", 
           RowBox[{"i", ",", "1", ",", 
            RowBox[{"Length", "[", "l", "]"}]}], "}"}]}], "]"}]}], "]"}]}], 
     "\[IndentingNewLine]", "]"}]}], ";"}], "\[IndentingNewLine]", 
  "\[IndentingNewLine]"}]], "Input",
 CellChangeTimes->{{3.5873110472524624`*^9, 3.5873110652994947`*^9}, {
  3.587316531979171*^9, 3.5873165446228943`*^9}, {3.5873166675289235`*^9, 
  3.587316680355657*^9}, {3.5873167727419415`*^9, 3.5873168803470964`*^9}, {
  3.5873169243746147`*^9, 3.5873169246466303`*^9}, {3.5873170684698563`*^9, 
  3.5873170763793087`*^9}, {3.587317951021335*^9, 3.5873179841552305`*^9}}]
}, Closed]]
}, Closed]],

Cell[CellGroupData[{

Cell["Generate Random sets for PC Analysis", "Subsection",
 CellChangeTimes->{{3.5872807447192564`*^9, 3.587280750694598*^9}, {
  3.5872808765477967`*^9, 3.587280888761495*^9}}],

Cell[BoxData[
 RowBox[{
  RowBox[{"(*", 
   RowBox[{"Monter", " ", "Carlo", " ", "Sampling"}], "*)"}], 
  "\[IndentingNewLine]", 
  RowBox[{
   RowBox[{
    RowBox[{
     RowBox[{"GenerateRanSets", "[", 
      RowBox[{"plist_", ",", "pnum_", ",", "pNumericType_"}], "]"}], ":=", 
     RowBox[{"Module", "[", 
      RowBox[{
       RowBox[{"{", 
        RowBox[{
         RowBox[{"list", "=", "plist"}], ",", 
         RowBox[{"num", "=", "pnum"}], ",", 
         RowBox[{"NumericType", "=", "pNumericType"}]}], "}"}], ",", 
       "\[IndentingNewLine]", 
       RowBox[{
        RowBox[{"startindex", "=", "1"}], ";", " ", 
        RowBox[{"(*", 
         RowBox[{
         "determine", " ", "which", " ", "parameters", " ", "are", " ", 
          "randomised"}], "*)"}], "\[IndentingNewLine]", 
        RowBox[{"endindex", "=", 
         RowBox[{"Length", "[", "list", "]"}]}], ";", "\[IndentingNewLine]", 
        RowBox[{"Table", "[", 
         RowBox[{
          RowBox[{
           RowBox[{"list", "[", 
            RowBox[{"[", 
             RowBox[{"All", ",", "1"}], "]"}], "]"}], "[", 
           RowBox[{"[", "i", "]"}], "]"}], ",", 
          RowBox[{"{", 
           RowBox[{"i", ",", "startindex", ",", "endindex"}], "}"}]}], "]"}], 
        ";", "\[IndentingNewLine]", "\[IndentingNewLine]", 
        RowBox[{"(*", "Uniform", "*)"}], "\[IndentingNewLine]", 
        RowBox[{"RanNums", "=", 
         RowBox[{"Transpose", "[", 
          RowBox[{"Table", "[", 
           RowBox[{
            RowBox[{"Table", "[", 
             RowBox[{
              RowBox[{"If", "[", 
               RowBox[{
                RowBox[{"NumericType", "[", 
                 RowBox[{"[", "i", "]"}], "]"}], ",", 
                RowBox[{"Random", "[", 
                 RowBox[{"Integer", ",", 
                  RowBox[{
                   RowBox[{"list", "[", 
                    RowBox[{"[", 
                    RowBox[{"All", ",", "2"}], "]"}], "]"}], "[", 
                   RowBox[{"[", "i", "]"}], "]"}]}], "]"}], ",", 
                RowBox[{"Random", "[", 
                 RowBox[{"Real", ",", 
                  RowBox[{
                   RowBox[{"list", "[", 
                    RowBox[{"[", 
                    RowBox[{"All", ",", "2"}], "]"}], "]"}], "[", 
                   RowBox[{"[", "i", "]"}], "]"}]}], "]"}]}], "]"}], ",", 
              RowBox[{"{", "num", "}"}]}], "]"}], ",", 
            RowBox[{"{", 
             RowBox[{"i", ",", "startindex", ",", "endindex", ",", "1"}], 
             "}"}]}], "]"}], "]"}]}], ";", 
        RowBox[{"(*", 
         RowBox[{
         "Uniform", " ", "with", " ", "Integer", " ", "Hill", " ", 
          "coeeficients"}], "*)"}], "\[IndentingNewLine]", 
        RowBox[{"Print", "[", 
         RowBox[{"\"\<Number of Ransom Sets: \>\"", ",", "num"}], "]"}], ";", 
        "\[IndentingNewLine]", 
        RowBox[{"Ransets", "=", 
         RowBox[{"Table", "[", 
          RowBox[{
           RowBox[{"Table", "[", 
            RowBox[{
             RowBox[{
              RowBox[{
               RowBox[{"list", "[", 
                RowBox[{"[", 
                 RowBox[{"All", ",", "1"}], "]"}], "]"}], "[", 
               RowBox[{"[", "i", "]"}], "]"}], "\[Rule]", 
              RowBox[{"RanNums", "[", 
               RowBox[{"[", 
                RowBox[{"j", ",", 
                 RowBox[{"i", "-", "startindex", "+", "1"}]}], "]"}], "]"}]}],
              ",", 
             RowBox[{"{", 
              RowBox[{"i", ",", "startindex", ",", "endindex", ",", "1"}], 
              "}"}]}], "]"}], ",", 
           RowBox[{"{", 
            RowBox[{"j", ",", "1", ",", "num"}], "}"}]}], "]"}]}]}]}], 
      "\[IndentingNewLine]", "]"}]}], ";"}], "\[IndentingNewLine]", 
   "\[IndentingNewLine]", 
   RowBox[{
    RowBox[{
     RowBox[{"GenerateRanSetsLog", "[", 
      RowBox[{"plist_", ",", "pnum_", ",", "pNumericType_"}], "]"}], ":=", 
     RowBox[{"Module", "[", 
      RowBox[{
       RowBox[{"{", 
        RowBox[{
         RowBox[{"list", "=", "plist"}], ",", 
         RowBox[{"num", "=", "pnum"}], ",", 
         RowBox[{"NumericType", "=", "pNumericType"}]}], "}"}], ",", 
       "\[IndentingNewLine]", 
       RowBox[{
        RowBox[{"startindex", "=", "1"}], ";", " ", 
        RowBox[{"(*", 
         RowBox[{
         "determine", " ", "which", " ", "parameters", " ", "are", " ", 
          "randomised"}], "*)"}], "\[IndentingNewLine]", 
        RowBox[{"endindex", "=", 
         RowBox[{"Length", "[", "list", "]"}]}], ";", "\[IndentingNewLine]", 
        RowBox[{"Table", "[", 
         RowBox[{
          RowBox[{
           RowBox[{"list", "[", 
            RowBox[{"[", 
             RowBox[{"All", ",", "1"}], "]"}], "]"}], "[", 
           RowBox[{"[", "i", "]"}], "]"}], ",", 
          RowBox[{"{", 
           RowBox[{"i", ",", "startindex", ",", "endindex"}], "}"}]}], "]"}], 
        ";", "\[IndentingNewLine]", "\[IndentingNewLine]", 
        RowBox[{"(*", 
         RowBox[{"Log", "-", "Uniform"}], "*)"}], "\[IndentingNewLine]", 
        RowBox[{"RanNums", "=", 
         RowBox[{"Transpose", "[", 
          RowBox[{"Table", "[", 
           RowBox[{
            RowBox[{"Table", "[", 
             RowBox[{
              RowBox[{"If", "[", 
               RowBox[{
                RowBox[{"NumericType", "[", 
                 RowBox[{"[", "i", "]"}], "]"}], ",", 
                RowBox[{"Exp", "[", 
                 RowBox[{"Random", "[", 
                  RowBox[{"Integer", ",", 
                   RowBox[{"Log", "[", 
                    RowBox[{
                    RowBox[{"list", "[", 
                    RowBox[{"[", 
                    RowBox[{"All", ",", "2"}], "]"}], "]"}], "[", 
                    RowBox[{"[", "i", "]"}], "]"}], "]"}]}], "]"}], "]"}], 
                ",", 
                RowBox[{"Exp", "[", 
                 RowBox[{"Random", "[", 
                  RowBox[{"Real", ",", 
                   RowBox[{"Log", "[", 
                    RowBox[{
                    RowBox[{"list", "[", 
                    RowBox[{"[", 
                    RowBox[{"All", ",", "2"}], "]"}], "]"}], "[", 
                    RowBox[{"[", "i", "]"}], "]"}], "]"}]}], "]"}], "]"}]}], 
               "]"}], ",", 
              RowBox[{"{", "num", "}"}]}], "]"}], ",", 
            RowBox[{"{", 
             RowBox[{"i", ",", "startindex", ",", "endindex", ",", "1"}], 
             "}"}]}], "]"}], "]"}]}], ";", "\[IndentingNewLine]", 
        "\[IndentingNewLine]", 
        RowBox[{"Print", "[", 
         RowBox[{"\"\<Number of Ransom Sets: \>\"", ",", "num"}], "]"}], ";", 
        "\[IndentingNewLine]", 
        RowBox[{"Ransets", "=", 
         RowBox[{"Table", "[", 
          RowBox[{
           RowBox[{"Table", "[", 
            RowBox[{
             RowBox[{
              RowBox[{
               RowBox[{"list", "[", 
                RowBox[{"[", 
                 RowBox[{"All", ",", "1"}], "]"}], "]"}], "[", 
               RowBox[{"[", "i", "]"}], "]"}], "\[Rule]", 
              RowBox[{"RanNums", "[", 
               RowBox[{"[", 
                RowBox[{"j", ",", 
                 RowBox[{"i", "-", "startindex", "+", "1"}]}], "]"}], "]"}]}],
              ",", 
             RowBox[{"{", 
              RowBox[{"i", ",", "startindex", ",", "endindex", ",", "1"}], 
              "}"}]}], "]"}], ",", 
           RowBox[{"{", 
            RowBox[{"j", ",", "1", ",", "num"}], "}"}]}], "]"}]}]}]}], 
      "\[IndentingNewLine]", "]"}]}], ";"}], "\[IndentingNewLine]", 
   "\[IndentingNewLine]", "\[IndentingNewLine]", 
   RowBox[{
    RowBox[{
     RowBox[{"GenerateRanSets2", "[", 
      RowBox[{"plist_", ",", "pnum_", ",", "pNumericType_", ",", "pflag_"}], 
      "]"}], ":=", 
     RowBox[{"Module", "[", 
      RowBox[{
       RowBox[{"{", 
        RowBox[{
         RowBox[{"list", "=", "plist"}], ",", 
         RowBox[{"num", "=", "pnum"}], ",", 
         RowBox[{"NumericType", "=", "pNumericType"}], ",", 
         RowBox[{"flag", "=", "pflag"}]}], "}"}], ",", "\[IndentingNewLine]", 
       
       RowBox[{
        RowBox[{"startindex", "=", "1"}], ";", " ", 
        RowBox[{"(*", 
         RowBox[{
         "determine", " ", "which", " ", "parameters", " ", "are", " ", 
          "randomised"}], "*)"}], "\[IndentingNewLine]", 
        RowBox[{"endindex", "=", 
         RowBox[{"Length", "[", "list", "]"}]}], ";", "\[IndentingNewLine]", 
        RowBox[{"Table", "[", 
         RowBox[{
          RowBox[{
           RowBox[{"list", "[", 
            RowBox[{"[", 
             RowBox[{"All", ",", "1"}], "]"}], "]"}], "[", 
           RowBox[{"[", "i", "]"}], "]"}], ",", 
          RowBox[{"{", 
           RowBox[{"i", ",", "startindex", ",", "endindex"}], "}"}]}], "]"}], 
        ";", "\[IndentingNewLine]", "\[IndentingNewLine]", 
        RowBox[{"RanNums", "=", 
         RowBox[{"Transpose", "[", 
          RowBox[{"Table", "[", 
           RowBox[{
            RowBox[{"Table", "[", "\[IndentingNewLine]", 
             RowBox[{
              RowBox[{"If", "[", 
               RowBox[{
                RowBox[{"NumericType", "[", 
                 RowBox[{"[", "i", "]"}], "]"}], ",", "\[IndentingNewLine]", 
                RowBox[{"If", "[", 
                 RowBox[{
                  RowBox[{"flag", "[", 
                   RowBox[{"[", "i", "]"}], "]"}], ",", "\[IndentingNewLine]", 
                  RowBox[{
                   RowBox[{
                    RowBox[{"list", "[", 
                    RowBox[{"[", 
                    RowBox[{"All", ",", "2"}], "]"}], "]"}], "[", 
                    RowBox[{"[", "i", "]"}], "]"}], "[", 
                   RowBox[{"[", 
                    RowBox[{"Random", "[", 
                    RowBox[{"Integer", ",", 
                    RowBox[{"{", 
                    RowBox[{"1", ",", 
                    RowBox[{"Length", "[", 
                    RowBox[{
                    RowBox[{"list", "[", 
                    RowBox[{"[", 
                    RowBox[{"All", ",", "2"}], "]"}], "]"}], "[", 
                    RowBox[{"[", "i", "]"}], "]"}], "]"}]}], "}"}]}], "]"}], 
                    "]"}], "]"}], ",", 
                  RowBox[{"Random", "[", 
                   RowBox[{"Integer", ",", 
                    RowBox[{
                    RowBox[{"list", "[", 
                    RowBox[{"[", 
                    RowBox[{"All", ",", "2"}], "]"}], "]"}], "[", 
                    RowBox[{"[", "i", "]"}], "]"}]}], "]"}]}], "]"}], ",", 
                "\[IndentingNewLine]", "\[IndentingNewLine]", 
                RowBox[{"If", "[", 
                 RowBox[{
                  RowBox[{"flag", "[", 
                   RowBox[{"[", "i", "]"}], "]"}], ",", "\[IndentingNewLine]", 
                  RowBox[{
                   RowBox[{
                    RowBox[{"list", "[", 
                    RowBox[{"[", 
                    RowBox[{"All", ",", "2"}], "]"}], "]"}], "[", 
                    RowBox[{"[", "i", "]"}], "]"}], "[", 
                   RowBox[{"[", 
                    RowBox[{"Random", "[", 
                    RowBox[{"Integer", ",", 
                    RowBox[{"{", 
                    RowBox[{"1", ",", 
                    RowBox[{"Length", "[", 
                    RowBox[{
                    RowBox[{"list", "[", 
                    RowBox[{"[", 
                    RowBox[{"All", ",", "2"}], "]"}], "]"}], "[", 
                    RowBox[{"[", "i", "]"}], "]"}], "]"}]}], "}"}]}], "]"}], 
                    "]"}], "]"}], ",", 
                  RowBox[{"Random", "[", 
                   RowBox[{"Real", ",", 
                    RowBox[{
                    RowBox[{"list", "[", 
                    RowBox[{"[", 
                    RowBox[{"All", ",", "2"}], "]"}], "]"}], "[", 
                    RowBox[{"[", "i", "]"}], "]"}]}], "]"}]}], "]"}]}], 
               "\[IndentingNewLine]", "\[IndentingNewLine]", "]"}], ",", 
              RowBox[{"{", "num", "}"}]}], "]"}], ",", 
            RowBox[{"{", 
             RowBox[{"i", ",", "startindex", ",", "endindex", ",", "1"}], 
             "}"}]}], "]"}], "]"}]}], ";", 
        RowBox[{"(*", 
         RowBox[{
         "Uniform", " ", "with", " ", "Integer", " ", "Hill", " ", 
          "coeeficients"}], "*)"}], "\[IndentingNewLine]", 
        RowBox[{"Print", "[", 
         RowBox[{"\"\<Number of Ransom Sets: \>\"", ",", "num"}], "]"}], ";", 
        "\[IndentingNewLine]", 
        RowBox[{"Ransets", "=", 
         RowBox[{"Table", "[", 
          RowBox[{
           RowBox[{"Table", "[", 
            RowBox[{
             RowBox[{
              RowBox[{
               RowBox[{"list", "[", 
                RowBox[{"[", 
                 RowBox[{"All", ",", "1"}], "]"}], "]"}], "[", 
               RowBox[{"[", "i", "]"}], "]"}], "\[Rule]", 
              RowBox[{"RanNums", "[", 
               RowBox[{"[", 
                RowBox[{"j", ",", 
                 RowBox[{"i", "-", "startindex", "+", "1"}]}], "]"}], "]"}]}],
              ",", 
             RowBox[{"{", 
              RowBox[{"i", ",", "startindex", ",", "endindex", ",", "1"}], 
              "}"}]}], "]"}], ",", 
           RowBox[{"{", 
            RowBox[{"j", ",", "1", ",", "num"}], "}"}]}], "]"}]}]}]}], 
      "\[IndentingNewLine]", "]"}]}], ";"}], 
   "\[IndentingNewLine]"}]}]], "Input",
 CellChangeTimes->{{3.5528093108992634`*^9, 3.5528094729505324`*^9}, {
   3.5528096449383698`*^9, 3.5528096505876927`*^9}, {3.552809695231246*^9, 
   3.5528097446630735`*^9}, {3.5528097914337487`*^9, 3.552809802960408*^9}, {
   3.55280995894133*^9, 3.552809965718717*^9}, {3.5528100023738136`*^9, 
   3.5528101149622536`*^9}, {3.552810147489114*^9, 3.552810183560177*^9}, {
   3.55281024794686*^9, 3.5528104339474983`*^9}, {3.5528222669228573`*^9, 
   3.5528222793005652`*^9}, {3.5528225421025963`*^9, 3.552822572788352*^9}, {
   3.5528271437337947`*^9, 3.552827147657019*^9}, {3.552827187112276*^9, 
   3.5528272077144547`*^9}, {3.552827280821636*^9, 3.5528273285463657`*^9}, {
   3.552827584482004*^9, 3.552827622542181*^9}, {3.55282773564165*^9, 
   3.5528277393058596`*^9}, {3.5528277781510816`*^9, 3.552827814164141*^9}, 
   3.5528278542064314`*^9, {3.5528279041762896`*^9, 3.552827933585972*^9}, {
   3.552827974759327*^9, 3.5528279925833464`*^9}, {3.5528283587142878`*^9, 
   3.5528283718720407`*^9}, {3.55298482286224*^9, 3.5529848355099635`*^9}, {
   3.552984868907874*^9, 3.552984902256781*^9}, {3.5529849962381563`*^9, 
   3.5529850179023957`*^9}, 3.553028346421937*^9, {3.553028521022285*^9, 
   3.553028534100594*^9}, {3.553028582503743*^9, 3.553028624423427*^9}, {
   3.553028692071604*^9, 3.553028747520349*^9}, {3.553060986921067*^9, 
   3.553060992253531*^9}, {3.5530633305314827`*^9, 3.553063342049541*^9}, {
   3.553063373425549*^9, 3.553063471775442*^9}, {3.553063541437426*^9, 
   3.553063566336144*^9}, {3.553063783819066*^9, 3.5530638113761053`*^9}, {
   3.5531070585776453`*^9, 3.553107076200489*^9}, {3.553156221911952*^9, 
   3.5531562529114857`*^9}, {3.553175925581361*^9, 3.553175926047276*^9}, {
   3.553177130914907*^9, 3.55317713361408*^9}, {3.562240823153612*^9, 
   3.562240824897263*^9}, {3.562240875111586*^9, 3.562240882743423*^9}, 
   3.562260811366694*^9, {3.587280723600048*^9, 3.5872807926589985`*^9}, {
   3.587280867497279*^9, 3.5872808709494762`*^9}, {3.587290798393294*^9, 
   3.5872908037756014`*^9}, {3.587290861003875*^9, 3.5872909220453663`*^9}, {
   3.599480577379229*^9, 3.599480586367841*^9}, {3.638087014943634*^9, 
   3.638087041053707*^9}}],

Cell[BoxData[
 RowBox[{"(*", 
  RowBox[{"Latin", " ", "Hypercube", " ", "Sampling"}], "*)"}]], "Input",
 CellChangeTimes->{{3.59948059724648*^9, 3.599480603541256*^9}}],

Cell[BoxData[{
 RowBox[{
  RowBox[{
   RowBox[{
    RowBox[{"LHSoneVar", "[", 
     RowBox[{"range_", ",", "n_"}], "]"}], ":=", 
    RowBox[{"Module", "[", 
     RowBox[{
      RowBox[{"{", 
       RowBox[{
        RowBox[{"Range1", "=", "range"}], ",", 
        RowBox[{"num", "=", "n"}]}], "}"}], ",", "\[IndentingNewLine]", 
      "\[IndentingNewLine]", 
      RowBox[{
       RowBox[{"segmentSize", "=", 
        RowBox[{"1", "/", "num"}]}], ";", "\[IndentingNewLine]", 
       RowBox[{
        RowBox[{"{", 
         RowBox[{"VarMin", ",", "VarMax"}], "}"}], "=", "Range1"}], ";", 
       "\[IndentingNewLine]", "\[IndentingNewLine]", 
       RowBox[{"pointValue", "=", 
        RowBox[{"{", "}"}]}], ";", "\[IndentingNewLine]", 
       RowBox[{"Do", "[", "\[IndentingNewLine]", 
        RowBox[{
         RowBox[{
          RowBox[{"segmentMin", "=", 
           RowBox[{"i", "*", "segmentSize"}]}], ";", "\[IndentingNewLine]", 
          RowBox[{"segmentMax", "=", 
           RowBox[{
            RowBox[{"(", 
             RowBox[{"i", "+", "1"}], ")"}], "*", "segmentSize"}]}], ";", 
          "\[IndentingNewLine]", 
          RowBox[{"point", "=", 
           RowBox[{"segmentMin", "+", 
            RowBox[{
             RowBox[{"RandomReal", "[", "]"}], "*", "segmentSize"}]}]}], ";", 
          "\[IndentingNewLine]", 
          RowBox[{"pointValue", "=", 
           RowBox[{"Append", "[", 
            RowBox[{"pointValue", ",", 
             RowBox[{
              RowBox[{"(", 
               RowBox[{"point", "*", 
                RowBox[{"(", 
                 RowBox[{"VarMax", "-", "VarMin"}], ")"}]}], ")"}], "+", 
              "VarMin"}]}], "]"}]}]}], ",", "\[IndentingNewLine]", 
         "\[IndentingNewLine]", 
         RowBox[{"{", 
          RowBox[{"i", ",", "0", ",", 
           RowBox[{"num", "-", "1"}]}], "}"}]}], "\[IndentingNewLine]", "]"}],
        ";", "\[IndentingNewLine]", "\[IndentingNewLine]", "pointValue"}]}], 
     "\[IndentingNewLine]", "]"}]}], ";"}], 
  "\[IndentingNewLine]"}], "\[IndentingNewLine]", 
 RowBox[{
  RowBox[{
   RowBox[{
    RowBox[{"LHSmultiVar", "[", 
     RowBox[{"range_", ",", "n_"}], "]"}], ":=", 
    RowBox[{"Module", "[", 
     RowBox[{
      RowBox[{"{", 
       RowBox[{
        RowBox[{"Range", "=", "range"}], ",", 
        RowBox[{"num", "=", "n"}], ",", "numvar", ",", "pointValue", ",", 
        "tableValue"}], "}"}], ",", "\[IndentingNewLine]", 
      "\[IndentingNewLine]", 
      RowBox[{
       RowBox[{"numvar", "=", 
        RowBox[{"Length", "[", "Range", "]"}]}], ";", "\[IndentingNewLine]", 
       RowBox[{"segmentSize", "=", 
        RowBox[{"1", "/", "num"}]}], ";", "\[IndentingNewLine]", 
       RowBox[{"tableValue", "=", 
        RowBox[{"{", "}"}]}], ";", "\[IndentingNewLine]", 
       "\[IndentingNewLine]", 
       RowBox[{"Do", "[", "\[IndentingNewLine]", 
        RowBox[{
         RowBox[{
          RowBox[{
           RowBox[{"{", 
            RowBox[{"VarMin", ",", "VarMax"}], "}"}], "=", 
           RowBox[{"Range", "[", 
            RowBox[{"[", "j", "]"}], "]"}]}], ";", "\[IndentingNewLine]", 
          RowBox[{"pointValue", "=", 
           RowBox[{"{", "}"}]}], ";", "\[IndentingNewLine]", 
          RowBox[{"Do", "[", "\[IndentingNewLine]", 
           RowBox[{
            RowBox[{
             RowBox[{"segmentMin", "=", 
              RowBox[{"i", "*", "segmentSize"}]}], ";", "\[IndentingNewLine]", 
             RowBox[{"segmentMax", "=", 
              RowBox[{
               RowBox[{"(", 
                RowBox[{"i", "+", "1"}], ")"}], "*", "segmentSize"}]}], ";", 
             "\[IndentingNewLine]", 
             RowBox[{"point", "=", 
              RowBox[{"segmentMin", "+", 
               RowBox[{
                RowBox[{"RandomReal", "[", "]"}], "*", "segmentSize"}]}]}], 
             ";", "\[IndentingNewLine]", 
             RowBox[{"pointValue", "=", 
              RowBox[{"Append", "[", 
               RowBox[{"pointValue", ",", 
                RowBox[{
                 RowBox[{"(", 
                  RowBox[{"point", "*", 
                   RowBox[{"(", 
                    RowBox[{"VarMax", "-", "VarMin"}], ")"}]}], ")"}], "+", 
                 "VarMin"}]}], "]"}]}]}], ",", "\[IndentingNewLine]", 
            RowBox[{"{", 
             RowBox[{"i", ",", "0", ",", 
              RowBox[{"num", "-", "1"}]}], "}"}]}], "\[IndentingNewLine]", 
           "]"}], ";", "\[IndentingNewLine]", "\[IndentingNewLine]", 
          RowBox[{"tableValue", "=", 
           RowBox[{"Append", "[", 
            RowBox[{"tableValue", ",", "pointValue"}], "]"}]}]}], ",", 
         "\[IndentingNewLine]", 
         RowBox[{"{", 
          RowBox[{"j", ",", "1", ",", "numvar"}], "}"}]}], 
        "\[IndentingNewLine]", "]"}], ";", "\[IndentingNewLine]", 
       "tableValue"}]}], "\[IndentingNewLine]", "]"}]}], ";"}], 
  "\[IndentingNewLine]"}], "\[IndentingNewLine]", 
 RowBox[{
  RowBox[{
   RowBox[{
    RowBox[{"LHSmultiVarSet", "[", 
     RowBox[{"range_", ",", "n_", ",", "numset_"}], "]"}], ":=", 
    RowBox[{"Module", "[", 
     RowBox[{
      RowBox[{"{", 
       RowBox[{
        RowBox[{"Range", "=", "range"}], ",", 
        RowBox[{"num", "=", "n"}], ",", 
        RowBox[{"set", "=", "numset"}], ",", "D1", ",", "D2"}], "}"}], ",", 
      "\[IndentingNewLine]", 
      RowBox[{
       RowBox[{"D1", "=", 
        RowBox[{"LHSmultiVar", "[", 
         RowBox[{"Range", ",", "n"}], "]"}]}], ";", "\[IndentingNewLine]", 
       RowBox[{"D2", "=", 
        RowBox[{"Table", "[", 
         RowBox[{
          RowBox[{"Table", "[", 
           RowBox[{
            RowBox[{"D1", "[", 
             RowBox[{"[", 
              RowBox[{"i", ",", 
               RowBox[{"RandomInteger", "[", 
                RowBox[{"{", 
                 RowBox[{"1", ",", "num"}], "}"}], "]"}]}], "]"}], "]"}], ",", 
            RowBox[{"{", 
             RowBox[{"i", ",", "1", ",", 
              RowBox[{"Length", "[", "D1", "]"}]}], "}"}]}], "]"}], ",", 
          RowBox[{"{", "set", "}"}]}], "]"}]}]}]}], "\[IndentingNewLine]", 
     "]"}]}], ";"}], "\[IndentingNewLine]", "\[IndentingNewLine]", 
  RowBox[{"(*", 
   RowBox[{"All", " ", "permutation", " ", "sets"}], 
   "*)"}]}], "\[IndentingNewLine]", 
 RowBox[{
  RowBox[{
   RowBox[{
    RowBox[{"LHSmultiVarSetExhaustive", "[", 
     RowBox[{"range_", ",", "n_"}], "]"}], ":=", 
    RowBox[{"Module", "[", 
     RowBox[{
      RowBox[{"{", 
       RowBox[{
        RowBox[{"r", "=", "range"}], ",", 
        RowBox[{"num", "=", "n"}], ",", "D1", ",", "D2", ",", "Permutation"}],
        "}"}], ",", "\[IndentingNewLine]", 
      RowBox[{
       RowBox[{"D1", "=", 
        RowBox[{"LHSmultiVar", "[", 
         RowBox[{"r", ",", "num"}], "]"}]}], ";", "\[IndentingNewLine]", 
       RowBox[{"Permutation", "=", 
        RowBox[{"Tuples", "[", 
         RowBox[{
          RowBox[{"Range", "[", "num", "]"}], ",", 
          RowBox[{"Length", "[", "r", "]"}]}], "]"}]}], ";", 
       "\[IndentingNewLine]", 
       RowBox[{"D2", "=", 
        RowBox[{"Map", "[", 
         RowBox[{
          RowBox[{
           RowBox[{"Table", "[", 
            RowBox[{
             RowBox[{"D1", "[", 
              RowBox[{"[", 
               RowBox[{"i", ",", 
                RowBox[{"#", "[", 
                 RowBox[{"[", "i", "]"}], "]"}]}], "]"}], "]"}], ",", 
             RowBox[{"{", 
              RowBox[{"i", ",", 
               RowBox[{"Length", "[", "r", "]"}]}], "}"}]}], "]"}], "&"}], 
          ",", "Permutation"}], "]"}]}]}]}], "\[IndentingNewLine]", "]"}]}], 
   ";"}], "\[IndentingNewLine]", "\[IndentingNewLine]", 
  RowBox[{"(*", 
   RowBox[{
    RowBox[{
    "no", " ", "interger", " ", "values", " ", "are", " ", "considered", " ", 
     "in", " ", "this", " ", "function"}], " ", "-", " ", 
    RowBox[{
     RowBox[{"i", ".", "e"}], " ", "no", " ", "NumericType"}]}], 
   "*)"}]}], "\[IndentingNewLine]", 
 RowBox[{
  RowBox[{
   RowBox[{
    RowBox[{"LHSGenerateRanSets", "[", 
     RowBox[{"plist_", ",", "segmentnum_", ",", "pset_"}], "]"}], ":=", 
    RowBox[{"Module", "[", 
     RowBox[{
      RowBox[{"{", 
       RowBox[{
        RowBox[{"list", "=", "plist"}], ",", 
        RowBox[{"num", "=", "segmentnum"}], ",", 
        RowBox[{"set", "=", "pset"}]}], "}"}], ",", "\[IndentingNewLine]", 
      RowBox[{
       RowBox[{"startindex", "=", "1"}], ";", " ", 
       RowBox[{"(*", 
        RowBox[{
        "determine", " ", "which", " ", "parameters", " ", "are", " ", 
         "randomised"}], "*)"}], "\[IndentingNewLine]", 
       RowBox[{"endindex", "=", 
        RowBox[{"Length", "[", "list", "]"}]}], ";", "\[IndentingNewLine]", 
       "\[IndentingNewLine]", 
       RowBox[{"D1", "=", 
        RowBox[{"LHSmultiVarSet", "[", 
         RowBox[{
          RowBox[{"list", "[", 
           RowBox[{"[", 
            RowBox[{"All", ",", "2"}], "]"}], "]"}], ",", "num", ",", "set"}],
          "]"}]}], ";", "\[IndentingNewLine]", "\[IndentingNewLine]", 
       RowBox[{"Print", "[", 
        RowBox[{"\"\<Number of Ransom Sets: \>\"", ",", "set"}], "]"}], ";", 
       "\[IndentingNewLine]", 
       RowBox[{"Ransets", "=", 
        RowBox[{"Table", "[", 
         RowBox[{
          RowBox[{"Table", "[", 
           RowBox[{
            RowBox[{
             RowBox[{
              RowBox[{"list", "[", 
               RowBox[{"[", 
                RowBox[{"All", ",", "1"}], "]"}], "]"}], "[", 
              RowBox[{"[", "i", "]"}], "]"}], "\[Rule]", 
             RowBox[{"D1", "[", 
              RowBox[{"[", 
               RowBox[{"j", ",", "i"}], "]"}], "]"}]}], ",", 
            RowBox[{"{", 
             RowBox[{"i", ",", "startindex", ",", "endindex", ",", "1"}], 
             "}"}]}], "]"}], ",", 
          RowBox[{"{", 
           RowBox[{"j", ",", "1", ",", "set"}], "}"}]}], "]"}]}]}]}], 
     "\[IndentingNewLine]", "]"}]}], ";"}], 
  "\[IndentingNewLine]"}], "\[IndentingNewLine]", 
 RowBox[{
  RowBox[{
   RowBox[{"LHSGenerateRanSetsExhautive", "[", 
    RowBox[{"plist_", ",", "segmentnum_"}], "]"}], ":=", 
   RowBox[{"Module", "[", 
    RowBox[{
     RowBox[{"{", 
      RowBox[{
       RowBox[{"list", "=", "plist"}], ",", 
       RowBox[{"num", "=", "segmentnum"}], ",", "set"}], "}"}], ",", 
     "\[IndentingNewLine]", 
     RowBox[{
      RowBox[{"startindex", "=", "1"}], ";", " ", 
      RowBox[{"(*", 
       RowBox[{
       "determine", " ", "which", " ", "parameters", " ", "are", " ", 
        "randomised"}], "*)"}], "\[IndentingNewLine]", 
      RowBox[{"endindex", "=", 
       RowBox[{"Length", "[", "list", "]"}]}], ";", "\[IndentingNewLine]", 
      "\[IndentingNewLine]", 
      RowBox[{"D1", "=", 
       RowBox[{"LHSmultiVarSetExhaustive", "[", 
        RowBox[{
         RowBox[{"list", "[", 
          RowBox[{"[", 
           RowBox[{"All", ",", "2"}], "]"}], "]"}], ",", "num"}], "]"}]}], 
      ";", "\[IndentingNewLine]", 
      RowBox[{"set", "=", 
       RowBox[{"num", "^", 
        RowBox[{"Length", "[", "list", "]"}]}]}], ";", "\[IndentingNewLine]", 
      "\[IndentingNewLine]", 
      RowBox[{"(*", 
       RowBox[{
        RowBox[{"Print", "[", 
         RowBox[{"\"\<Number of Ransom Sets: \>\"", ",", "set"}], "]"}], 
        ";"}], "*)"}], "\[IndentingNewLine]", 
      RowBox[{"Ransets", "=", 
       RowBox[{"Table", "[", 
        RowBox[{
         RowBox[{"Table", "[", 
          RowBox[{
           RowBox[{
            RowBox[{
             RowBox[{"list", "[", 
              RowBox[{"[", 
               RowBox[{"All", ",", "1"}], "]"}], "]"}], "[", 
             RowBox[{"[", "i", "]"}], "]"}], "\[Rule]", 
            RowBox[{"D1", "[", 
             RowBox[{"[", 
              RowBox[{"j", ",", "i"}], "]"}], "]"}]}], ",", 
           RowBox[{"{", 
            RowBox[{"i", ",", "startindex", ",", "endindex", ",", "1"}], 
            "}"}]}], "]"}], ",", 
         RowBox[{"{", 
          RowBox[{"j", ",", "1", ",", "set"}], "}"}]}], "]"}]}]}]}], 
    "\[IndentingNewLine]", "]"}]}], ";"}]}], "Input",
 CellChangeTimes->{{3.599483024287765*^9, 3.599483036122983*^9}, {
   3.5994830723423643`*^9, 3.599483102532526*^9}, {3.5994836505041647`*^9, 
   3.59948366541846*^9}, {3.599486671154715*^9, 3.5994867729027653`*^9}, 
   3.599491695531335*^9, 3.599492198580961*^9, {3.599492851211043*^9, 
   3.599492872830471*^9}, 3.638087074839427*^9}]
}, Closed]],

Cell[CellGroupData[{

Cell["\<\
Functions for PC plotting to generate MD plots\
\>", "Subsection",
 CellChangeTimes->{{3.638087197312107*^9, 3.638087200135931*^9}, {
  3.6380873447170887`*^9, 3.638087359038204*^9}}],

Cell[CellGroupData[{

Cell["PCPlot", "Subsubsection",
 CellChangeTimes->{{3.5872807315535035`*^9, 3.5872807336006203`*^9}}],

Cell[BoxData[
 RowBox[{
  RowBox[{
   RowBox[{"PCPlot", "[", 
    RowBox[{
    "pR_", ",", "pDisplayPara_", ",", "pDisplayPara1_", ",", "pXLabel2_", ",",
      "plist_", ",", "psz_", ",", "pasp_", ",", "pfz_", ",", "flag_"}], "]"}],
    ":=", 
   RowBox[{"Module", "[", 
    RowBox[{
     RowBox[{"{", 
      RowBox[{
       RowBox[{"R", "=", "pR"}], ",", 
       RowBox[{"DisplayPara", "=", "pDisplayPara"}], ",", 
       RowBox[{"DisplayPara1", "=", "pDisplayPara1"}], ",", 
       RowBox[{"XLabel2", "=", "pXLabel2"}], ",", 
       RowBox[{"list", "=", "plist"}], ",", 
       RowBox[{"sz", "=", "psz"}], ",", 
       RowBox[{"asp", "=", "pasp"}], ",", 
       RowBox[{"fz", "=", "pfz"}], ",", 
       RowBox[{"fl", "=", "flag"}]}], "}"}], ",", "\[IndentingNewLine]", 
     RowBox[{"(*", 
      RowBox[{
       RowBox[{"Print", "[", 
        RowBox[{"\"\<Type of dynamics from this set = \>\"", ",", 
         RowBox[{
          RowBox[{"R", "[", 
           RowBox[{"[", 
            RowBox[{"All", ",", "1"}], "]"}], "]"}], "//", "Union"}]}], "]"}],
        ";"}], "*)"}], "\[IndentingNewLine]", 
     RowBox[{
      RowBox[{"ParaNames", "=", 
       RowBox[{"list", "[", 
        RowBox[{"[", 
         RowBox[{"All", ",", "1"}], "]"}], "]"}]}], ";", 
      "\[IndentingNewLine]", 
      RowBox[{"Index", "=", 
       RowBox[{"Map", "[", 
        RowBox[{
         RowBox[{
          RowBox[{
           RowBox[{"Position", "[", 
            RowBox[{"ParaNames", ",", "#"}], "]"}], "[", 
           RowBox[{"[", 
            RowBox[{"1", ",", "1"}], "]"}], "]"}], "&"}], ",", 
         "DisplayPara"}], "]"}]}], ";", " ", 
      RowBox[{"(*", 
       RowBox[{
       "find", " ", "index", " ", "of", " ", "these", " ", "para", " ", "in", 
        " ", "paraset1"}], "*)"}], "\[IndentingNewLine]", 
      RowBox[{"Xlabel", "=", 
       RowBox[{"Table", "[", 
        RowBox[{
         RowBox[{"{", 
          RowBox[{"i", ",", 
           RowBox[{"DisplayPara1", "[", 
            RowBox[{"[", "i", "]"}], "]"}]}], "}"}], ",", 
         RowBox[{"{", 
          RowBox[{"i", ",", "1", ",", 
           RowBox[{"Length", "[", "DisplayPara1", "]"}]}], "}"}]}], "]"}]}], 
      ";", 
      RowBox[{"(*", 
       RowBox[{"label", " ", "used", " ", "for", " ", "plotting"}], "*)"}], 
      "\[IndentingNewLine]", 
      RowBox[{"la", "=", 
       RowBox[{"Xlabel", "[", 
        RowBox[{"[", 
         RowBox[{"All", ",", "2"}], "]"}], "]"}]}], ";", 
      "\[IndentingNewLine]", 
      RowBox[{"Labels", "=", 
       RowBox[{"{", 
        RowBox[{
        "\"\<Monostable sets\>\"", ",", "\"\<Oscillation sets\>\"", ",", 
         "\"\<TWO stable SS\>\"", ",", 
         "\"\<ONE stable SS + ONE oscillatory\>\"", ",", 
         "\"\<TWO oscillatory, ONE Oscillatory + ONE Unstable, or TWO \
Unstable (no SS)\>\"", ",", "\"\<BISTABLE (TWO stable + ONE unstable\>\"", 
         ",", "\"\<EXCITABLE (TWO unstable + ONE stable)\>\""}], "}"}]}], ";",
       "\[IndentingNewLine]", "\[IndentingNewLine]", 
      RowBox[{"fz", "=", "18"}], ";", "\[IndentingNewLine]", 
      StyleBox[
       RowBox[{"(*", 
        RowBox[{"NORMAL", " ", "SCALE"}], "*)"}],
       Background->RGBColor[1, 1, 0]], "\[IndentingNewLine]", 
      RowBox[{"type", "=", "6"}], ";", " ", 
      RowBox[{"(*", " ", 
       RowBox[{
        RowBox[{"1", "=", "MONOSTABLE"}], ",", " ", 
        RowBox[{"2", "=", "OSCILLATION"}], ",", 
        RowBox[{"6", "=", "BISTABLE"}]}], "*)"}], "\[IndentingNewLine]", 
      RowBox[{"S", "=", 
       RowBox[{"Subset", "[", 
        RowBox[{"R", ",", "1", ",", "type"}], "]"}]}], ";", 
      RowBox[{"(*", 
       RowBox[{"choose", " ", "type", " ", "sets"}], "*)"}], 
      "\[IndentingNewLine]", 
      RowBox[{"lS", "=", 
       RowBox[{"Length", "[", "S", "]"}]}], ";", "\[IndentingNewLine]", 
      RowBox[{"(*", 
       RowBox[{
        RowBox[{"Print", "[", 
         RowBox[{
         "\"\<Number of parameter sets with chosen dynamics = \>\"", ",", 
          "lS"}], "]"}], ";"}], "*)"}], "\[IndentingNewLine]", 
      RowBox[{"Vals", "=", 
       RowBox[{"Take", "[", 
        RowBox[{
         RowBox[{"S", "[", 
          RowBox[{"[", 
           RowBox[{"All", ",", 
            RowBox[{"Index", "+", "1"}]}], "]"}], "]"}], ",", 
         RowBox[{"{", 
          RowBox[{"1", ",", "lS"}], "}"}]}], "]"}]}], ";", 
      "\[IndentingNewLine]", 
      RowBox[{"ParaRange", "=", 
       RowBox[{"Table", "[", 
        RowBox[{
         RowBox[{"list", "[", 
          RowBox[{"[", 
           RowBox[{"i", ",", "2"}], "]"}], "]"}], ",", 
         RowBox[{"{", 
          RowBox[{"i", ",", "Index"}], "}"}]}], "]"}]}], 
      RowBox[{"(*", 
       RowBox[{"Plot", " ", "in", " ", "Normal", " ", "mode"}], "*)"}], ";", 
      "\[IndentingNewLine]", 
      RowBox[{"p1", "=", 
       RowBox[{"Show", "[", "\[IndentingNewLine]", 
        RowBox[{
         RowBox[{"{", 
          RowBox[{
           RowBox[{"Table", "[", 
            RowBox[{
             RowBox[{"ListPlot", "[", 
              RowBox[{
               RowBox[{"Vals", "[", 
                RowBox[{"[", "i", "]"}], "]"}], ",", 
               RowBox[{"Joined", "\[Rule]", "True"}], ",", 
               RowBox[{"PlotStyle", "\[Rule]", 
                RowBox[{"{", 
                 RowBox[{"Thick", ",", "Red", ",", 
                  RowBox[{"Opacity", "[", "0.5", "]"}]}], "}"}]}], ",", 
               RowBox[{"AxesOrigin", "\[Rule]", 
                RowBox[{"{", 
                 RowBox[{"0", ",", "0"}], "}"}]}], ",", 
               RowBox[{"(*", 
                RowBox[{
                 RowBox[{"PlotLabel", "\[Rule]", 
                  RowBox[{"Labels", "[", 
                   RowBox[{"[", "type", "]"}], "]"}]}], ","}], "*)"}], 
               RowBox[{"PlotRange", "\[Rule]", 
                RowBox[{"{", 
                 RowBox[{
                  RowBox[{"{", 
                   RowBox[{"0.7", ",", "All"}], "}"}], ",", "All"}], "}"}]}], 
               ",", 
               RowBox[{"AspectRatio", "\[Rule]", "asp"}], ",", 
               "\[IndentingNewLine]", 
               RowBox[{"Frame", "\[Rule]", "True"}], ",", 
               RowBox[{"FrameTicksStyle", "\[Rule]", 
                RowBox[{"Directive", "[", "fz", "]"}]}], ",", 
               RowBox[{"FrameLabel", "\[Rule]", 
                RowBox[{"{", " ", 
                 RowBox[{
                  RowBox[{"StyleForm", "[", 
                   RowBox[{"\"\<Parameters\>\"", ",", 
                    RowBox[{"FontSize", " ", "->", " ", "20"}], ",", 
                    RowBox[{"FontWeight", " ", "->", " ", "\"\<Bold\>\""}]}], 
                   "]"}], ",", " ", 
                  RowBox[{"StyleForm", "[", 
                   RowBox[{"\"\<Parameter Values\>\"", ",", 
                    RowBox[{"FontSize", " ", "->", " ", "20"}], ",", 
                    RowBox[{"FontWeight", " ", "->", " ", "\"\<Bold\>\""}]}], 
                   "]"}]}], "}"}]}], ",", 
               RowBox[{"FrameTicks", "\[Rule]", 
                RowBox[{"{", 
                 RowBox[{
                  RowBox[{"{", 
                   RowBox[{"Automatic", ",", "Automatic"}], "}"}], ",", 
                  RowBox[{"{", 
                   RowBox[{"Xlabel", ",", "XLabel2"}], "}"}]}], "}"}]}]}], 
              "]"}], ",", 
             RowBox[{"{", 
              RowBox[{"i", ",", "1", ",", 
               RowBox[{"Length", "[", "Vals", "]"}]}], "}"}]}], "]"}], ",", 
           "\[IndentingNewLine]", 
           RowBox[{"(*", 
            RowBox[{
            "show", " ", "the", " ", "range", " ", "for", " ", "each", " ", 
             "varied", " ", "parameters"}], "*)"}], "\[IndentingNewLine]", 
           RowBox[{"Show", "[", 
            RowBox[{"Table", "[", 
             RowBox[{
              RowBox[{"Graphics", "[", 
               RowBox[{"{", 
                RowBox[{"Thick", ",", "Blue", ",", 
                 RowBox[{"Line", "[", 
                  RowBox[{"{", 
                   RowBox[{
                    RowBox[{"{", 
                    RowBox[{"i", ",", 
                    RowBox[{"Min", "[", 
                    RowBox[{"ParaRange", "[", 
                    RowBox[{"[", "i", "]"}], "]"}], "]"}]}], "}"}], ",", 
                    RowBox[{"{", 
                    RowBox[{"i", ",", 
                    RowBox[{"Max", "[", 
                    RowBox[{"ParaRange", "[", 
                    RowBox[{"[", "i", "]"}], "]"}], "]"}]}], "}"}]}], "}"}], 
                  "]"}]}], "}"}], "]"}], ",", 
              RowBox[{"{", 
               RowBox[{"i", ",", "1", ",", 
                RowBox[{"Length", "[", "ParaRange", "]"}]}], "}"}]}], "]"}], 
            "]"}]}], "\[IndentingNewLine]", "}"}], ",", 
         RowBox[{"ImageSize", "\[Rule]", "sz"}]}], "]"}]}], ";", 
      "\[IndentingNewLine]", "\[IndentingNewLine]", 
      RowBox[{"type", "=", "2"}], ";", " ", 
      RowBox[{"(*", " ", 
       RowBox[{
        RowBox[{"1", "=", "MONOSTABLE"}], ",", " ", 
        RowBox[{"2", "=", "OSCILLATION"}], ",", 
        RowBox[{"6", "=", "BISTABLE"}]}], "*)"}], "\[IndentingNewLine]", 
      RowBox[{"S", "=", 
       RowBox[{"Subset", "[", 
        RowBox[{"R", ",", "1", ",", "type"}], "]"}]}], ";", 
      RowBox[{"(*", 
       RowBox[{"choose", " ", "type", " ", "sets"}], "*)"}], 
      "\[IndentingNewLine]", 
      RowBox[{"lS", "=", 
       RowBox[{"Length", "[", "S", "]"}]}], ";", "\[IndentingNewLine]", 
      RowBox[{"(*", 
       RowBox[{
        RowBox[{"Print", "[", 
         RowBox[{
         "\"\<Number of parameter sets with chosen dynamics = \>\"", ",", 
          "lS"}], "]"}], ";"}], "*)"}], "\[IndentingNewLine]", 
      RowBox[{"Vals", "=", 
       RowBox[{"Take", "[", 
        RowBox[{
         RowBox[{"S", "[", 
          RowBox[{"[", 
           RowBox[{"All", ",", 
            RowBox[{"Index", "+", "1"}]}], "]"}], "]"}], ",", 
         RowBox[{"{", 
          RowBox[{"1", ",", "lS"}], "}"}]}], "]"}]}], ";", 
      "\[IndentingNewLine]", 
      RowBox[{"ParaRange", "=", 
       RowBox[{"Table", "[", 
        RowBox[{
         RowBox[{"list", "[", 
          RowBox[{"[", 
           RowBox[{"i", ",", "2"}], "]"}], "]"}], ",", 
         RowBox[{"{", 
          RowBox[{"i", ",", "Index"}], "}"}]}], "]"}]}], 
      RowBox[{"(*", 
       RowBox[{"Plot", " ", "in", " ", "Normal", " ", "mode"}], "*)"}], ";", 
      "\[IndentingNewLine]", 
      RowBox[{"p2", "=", 
       RowBox[{"Show", "[", "\[IndentingNewLine]", 
        RowBox[{
         RowBox[{"{", 
          RowBox[{
           RowBox[{"Table", "[", 
            RowBox[{
             RowBox[{"ListPlot", "[", 
              RowBox[{
               RowBox[{"Vals", "[", 
                RowBox[{"[", "i", "]"}], "]"}], ",", 
               RowBox[{"Joined", "\[Rule]", "True"}], ",", 
               RowBox[{"PlotStyle", "\[Rule]", 
                RowBox[{"{", 
                 RowBox[{"Thick", ",", "Cyan", ",", 
                  RowBox[{"Opacity", "[", "0.5", "]"}]}], "}"}]}], ",", 
               RowBox[{"AxesOrigin", "\[Rule]", 
                RowBox[{"{", 
                 RowBox[{"0", ",", "0"}], "}"}]}], ",", 
               RowBox[{"(*", 
                RowBox[{
                 RowBox[{"PlotLabel", "\[Rule]", 
                  RowBox[{"Labels", "[", 
                   RowBox[{"[", "type", "]"}], "]"}]}], ","}], "*)"}], 
               RowBox[{"PlotRange", "\[Rule]", 
                RowBox[{"{", 
                 RowBox[{
                  RowBox[{"{", 
                   RowBox[{"0.7", ",", "All"}], "}"}], ",", "All"}], "}"}]}], 
               ",", 
               RowBox[{"AspectRatio", "\[Rule]", "asp"}], ",", 
               "\[IndentingNewLine]", 
               RowBox[{"Frame", "\[Rule]", "True"}], ",", 
               RowBox[{"FrameTicksStyle", "\[Rule]", 
                RowBox[{"Directive", "[", "fz", "]"}]}], ",", 
               RowBox[{"FrameLabel", "\[Rule]", 
                RowBox[{"{", " ", 
                 RowBox[{
                  RowBox[{"StyleForm", "[", 
                   RowBox[{"\"\<Parameters\>\"", ",", 
                    RowBox[{"FontSize", " ", "->", " ", "20"}], ",", 
                    RowBox[{"FontWeight", " ", "->", " ", "\"\<Bold\>\""}]}], 
                   "]"}], ",", " ", 
                  RowBox[{"StyleForm", "[", 
                   RowBox[{"\"\<Parameter Values\>\"", ",", 
                    RowBox[{"FontSize", " ", "->", " ", "20"}], ",", 
                    RowBox[{"FontWeight", " ", "->", " ", "\"\<Bold\>\""}]}], 
                   "]"}]}], "}"}]}], ",", 
               RowBox[{"FrameTicks", "\[Rule]", 
                RowBox[{"{", 
                 RowBox[{
                  RowBox[{"{", 
                   RowBox[{"Automatic", ",", "Automatic"}], "}"}], ",", 
                  RowBox[{"{", 
                   RowBox[{"Xlabel", ",", "XLabel2"}], "}"}]}], "}"}]}]}], 
              "]"}], ",", 
             RowBox[{"{", 
              RowBox[{"i", ",", "1", ",", 
               RowBox[{"Length", "[", "Vals", "]"}]}], "}"}]}], "]"}], ",", 
           "\[IndentingNewLine]", 
           RowBox[{"(*", 
            RowBox[{
            "show", " ", "the", " ", "range", " ", "for", " ", "each", " ", 
             "varied", " ", "parameters"}], "*)"}], "\[IndentingNewLine]", 
           RowBox[{"Show", "[", 
            RowBox[{"Table", "[", 
             RowBox[{
              RowBox[{"Graphics", "[", 
               RowBox[{"{", 
                RowBox[{"Thick", ",", "Blue", ",", 
                 RowBox[{"Line", "[", 
                  RowBox[{"{", 
                   RowBox[{
                    RowBox[{"{", 
                    RowBox[{"i", ",", 
                    RowBox[{"Min", "[", 
                    RowBox[{"ParaRange", "[", 
                    RowBox[{"[", "i", "]"}], "]"}], "]"}]}], "}"}], ",", 
                    RowBox[{"{", 
                    RowBox[{"i", ",", 
                    RowBox[{"Max", "[", 
                    RowBox[{"ParaRange", "[", 
                    RowBox[{"[", "i", "]"}], "]"}], "]"}]}], "}"}]}], "}"}], 
                  "]"}]}], "}"}], "]"}], ",", 
              RowBox[{"{", 
               RowBox[{"i", ",", "1", ",", 
                RowBox[{"Length", "[", "ParaRange", "]"}]}], "}"}]}], "]"}], 
            "]"}]}], "\[IndentingNewLine]", "}"}], ",", 
         RowBox[{"ImageSize", "\[Rule]", "sz"}]}], "]"}]}], ";", 
      "\[IndentingNewLine]", "\[IndentingNewLine]", 
      RowBox[{"type", "=", "1"}], ";", " ", 
      RowBox[{"(*", " ", 
       RowBox[{
        RowBox[{"1", "=", "MONOSTABLE"}], ",", " ", 
        RowBox[{"2", "=", "OSCILLATION"}], ",", 
        RowBox[{"6", "=", "BISTABLE"}]}], "*)"}], "\[IndentingNewLine]", 
      RowBox[{"S", "=", 
       RowBox[{"Subset", "[", 
        RowBox[{"R", ",", "1", ",", "type"}], "]"}]}], ";", 
      RowBox[{"(*", 
       RowBox[{"choose", " ", "type", " ", "sets"}], "*)"}], 
      "\[IndentingNewLine]", 
      RowBox[{"lS", "=", 
       RowBox[{"Length", "[", "S", "]"}]}], ";", "\[IndentingNewLine]", 
      RowBox[{"(*", 
       RowBox[{
        RowBox[{"Print", "[", 
         RowBox[{
         "\"\<Number of parameter sets with chosen dynamics = \>\"", ",", 
          "lS"}], "]"}], ";"}], "*)"}], "\[IndentingNewLine]", 
      RowBox[{"Vals", "=", 
       RowBox[{"Take", "[", 
        RowBox[{
         RowBox[{"S", "[", 
          RowBox[{"[", 
           RowBox[{"All", ",", 
            RowBox[{"Index", "+", "1"}]}], "]"}], "]"}], ",", 
         RowBox[{"{", 
          RowBox[{"1", ",", "lS"}], "}"}]}], "]"}]}], ";", 
      "\[IndentingNewLine]", 
      RowBox[{"ParaRange", "=", 
       RowBox[{"Table", "[", 
        RowBox[{
         RowBox[{"list", "[", 
          RowBox[{"[", 
           RowBox[{"i", ",", "2"}], "]"}], "]"}], ",", 
         RowBox[{"{", 
          RowBox[{"i", ",", "Index"}], "}"}]}], "]"}]}], 
      RowBox[{"(*", 
       RowBox[{"Plot", " ", "in", " ", "Normal", " ", "mode"}], "*)"}], ";", 
      "\[IndentingNewLine]", 
      RowBox[{"p1a", "=", 
       RowBox[{"Show", "[", "\[IndentingNewLine]", 
        RowBox[{
         RowBox[{"{", 
          RowBox[{
           RowBox[{"Table", "[", 
            RowBox[{
             RowBox[{"ListPlot", "[", 
              RowBox[{
               RowBox[{"Vals", "[", 
                RowBox[{"[", "i", "]"}], "]"}], ",", 
               RowBox[{"Joined", "\[Rule]", "True"}], ",", 
               RowBox[{"PlotStyle", "\[Rule]", 
                RowBox[{"{", 
                 RowBox[{"Thick", ",", 
                  RowBox[{"Opacity", "[", "0.2", "]"}]}], "}"}]}], ",", 
               RowBox[{"AxesOrigin", "\[Rule]", 
                RowBox[{"{", 
                 RowBox[{"0", ",", "0"}], "}"}]}], ",", 
               RowBox[{"(*", 
                RowBox[{
                 RowBox[{"PlotLabel", "\[Rule]", 
                  RowBox[{"Labels", "[", 
                   RowBox[{"[", "type", "]"}], "]"}]}], ","}], "*)"}], 
               RowBox[{"PlotRange", "\[Rule]", 
                RowBox[{"{", 
                 RowBox[{
                  RowBox[{"{", 
                   RowBox[{"0.7", ",", "All"}], "}"}], ",", "All"}], "}"}]}], 
               ",", 
               RowBox[{"AspectRatio", "\[Rule]", "asp"}], ",", 
               "\[IndentingNewLine]", 
               RowBox[{"Frame", "\[Rule]", "True"}], ",", 
               RowBox[{"FrameTicksStyle", "\[Rule]", 
                RowBox[{"Directive", "[", "fz", "]"}]}], ",", 
               RowBox[{"FrameLabel", "\[Rule]", 
                RowBox[{"{", " ", 
                 RowBox[{
                  RowBox[{"StyleForm", "[", 
                   RowBox[{"\"\<Parameters\>\"", ",", 
                    RowBox[{"FontSize", " ", "->", " ", "20"}], ",", 
                    RowBox[{"FontWeight", " ", "->", " ", "\"\<Bold\>\""}]}], 
                   "]"}], ",", " ", 
                  RowBox[{"StyleForm", "[", 
                   RowBox[{"\"\<Parameter Values\>\"", ",", 
                    RowBox[{"FontSize", " ", "->", " ", "20"}], ",", 
                    RowBox[{"FontWeight", " ", "->", " ", "\"\<Bold\>\""}]}], 
                   "]"}]}], "}"}]}], ",", 
               RowBox[{"FrameTicks", "\[Rule]", 
                RowBox[{"{", 
                 RowBox[{
                  RowBox[{"{", 
                   RowBox[{"Automatic", ",", "Automatic"}], "}"}], ",", 
                  RowBox[{"{", 
                   RowBox[{"Xlabel", ",", "XLabel2"}], "}"}]}], "}"}]}]}], 
              "]"}], ",", 
             RowBox[{"{", 
              RowBox[{"i", ",", "1", ",", 
               RowBox[{"Length", "[", "Vals", "]"}]}], "}"}]}], "]"}], ",", 
           "\[IndentingNewLine]", 
           RowBox[{"(*", 
            RowBox[{
            "show", " ", "the", " ", "range", " ", "for", " ", "each", " ", 
             "varied", " ", "parameters"}], "*)"}], "\[IndentingNewLine]", 
           RowBox[{"Show", "[", 
            RowBox[{"Table", "[", 
             RowBox[{
              RowBox[{"Graphics", "[", 
               RowBox[{"{", 
                RowBox[{"Thick", ",", "Blue", ",", 
                 RowBox[{"Line", "[", 
                  RowBox[{"{", 
                   RowBox[{
                    RowBox[{"{", 
                    RowBox[{"i", ",", 
                    RowBox[{"Min", "[", 
                    RowBox[{"ParaRange", "[", 
                    RowBox[{"[", "i", "]"}], "]"}], "]"}]}], "}"}], ",", 
                    RowBox[{"{", 
                    RowBox[{"i", ",", 
                    RowBox[{"Max", "[", 
                    RowBox[{"ParaRange", "[", 
                    RowBox[{"[", "i", "]"}], "]"}], "]"}]}], "}"}]}], "}"}], 
                  "]"}]}], "}"}], "]"}], ",", 
              RowBox[{"{", 
               RowBox[{"i", ",", "1", ",", 
                RowBox[{"Length", "[", "ParaRange", "]"}]}], "}"}]}], "]"}], 
            "]"}]}], "\[IndentingNewLine]", "}"}], ",", 
         RowBox[{"ImageSize", "\[Rule]", "sz"}]}], "]"}]}], ";", 
      "\[IndentingNewLine]", " ", "\[IndentingNewLine]", 
      RowBox[{"If", "[", 
       RowBox[{
        RowBox[{"fl", "\[Equal]", "1"}], ",", 
        RowBox[{"Show", "[", 
         RowBox[{"{", 
          RowBox[{"p1a", ",", "p2", ",", "p1"}], "}"}], "]"}], ",", 
        RowBox[{"Show", "[", 
         RowBox[{"p2", ",", "p1"}], "]"}]}], "]"}]}]}], "\[IndentingNewLine]",
     "]"}]}], ";"}]], "Input",
 CellChangeTimes->{{3.5528093108992634`*^9, 3.5528094729505324`*^9}, {
   3.5528096449383698`*^9, 3.5528096505876927`*^9}, {3.552809695231246*^9, 
   3.5528097446630735`*^9}, {3.5528097914337487`*^9, 3.552809802960408*^9}, {
   3.55280995894133*^9, 3.552809965718717*^9}, {3.5528100023738136`*^9, 
   3.5528101149622536`*^9}, {3.552810147489114*^9, 3.552810183560177*^9}, {
   3.55281024794686*^9, 3.5528104339474983`*^9}, {3.5528222669228573`*^9, 
   3.5528222793005652`*^9}, {3.5528225421025963`*^9, 3.552822572788352*^9}, {
   3.5528271437337947`*^9, 3.552827147657019*^9}, {3.552827187112276*^9, 
   3.5528272077144547`*^9}, {3.552827280821636*^9, 3.5528273285463657`*^9}, {
   3.552827584482004*^9, 3.552827622542181*^9}, {3.55282773564165*^9, 
   3.5528277393058596`*^9}, {3.5528277781510816`*^9, 3.552827814164141*^9}, 
   3.5528278542064314`*^9, {3.5528279041762896`*^9, 3.552827933585972*^9}, {
   3.552827974759327*^9, 3.5528279925833464`*^9}, {3.5528283587142878`*^9, 
   3.5528283718720407`*^9}, {3.55298482286224*^9, 3.5529848355099635`*^9}, {
   3.552984868907874*^9, 3.552984902256781*^9}, {3.5529849962381563`*^9, 
   3.5529850179023957`*^9}, 3.553028346421937*^9, {3.553028521022285*^9, 
   3.553028534100594*^9}, {3.553028582503743*^9, 3.553028624423427*^9}, {
   3.553028692071604*^9, 3.553028747520349*^9}, {3.553060986921067*^9, 
   3.553060992253531*^9}, {3.5530633305314827`*^9, 3.553063342049541*^9}, {
   3.553063373425549*^9, 3.553063471775442*^9}, {3.553063541437426*^9, 
   3.553063566336144*^9}, {3.553063783819066*^9, 3.5530638113761053`*^9}, {
   3.5531070585776453`*^9, 3.553107076200489*^9}, {3.553156221911952*^9, 
   3.5531562529114857`*^9}, {3.553175925581361*^9, 3.553175926047276*^9}, {
   3.553177130914907*^9, 3.55317713361408*^9}, {3.562240823153612*^9, 
   3.562240824897263*^9}, {3.562240875111586*^9, 3.562240882743423*^9}, 
   3.562260811366694*^9, {3.587280723600048*^9, 3.587280740343006*^9}}]
}, Closed]],

Cell[CellGroupData[{

Cell["PCPlot Normalized", "Subsubsection",
 CellChangeTimes->{{3.5872807447192564`*^9, 3.587280750694598*^9}}],

Cell[BoxData[
 RowBox[{
  RowBox[{
   RowBox[{
    RowBox[{"PCPlotNorm", "[", 
     RowBox[{
     "pR_", ",", "pDisplayPara_", ",", "pDisplayPara1_", ",", "pXLabel2_", 
      ",", "plist_", ",", "psz_", ",", "pasp_", ",", "pfz_", ",", "flag_"}], 
     "]"}], ":=", 
    RowBox[{"Module", "[", 
     RowBox[{
      RowBox[{"{", 
       RowBox[{
        RowBox[{"R", "=", "pR"}], ",", 
        RowBox[{"DisplayPara", "=", "pDisplayPara"}], ",", 
        RowBox[{"DisplayPara1", "=", "pDisplayPara1"}], ",", 
        RowBox[{"XLabel2", "=", "pXLabel2"}], ",", 
        RowBox[{"list", "=", "plist"}], ",", 
        RowBox[{"sz", "=", "psz"}], ",", 
        RowBox[{"asp", "=", "pasp"}], ",", 
        RowBox[{"fz", "=", "pfz"}], ",", 
        RowBox[{"fl", "=", "flag"}]}], "}"}], ",", "\[IndentingNewLine]", 
      RowBox[{
       RowBox[{"Print", "[", 
        RowBox[{"\"\<Type of dynamics from this set = \>\"", ",", 
         RowBox[{
          RowBox[{"R", "[", 
           RowBox[{"[", 
            RowBox[{"All", ",", "1"}], "]"}], "]"}], "//", "Union"}]}], "]"}],
        ";", "\[IndentingNewLine]", 
       RowBox[{"ParaNames", "=", 
        RowBox[{"list", "[", 
         RowBox[{"[", 
          RowBox[{"All", ",", "1"}], "]"}], "]"}]}], ";", 
       "\[IndentingNewLine]", 
       RowBox[{"Index", "=", 
        RowBox[{"Map", "[", 
         RowBox[{
          RowBox[{
           RowBox[{
            RowBox[{"Position", "[", 
             RowBox[{"ParaNames", ",", "#"}], "]"}], "[", 
            RowBox[{"[", 
             RowBox[{"1", ",", "1"}], "]"}], "]"}], "&"}], ",", 
          "DisplayPara"}], "]"}]}], ";", " ", 
       RowBox[{"(*", 
        RowBox[{
        "find", " ", "index", " ", "of", " ", "these", " ", "para", " ", "in",
          " ", "paraset1"}], "*)"}], "\[IndentingNewLine]", 
       RowBox[{"Xlabel", "=", 
        RowBox[{"Table", "[", 
         RowBox[{
          RowBox[{"{", 
           RowBox[{"i", ",", 
            RowBox[{"DisplayPara1", "[", 
             RowBox[{"[", "i", "]"}], "]"}]}], "}"}], ",", 
          RowBox[{"{", 
           RowBox[{"i", ",", "1", ",", 
            RowBox[{"Length", "[", "DisplayPara1", "]"}]}], "}"}]}], "]"}]}], 
       ";", 
       RowBox[{"(*", 
        RowBox[{"label", " ", "used", " ", "for", " ", "plotting"}], "*)"}], 
       "\[IndentingNewLine]", 
       RowBox[{"la", "=", 
        RowBox[{"Xlabel", "[", 
         RowBox[{"[", 
          RowBox[{"All", ",", "2"}], "]"}], "]"}]}], ";", 
       "\[IndentingNewLine]", 
       RowBox[{"Labels", "=", 
        RowBox[{"{", 
         RowBox[{
         "\"\<Monostable sets\>\"", ",", "\"\<Oscillation sets\>\"", ",", 
          "\"\<TWO stable SS\>\"", ",", 
          "\"\<ONE stable SS + ONE oscillatory\>\"", ",", 
          "\"\<TWO oscillatory, ONE Oscillatory + ONE Unstable, or TWO \
Unstable (no SS)\>\"", ",", "\"\<BISTABLE (TWO stable + ONE unstable\>\"", 
          ",", "\"\<EXCITABLE (TWO unstable + ONE stable)\>\""}], "}"}]}], 
       ";", "\[IndentingNewLine]", "\[IndentingNewLine]", 
       RowBox[{"fz", "=", "18"}], ";", "\[IndentingNewLine]", 
       StyleBox[
        RowBox[{"(*", 
         RowBox[{
          RowBox[{
          "NORMAL", " ", "SCALE", " ", "and", " ", "NORMALIZED", " ", 
           "BETWEEN", " ", "0"}], "-", "1"}], "*)"}],
        Background->RGBColor[1, 1, 0]], "\[IndentingNewLine]", 
       RowBox[{"NormR", "=", 
        RowBox[{"Table", "[", 
         RowBox[{
          RowBox[{"Prepend", "[", 
           RowBox[{
            RowBox[{"Table", "[", 
             RowBox[{
              RowBox[{"NormFunc", "[", 
               RowBox[{
                RowBox[{"list", "[", 
                 RowBox[{"[", 
                  RowBox[{"i", ",", "2"}], "]"}], "]"}], ",", 
                RowBox[{"R", "[", 
                 RowBox[{"[", 
                  RowBox[{"j", ",", 
                   RowBox[{"i", "+", "1"}]}], "]"}], "]"}]}], "]"}], ",", 
              RowBox[{"{", 
               RowBox[{"i", ",", "1", ",", 
                RowBox[{"Length", "[", "list", "]"}]}], "}"}]}], "]"}], ",", 
            RowBox[{"R", "[", 
             RowBox[{"[", 
              RowBox[{"j", ",", "1"}], "]"}], "]"}]}], "]"}], ",", 
          RowBox[{"{", 
           RowBox[{"j", ",", "1", ",", 
            RowBox[{"Length", "[", "R", "]"}]}], "}"}]}], "]"}]}], ";", 
       "\[IndentingNewLine]", 
       RowBox[{"type", "=", "2"}], ";", " ", 
       RowBox[{"(*", " ", 
        RowBox[{
         RowBox[{"1", "=", "MONOSTABLE"}], ",", " ", 
         RowBox[{"2", "=", "OSCILLATION"}], ",", 
         RowBox[{"6", "=", "BISTABLE"}]}], "*)"}], "\[IndentingNewLine]", 
       RowBox[{"S", "=", 
        RowBox[{"Subset", "[", 
         RowBox[{"NormR", ",", "1", ",", "type"}], "]"}]}], ";", 
       RowBox[{"(*", 
        RowBox[{"choose", " ", "type", " ", "sets"}], "*)"}], 
       "\[IndentingNewLine]", 
       RowBox[{"lS", "=", 
        RowBox[{"Length", "[", "S", "]"}]}], ";", "\[IndentingNewLine]", 
       RowBox[{"Print", "[", 
        RowBox[{
        "\"\<Number of parameter sets with chosen dynamics = \>\"", ",", 
         "lS"}], "]"}], ";", "\[IndentingNewLine]", 
       RowBox[{"Vals", "=", 
        RowBox[{"Take", "[", 
         RowBox[{
          RowBox[{"S", "[", 
           RowBox[{"[", 
            RowBox[{"All", ",", 
             RowBox[{"Index", "+", "1"}]}], "]"}], "]"}], ",", 
          RowBox[{"{", 
           RowBox[{"1", ",", "lS"}], "}"}]}], "]"}]}], ";", 
       "\[IndentingNewLine]", 
       RowBox[{"ParaRange", "=", 
        RowBox[{"Table", "[", 
         RowBox[{
          StyleBox[
           RowBox[{"{", 
            RowBox[{"0", ",", "1"}], "}"}],
           Background->RGBColor[1, 1, 0]], ",", 
          RowBox[{"{", 
           RowBox[{"i", ",", "Index"}], "}"}]}], "]"}]}], 
       RowBox[{"(*", 
        RowBox[{"Plot", " ", "in", " ", "Normal", " ", "mode"}], "*)"}], ";", 
       "\[IndentingNewLine]", 
       RowBox[{"p1", "=", 
        RowBox[{"Show", "[", "\[IndentingNewLine]", 
         RowBox[{
          RowBox[{"{", 
           RowBox[{
            RowBox[{"Table", "[", 
             RowBox[{
              RowBox[{"ListPlot", "[", 
               RowBox[{
                RowBox[{"Vals", "[", 
                 RowBox[{"[", "i", "]"}], "]"}], ",", 
                RowBox[{"Joined", "\[Rule]", "True"}], ",", 
                RowBox[{"PlotStyle", "\[Rule]", 
                 RowBox[{"{", 
                  RowBox[{"Thick", ",", 
                   RowBox[{"(*", 
                    RowBox[{"Hue", "[", 
                    RowBox[{"i", "/", "10"}], "]"}], "*)"}], "Red", ",", 
                   RowBox[{"Opacity", "[", "0.5", "]"}]}], "}"}]}], ",", 
                RowBox[{"AxesOrigin", "\[Rule]", 
                 RowBox[{"{", 
                  RowBox[{"0", ",", "0"}], "}"}]}], ",", 
                RowBox[{"(*", 
                 RowBox[{
                  RowBox[{"PlotLabel", "\[Rule]", 
                   RowBox[{"Labels", "[", 
                    RowBox[{"[", "type", "]"}], "]"}]}], ","}], "*)"}], 
                RowBox[{"PlotRange", "\[Rule]", 
                 RowBox[{"{", 
                  RowBox[{
                   RowBox[{"{", 
                    RowBox[{"0.7", ",", "All"}], "}"}], ",", "All"}], "}"}]}],
                 ",", 
                RowBox[{"AspectRatio", "\[Rule]", "asp"}], ",", 
                "\[IndentingNewLine]", 
                RowBox[{"Frame", "\[Rule]", "True"}], ",", 
                RowBox[{"FrameTicksStyle", "\[Rule]", 
                 RowBox[{"Directive", "[", "fz", "]"}]}], ",", 
                RowBox[{"FrameLabel", "\[Rule]", 
                 RowBox[{"{", " ", 
                  RowBox[{
                   RowBox[{"StyleForm", "[", 
                    RowBox[{"\"\<Parameters\>\"", ",", 
                    RowBox[{"FontSize", " ", "->", " ", "20"}], ",", 
                    RowBox[{"FontWeight", " ", "->", " ", "\"\<Bold\>\""}]}], 
                    "]"}], ",", " ", 
                   RowBox[{"StyleForm", "[", 
                    RowBox[{"\"\<Parameter Values\>\"", ",", 
                    RowBox[{"FontSize", " ", "->", " ", "20"}], ",", 
                    RowBox[{"FontWeight", " ", "->", " ", "\"\<Bold\>\""}]}], 
                    "]"}]}], "}"}]}], ",", 
                RowBox[{"FrameTicks", "\[Rule]", 
                 RowBox[{"{", 
                  RowBox[{
                   RowBox[{"{", 
                    RowBox[{"Automatic", ",", "Automatic"}], "}"}], ",", 
                   RowBox[{"{", 
                    RowBox[{"Xlabel", ",", "XLabel2"}], "}"}]}], "}"}]}]}], 
               "]"}], ",", 
              RowBox[{"{", 
               RowBox[{"i", ",", "1", ",", 
                RowBox[{"Length", "[", "Vals", "]"}]}], "}"}]}], "]"}], ",", 
            "\[IndentingNewLine]", 
            RowBox[{"(*", 
             RowBox[{
             "show", " ", "the", " ", "range", " ", "for", " ", "each", " ", 
              "varied", " ", "parameters"}], "*)"}], "\[IndentingNewLine]", 
            RowBox[{"Show", "[", 
             RowBox[{"Table", "[", 
              RowBox[{
               RowBox[{"Graphics", "[", 
                RowBox[{"{", 
                 RowBox[{"Thick", ",", "Blue", ",", 
                  RowBox[{"Line", "[", 
                   RowBox[{"{", 
                    RowBox[{
                    RowBox[{"{", 
                    RowBox[{"i", ",", "0"}], "}"}], ",", 
                    RowBox[{"{", 
                    RowBox[{"i", ",", "1"}], "}"}]}], "}"}], "]"}]}], "}"}], 
                "]"}], ",", 
               RowBox[{"{", 
                RowBox[{"i", ",", "1", ",", 
                 RowBox[{"Length", "[", "ParaRange", "]"}]}], "}"}]}], "]"}], 
             "]"}]}], "\[IndentingNewLine]", "}"}], ",", 
          RowBox[{"ImageSize", "\[Rule]", "sz"}]}], "]"}]}], ";", 
       "\[IndentingNewLine]", "\[IndentingNewLine]", "\[IndentingNewLine]", 
       RowBox[{"type", "=", "1"}], ";", " ", 
       RowBox[{"(*", " ", 
        RowBox[{
         RowBox[{"1", "=", "MONOSTABLE"}], ",", " ", 
         RowBox[{"2", "=", "OSCILLATION"}], ",", 
         RowBox[{"6", "=", "BISTABLE"}]}], "*)"}], "\[IndentingNewLine]", 
       RowBox[{"S", "=", 
        RowBox[{"Subset", "[", 
         RowBox[{"NormR", ",", "1", ",", "type"}], "]"}]}], ";", 
       RowBox[{"(*", 
        RowBox[{"choose", " ", "type", " ", "sets"}], "*)"}], 
       "\[IndentingNewLine]", 
       RowBox[{"lS", "=", 
        RowBox[{"Length", "[", "S", "]"}]}], ";", "\[IndentingNewLine]", 
       RowBox[{"Print", "[", 
        RowBox[{
        "\"\<Number of parameter sets with chosen dynamics = \>\"", ",", 
         "lS"}], "]"}], ";", "\[IndentingNewLine]", 
       RowBox[{"Vals", "=", 
        RowBox[{"Take", "[", 
         RowBox[{
          RowBox[{"S", "[", 
           RowBox[{"[", 
            RowBox[{"All", ",", 
             RowBox[{"Index", "+", "1"}]}], "]"}], "]"}], ",", 
          RowBox[{"{", 
           RowBox[{"1", ",", "lS"}], "}"}]}], "]"}]}], ";", 
       "\[IndentingNewLine]", 
       RowBox[{"ParaRange", "=", 
        RowBox[{"Table", "[", 
         RowBox[{
          StyleBox[
           RowBox[{"{", 
            RowBox[{"0", ",", "1"}], "}"}],
           Background->RGBColor[1, 1, 0]], ",", 
          RowBox[{"{", 
           RowBox[{"i", ",", "Index"}], "}"}]}], "]"}]}], 
       RowBox[{"(*", 
        RowBox[{"Plot", " ", "in", " ", "Normal", " ", "mode"}], "*)"}], ";", 
       "\[IndentingNewLine]", 
       RowBox[{"p1a", "=", 
        RowBox[{"Show", "[", "\[IndentingNewLine]", 
         RowBox[{
          RowBox[{"{", 
           RowBox[{
            RowBox[{"Table", "[", 
             RowBox[{
              RowBox[{"ListPlot", "[", 
               RowBox[{
                RowBox[{"Vals", "[", 
                 RowBox[{"[", "i", "]"}], "]"}], ",", 
                RowBox[{"Joined", "\[Rule]", "True"}], ",", 
                RowBox[{"PlotStyle", "\[Rule]", 
                 RowBox[{"{", 
                  RowBox[{"Thick", ",", 
                   RowBox[{"Opacity", "[", "0.2", "]"}]}], "}"}]}], ",", 
                RowBox[{"AxesOrigin", "\[Rule]", 
                 RowBox[{"{", 
                  RowBox[{"0", ",", "0"}], "}"}]}], ",", 
                RowBox[{"(*", 
                 RowBox[{
                  RowBox[{"PlotLabel", "\[Rule]", 
                   RowBox[{"Labels", "[", 
                    RowBox[{"[", "type", "]"}], "]"}]}], ","}], "*)"}], 
                RowBox[{"PlotRange", "\[Rule]", 
                 RowBox[{"{", 
                  RowBox[{
                   RowBox[{"{", 
                    RowBox[{"0.7", ",", "All"}], "}"}], ",", "All"}], "}"}]}],
                 ",", 
                RowBox[{"AspectRatio", "\[Rule]", "asp"}], ",", 
                "\[IndentingNewLine]", "\[IndentingNewLine]", 
                RowBox[{"Frame", "\[Rule]", "True"}], ",", 
                RowBox[{"FrameTicksStyle", "\[Rule]", 
                 RowBox[{"Directive", "[", "fz", "]"}]}], ",", 
                RowBox[{"FrameLabel", "\[Rule]", 
                 RowBox[{"{", " ", 
                  RowBox[{
                   RowBox[{"StyleForm", "[", 
                    RowBox[{"\"\<Parameters\>\"", ",", 
                    RowBox[{"FontSize", " ", "->", " ", "20"}], ",", 
                    RowBox[{"FontWeight", " ", "->", " ", "\"\<Bold\>\""}]}], 
                    "]"}], ",", " ", 
                   RowBox[{"StyleForm", "[", 
                    RowBox[{"\"\<Normalized Values\>\"", ",", 
                    RowBox[{"FontSize", " ", "->", " ", "20"}], ",", 
                    RowBox[{"FontWeight", " ", "->", " ", "\"\<Bold\>\""}]}], 
                    "]"}]}], "}"}]}], ",", 
                RowBox[{"FrameTicks", "\[Rule]", 
                 RowBox[{"{", 
                  RowBox[{
                   RowBox[{"{", 
                    RowBox[{"Automatic", ",", "Automatic"}], "}"}], ",", 
                   RowBox[{"{", 
                    RowBox[{"Xlabel", ",", "XLabel2"}], "}"}]}], "}"}]}]}], 
               "]"}], ",", 
              RowBox[{"{", 
               RowBox[{"i", ",", "1", ",", 
                RowBox[{"Length", "[", "Vals", "]"}]}], "}"}]}], "]"}], ",", 
            "\[IndentingNewLine]", 
            RowBox[{"(*", 
             RowBox[{
             "show", " ", "the", " ", "range", " ", "for", " ", "each", " ", 
              "varied", " ", "parameters"}], "*)"}], "\[IndentingNewLine]", 
            RowBox[{"Show", "[", 
             RowBox[{"Table", "[", 
              RowBox[{
               RowBox[{"Graphics", "[", 
                RowBox[{"{", 
                 RowBox[{"Thick", ",", "Blue", ",", 
                  RowBox[{"Line", "[", 
                   RowBox[{"{", 
                    RowBox[{
                    RowBox[{"{", 
                    RowBox[{"i", ",", "0"}], "}"}], ",", 
                    RowBox[{"{", 
                    RowBox[{"i", ",", "1"}], "}"}]}], "}"}], "]"}]}], "}"}], 
                "]"}], ",", 
               RowBox[{"{", 
                RowBox[{"i", ",", "1", ",", 
                 RowBox[{"Length", "[", "ParaRange", "]"}]}], "}"}]}], "]"}], 
             "]"}]}], "\[IndentingNewLine]", "}"}], ",", 
          RowBox[{"ImageSize", "\[Rule]", "sz"}]}], "]"}]}], ";", 
       "\[IndentingNewLine]", "\[IndentingNewLine]", 
       RowBox[{"If", "[", 
        RowBox[{
         RowBox[{"fl", "\[Equal]", "1"}], ",", 
         RowBox[{"Show", "[", 
          RowBox[{"{", 
           RowBox[{"p1a", ",", 
            RowBox[{"(*", 
             RowBox[{"p3", ","}], 
             RowBox[{"(*", 
              RowBox[{"p2", ","}], "*)"}], "*)"}], "p1"}], "}"}], "]"}], ",", 
         
         RowBox[{"Show", "[", 
          RowBox[{"(*", 
           RowBox[{"p2", ","}], "*)"}], "p1", 
          RowBox[{"(*", 
           RowBox[{",", "p3"}], "*)"}], "]"}]}], "]"}]}]}], 
     "\[IndentingNewLine]", "]"}]}], ";"}], "\[IndentingNewLine]"}]], "Input",\

 CellChangeTimes->{{3.5528093108992634`*^9, 3.5528094729505324`*^9}, {
   3.5528096449383698`*^9, 3.5528096505876927`*^9}, {3.552809695231246*^9, 
   3.5528097446630735`*^9}, {3.5528097914337487`*^9, 3.552809802960408*^9}, {
   3.55280995894133*^9, 3.552809965718717*^9}, {3.5528100023738136`*^9, 
   3.5528101149622536`*^9}, {3.552810147489114*^9, 3.552810183560177*^9}, {
   3.55281024794686*^9, 3.5528104339474983`*^9}, {3.5528222669228573`*^9, 
   3.5528222793005652`*^9}, {3.5528225421025963`*^9, 3.552822572788352*^9}, {
   3.5528271437337947`*^9, 3.552827147657019*^9}, {3.552827187112276*^9, 
   3.5528272077144547`*^9}, {3.552827280821636*^9, 3.5528273285463657`*^9}, {
   3.552827584482004*^9, 3.552827622542181*^9}, {3.55282773564165*^9, 
   3.5528277393058596`*^9}, {3.5528277781510816`*^9, 3.552827814164141*^9}, 
   3.5528278542064314`*^9, {3.5528279041762896`*^9, 3.552827933585972*^9}, {
   3.552827974759327*^9, 3.5528279925833464`*^9}, {3.5528283587142878`*^9, 
   3.5528283718720407`*^9}, {3.55298482286224*^9, 3.5529848355099635`*^9}, {
   3.552984868907874*^9, 3.552984902256781*^9}, {3.5529849962381563`*^9, 
   3.5529850179023957`*^9}, 3.553028346421937*^9, {3.553028521022285*^9, 
   3.553028534100594*^9}, {3.553028582503743*^9, 3.553028624423427*^9}, {
   3.553028692071604*^9, 3.553028747520349*^9}, {3.553060986921067*^9, 
   3.553060992253531*^9}, {3.5530633305314827`*^9, 3.553063342049541*^9}, {
   3.553063373425549*^9, 3.553063471775442*^9}, {3.553063541437426*^9, 
   3.553063566336144*^9}, {3.553063783819066*^9, 3.5530638113761053`*^9}, {
   3.5531070585776453`*^9, 3.553107076200489*^9}, {3.553156221911952*^9, 
   3.5531562529114857`*^9}, {3.553175925581361*^9, 3.553175926047276*^9}, {
   3.553177130914907*^9, 3.55317713361408*^9}, {3.562240823153612*^9, 
   3.562240824897263*^9}, {3.562240875111586*^9, 3.562240882743423*^9}, 
   3.562260811366694*^9, {3.587280723600048*^9, 3.5872807654514427`*^9}, 
   3.6380869035005217`*^9}]
}, Closed]],

Cell[CellGroupData[{

Cell["PCPlot Normalized - choose specific dynamic type", "Subsubsection",
 CellChangeTimes->{{3.5872807447192564`*^9, 3.58728078149936*^9}}],

Cell[BoxData[
 RowBox[{
  RowBox[{
   RowBox[{"PCPlotNormType", "[", 
    RowBox[{
    "pR_", ",", "pDisplayPara_", ",", "pDisplayPara1_", ",", "pXLabel2_", ",",
      "plist_", ",", "psz_", ",", "pasp_", ",", "pfz_", ",", "flag_", ",", 
     "pType_", ",", "pCol_"}], "]"}], ":=", 
   RowBox[{"Module", "[", 
    RowBox[{
     RowBox[{"{", 
      RowBox[{
       RowBox[{"R", "=", "pR"}], ",", 
       RowBox[{"DisplayPara", "=", "pDisplayPara"}], ",", 
       RowBox[{"DisplayPara1", "=", "pDisplayPara1"}], ",", 
       RowBox[{"XLabel2", "=", "pXLabel2"}], ",", 
       RowBox[{"list", "=", "plist"}], ",", 
       RowBox[{"sz", "=", "psz"}], ",", 
       RowBox[{"asp", "=", "pasp"}], ",", 
       RowBox[{"fz", "=", "pfz"}], ",", 
       RowBox[{"fl", "=", "flag"}], ",", 
       RowBox[{"type", "=", "pType"}], ",", 
       RowBox[{"Col", "=", "pCol"}]}], "}"}], ",", "\[IndentingNewLine]", 
     "\[IndentingNewLine]", 
     RowBox[{"(*", 
      RowBox[{
       RowBox[{"Print", "[", 
        RowBox[{"\"\<Type of dynamics from this set = \>\"", ",", 
         RowBox[{
          RowBox[{"R", "[", 
           RowBox[{"[", 
            RowBox[{"All", ",", "1"}], "]"}], "]"}], "//", "Union"}]}], "]"}],
        ";"}], "*)"}], "\[IndentingNewLine]", 
     RowBox[{
      RowBox[{"ParaNames", "=", 
       RowBox[{"list", "[", 
        RowBox[{"[", 
         RowBox[{"All", ",", "1"}], "]"}], "]"}]}], ";", 
      "\[IndentingNewLine]", 
      RowBox[{"Index", "=", 
       RowBox[{"Map", "[", 
        RowBox[{
         RowBox[{
          RowBox[{
           RowBox[{"Position", "[", 
            RowBox[{"ParaNames", ",", "#"}], "]"}], "[", 
           RowBox[{"[", 
            RowBox[{"1", ",", "1"}], "]"}], "]"}], "&"}], ",", 
         "DisplayPara"}], "]"}]}], ";", " ", 
      RowBox[{"(*", 
       RowBox[{
       "find", " ", "index", " ", "of", " ", "these", " ", "para", " ", "in", 
        " ", "paraset1"}], "*)"}], "\[IndentingNewLine]", 
      RowBox[{"Xlabel", "=", 
       RowBox[{"Table", "[", 
        RowBox[{
         RowBox[{"{", 
          RowBox[{"i", ",", 
           RowBox[{"DisplayPara1", "[", 
            RowBox[{"[", "i", "]"}], "]"}]}], "}"}], ",", 
         RowBox[{"{", 
          RowBox[{"i", ",", "1", ",", 
           RowBox[{"Length", "[", "DisplayPara1", "]"}]}], "}"}]}], "]"}]}], 
      ";", 
      RowBox[{"(*", 
       RowBox[{"label", " ", "used", " ", "for", " ", "plotting"}], "*)"}], 
      "\[IndentingNewLine]", 
      RowBox[{"la", "=", 
       RowBox[{"Xlabel", "[", 
        RowBox[{"[", 
         RowBox[{"All", ",", "2"}], "]"}], "]"}]}], ";", 
      "\[IndentingNewLine]", 
      RowBox[{"Labels", "=", 
       RowBox[{"{", 
        RowBox[{
        "\"\<Monostable sets\>\"", ",", "\"\<Oscillation sets\>\"", ",", 
         "\"\<TWO stable SS\>\"", ",", 
         "\"\<ONE stable SS + ONE oscillatory\>\"", ",", 
         "\"\<TWO oscillatory, ONE Oscillatory + ONE Unstable, or TWO \
Unstable (no SS)\>\"", ",", "\"\<BISTABLE (TWO stable + ONE unstable\>\"", 
         ",", "\"\<EXCITABLE (TWO unstable + ONE stable)\>\""}], "}"}]}], ";",
       "\[IndentingNewLine]", "\[IndentingNewLine]", 
      RowBox[{"fz", "=", "14"}], ";", "\[IndentingNewLine]", 
      StyleBox[
       RowBox[{"(*", 
        RowBox[{
         RowBox[{
         "NORMAL", " ", "SCALE", " ", "and", " ", "NORMALIZED", " ", 
          "BETWEEN", " ", "0"}], "-", "1"}], "*)"}],
       Background->RGBColor[1, 1, 0]], "\[IndentingNewLine]", 
      RowBox[{"NormR", "=", 
       RowBox[{"Table", "[", 
        RowBox[{
         RowBox[{"Prepend", "[", 
          RowBox[{
           RowBox[{"Table", "[", 
            RowBox[{
             RowBox[{"NormFunc", "[", 
              RowBox[{
               RowBox[{"list", "[", 
                RowBox[{"[", 
                 RowBox[{"i", ",", "2"}], "]"}], "]"}], ",", 
               RowBox[{"R", "[", 
                RowBox[{"[", 
                 RowBox[{"j", ",", 
                  RowBox[{"i", "+", "1"}]}], "]"}], "]"}]}], "]"}], ",", 
             RowBox[{"{", 
              RowBox[{"i", ",", "1", ",", 
               RowBox[{"Length", "[", "list", "]"}]}], "}"}]}], "]"}], ",", 
           RowBox[{"R", "[", 
            RowBox[{"[", 
             RowBox[{"j", ",", "1"}], "]"}], "]"}]}], "]"}], ",", 
         RowBox[{"{", 
          RowBox[{"j", ",", "1", ",", 
           RowBox[{"Length", "[", "R", "]"}]}], "}"}]}], "]"}]}], ";", 
      "\[IndentingNewLine]", 
      RowBox[{"S", "=", 
       RowBox[{"Subset", "[", 
        RowBox[{"NormR", ",", "1", ",", "type"}], "]"}]}], ";", 
      RowBox[{"(*", 
       RowBox[{"choose", " ", "type", " ", "sets"}], "*)"}], 
      "\[IndentingNewLine]", 
      RowBox[{"lS", "=", 
       RowBox[{"Length", "[", "S", "]"}]}], ";", "\[IndentingNewLine]", 
      "\[IndentingNewLine]", 
      RowBox[{"Vals", "=", 
       RowBox[{"Take", "[", 
        RowBox[{
         RowBox[{"S", "[", 
          RowBox[{"[", 
           RowBox[{"All", ",", 
            RowBox[{"Index", "+", "1"}]}], "]"}], "]"}], ",", 
         RowBox[{"{", 
          RowBox[{"1", ",", "lS"}], "}"}]}], "]"}]}], ";", 
      "\[IndentingNewLine]", 
      RowBox[{"ParaRange", "=", 
       RowBox[{"Table", "[", 
        RowBox[{
         RowBox[{"{", 
          RowBox[{"0", ",", "1"}], "}"}], ",", 
         RowBox[{"{", 
          RowBox[{"i", ",", "Index"}], "}"}]}], "]"}]}], ";", 
      "\[IndentingNewLine]", "\[IndentingNewLine]", 
      RowBox[{"p1", "=", 
       RowBox[{"Show", "[", "\[IndentingNewLine]", 
        RowBox[{
         RowBox[{"{", 
          RowBox[{
           RowBox[{"Table", "[", 
            RowBox[{
             RowBox[{"ListPlot", "[", 
              RowBox[{
               RowBox[{"Vals", "[", 
                RowBox[{"[", "i", "]"}], "]"}], ",", 
               RowBox[{"Joined", "\[Rule]", "True"}], ",", 
               RowBox[{"PlotStyle", "\[Rule]", 
                RowBox[{"{", 
                 RowBox[{"Thick", ",", 
                  RowBox[{"(*", 
                   RowBox[{"Hue", "[", 
                    RowBox[{"i", "/", "10"}], "]"}], "*)"}], "Col", ",", 
                  RowBox[{"Opacity", "[", "0.5", "]"}]}], "}"}]}], ",", 
               RowBox[{"AxesOrigin", "\[Rule]", 
                RowBox[{"{", 
                 RowBox[{"0", ",", "0"}], "}"}]}], ",", 
               RowBox[{"(*", 
                RowBox[{
                 RowBox[{"PlotLabel", "\[Rule]", 
                  RowBox[{"Labels", "[", 
                   RowBox[{"[", "type", "]"}], "]"}]}], ","}], "*)"}], 
               RowBox[{"PlotRange", "\[Rule]", 
                RowBox[{"{", 
                 RowBox[{
                  RowBox[{"{", 
                   RowBox[{"0.7", ",", "All"}], "}"}], ",", "All"}], "}"}]}], 
               ",", 
               RowBox[{"AspectRatio", "\[Rule]", "asp"}], ",", 
               "\[IndentingNewLine]", 
               RowBox[{"Frame", "\[Rule]", "True"}], ",", 
               RowBox[{"FrameTicksStyle", "\[Rule]", 
                RowBox[{"Directive", "[", "fz", "]"}]}], ",", 
               RowBox[{"FrameLabel", "\[Rule]", 
                RowBox[{"{", " ", 
                 RowBox[{
                  RowBox[{"StyleForm", "[", 
                   RowBox[{"\"\<Parameters\>\"", ",", 
                    RowBox[{"FontSize", " ", "->", " ", "fz"}], ",", 
                    RowBox[{"FontWeight", " ", "->", " ", "\"\<Bold\>\""}], 
                    ",", 
                    RowBox[{"FontFamily", "->", "\"\<Arial\>\""}]}], "]"}], 
                  ",", " ", 
                  RowBox[{"StyleForm", "[", 
                   RowBox[{"\"\<Parameter Values\>\"", ",", 
                    RowBox[{"FontSize", " ", "->", " ", "fz"}], ",", 
                    RowBox[{"FontWeight", " ", "->", " ", "\"\<Bold\>\""}], 
                    ",", 
                    RowBox[{"FontFamily", "->", "\"\<Arial\>\""}]}], "]"}]}], 
                 "}"}]}], ",", 
               RowBox[{"FrameTicks", "\[Rule]", 
                RowBox[{"{", 
                 RowBox[{
                  RowBox[{"{", 
                   RowBox[{"Automatic", ",", "Automatic"}], "}"}], ",", 
                  RowBox[{"{", 
                   RowBox[{"Xlabel", ",", "XLabel2"}], "}"}]}], "}"}]}]}], 
              "]"}], ",", 
             RowBox[{"{", 
              RowBox[{"i", ",", "1", ",", 
               RowBox[{"Length", "[", "Vals", "]"}]}], "}"}]}], "]"}], ",", 
           "\[IndentingNewLine]", 
           RowBox[{"(*", 
            RowBox[{
            "show", " ", "the", " ", "range", " ", "for", " ", "each", " ", 
             "varied", " ", "parameters"}], "*)"}], "\[IndentingNewLine]", 
           RowBox[{"Show", "[", 
            RowBox[{"Table", "[", 
             RowBox[{
              RowBox[{"Graphics", "[", 
               RowBox[{"{", 
                RowBox[{"Thick", ",", "Blue", ",", 
                 RowBox[{"Line", "[", 
                  RowBox[{"{", 
                   RowBox[{
                    RowBox[{"{", 
                    RowBox[{"i", ",", "0"}], "}"}], ",", 
                    RowBox[{"{", 
                    RowBox[{"i", ",", "1"}], "}"}]}], "}"}], "]"}]}], "}"}], 
               "]"}], ",", 
              RowBox[{"{", 
               RowBox[{"i", ",", "1", ",", 
                RowBox[{"Length", "[", "ParaRange", "]"}]}], "}"}]}], "]"}], 
            "]"}]}], "\[IndentingNewLine]", "}"}], ",", 
         RowBox[{"ImageSize", "\[Rule]", "sz"}]}], "]"}]}], ";", 
      "\[IndentingNewLine]", "\[IndentingNewLine]", 
      RowBox[{"If", "[", 
       RowBox[{
        RowBox[{"fl", "\[Equal]", "1"}], ",", 
        RowBox[{"Show", "[", 
         RowBox[{"{", 
          RowBox[{"p1a", ",", "p1"}], "}"}], "]"}], ",", "p1"}], "]"}]}]}], 
    "\[IndentingNewLine]", "]"}]}], ";"}]], "Input",
 CellChangeTimes->{{3.5528093108992634`*^9, 3.5528094729505324`*^9}, {
   3.5528096449383698`*^9, 3.5528096505876927`*^9}, {3.552809695231246*^9, 
   3.5528097446630735`*^9}, {3.5528097914337487`*^9, 3.552809802960408*^9}, {
   3.55280995894133*^9, 3.552809965718717*^9}, {3.5528100023738136`*^9, 
   3.5528101149622536`*^9}, {3.552810147489114*^9, 3.552810183560177*^9}, {
   3.55281024794686*^9, 3.5528104339474983`*^9}, {3.5528222669228573`*^9, 
   3.5528222793005652`*^9}, {3.5528225421025963`*^9, 3.552822572788352*^9}, {
   3.5528271437337947`*^9, 3.552827147657019*^9}, {3.552827187112276*^9, 
   3.5528272077144547`*^9}, {3.552827280821636*^9, 3.5528273285463657`*^9}, {
   3.552827584482004*^9, 3.552827622542181*^9}, {3.55282773564165*^9, 
   3.5528277393058596`*^9}, {3.5528277781510816`*^9, 3.552827814164141*^9}, 
   3.5528278542064314`*^9, {3.5528279041762896`*^9, 3.552827933585972*^9}, {
   3.552827974759327*^9, 3.5528279925833464`*^9}, {3.5528283587142878`*^9, 
   3.5528283718720407`*^9}, {3.55298482286224*^9, 3.5529848355099635`*^9}, {
   3.552984868907874*^9, 3.552984902256781*^9}, {3.5529849962381563`*^9, 
   3.5529850179023957`*^9}, 3.553028346421937*^9, {3.553028521022285*^9, 
   3.553028534100594*^9}, {3.553028582503743*^9, 3.553028624423427*^9}, {
   3.553028692071604*^9, 3.553028747520349*^9}, {3.553060986921067*^9, 
   3.553060992253531*^9}, {3.5530633305314827`*^9, 3.553063342049541*^9}, {
   3.553063373425549*^9, 3.553063471775442*^9}, {3.553063541437426*^9, 
   3.553063566336144*^9}, {3.553063783819066*^9, 3.5530638113761053`*^9}, {
   3.5531070585776453`*^9, 3.553107076200489*^9}, {3.553156221911952*^9, 
   3.5531562529114857`*^9}, {3.553175925581361*^9, 3.553175926047276*^9}, {
   3.553177130914907*^9, 3.55317713361408*^9}, {3.562240823153612*^9, 
   3.562240824897263*^9}, {3.562240875111586*^9, 3.562240882743423*^9}, 
   3.562260811366694*^9, {3.587280723600048*^9, 3.5872807926589985`*^9}, 
   3.5873653499684*^9, 3.5994801132100067`*^9, {3.5994802817009*^9, 
   3.5994803169727097`*^9}, {3.599480377506452*^9, 3.599480390102981*^9}, {
   3.638164631317169*^9, 3.638164714809765*^9}, {3.638164782276496*^9, 
   3.6381648549887743`*^9}}],

Cell[BoxData[
 RowBox[{
  RowBox[{
   RowBox[{"PCPlotNormTypeMultiCol", "[", 
    RowBox[{
    "pR_", ",", "pDisplayPara_", ",", "pDisplayPara1_", ",", "pXLabel2_", ",",
      "plist_", ",", "psz_", ",", "pasp_", ",", "pfz_", ",", "flag_", ",", 
     "pType_"}], "]"}], ":=", 
   RowBox[{"Module", "[", 
    RowBox[{
     RowBox[{"{", 
      RowBox[{
       RowBox[{"R", "=", "pR"}], ",", 
       RowBox[{"DisplayPara", "=", "pDisplayPara"}], ",", 
       RowBox[{"DisplayPara1", "=", "pDisplayPara1"}], ",", 
       RowBox[{"XLabel2", "=", "pXLabel2"}], ",", 
       RowBox[{"list", "=", "plist"}], ",", 
       RowBox[{"sz", "=", "psz"}], ",", 
       RowBox[{"asp", "=", "pasp"}], ",", 
       RowBox[{"fz", "=", "pfz"}], ",", 
       RowBox[{"fl", "=", "flag"}], ",", 
       RowBox[{"type", "=", "pType"}], ",", 
       RowBox[{"Col", "=", "pCol"}]}], "}"}], ",", "\[IndentingNewLine]", 
     RowBox[{"(*", 
      RowBox[{
       RowBox[{"Print", "[", 
        RowBox[{"\"\<Type of dynamics from this set = \>\"", ",", 
         RowBox[{
          RowBox[{"R", "[", 
           RowBox[{"[", 
            RowBox[{"All", ",", "1"}], "]"}], "]"}], "//", "Union"}]}], "]"}],
        ";"}], "*)"}], "\[IndentingNewLine]", 
     RowBox[{
      RowBox[{"ParaNames", "=", 
       RowBox[{"list", "[", 
        RowBox[{"[", 
         RowBox[{"All", ",", "1"}], "]"}], "]"}]}], ";", 
      "\[IndentingNewLine]", 
      RowBox[{"Index", "=", 
       RowBox[{"Map", "[", 
        RowBox[{
         RowBox[{
          RowBox[{
           RowBox[{"Position", "[", 
            RowBox[{"ParaNames", ",", "#"}], "]"}], "[", 
           RowBox[{"[", 
            RowBox[{"1", ",", "1"}], "]"}], "]"}], "&"}], ",", 
         "DisplayPara"}], "]"}]}], ";", " ", 
      RowBox[{"(*", 
       RowBox[{
       "find", " ", "index", " ", "of", " ", "these", " ", "para", " ", "in", 
        " ", "paraset1"}], "*)"}], "\[IndentingNewLine]", 
      RowBox[{"Xlabel", "=", 
       RowBox[{"Table", "[", 
        RowBox[{
         RowBox[{"{", 
          RowBox[{"i", ",", 
           RowBox[{"DisplayPara1", "[", 
            RowBox[{"[", "i", "]"}], "]"}]}], "}"}], ",", 
         RowBox[{"{", 
          RowBox[{"i", ",", "1", ",", 
           RowBox[{"Length", "[", "DisplayPara1", "]"}]}], "}"}]}], "]"}]}], 
      ";", 
      RowBox[{"(*", 
       RowBox[{"label", " ", "used", " ", "for", " ", "plotting"}], "*)"}], 
      "\[IndentingNewLine]", 
      RowBox[{"la", "=", 
       RowBox[{"Xlabel", "[", 
        RowBox[{"[", 
         RowBox[{"All", ",", "2"}], "]"}], "]"}]}], ";", 
      "\[IndentingNewLine]", 
      RowBox[{"Labels", "=", 
       RowBox[{"{", 
        RowBox[{
        "\"\<Monostable sets\>\"", ",", "\"\<Oscillation sets\>\"", ",", 
         "\"\<TWO stable SS\>\"", ",", 
         "\"\<ONE stable SS + ONE oscillatory\>\"", ",", 
         "\"\<TWO oscillatory, ONE Oscillatory + ONE Unstable, or TWO \
Unstable (no SS)\>\"", ",", "\"\<BISTABLE (TWO stable + ONE unstable\>\"", 
         ",", "\"\<EXCITABLE (TWO unstable + ONE stable)\>\""}], "}"}]}], ";",
       "\[IndentingNewLine]", "\[IndentingNewLine]", 
      RowBox[{"fz", "=", "14"}], ";", "\[IndentingNewLine]", 
      StyleBox[
       RowBox[{"(*", 
        RowBox[{
         RowBox[{
         "NORMAL", " ", "SCALE", " ", "and", " ", "NORMALIZED", " ", 
          "BETWEEN", " ", "0"}], "-", "1"}], "*)"}],
       Background->RGBColor[1, 1, 0]], "\[IndentingNewLine]", 
      RowBox[{"NormR", "=", 
       RowBox[{"Table", "[", 
        RowBox[{
         RowBox[{"Prepend", "[", 
          RowBox[{
           RowBox[{"Table", "[", 
            RowBox[{
             RowBox[{"NormFunc", "[", 
              RowBox[{
               RowBox[{"list", "[", 
                RowBox[{"[", 
                 RowBox[{"i", ",", "2"}], "]"}], "]"}], ",", 
               RowBox[{"R", "[", 
                RowBox[{"[", 
                 RowBox[{"j", ",", 
                  RowBox[{"i", "+", "1"}]}], "]"}], "]"}]}], "]"}], ",", 
             RowBox[{"{", 
              RowBox[{"i", ",", "1", ",", 
               RowBox[{"Length", "[", "list", "]"}]}], "}"}]}], "]"}], ",", 
           RowBox[{"R", "[", 
            RowBox[{"[", 
             RowBox[{"j", ",", "1"}], "]"}], "]"}]}], "]"}], ",", 
         RowBox[{"{", 
          RowBox[{"j", ",", "1", ",", 
           RowBox[{"Length", "[", "R", "]"}]}], "}"}]}], "]"}]}], ";", 
      "\[IndentingNewLine]", 
      RowBox[{"S", "=", 
       RowBox[{"Subset", "[", 
        RowBox[{"NormR", ",", "1", ",", "type"}], "]"}]}], ";", 
      RowBox[{"(*", 
       RowBox[{"choose", " ", "type", " ", "sets"}], "*)"}], 
      "\[IndentingNewLine]", 
      RowBox[{"lS", "=", 
       RowBox[{"Length", "[", "S", "]"}]}], ";", "\[IndentingNewLine]", 
      RowBox[{"(*", 
       RowBox[{
        RowBox[{"Print", "[", 
         RowBox[{
         "\"\<Number of parameter sets with chosen dynamics = \>\"", ",", 
          "lS"}], "]"}], ";"}], "*)"}], "\[IndentingNewLine]", 
      RowBox[{"Vals", "=", 
       RowBox[{"Take", "[", 
        RowBox[{
         RowBox[{"S", "[", 
          RowBox[{"[", 
           RowBox[{"All", ",", 
            RowBox[{"Index", "+", "1"}]}], "]"}], "]"}], ",", 
         RowBox[{"{", 
          RowBox[{"1", ",", "lS"}], "}"}]}], "]"}]}], ";", 
      "\[IndentingNewLine]", 
      RowBox[{"ParaRange", "=", 
       RowBox[{"Table", "[", 
        RowBox[{
         StyleBox[
          RowBox[{"{", 
           RowBox[{"0", ",", "1"}], "}"}],
          Background->RGBColor[1, 1, 0]], ",", 
         RowBox[{"{", 
          RowBox[{"i", ",", "Index"}], "}"}]}], "]"}]}], 
      RowBox[{"(*", 
       RowBox[{"Plot", " ", "in", " ", "Normal", " ", "mode"}], "*)"}], ";", 
      "\[IndentingNewLine]", "\[IndentingNewLine]", 
      RowBox[{"p1", "=", 
       RowBox[{"Show", "[", "\[IndentingNewLine]", 
        RowBox[{
         RowBox[{"{", 
          RowBox[{
           RowBox[{"Table", "[", 
            RowBox[{
             RowBox[{"ListPlot", "[", 
              RowBox[{
               RowBox[{"Vals", "[", 
                RowBox[{"[", "i", "]"}], "]"}], ",", 
               RowBox[{"Joined", "\[Rule]", "True"}], ",", 
               RowBox[{"PlotStyle", "\[Rule]", 
                RowBox[{"{", 
                 RowBox[{"Thick", ",", 
                  RowBox[{"Hue", "[", 
                   RowBox[{"i", "/", "10"}], "]"}], 
                  RowBox[{"(*", "Col", "*)"}], ",", 
                  RowBox[{"Opacity", "[", "0.5", "]"}]}], "}"}]}], ",", 
               RowBox[{"AxesOrigin", "\[Rule]", 
                RowBox[{"{", 
                 RowBox[{"0", ",", "0"}], "}"}]}], ",", 
               RowBox[{"(*", 
                RowBox[{
                 RowBox[{"PlotLabel", "\[Rule]", 
                  RowBox[{"Labels", "[", 
                   RowBox[{"[", "type", "]"}], "]"}]}], ","}], "*)"}], 
               RowBox[{"PlotRange", "\[Rule]", 
                RowBox[{"{", 
                 RowBox[{
                  RowBox[{"{", 
                   RowBox[{"0.7", ",", "All"}], "}"}], ",", "All"}], "}"}]}], 
               ",", 
               RowBox[{"AspectRatio", "\[Rule]", "asp"}], ",", 
               "\[IndentingNewLine]", 
               RowBox[{"Frame", "\[Rule]", "True"}], ",", 
               RowBox[{"FrameTicksStyle", "\[Rule]", 
                RowBox[{"Directive", "[", "fz", "]"}]}], ",", 
               RowBox[{"FrameLabel", "\[Rule]", 
                RowBox[{"{", " ", 
                 RowBox[{
                  RowBox[{"StyleForm", "[", 
                   RowBox[{"\"\<Parameters\>\"", ",", 
                    RowBox[{"FontSize", " ", "->", " ", "fz"}], ",", 
                    RowBox[{"FontWeight", " ", "->", " ", "\"\<Bold\>\""}], 
                    ",", 
                    RowBox[{"FontFamily", "->", "\"\<Arial\>\""}]}], "]"}], 
                  ",", " ", 
                  RowBox[{"StyleForm", "[", 
                   RowBox[{"\"\<Parameter Values\>\"", ",", 
                    RowBox[{"FontSize", " ", "->", " ", "fz"}], ",", 
                    RowBox[{"FontWeight", " ", "->", " ", "\"\<Bold\>\""}], 
                    ",", 
                    RowBox[{"FontFamily", "->", "\"\<Arial\>\""}]}], "]"}]}], 
                 "}"}]}], ",", 
               RowBox[{"FrameTicks", "\[Rule]", 
                RowBox[{"{", 
                 RowBox[{
                  RowBox[{"{", 
                   RowBox[{"Automatic", ",", "Automatic"}], "}"}], ",", 
                  RowBox[{"{", 
                   RowBox[{"Xlabel", ",", "XLabel2"}], "}"}]}], "}"}]}]}], 
              "]"}], ",", 
             RowBox[{"{", 
              RowBox[{"i", ",", "1", ",", 
               RowBox[{"Length", "[", "Vals", "]"}]}], "}"}]}], "]"}], ",", 
           "\[IndentingNewLine]", 
           RowBox[{"(*", 
            RowBox[{
            "show", " ", "the", " ", "range", " ", "for", " ", "each", " ", 
             "varied", " ", "parameters"}], "*)"}], "\[IndentingNewLine]", 
           RowBox[{"Show", "[", 
            RowBox[{"Table", "[", 
             RowBox[{
              RowBox[{"Graphics", "[", 
               RowBox[{"{", 
                RowBox[{"Thick", ",", "Blue", ",", 
                 RowBox[{"Line", "[", 
                  RowBox[{"{", 
                   RowBox[{
                    RowBox[{"{", 
                    RowBox[{"i", ",", "0"}], "}"}], ",", 
                    RowBox[{"{", 
                    RowBox[{"i", ",", "1"}], "}"}]}], "}"}], "]"}]}], "}"}], 
               "]"}], ",", 
              RowBox[{"{", 
               RowBox[{"i", ",", "1", ",", 
                RowBox[{"Length", "[", "ParaRange", "]"}]}], "}"}]}], "]"}], 
            "]"}]}], "\[IndentingNewLine]", "}"}], ",", 
         RowBox[{"ImageSize", "\[Rule]", "sz"}]}], "]"}]}], ";", 
      "\[IndentingNewLine]", "\[IndentingNewLine]", 
      RowBox[{"If", "[", 
       RowBox[{
        RowBox[{"fl", "\[Equal]", "1"}], ",", 
        RowBox[{"Show", "[", 
         RowBox[{"{", 
          RowBox[{"p1a", ",", "p1"}], "}"}], "]"}], ",", "p1"}], "]"}]}]}], 
    "\[IndentingNewLine]", "]"}]}], ";"}]], "Input",
 CellChangeTimes->{{3.6022530578977547`*^9, 3.602253074182728*^9}, {
   3.60225313013617*^9, 3.6022531565408707`*^9}, {3.638164747804639*^9, 
   3.638164748346774*^9}, 3.638164864746398*^9}],

Cell[BoxData[
 RowBox[{
  RowBox[{
   RowBox[{"PCPlotNormTypeLog", "[", 
    RowBox[{
    "pR_", ",", "pDisplayPara_", ",", "pDisplayPara1_", ",", "pXLabel2_", ",",
      "plist_", ",", "psz_", ",", "pasp_", ",", "pfz_", ",", "flag_", ",", 
     "pType_", ",", "pCol_"}], "]"}], ":=", 
   RowBox[{"Module", "[", 
    RowBox[{
     RowBox[{"{", 
      RowBox[{
       RowBox[{"R", "=", "pR"}], ",", 
       RowBox[{"DisplayPara", "=", "pDisplayPara"}], ",", 
       RowBox[{"DisplayPara1", "=", "pDisplayPara1"}], ",", 
       RowBox[{"XLabel2", "=", "pXLabel2"}], ",", 
       RowBox[{"list", "=", "plist"}], ",", 
       RowBox[{"sz", "=", "psz"}], ",", 
       RowBox[{"asp", "=", "pasp"}], ",", 
       RowBox[{"fz", "=", "pfz"}], ",", 
       RowBox[{"fl", "=", "flag"}], ",", 
       RowBox[{"type", "=", "pType"}], ",", 
       RowBox[{"Col", "=", "pCol"}]}], "}"}], ",", "\[IndentingNewLine]", 
     RowBox[{"(*", 
      RowBox[{
       RowBox[{"Print", "[", 
        RowBox[{"\"\<Type of dynamics from this set = \>\"", ",", 
         RowBox[{
          RowBox[{"R", "[", 
           RowBox[{"[", 
            RowBox[{"All", ",", "1"}], "]"}], "]"}], "//", "Union"}]}], "]"}],
        ";"}], "*)"}], "\[IndentingNewLine]", 
     RowBox[{
      RowBox[{"ParaNames", "=", 
       RowBox[{"list", "[", 
        RowBox[{"[", 
         RowBox[{"All", ",", "1"}], "]"}], "]"}]}], ";", 
      "\[IndentingNewLine]", 
      RowBox[{"Index", "=", 
       RowBox[{"Map", "[", 
        RowBox[{
         RowBox[{
          RowBox[{
           RowBox[{"Position", "[", 
            RowBox[{"ParaNames", ",", "#"}], "]"}], "[", 
           RowBox[{"[", 
            RowBox[{"1", ",", "1"}], "]"}], "]"}], "&"}], ",", 
         "DisplayPara"}], "]"}]}], ";", " ", 
      RowBox[{"(*", 
       RowBox[{
       "find", " ", "index", " ", "of", " ", "these", " ", "para", " ", "in", 
        " ", "paraset1"}], "*)"}], "\[IndentingNewLine]", 
      RowBox[{"Xlabel", "=", 
       RowBox[{"Table", "[", 
        RowBox[{
         RowBox[{"{", 
          RowBox[{"i", ",", 
           RowBox[{"DisplayPara1", "[", 
            RowBox[{"[", "i", "]"}], "]"}]}], "}"}], ",", 
         RowBox[{"{", 
          RowBox[{"i", ",", "1", ",", 
           RowBox[{"Length", "[", "DisplayPara1", "]"}]}], "}"}]}], "]"}]}], 
      ";", 
      RowBox[{"(*", 
       RowBox[{"label", " ", "used", " ", "for", " ", "plotting"}], "*)"}], 
      "\[IndentingNewLine]", 
      RowBox[{"la", "=", 
       RowBox[{"Xlabel", "[", 
        RowBox[{"[", 
         RowBox[{"All", ",", "2"}], "]"}], "]"}]}], ";", 
      "\[IndentingNewLine]", 
      RowBox[{"Labels", "=", 
       RowBox[{"{", 
        RowBox[{
        "\"\<Monostable sets\>\"", ",", "\"\<Oscillation sets\>\"", ",", 
         "\"\<TWO stable SS\>\"", ",", 
         "\"\<ONE stable SS + ONE oscillatory\>\"", ",", 
         "\"\<TWO oscillatory, ONE Oscillatory + ONE Unstable, or TWO \
Unstable (no SS)\>\"", ",", "\"\<BISTABLE (TWO stable + ONE unstable\>\"", 
         ",", "\"\<EXCITABLE (TWO unstable + ONE stable)\>\""}], "}"}]}], ";",
       "\[IndentingNewLine]", "\[IndentingNewLine]", 
      RowBox[{"fz", "=", "18"}], ";", "\[IndentingNewLine]", 
      StyleBox[
       RowBox[{"(*", 
        RowBox[{
         RowBox[{
         "NORMAL", " ", "SCALE", " ", "and", " ", "NORMALIZED", " ", 
          "BETWEEN", " ", "0"}], "-", "1"}], "*)"}],
       Background->RGBColor[1, 1, 0]], "\[IndentingNewLine]", 
      RowBox[{"NormR", "=", 
       RowBox[{"Table", "[", 
        RowBox[{
         RowBox[{"Prepend", "[", 
          RowBox[{
           RowBox[{"Table", "[", 
            RowBox[{
             RowBox[{"NormFunc", "[", 
              RowBox[{
               RowBox[{"list", "[", 
                RowBox[{"[", 
                 RowBox[{"i", ",", "2"}], "]"}], "]"}], ",", 
               RowBox[{"R", "[", 
                RowBox[{"[", 
                 RowBox[{"j", ",", 
                  RowBox[{"i", "+", "1"}]}], "]"}], "]"}]}], "]"}], ",", 
             RowBox[{"{", 
              RowBox[{"i", ",", "1", ",", 
               RowBox[{"Length", "[", "list", "]"}]}], "}"}]}], "]"}], ",", 
           RowBox[{"R", "[", 
            RowBox[{"[", 
             RowBox[{"j", ",", "1"}], "]"}], "]"}]}], "]"}], ",", 
         RowBox[{"{", 
          RowBox[{"j", ",", "1", ",", 
           RowBox[{"Length", "[", "R", "]"}]}], "}"}]}], "]"}]}], ";", 
      "\[IndentingNewLine]", 
      RowBox[{"S", "=", 
       RowBox[{"Subset", "[", 
        RowBox[{"NormR", ",", "1", ",", "type"}], "]"}]}], ";", 
      RowBox[{"(*", 
       RowBox[{"choose", " ", "type", " ", "sets"}], "*)"}], 
      "\[IndentingNewLine]", 
      RowBox[{"lS", "=", 
       RowBox[{"Length", "[", "S", "]"}]}], ";", "\[IndentingNewLine]", 
      "\[IndentingNewLine]", 
      RowBox[{"(*", 
       RowBox[{
        RowBox[{"Print", "[", 
         RowBox[{
         "\"\<Number of parameter sets with chosen dynamics = \>\"", ",", 
          "lS"}], "]"}], ";"}], "*)"}], "\[IndentingNewLine]", 
      RowBox[{"Vals", "=", 
       RowBox[{"Take", "[", 
        RowBox[{
         RowBox[{"S", "[", 
          RowBox[{"[", 
           RowBox[{"All", ",", 
            RowBox[{"Index", "+", "1"}]}], "]"}], "]"}], ",", 
         RowBox[{"{", 
          RowBox[{"1", ",", "lS"}], "}"}]}], "]"}]}], ";", 
      "\[IndentingNewLine]", 
      RowBox[{"ParaRange", "=", 
       RowBox[{"Table", "[", 
        RowBox[{
         StyleBox[
          RowBox[{"{", 
           RowBox[{
            RowBox[{"-", "20"}], ",", "1"}], "}"}],
          Background->RGBColor[1, 1, 0]], ",", 
         RowBox[{"{", 
          RowBox[{"i", ",", "Index"}], "}"}]}], "]"}]}], 
      RowBox[{"(*", 
       RowBox[{"Plot", " ", "in", " ", "Normal", " ", "mode"}], "*)"}], ";", 
      "\[IndentingNewLine]", 
      RowBox[{"p1", "=", 
       RowBox[{"Show", "[", "\[IndentingNewLine]", 
        RowBox[{
         RowBox[{"{", 
          RowBox[{
           RowBox[{"Table", "[", 
            RowBox[{
             RowBox[{"ListPlot", "[", 
              RowBox[{
               RowBox[{"Log", "[", 
                RowBox[{"Vals", "[", 
                 RowBox[{"[", "i", "]"}], "]"}], "]"}], ",", 
               RowBox[{"Joined", "\[Rule]", "True"}], ",", 
               RowBox[{"PlotStyle", "\[Rule]", 
                RowBox[{"{", 
                 RowBox[{"Thick", ",", 
                  RowBox[{"(*", 
                   RowBox[{"Hue", "[", 
                    RowBox[{"i", "/", "10"}], "]"}], "*)"}], "Col", ",", 
                  RowBox[{"Opacity", "[", "0.5", "]"}]}], "}"}]}], ",", 
               RowBox[{"AxesOrigin", "\[Rule]", 
                RowBox[{"{", 
                 RowBox[{"0", ",", "0"}], "}"}]}], ",", 
               RowBox[{"(*", 
                RowBox[{
                 RowBox[{"PlotLabel", "\[Rule]", 
                  RowBox[{"Labels", "[", 
                   RowBox[{"[", "type", "]"}], "]"}]}], ","}], "*)"}], 
               RowBox[{"PlotRange", "\[Rule]", 
                RowBox[{"{", 
                 RowBox[{
                  RowBox[{"{", 
                   RowBox[{"0.7", ",", "All"}], "}"}], ",", 
                  RowBox[{"{", 
                   RowBox[{
                    RowBox[{"-", "20"}], ",", "All"}], "}"}]}], "}"}]}], ",", 
               
               RowBox[{"AspectRatio", "\[Rule]", "asp"}], ",", 
               "\[IndentingNewLine]", 
               RowBox[{"Frame", "\[Rule]", "True"}], ",", 
               RowBox[{"FrameTicksStyle", "\[Rule]", 
                RowBox[{"Directive", "[", "fz", "]"}]}], ",", 
               RowBox[{"FrameLabel", "\[Rule]", 
                RowBox[{"{", " ", 
                 RowBox[{
                  RowBox[{"StyleForm", "[", 
                   RowBox[{"\"\<Parameters\>\"", ",", 
                    RowBox[{"FontSize", " ", "->", " ", "fz"}], ",", 
                    RowBox[{"FontWeight", " ", "->", " ", "\"\<Bold\>\""}]}], 
                   "]"}], ",", " ", 
                  RowBox[{"StyleForm", "[", 
                   RowBox[{"\"\<Parameter Values\>\"", ",", 
                    RowBox[{"FontSize", " ", "->", " ", "fz"}], ",", 
                    RowBox[{"FontWeight", " ", "->", " ", "\"\<Bold\>\""}]}], 
                   "]"}]}], "}"}]}], ",", 
               RowBox[{"FrameTicks", "\[Rule]", 
                RowBox[{"{", 
                 RowBox[{
                  RowBox[{"{", 
                   RowBox[{"Automatic", ",", "Automatic"}], "}"}], ",", 
                  RowBox[{"{", 
                   RowBox[{"Xlabel", ",", "XLabel2"}], "}"}]}], "}"}]}]}], 
              "]"}], ",", 
             RowBox[{"{", 
              RowBox[{"i", ",", "1", ",", 
               RowBox[{"Length", "[", "Vals", "]"}]}], "}"}]}], "]"}], ",", 
           "\[IndentingNewLine]", 
           RowBox[{"(*", 
            RowBox[{
            "show", " ", "the", " ", "range", " ", "for", " ", "each", " ", 
             "varied", " ", "parameters"}], "*)"}], "\[IndentingNewLine]", 
           RowBox[{"Show", "[", 
            RowBox[{"Table", "[", 
             RowBox[{
              RowBox[{"Graphics", "[", 
               RowBox[{"{", 
                RowBox[{"Thick", ",", "Blue", ",", 
                 RowBox[{"Line", "[", 
                  RowBox[{"{", 
                   RowBox[{
                    RowBox[{"{", 
                    RowBox[{"i", ",", "0"}], "}"}], ",", 
                    RowBox[{"{", 
                    RowBox[{"i", ",", "1"}], "}"}]}], "}"}], "]"}]}], "}"}], 
               "]"}], ",", 
              RowBox[{"{", 
               RowBox[{"i", ",", "1", ",", 
                RowBox[{"Length", "[", "ParaRange", "]"}]}], "}"}]}], "]"}], 
            "]"}]}], "\[IndentingNewLine]", "}"}], ",", 
         RowBox[{"ImageSize", "\[Rule]", "sz"}]}], "]"}]}], ";", 
      "\[IndentingNewLine]", "\[IndentingNewLine]", "p1"}]}], 
    "\[IndentingNewLine]", "]"}]}], ";"}]], "Input",
 CellChangeTimes->{{3.5528093108992634`*^9, 3.5528094729505324`*^9}, {
   3.5528096449383698`*^9, 3.5528096505876927`*^9}, {3.552809695231246*^9, 
   3.5528097446630735`*^9}, {3.5528097914337487`*^9, 3.552809802960408*^9}, {
   3.55280995894133*^9, 3.552809965718717*^9}, {3.5528100023738136`*^9, 
   3.5528101149622536`*^9}, {3.552810147489114*^9, 3.552810183560177*^9}, {
   3.55281024794686*^9, 3.5528104339474983`*^9}, {3.5528222669228573`*^9, 
   3.5528222793005652`*^9}, {3.5528225421025963`*^9, 3.552822572788352*^9}, {
   3.5528271437337947`*^9, 3.552827147657019*^9}, {3.552827187112276*^9, 
   3.5528272077144547`*^9}, {3.552827280821636*^9, 3.5528273285463657`*^9}, {
   3.552827584482004*^9, 3.552827622542181*^9}, {3.55282773564165*^9, 
   3.5528277393058596`*^9}, {3.5528277781510816`*^9, 3.552827814164141*^9}, 
   3.5528278542064314`*^9, {3.5528279041762896`*^9, 3.552827933585972*^9}, {
   3.552827974759327*^9, 3.5528279925833464`*^9}, {3.5528283587142878`*^9, 
   3.5528283718720407`*^9}, {3.55298482286224*^9, 3.5529848355099635`*^9}, {
   3.552984868907874*^9, 3.552984902256781*^9}, {3.5529849962381563`*^9, 
   3.5529850179023957`*^9}, 3.553028346421937*^9, {3.553028521022285*^9, 
   3.553028534100594*^9}, {3.553028582503743*^9, 3.553028624423427*^9}, {
   3.553028692071604*^9, 3.553028747520349*^9}, {3.553060986921067*^9, 
   3.553060992253531*^9}, {3.5530633305314827`*^9, 3.553063342049541*^9}, {
   3.553063373425549*^9, 3.553063471775442*^9}, {3.553063541437426*^9, 
   3.553063566336144*^9}, {3.553063783819066*^9, 3.5530638113761053`*^9}, {
   3.5531070585776453`*^9, 3.553107076200489*^9}, {3.553156221911952*^9, 
   3.5531562529114857`*^9}, {3.553175925581361*^9, 3.553175926047276*^9}, {
   3.553177130914907*^9, 3.55317713361408*^9}, {3.562240823153612*^9, 
   3.562240824897263*^9}, {3.562240875111586*^9, 3.562240882743423*^9}, 
   3.562260811366694*^9, {3.587280723600048*^9, 3.5872807926589985`*^9}, {
   3.5872924917031455`*^9, 3.587292492069166*^9}, {3.5872925425130515`*^9, 
   3.587292546767295*^9}, {3.587292689398453*^9, 3.5872927064144263`*^9}, {
   3.5872928146216154`*^9, 3.5872928779322367`*^9}, 3.587292909533044*^9, 
   3.58729309531367*^9, {3.587293148919736*^9, 3.5872931714800262`*^9}, {
   3.5872932465673213`*^9, 3.58729327171876*^9}, {3.587293351032296*^9, 
   3.587293363416005*^9}, {3.5872933949288073`*^9, 3.5872934698880944`*^9}, 
   3.638164872487685*^9}]
}, Closed]],

Cell[CellGroupData[{

Cell["\<\
PCPlot Normalized - choose specific dynamic type with cutoff\
\>", "Subsubsection",
 CellChangeTimes->{{3.638169731122714*^9, 3.6381697476560583`*^9}}],

Cell[BoxData[
 RowBox[{
  RowBox[{
   RowBox[{"PCPlotNormTypeCutoff", "[", 
    RowBox[{
    "pR_", ",", "pDisplayPara_", ",", "pDisplayPara1_", ",", "pXLabel2_", ",",
      "plist_", ",", "psz_", ",", "pasp_", ",", "pfz_", ",", "flag_", ",", 
     "pType_", ",", "pCol1_", ",", "pCol2_", ",", "pCol3_", ",", "index_", 
     ",", "c1_", ",", "c2_"}], "]"}], ":=", 
   RowBox[{"Module", "[", 
    RowBox[{
     RowBox[{"{", 
      RowBox[{
       RowBox[{"R", "=", "pR"}], ",", 
       RowBox[{"DisplayPara", "=", "pDisplayPara"}], ",", 
       RowBox[{"DisplayPara1", "=", "pDisplayPara1"}], ",", 
       RowBox[{"XLabel2", "=", "pXLabel2"}], ",", 
       RowBox[{"list", "=", "plist"}], ",", 
       RowBox[{"sz", "=", "psz"}], ",", 
       RowBox[{"asp", "=", "pasp"}], ",", 
       RowBox[{"fz", "=", "pfz"}], ",", 
       RowBox[{"fl", "=", "flag"}], ",", 
       RowBox[{"type", "=", "pType"}], ",", 
       RowBox[{"Col1", "=", "pCol1"}], ",", 
       RowBox[{"Col2", "=", "pCol2"}], ",", 
       RowBox[{"Col3", "=", "pCol3"}], ",", 
       RowBox[{"In", "=", "index"}], " ", 
       RowBox[{"(*", 
        RowBox[{"which", " ", "para", " ", "to", " ", "cut"}], "*)"}], ",", 
       RowBox[{"cut1", "=", "c1"}], ",", 
       RowBox[{"cut2", "=", "c2"}]}], "}"}], ",", "\[IndentingNewLine]", 
     RowBox[{"(*", 
      RowBox[{
       RowBox[{"Print", "[", 
        RowBox[{"\"\<Type of dynamics from this set = \>\"", ",", 
         RowBox[{
          RowBox[{"R", "[", 
           RowBox[{"[", 
            RowBox[{"All", ",", "1"}], "]"}], "]"}], "//", "Union"}]}], "]"}],
        ";"}], "*)"}], "\[IndentingNewLine]", 
     RowBox[{
      RowBox[{"ParaNames", "=", 
       RowBox[{"list", "[", 
        RowBox[{"[", 
         RowBox[{"All", ",", "1"}], "]"}], "]"}]}], ";", 
      "\[IndentingNewLine]", 
      RowBox[{"Index", "=", 
       RowBox[{"Map", "[", 
        RowBox[{
         RowBox[{
          RowBox[{
           RowBox[{"Position", "[", 
            RowBox[{"ParaNames", ",", "#"}], "]"}], "[", 
           RowBox[{"[", 
            RowBox[{"1", ",", "1"}], "]"}], "]"}], "&"}], ",", 
         "DisplayPara"}], "]"}]}], ";", " ", 
      RowBox[{"(*", 
       RowBox[{
       "find", " ", "index", " ", "of", " ", "these", " ", "para", " ", "in", 
        " ", "paraset1"}], "*)"}], "\[IndentingNewLine]", 
      RowBox[{"Xlabel", "=", 
       RowBox[{"Table", "[", 
        RowBox[{
         RowBox[{"{", 
          RowBox[{"i", ",", 
           RowBox[{"DisplayPara1", "[", 
            RowBox[{"[", "i", "]"}], "]"}]}], "}"}], ",", 
         RowBox[{"{", 
          RowBox[{"i", ",", "1", ",", 
           RowBox[{"Length", "[", "DisplayPara1", "]"}]}], "}"}]}], "]"}]}], 
      ";", 
      RowBox[{"(*", 
       RowBox[{"label", " ", "used", " ", "for", " ", "plotting"}], "*)"}], 
      "\[IndentingNewLine]", 
      RowBox[{"la", "=", 
       RowBox[{"Xlabel", "[", 
        RowBox[{"[", 
         RowBox[{"All", ",", "2"}], "]"}], "]"}]}], ";", 
      "\[IndentingNewLine]", 
      RowBox[{"Labels", "=", 
       RowBox[{"{", 
        RowBox[{
        "\"\<Monostable sets\>\"", ",", "\"\<Oscillation sets\>\"", ",", 
         "\"\<TWO stable SS\>\"", ",", 
         "\"\<ONE stable SS + ONE oscillatory\>\"", ",", 
         "\"\<TWO oscillatory, ONE Oscillatory + ONE Unstable, or TWO \
Unstable (no SS)\>\"", ",", "\"\<BISTABLE (TWO stable + ONE unstable\>\"", 
         ",", "\"\<EXCITABLE (TWO unstable + ONE stable)\>\""}], "}"}]}], ";",
       "\[IndentingNewLine]", "\[IndentingNewLine]", 
      RowBox[{"fz", "=", "18"}], ";", "\[IndentingNewLine]", 
      StyleBox[
       RowBox[{"(*", 
        RowBox[{
         RowBox[{
         "NORMAL", " ", "SCALE", " ", "and", " ", "NORMALIZED", " ", 
          "BETWEEN", " ", "0"}], "-", "1"}], "*)"}],
       Background->RGBColor[1, 1, 0]], "\[IndentingNewLine]", 
      RowBox[{"NormR", "=", 
       RowBox[{"Table", "[", 
        RowBox[{
         RowBox[{"Prepend", "[", 
          RowBox[{
           RowBox[{"Table", "[", 
            RowBox[{
             RowBox[{"NormFunc", "[", 
              RowBox[{
               RowBox[{"list", "[", 
                RowBox[{"[", 
                 RowBox[{"i", ",", "2"}], "]"}], "]"}], ",", 
               RowBox[{"R", "[", 
                RowBox[{"[", 
                 RowBox[{"j", ",", 
                  RowBox[{"i", "+", "1"}]}], "]"}], "]"}]}], "]"}], ",", 
             RowBox[{"{", 
              RowBox[{"i", ",", "1", ",", 
               RowBox[{"Length", "[", "list", "]"}]}], "}"}]}], "]"}], ",", 
           RowBox[{"R", "[", 
            RowBox[{"[", 
             RowBox[{"j", ",", "1"}], "]"}], "]"}]}], "]"}], ",", 
         RowBox[{"{", 
          RowBox[{"j", ",", "1", ",", 
           RowBox[{"Length", "[", "R", "]"}]}], "}"}]}], "]"}]}], ";", 
      "\[IndentingNewLine]", "\[IndentingNewLine]", 
      RowBox[{"S", "=", 
       RowBox[{"Select", "[", 
        RowBox[{
         RowBox[{"Subset", "[", 
          RowBox[{"NormR", ",", "1", ",", "type"}], "]"}], ",", 
         RowBox[{
          RowBox[{
           RowBox[{"#", "[", 
            RowBox[{"[", "In", "]"}], "]"}], "<=", "cut1"}], "&"}]}], "]"}]}],
       ";", 
      RowBox[{"(*", 
       RowBox[{"choose", " ", "sets"}], "*)"}], "\[IndentingNewLine]", 
      RowBox[{"lS", "=", 
       RowBox[{"Length", "[", "S", "]"}]}], ";", "\[IndentingNewLine]", 
      RowBox[{"Print", "[", 
       RowBox[{"\"\<Number of sets < cut1 = \>\"", ",", "lS"}], "]"}], ";", 
      "\[IndentingNewLine]", 
      RowBox[{"Vals", "=", 
       RowBox[{"Take", "[", 
        RowBox[{
         RowBox[{"S", "[", 
          RowBox[{"[", 
           RowBox[{"All", ",", 
            RowBox[{"Index", "+", "1"}]}], "]"}], "]"}], ",", 
         RowBox[{"{", 
          RowBox[{"1", ",", "lS"}], "}"}]}], "]"}]}], ";", 
      "\[IndentingNewLine]", 
      RowBox[{"ParaRange", "=", 
       RowBox[{"Table", "[", 
        RowBox[{
         StyleBox[
          RowBox[{"{", 
           RowBox[{"0", ",", "1"}], "}"}],
          Background->RGBColor[1, 1, 0]], ",", 
         RowBox[{"{", 
          RowBox[{"i", ",", "Index"}], "}"}]}], "]"}]}], 
      RowBox[{"(*", 
       RowBox[{"Plot", " ", "in", " ", "Normal", " ", "mode"}], "*)"}], ";", 
      "\[IndentingNewLine]", 
      RowBox[{"p1", "=", 
       RowBox[{"Show", "[", "\[IndentingNewLine]", 
        RowBox[{
         RowBox[{"{", 
          RowBox[{
           RowBox[{"Table", "[", 
            RowBox[{
             RowBox[{"ListPlot", "[", 
              RowBox[{
               RowBox[{"Vals", "[", 
                RowBox[{"[", "i", "]"}], "]"}], ",", 
               RowBox[{"Joined", "\[Rule]", "True"}], ",", 
               RowBox[{"PlotStyle", "\[Rule]", 
                RowBox[{"{", 
                 RowBox[{"Thick", ",", "Col1", ",", 
                  RowBox[{"Opacity", "[", "0.3", "]"}]}], "}"}]}], ",", 
               RowBox[{"AxesOrigin", "\[Rule]", 
                RowBox[{"{", 
                 RowBox[{"0", ",", "0"}], "}"}]}], ",", 
               RowBox[{"(*", 
                RowBox[{
                 RowBox[{"PlotLabel", "\[Rule]", 
                  RowBox[{"Labels", "[", 
                   RowBox[{"[", "type", "]"}], "]"}]}], ","}], "*)"}], 
               RowBox[{"PlotRange", "\[Rule]", 
                RowBox[{"{", 
                 RowBox[{
                  RowBox[{"{", 
                   RowBox[{"0.7", ",", "All"}], "}"}], ",", "All"}], "}"}]}], 
               ",", 
               RowBox[{"AspectRatio", "\[Rule]", "asp"}], ",", 
               "\[IndentingNewLine]", 
               RowBox[{"Frame", "\[Rule]", "True"}], ",", 
               RowBox[{"FrameTicksStyle", "\[Rule]", 
                RowBox[{"Directive", "[", "fz", "]"}]}], ",", 
               RowBox[{"FrameLabel", "\[Rule]", 
                RowBox[{"{", " ", 
                 RowBox[{
                  RowBox[{"StyleForm", "[", 
                   RowBox[{"\"\<Parameters\>\"", ",", 
                    RowBox[{"FontSize", " ", "->", " ", "20"}], ",", 
                    RowBox[{"FontWeight", " ", "->", " ", "\"\<Bold\>\""}]}], 
                   "]"}], ",", " ", 
                  RowBox[{"StyleForm", "[", 
                   RowBox[{"\"\<Parameter Values\>\"", ",", 
                    RowBox[{"FontSize", " ", "->", " ", "20"}], ",", 
                    RowBox[{"FontWeight", " ", "->", " ", "\"\<Bold\>\""}]}], 
                   "]"}]}], "}"}]}], ",", 
               RowBox[{"FrameTicks", "\[Rule]", 
                RowBox[{"{", 
                 RowBox[{
                  RowBox[{"{", 
                   RowBox[{"Automatic", ",", "Automatic"}], "}"}], ",", 
                  RowBox[{"{", 
                   RowBox[{"Xlabel", ",", "XLabel2"}], "}"}]}], "}"}]}]}], 
              "]"}], ",", 
             RowBox[{"{", 
              RowBox[{"i", ",", "1", ",", 
               RowBox[{"Length", "[", "Vals", "]"}]}], "}"}]}], "]"}], ",", 
           "\[IndentingNewLine]", 
           RowBox[{"(*", 
            RowBox[{
            "show", " ", "the", " ", "range", " ", "for", " ", "each", " ", 
             "varied", " ", "parameters"}], "*)"}], "\[IndentingNewLine]", 
           RowBox[{"Show", "[", 
            RowBox[{"Table", "[", 
             RowBox[{
              RowBox[{"Graphics", "[", 
               RowBox[{"{", 
                RowBox[{"Thick", ",", "Blue", ",", 
                 RowBox[{"Line", "[", 
                  RowBox[{"{", 
                   RowBox[{
                    RowBox[{"{", 
                    RowBox[{"i", ",", "0"}], "}"}], ",", 
                    RowBox[{"{", 
                    RowBox[{"i", ",", "1"}], "}"}]}], "}"}], "]"}]}], "}"}], 
               "]"}], ",", 
              RowBox[{"{", 
               RowBox[{"i", ",", "1", ",", 
                RowBox[{"Length", "[", "ParaRange", "]"}]}], "}"}]}], "]"}], 
            "]"}]}], "\[IndentingNewLine]", "}"}], ",", 
         RowBox[{"ImageSize", "\[Rule]", "sz"}]}], "]"}]}], ";", 
      "\[IndentingNewLine]", "\[IndentingNewLine]", 
      RowBox[{"S", "=", 
       RowBox[{"Select", "[", 
        RowBox[{
         RowBox[{"Subset", "[", 
          RowBox[{"NormR", ",", "1", ",", "type"}], "]"}], ",", 
         RowBox[{
          RowBox[{
           RowBox[{
            RowBox[{"#", "[", 
             RowBox[{"[", "In", "]"}], "]"}], ">", "cut1"}], "&&", " ", 
           RowBox[{
            RowBox[{"#", "[", 
             RowBox[{"[", "In", "]"}], "]"}], "<=", "cut2"}]}], "&"}]}], 
        "]"}]}], ";", 
      RowBox[{"(*", 
       RowBox[{"choose", " ", "sets"}], "*)"}], "\[IndentingNewLine]", 
      RowBox[{"lS", "=", 
       RowBox[{"Length", "[", "S", "]"}]}], ";", "\[IndentingNewLine]", 
      RowBox[{"Print", "[", 
       RowBox[{"\"\<Number of sets > cut1, < cut 2 = \>\"", ",", "lS"}], 
       "]"}], ";", "\[IndentingNewLine]", 
      RowBox[{"Vals", "=", 
       RowBox[{"Take", "[", 
        RowBox[{
         RowBox[{"S", "[", 
          RowBox[{"[", 
           RowBox[{"All", ",", 
            RowBox[{"Index", "+", "1"}]}], "]"}], "]"}], ",", 
         RowBox[{"{", 
          RowBox[{"1", ",", "lS"}], "}"}]}], "]"}]}], ";", 
      "\[IndentingNewLine]", 
      RowBox[{"ParaRange", "=", 
       RowBox[{"Table", "[", 
        RowBox[{
         StyleBox[
          RowBox[{"{", 
           RowBox[{"0", ",", "1"}], "}"}],
          Background->RGBColor[1, 1, 0]], ",", 
         RowBox[{"{", 
          RowBox[{"i", ",", "Index"}], "}"}]}], "]"}]}], 
      RowBox[{"(*", 
       RowBox[{"Plot", " ", "in", " ", "Normal", " ", "mode"}], "*)"}], ";", 
      "\[IndentingNewLine]", "\[IndentingNewLine]", 
      RowBox[{"p2", "=", 
       RowBox[{"Show", "[", "\[IndentingNewLine]", 
        RowBox[{
         RowBox[{"{", 
          RowBox[{
           RowBox[{"Table", "[", 
            RowBox[{
             RowBox[{"ListPlot", "[", 
              RowBox[{
               RowBox[{"Vals", "[", 
                RowBox[{"[", "i", "]"}], "]"}], ",", 
               RowBox[{"Joined", "\[Rule]", "True"}], ",", 
               RowBox[{"PlotStyle", "\[Rule]", 
                RowBox[{"{", 
                 RowBox[{"Thick", ",", "Col2", ",", 
                  RowBox[{"Opacity", "[", "0.3", "]"}]}], "}"}]}], ",", 
               RowBox[{"AxesOrigin", "\[Rule]", 
                RowBox[{"{", 
                 RowBox[{"0", ",", "0"}], "}"}]}], ",", 
               RowBox[{"(*", 
                RowBox[{
                 RowBox[{"PlotLabel", "\[Rule]", 
                  RowBox[{"Labels", "[", 
                   RowBox[{"[", "type", "]"}], "]"}]}], ","}], "*)"}], 
               RowBox[{"PlotRange", "\[Rule]", 
                RowBox[{"{", 
                 RowBox[{
                  RowBox[{"{", 
                   RowBox[{"0.7", ",", "All"}], "}"}], ",", "All"}], "}"}]}], 
               ",", 
               RowBox[{"AspectRatio", "\[Rule]", "asp"}], ",", 
               "\[IndentingNewLine]", 
               RowBox[{"Frame", "\[Rule]", "True"}], ",", 
               RowBox[{"FrameTicksStyle", "\[Rule]", 
                RowBox[{"Directive", "[", "fz", "]"}]}], ",", 
               RowBox[{"FrameLabel", "\[Rule]", 
                RowBox[{"{", " ", 
                 RowBox[{
                  RowBox[{"StyleForm", "[", 
                   RowBox[{"\"\<Parameters\>\"", ",", 
                    RowBox[{"FontSize", " ", "->", " ", "20"}], ",", 
                    RowBox[{"FontWeight", " ", "->", " ", "\"\<Bold\>\""}]}], 
                   "]"}], ",", " ", 
                  RowBox[{"StyleForm", "[", 
                   RowBox[{"\"\<Parameter Values\>\"", ",", 
                    RowBox[{"FontSize", " ", "->", " ", "20"}], ",", 
                    RowBox[{"FontWeight", " ", "->", " ", "\"\<Bold\>\""}]}], 
                   "]"}]}], "}"}]}], ",", 
               RowBox[{"FrameTicks", "\[Rule]", 
                RowBox[{"{", 
                 RowBox[{
                  RowBox[{"{", 
                   RowBox[{"Automatic", ",", "Automatic"}], "}"}], ",", 
                  RowBox[{"{", 
                   RowBox[{"Xlabel", ",", "XLabel2"}], "}"}]}], "}"}]}]}], 
              "]"}], ",", 
             RowBox[{"{", 
              RowBox[{"i", ",", "1", ",", 
               RowBox[{"Length", "[", "Vals", "]"}]}], "}"}]}], "]"}], ",", 
           "\[IndentingNewLine]", 
           RowBox[{"(*", 
            RowBox[{
            "show", " ", "the", " ", "range", " ", "for", " ", "each", " ", 
             "varied", " ", "parameters"}], "*)"}], "\[IndentingNewLine]", 
           RowBox[{"Show", "[", 
            RowBox[{"Table", "[", 
             RowBox[{
              RowBox[{"Graphics", "[", 
               RowBox[{"{", 
                RowBox[{"Thick", ",", "Blue", ",", 
                 RowBox[{"Line", "[", 
                  RowBox[{"{", 
                   RowBox[{
                    RowBox[{"{", 
                    RowBox[{"i", ",", "0"}], "}"}], ",", 
                    RowBox[{"{", 
                    RowBox[{"i", ",", "1"}], "}"}]}], "}"}], "]"}]}], "}"}], 
               "]"}], ",", 
              RowBox[{"{", 
               RowBox[{"i", ",", "1", ",", 
                RowBox[{"Length", "[", "ParaRange", "]"}]}], "}"}]}], "]"}], 
            "]"}]}], "\[IndentingNewLine]", "}"}], ",", 
         RowBox[{"ImageSize", "\[Rule]", "sz"}]}], "]"}]}], ";", 
      "\[IndentingNewLine]", "\[IndentingNewLine]", 
      RowBox[{"S", "=", 
       RowBox[{"Select", "[", 
        RowBox[{
         RowBox[{"Subset", "[", 
          RowBox[{"NormR", ",", "1", ",", "type"}], "]"}], ",", 
         RowBox[{
          RowBox[{
           RowBox[{"#", "[", 
            RowBox[{"[", "In", "]"}], "]"}], ">", "cut2"}], "&"}]}], "]"}]}], 
      ";", 
      RowBox[{"(*", 
       RowBox[{"choose", " ", "sets"}], "*)"}], "\[IndentingNewLine]", 
      RowBox[{"lS", "=", 
       RowBox[{"Length", "[", "S", "]"}]}], ";", "\[IndentingNewLine]", 
      RowBox[{"Print", "[", 
       RowBox[{"\"\<Number of sets > cut2 = \>\"", ",", "lS"}], "]"}], ";", 
      "\[IndentingNewLine]", 
      RowBox[{"Vals", "=", 
       RowBox[{"Take", "[", 
        RowBox[{
         RowBox[{"S", "[", 
          RowBox[{"[", 
           RowBox[{"All", ",", 
            RowBox[{"Index", "+", "1"}]}], "]"}], "]"}], ",", 
         RowBox[{"{", 
          RowBox[{"1", ",", "lS"}], "}"}]}], "]"}]}], ";", 
      "\[IndentingNewLine]", 
      RowBox[{"ParaRange", "=", 
       RowBox[{"Table", "[", 
        RowBox[{
         StyleBox[
          RowBox[{"{", 
           RowBox[{"0", ",", "1"}], "}"}],
          Background->RGBColor[1, 1, 0]], ",", 
         RowBox[{"{", 
          RowBox[{"i", ",", "Index"}], "}"}]}], "]"}]}], 
      RowBox[{"(*", 
       RowBox[{"Plot", " ", "in", " ", "Normal", " ", "mode"}], "*)"}], ";", 
      "\[IndentingNewLine]", 
      RowBox[{"p3", "=", 
       RowBox[{"Show", "[", "\[IndentingNewLine]", 
        RowBox[{
         RowBox[{"{", 
          RowBox[{
           RowBox[{"Table", "[", 
            RowBox[{
             RowBox[{"ListPlot", "[", 
              RowBox[{
               RowBox[{"Vals", "[", 
                RowBox[{"[", "i", "]"}], "]"}], ",", 
               RowBox[{"Joined", "\[Rule]", "True"}], ",", 
               RowBox[{"PlotStyle", "\[Rule]", 
                RowBox[{"{", 
                 RowBox[{"Thick", ",", "Col3", ",", 
                  RowBox[{"Opacity", "[", "0.1", "]"}]}], "}"}]}], ",", 
               RowBox[{"AxesOrigin", "\[Rule]", 
                RowBox[{"{", 
                 RowBox[{"0", ",", "0"}], "}"}]}], ",", 
               RowBox[{"(*", 
                RowBox[{
                 RowBox[{"PlotLabel", "\[Rule]", 
                  RowBox[{"Labels", "[", 
                   RowBox[{"[", "type", "]"}], "]"}]}], ","}], "*)"}], 
               RowBox[{"PlotRange", "\[Rule]", 
                RowBox[{"{", 
                 RowBox[{
                  RowBox[{"{", 
                   RowBox[{"0.7", ",", "All"}], "}"}], ",", "All"}], "}"}]}], 
               ",", 
               RowBox[{"AspectRatio", "\[Rule]", "asp"}], ",", 
               "\[IndentingNewLine]", 
               RowBox[{"Frame", "\[Rule]", "True"}], ",", 
               RowBox[{"FrameTicksStyle", "\[Rule]", 
                RowBox[{"Directive", "[", "fz", "]"}]}], ",", 
               RowBox[{"FrameLabel", "\[Rule]", 
                RowBox[{"{", " ", 
                 RowBox[{
                  RowBox[{"StyleForm", "[", 
                   RowBox[{"\"\<Parameters\>\"", ",", 
                    RowBox[{"FontSize", " ", "->", " ", "20"}], ",", 
                    RowBox[{"FontWeight", " ", "->", " ", "\"\<Bold\>\""}]}], 
                   "]"}], ",", " ", 
                  RowBox[{"StyleForm", "[", 
                   RowBox[{"\"\<Parameter Values\>\"", ",", 
                    RowBox[{"FontSize", " ", "->", " ", "20"}], ",", 
                    RowBox[{"FontWeight", " ", "->", " ", "\"\<Bold\>\""}]}], 
                   "]"}]}], "}"}]}], ",", 
               RowBox[{"FrameTicks", "\[Rule]", 
                RowBox[{"{", 
                 RowBox[{
                  RowBox[{"{", 
                   RowBox[{"Automatic", ",", "Automatic"}], "}"}], ",", 
                  RowBox[{"{", 
                   RowBox[{"Xlabel", ",", "XLabel2"}], "}"}]}], "}"}]}]}], 
              "]"}], ",", 
             RowBox[{"{", 
              RowBox[{"i", ",", "1", ",", 
               RowBox[{"Length", "[", "Vals", "]"}]}], "}"}]}], "]"}], ",", 
           "\[IndentingNewLine]", 
           RowBox[{"(*", 
            RowBox[{
            "show", " ", "the", " ", "range", " ", "for", " ", "each", " ", 
             "varied", " ", "parameters"}], "*)"}], "\[IndentingNewLine]", 
           RowBox[{"Show", "[", 
            RowBox[{"Table", "[", 
             RowBox[{
              RowBox[{"Graphics", "[", 
               RowBox[{"{", 
                RowBox[{"Thick", ",", "Blue", ",", 
                 RowBox[{"Line", "[", 
                  RowBox[{"{", 
                   RowBox[{
                    RowBox[{"{", 
                    RowBox[{"i", ",", "0"}], "}"}], ",", 
                    RowBox[{"{", 
                    RowBox[{"i", ",", "1"}], "}"}]}], "}"}], "]"}]}], "}"}], 
               "]"}], ",", 
              RowBox[{"{", 
               RowBox[{"i", ",", "1", ",", 
                RowBox[{"Length", "[", "ParaRange", "]"}]}], "}"}]}], "]"}], 
            "]"}]}], "\[IndentingNewLine]", "}"}], ",", 
         RowBox[{"ImageSize", "\[Rule]", "sz"}]}], "]"}]}], ";", 
      "\[IndentingNewLine]", "\[IndentingNewLine]", 
      RowBox[{"type", "=", "1"}], ";", " ", 
      RowBox[{"(*", " ", 
       RowBox[{
        RowBox[{"1", "=", "MONOSTABLE"}], ",", " ", 
        RowBox[{"2", "=", "OSCILLATION"}], ",", 
        RowBox[{"6", "=", "BISTABLE"}]}], "*)"}], "\[IndentingNewLine]", 
      RowBox[{"S", "=", 
       RowBox[{"Subset", "[", 
        RowBox[{"NormR", ",", "1", ",", "type"}], "]"}]}], ";", 
      RowBox[{"(*", 
       RowBox[{"choose", " ", "type", " ", "sets"}], "*)"}], 
      "\[IndentingNewLine]", 
      RowBox[{"(*", 
       RowBox[{
        RowBox[{"lS", "=", 
         RowBox[{"Length", "[", "S", "]"}]}], ";", "\[IndentingNewLine]", 
        RowBox[{"Print", "[", 
         RowBox[{
         "\"\<Number of parameter sets with chosen dynamics = \>\"", ",", 
          "lS"}], "]"}], ";"}], "*)"}], "\[IndentingNewLine]", 
      RowBox[{"Vals", "=", 
       RowBox[{"Take", "[", 
        RowBox[{
         RowBox[{"S", "[", 
          RowBox[{"[", 
           RowBox[{"All", ",", 
            RowBox[{"Index", "+", "1"}]}], "]"}], "]"}], ",", 
         RowBox[{"{", 
          RowBox[{"1", ",", "lS"}], "}"}]}], "]"}]}], ";", 
      "\[IndentingNewLine]", 
      RowBox[{"ParaRange", "=", 
       RowBox[{"Table", "[", 
        RowBox[{
         StyleBox[
          RowBox[{"{", 
           RowBox[{"0", ",", "1"}], "}"}],
          Background->RGBColor[1, 1, 0]], ",", 
         RowBox[{"{", 
          RowBox[{"i", ",", "Index"}], "}"}]}], "]"}]}], 
      RowBox[{"(*", 
       RowBox[{"Plot", " ", "in", " ", "Normal", " ", "mode"}], "*)"}], ";", 
      "\[IndentingNewLine]", 
      RowBox[{"p1a", "=", 
       RowBox[{"Show", "[", "\[IndentingNewLine]", 
        RowBox[{
         RowBox[{"{", 
          RowBox[{
           RowBox[{"Table", "[", 
            RowBox[{
             RowBox[{"ListPlot", "[", 
              RowBox[{
               RowBox[{"Vals", "[", 
                RowBox[{"[", "i", "]"}], "]"}], ",", 
               RowBox[{"Joined", "\[Rule]", "True"}], ",", 
               RowBox[{"PlotStyle", "\[Rule]", 
                RowBox[{"{", 
                 RowBox[{"Thick", ",", 
                  RowBox[{"Opacity", "[", "0.2", "]"}]}], "}"}]}], ",", 
               RowBox[{"AxesOrigin", "\[Rule]", 
                RowBox[{"{", 
                 RowBox[{"0", ",", "0"}], "}"}]}], ",", 
               RowBox[{"(*", 
                RowBox[{
                 RowBox[{"PlotLabel", "\[Rule]", 
                  RowBox[{"Labels", "[", 
                   RowBox[{"[", "type", "]"}], "]"}]}], ","}], "*)"}], 
               RowBox[{"PlotRange", "\[Rule]", 
                RowBox[{"{", 
                 RowBox[{
                  RowBox[{"{", 
                   RowBox[{"0.7", ",", "All"}], "}"}], ",", "All"}], "}"}]}], 
               ",", 
               RowBox[{"AspectRatio", "\[Rule]", "asp"}], ",", 
               "\[IndentingNewLine]", "\[IndentingNewLine]", 
               RowBox[{"Frame", "\[Rule]", "True"}], ",", 
               RowBox[{"FrameTicksStyle", "\[Rule]", 
                RowBox[{"Directive", "[", "fz", "]"}]}], ",", 
               RowBox[{"FrameLabel", "\[Rule]", 
                RowBox[{"{", " ", 
                 RowBox[{
                  RowBox[{"StyleForm", "[", 
                   RowBox[{"\"\<Parameters\>\"", ",", 
                    RowBox[{"FontSize", " ", "->", " ", "20"}], ",", 
                    RowBox[{"FontWeight", " ", "->", " ", "\"\<Bold\>\""}]}], 
                   "]"}], ",", " ", 
                  RowBox[{"StyleForm", "[", 
                   RowBox[{"\"\<Normalized Values\>\"", ",", 
                    RowBox[{"FontSize", " ", "->", " ", "20"}], ",", 
                    RowBox[{"FontWeight", " ", "->", " ", "\"\<Bold\>\""}]}], 
                   "]"}]}], "}"}]}], ",", 
               RowBox[{"FrameTicks", "\[Rule]", 
                RowBox[{"{", 
                 RowBox[{
                  RowBox[{"{", 
                   RowBox[{"Automatic", ",", "Automatic"}], "}"}], ",", 
                  RowBox[{"{", 
                   RowBox[{"Xlabel", ",", "XLabel2"}], "}"}]}], "}"}]}]}], 
              "]"}], ",", 
             RowBox[{"{", 
              RowBox[{"i", ",", "1", ",", 
               RowBox[{"Length", "[", "Vals", "]"}]}], "}"}]}], "]"}], ",", 
           "\[IndentingNewLine]", 
           RowBox[{"(*", 
            RowBox[{
            "show", " ", "the", " ", "range", " ", "for", " ", "each", " ", 
             "varied", " ", "parameters"}], "*)"}], "\[IndentingNewLine]", 
           RowBox[{"Show", "[", 
            RowBox[{"Table", "[", 
             RowBox[{
              RowBox[{"Graphics", "[", 
               RowBox[{"{", 
                RowBox[{"Thick", ",", "Blue", ",", 
                 RowBox[{"Line", "[", 
                  RowBox[{"{", 
                   RowBox[{
                    RowBox[{"{", 
                    RowBox[{"i", ",", "0"}], "}"}], ",", 
                    RowBox[{"{", 
                    RowBox[{"i", ",", "1"}], "}"}]}], "}"}], "]"}]}], "}"}], 
               "]"}], ",", 
              RowBox[{"{", 
               RowBox[{"i", ",", "1", ",", 
                RowBox[{"Length", "[", "ParaRange", "]"}]}], "}"}]}], "]"}], 
            "]"}]}], "\[IndentingNewLine]", "}"}], ",", 
         RowBox[{"ImageSize", "\[Rule]", "sz"}]}], "]"}]}], ";", 
      "\[IndentingNewLine]", "\[IndentingNewLine]", 
      RowBox[{"If", "[", 
       RowBox[{
        RowBox[{"fl", "\[Equal]", "1"}], ",", 
        RowBox[{"Show", "[", 
         RowBox[{"{", 
          RowBox[{"p1a", ",", "p1", ",", "p2", ",", "p3"}], "}"}], "]"}], ",", 
        RowBox[{"Show", "[", 
         RowBox[{"{", 
          RowBox[{"p1", ",", "p2", ",", "p3"}], "}"}], "]"}]}], "]"}]}]}], 
    "\[IndentingNewLine]", "]"}]}], ";"}]], "Input",
 CellChangeTimes->{3.63816976642621*^9}]
}, Closed]],

Cell[CellGroupData[{

Cell[TextData[StyleBox["Folded PC Plots", "Subsubsection"]], "Subsubsection",
 CellChangeTimes->{{3.638087222573154*^9, 3.638087227244094*^9}}],

Cell[BoxData[
 RowBox[{
  RowBox[{
   RowBox[{"RollPCPlot", "[", 
    RowBox[{
    "R_", ",", "dynatype_", ",", "TestedPars_", ",", "rangelist_", ",", 
     "PlottedPars_", ",", "sz_", ",", "opac_", ",", "colFlag_", ",", "col_"}],
     "]"}], ":=", 
   RowBox[{"Module", "[", 
    RowBox[{
     RowBox[{"{", 
      RowBox[{
      "T", ",", "Col", ",", "dimension", ",", "Coords", ",", "AllPoint", ",", 
       "LabelCoord", ",", "PCLabel", ",", "xyIndex", ",", "g2", ",", 
       "AllPermutations", ",", "LabelCoord2", ",", "P", ",", "PlotFrame", ",",
        "tk", ",", "SelectedPars"}], "}"}], ",", "\[IndentingNewLine]", 
     "\[IndentingNewLine]", 
     RowBox[{
      RowBox[{"SelectedPars", "=", 
       RowBox[{
        RowBox[{"Map", "[", 
         RowBox[{
          RowBox[{
           RowBox[{
            RowBox[{"Position", "[", 
             RowBox[{"TestedPars", ",", "#"}], "]"}], "[", 
            RowBox[{"[", 
             RowBox[{"1", ",", "1"}], "]"}], "]"}], "&"}], ",", 
          "PlottedPars"}], "]"}], "+", "1"}]}], ";", "\[IndentingNewLine]", 
      RowBox[{"T", "=", 
       RowBox[{
        RowBox[{"NormaliseR", "[", 
         RowBox[{
          RowBox[{"Subset", "[", 
           RowBox[{"R", ",", "1", ",", "dynatype"}], "]"}], ",", 
          "rangelist"}], "]"}], "[", 
        RowBox[{"[", 
         RowBox[{"All", ",", "SelectedPars"}], "]"}], "]"}]}], ";", 
      "\[IndentingNewLine]", "\[IndentingNewLine]", 
      RowBox[{"tk", "=", "0.005"}], ";", "\[IndentingNewLine]", 
      RowBox[{"Col", "=", 
       RowBox[{"Flatten", "[", 
        RowBox[{
         RowBox[{"Table", "[", 
          RowBox[{
           RowBox[{"ColorData", "[", 
            RowBox[{"i", ",", "\"\<ColorList\>\""}], "]"}], ",", 
           RowBox[{"{", 
            RowBox[{"i", ",", "1", ",", "10"}], "}"}]}], "]"}], ",", "1"}], 
        "]"}]}], ";", 
      RowBox[{"(*", 
       RowBox[{"combined", " ", "different", " ", "colour", " ", "scheme"}], 
       "*)"}], "\[IndentingNewLine]", "\[IndentingNewLine]", 
      RowBox[{"dimension", "=", 
       RowBox[{"Length", "[", 
        RowBox[{"T", "[", 
         RowBox[{"[", "1", "]"}], "]"}], "]"}]}], ";", "\[IndentingNewLine]", 
      
      RowBox[{"Coords", "=", 
       RowBox[{"PolarToCartesian", "[", "dimension", "]"}]}], ";", 
      "\[IndentingNewLine]", "\[IndentingNewLine]", 
      RowBox[{"AllPoint", "=", 
       RowBox[{"Transpose", "[", 
        RowBox[{"Table", "[", 
         RowBox[{
          RowBox[{"Table", "[", 
           RowBox[{
            RowBox[{"Flatten", "[", 
             RowBox[{
              RowBox[{"{", 
               RowBox[{
                RowBox[{"Coords", "[", 
                 RowBox[{"[", "j", "]"}], "]"}], ",", 
                RowBox[{
                 RowBox[{"T", "[", 
                  RowBox[{"[", 
                   RowBox[{"All", ",", "1"}], "]"}], "]"}], "[", 
                 RowBox[{"[", "i", "]"}], "]"}]}], "}"}], ",", "1"}], "]"}], 
            ",", 
            RowBox[{"{", 
             RowBox[{"i", ",", "1", ",", 
              RowBox[{"Length", "[", "T", "]"}]}], "}"}]}], "]"}], ",", 
          RowBox[{"{", 
           RowBox[{"j", ",", "1", ",", "dimension"}], "}"}]}], "]"}], "]"}]}],
       ";", "\[IndentingNewLine]", "\[IndentingNewLine]", 
      RowBox[{"LabelCoord", "=", 
       RowBox[{"Table", "[", 
        RowBox[{
         RowBox[{"Flatten", "[", 
          RowBox[{
           RowBox[{"{", 
            RowBox[{
             RowBox[{"Coords", "[", 
              RowBox[{"[", "j", "]"}], "]"}], ",", 
             RowBox[{"-", "0.05"}]}], "}"}], ",", "1"}], "]"}], ",", 
         RowBox[{"{", 
          RowBox[{"j", ",", "1", ",", "dimension"}], "}"}]}], "]"}]}], ";", 
      "\[IndentingNewLine]", 
      RowBox[{"PCLabel", "=", 
       RowBox[{"DisplayPara", "[", 
        RowBox[{"[", 
         RowBox[{"SelectedPars", "-", "1"}], "]"}], "]"}]}], ";", 
      "\[IndentingNewLine]", 
      RowBox[{"xyIndex", "=", "Coords"}], ";", "\[IndentingNewLine]", 
      "\[IndentingNewLine]", 
      RowBox[{"g2", "=", 
       RowBox[{"Show", "[", "\[IndentingNewLine]", 
        RowBox[{
         RowBox[{"Table", "[", 
          RowBox[{
           RowBox[{"Graphics3D", "[", 
            RowBox[{"{", 
             RowBox[{"Text", "[", 
              RowBox[{
               RowBox[{"Style", "[", 
                RowBox[{
                 RowBox[{"PCLabel", "[", 
                  RowBox[{"[", "i", "]"}], "]"}], ",", "Medium", ",", "Bold", 
                 ",", "Black"}], "]"}], ",", 
               RowBox[{"LabelCoord", "[", 
                RowBox[{"[", "i", "]"}], "]"}]}], "]"}], "}"}], "]"}], ",", 
           "\[IndentingNewLine]", 
           RowBox[{"{", 
            RowBox[{"i", ",", "1", ",", "dimension"}], "}"}]}], "]"}], ",", 
         "\[IndentingNewLine]", 
         RowBox[{"BoxRatios", "\[Rule]", 
          RowBox[{"{", 
           RowBox[{"1", ",", "1", ",", "0.8"}], "}"}]}]}], "]"}]}], ";", 
      "\[IndentingNewLine]", "\[IndentingNewLine]", 
      RowBox[{"AllPermutations", "=", 
       RowBox[{"Permutations", "[", 
        RowBox[{
         RowBox[{"Range", "[", "dimension", "]"}], ",", 
         RowBox[{"{", "2", "}"}]}], "]"}]}], ";", "\[IndentingNewLine]", 
      RowBox[{"P", "=", 
       RowBox[{
        RowBox[{"Table", "[", 
         RowBox[{
          RowBox[{"Sort", "[", 
           RowBox[{"AllPermutations", "[", 
            RowBox[{"[", "i", "]"}], "]"}], "]"}], ",", 
          RowBox[{"{", 
           RowBox[{"i", ",", "1", ",", 
            RowBox[{"Length", "[", "AllPermutations", "]"}]}], "}"}]}], "]"}],
         "//", "Union"}]}], ";", "\[IndentingNewLine]", "\[IndentingNewLine]", 
      RowBox[{"LabelCoord2", "=", 
       RowBox[{"Table", "[", 
        RowBox[{
         RowBox[{"Flatten", "[", 
          RowBox[{
           RowBox[{"{", 
            RowBox[{
             RowBox[{"Coords", "[", 
              RowBox[{"[", "j", "]"}], "]"}], ",", "1.2"}], "}"}], ",", "1"}],
           "]"}], ",", 
         RowBox[{"{", 
          RowBox[{"j", ",", "1", ",", "dimension"}], "}"}]}], "]"}]}], ";", 
      "\[IndentingNewLine]", 
      RowBox[{"PlotFrame", "=", 
       RowBox[{"Show", "[", "\[IndentingNewLine]", 
        RowBox[{
         RowBox[{"ListPlot3D", "[", 
          RowBox[{"LabelCoord2", ",", 
           RowBox[{"Filling", "\[Rule]", "Bottom"}], ",", 
           RowBox[{"FillingStyle", "\[Rule]", 
            RowBox[{"{", 
             RowBox[{"Opacity", "[", "opac", "]"}], "}"}]}], ",", 
           RowBox[{"Mesh", "\[Rule]", "None"}], ",", 
           RowBox[{"BoxRatios", "\[Rule]", 
            RowBox[{"{", 
             RowBox[{"1", ",", "1", ",", "0.5"}], "}"}]}], ",", 
           RowBox[{"PlotRange", "\[Rule]", 
            RowBox[{"{", 
             RowBox[{
              RowBox[{"{", 
               RowBox[{
                RowBox[{"-", "1"}], ",", "1"}], "}"}], ",", 
              RowBox[{"{", 
               RowBox[{
                RowBox[{"-", "1"}], ",", "1"}], "}"}], ",", 
              RowBox[{"{", 
               RowBox[{"0", ",", "1"}], "}"}]}], "}"}]}], ",", 
           RowBox[{"Ticks", "\[Rule]", "None"}], ",", 
           RowBox[{"Axes", "\[Rule]", 
            RowBox[{"{", 
             RowBox[{"False", ",", "False", ",", "False"}], "}"}]}]}], "]"}], 
         ",", "\[IndentingNewLine]", "\[IndentingNewLine]", 
         RowBox[{"Show", "[", 
          RowBox[{"Table", "[", 
           RowBox[{
            RowBox[{"Graphics3D", "[", 
             RowBox[{
              RowBox[{"{", 
               RowBox[{
                RowBox[{"Thickness", "[", "0.01", "]"}], ",", "Purple", ",", 
                RowBox[{"Line", "[", 
                 RowBox[{"{", 
                  RowBox[{
                   RowBox[{"Append", "[", 
                    RowBox[{
                    RowBox[{"Coords", "[", 
                    RowBox[{"[", "i", "]"}], "]"}], ",", "0"}], "]"}], ",", 
                   RowBox[{"Append", "[", 
                    RowBox[{
                    RowBox[{"Coords", "[", 
                    RowBox[{"[", "i", "]"}], "]"}], ",", "1"}], "]"}]}], 
                  "}"}], "]"}]}], "}"}], ",", 
              RowBox[{"Axes", "\[Rule]", 
               RowBox[{"{", 
                RowBox[{"False", ",", "False", ",", "False"}], "}"}]}]}], 
             "]"}], ",", 
            RowBox[{"{", 
             RowBox[{"i", ",", "1", ",", "dimension"}], "}"}]}], "]"}], 
          "]"}]}], "\[IndentingNewLine]", "]"}]}], ";", "\[IndentingNewLine]",
       "\[IndentingNewLine]", 
      RowBox[{"Show", "[", "\[IndentingNewLine]", 
       RowBox[{
        RowBox[{"{", 
         RowBox[{
         "g2", ",", "\[IndentingNewLine]", "PlotFrame", ",", 
          "\[IndentingNewLine]", 
          RowBox[{"Table", "[", 
           RowBox[{
            RowBox[{"Show", "[", 
             RowBox[{"Table", "[", 
              RowBox[{
               RowBox[{"Graphics3D", "[", 
                RowBox[{
                 RowBox[{"{", 
                  RowBox[{
                   RowBox[{"Thickness", "[", "tk", "]"}], ",", 
                   RowBox[{"If", "[", 
                    RowBox[{
                    RowBox[{"colFlag", "\[NotEqual]", "0"}], ",", "col", ",", 
                    
                    RowBox[{"Col", "[", 
                    RowBox[{"[", "i", "]"}], "]"}]}], "]"}], ",", 
                   "\[IndentingNewLine]", 
                   RowBox[{"Line", "[", 
                    RowBox[{"{", "\[IndentingNewLine]", 
                    RowBox[{
                    RowBox[{"Append", "[", 
                    RowBox[{
                    RowBox[{"xyIndex", "[", 
                    RowBox[{"[", 
                    RowBox[{"P", "[", 
                    RowBox[{"[", 
                    RowBox[{"i", ",", "1"}], "]"}], "]"}], "]"}], "]"}], ",", 
                    
                    RowBox[{"T", "[", 
                    RowBox[{"[", 
                    RowBox[{"j", ",", 
                    RowBox[{"P", "[", 
                    RowBox[{"[", 
                    RowBox[{"i", ",", "1"}], "]"}], "]"}]}], "]"}], "]"}]}], 
                    "]"}], ",", "\[IndentingNewLine]", 
                    RowBox[{"Append", "[", 
                    RowBox[{
                    RowBox[{"xyIndex", "[", 
                    RowBox[{"[", 
                    RowBox[{"P", "[", 
                    RowBox[{"[", 
                    RowBox[{"i", ",", "2"}], "]"}], "]"}], "]"}], "]"}], ",", 
                    
                    RowBox[{"T", "[", 
                    RowBox[{"[", 
                    RowBox[{"j", ",", 
                    RowBox[{"P", "[", 
                    RowBox[{"[", 
                    RowBox[{"i", ",", "2"}], "]"}], "]"}]}], "]"}], "]"}]}], 
                    "]"}]}], "}"}], "]"}]}], "\[IndentingNewLine]", "}"}], 
                 ",", 
                 RowBox[{"Axes", "\[Rule]", 
                  RowBox[{"{", 
                   RowBox[{"False", ",", "False", ",", "False"}], "}"}]}]}], 
                "]"}], ",", 
               RowBox[{"{", 
                RowBox[{"j", ",", "1", ",", 
                 RowBox[{"Length", "[", "T", "]"}]}], "}"}]}], "]"}], "]"}], 
            ",", "\[IndentingNewLine]", "\[IndentingNewLine]", 
            RowBox[{"{", 
             RowBox[{"i", ",", "1", ",", 
              RowBox[{"Length", "[", "P", "]"}]}], "}"}]}], "]"}]}], "}"}], 
        ",", 
        RowBox[{"ImageSize", "\[Rule]", "sz"}], ",", 
        RowBox[{"ViewPoint", "\[Rule]", 
         RowBox[{"{", 
          RowBox[{"1.4002412661490111`", ",", 
           RowBox[{"-", "3.0138627338445843`"}], ",", "0.6371466221493014`"}],
           "}"}]}], ",", 
        RowBox[{"ViewVertical", "\[Rule]", 
         RowBox[{"{", 
          RowBox[{"0.21009345295692575`", ",", 
           RowBox[{"-", "0.37512282916385437`"}], ",", 
           "0.9028530356955897`"}], "}"}]}]}], "\[IndentingNewLine]", 
       "]"}]}]}], "\[IndentingNewLine]", "]"}]}], ";"}]], "Input",
 CellChangeTimes->{{3.5873194966997433`*^9, 3.58731949961791*^9}, {
   3.5873195416073112`*^9, 3.587319644818215*^9}, {3.5873197120980635`*^9, 
   3.5873197251658106`*^9}, {3.5873201865001974`*^9, 3.587320200026971*^9}, {
   3.5873629576055646`*^9, 3.5873629655440187`*^9}, {3.587363394870575*^9, 
   3.5873634722630014`*^9}, {3.587363523339923*^9, 3.5873635395598507`*^9}, {
   3.5873637295487175`*^9, 3.587363767605894*^9}, {3.58736444729777*^9, 
   3.587364483882863*^9}, {3.5873645360048437`*^9, 3.587364537195912*^9}, {
   3.5873645893088927`*^9, 3.587364620611683*^9}, 3.587366116255229*^9, 
   3.638087217033277*^9}],

Cell[BoxData[
 RowBox[{
  RowBox[{"(*", 
   RowBox[{
   "RollPCPlot", " ", "for", " ", "subset", " ", "of", " ", "parameters"}], 
   "*)"}], "\[IndentingNewLine]", "\[IndentingNewLine]", 
  RowBox[{
   RowBox[{
    RowBox[{"RollPCPlotSub", "[", 
     RowBox[{
     "R_", ",", "dynatype_", ",", "TestedPars_", ",", "rangelist_", ",", 
      "SubPars_", ",", "sz_", ",", "opac_", ",", "colFlag_", ",", "col_"}], 
     "]"}], ":=", 
    RowBox[{"Module", "[", 
     RowBox[{
      RowBox[{"{", 
       RowBox[{
       "T", ",", "Col", ",", "dimension", ",", "Coords", ",", "AllPoint", ",",
         "LabelCoord", ",", "PCLabel", ",", "xyIndex", ",", "g2", ",", 
        "AllPermutations", ",", "LabelCoord2", ",", "P", ",", "PlotFrame", 
        ",", "tk", ",", "SelectedPars", ",", "SubSelectedPars"}], "}"}], ",", 
      "\[IndentingNewLine]", "\[IndentingNewLine]", 
      RowBox[{
       RowBox[{"SelectedPars", "=", 
        RowBox[{
         RowBox[{"Map", "[", 
          RowBox[{
           RowBox[{
            RowBox[{
             RowBox[{"Position", "[", 
              RowBox[{"TestedPars", ",", "#"}], "]"}], "[", 
             RowBox[{"[", 
              RowBox[{"1", ",", "1"}], "]"}], "]"}], "&"}], ",", 
           "TestedPars"}], "]"}], "+", "1"}]}], ";", "\[IndentingNewLine]", 
       RowBox[{"T", "=", 
        RowBox[{
         RowBox[{"NormaliseR", "[", 
          RowBox[{
           RowBox[{"Subset", "[", 
            RowBox[{"R", ",", "1", ",", "dynatype"}], "]"}], ",", 
           "rangelist"}], "]"}], "[", 
         RowBox[{"[", 
          RowBox[{"All", ",", "SelectedPars"}], "]"}], "]"}]}], ";", 
       "\[IndentingNewLine]", "\[IndentingNewLine]", 
       RowBox[{"tk", "=", "0.005"}], ";", "\[IndentingNewLine]", 
       RowBox[{"Col", "=", 
        RowBox[{"Flatten", "[", 
         RowBox[{
          RowBox[{"Table", "[", 
           RowBox[{
            RowBox[{"ColorData", "[", 
             RowBox[{"i", ",", "\"\<ColorList\>\""}], "]"}], ",", 
            RowBox[{"{", 
             RowBox[{"i", ",", "1", ",", "10"}], "}"}]}], "]"}], ",", "1"}], 
         "]"}]}], ";", 
       RowBox[{"(*", 
        RowBox[{"combined", " ", "different", " ", "colour", " ", "scheme"}], 
        "*)"}], "\[IndentingNewLine]", "\[IndentingNewLine]", 
       RowBox[{"dimension", "=", 
        RowBox[{"Length", "[", 
         RowBox[{"T", "[", 
          RowBox[{"[", "1", "]"}], "]"}], "]"}]}], ";", "\[IndentingNewLine]", 
       RowBox[{"Coords", "=", 
        RowBox[{"PolarToCartesian", "[", "dimension", "]"}]}], ";", 
       "\[IndentingNewLine]", "\[IndentingNewLine]", 
       RowBox[{"AllPoint", "=", 
        RowBox[{"Transpose", "[", 
         RowBox[{"Table", "[", 
          RowBox[{
           RowBox[{"Table", "[", 
            RowBox[{
             RowBox[{"Flatten", "[", 
              RowBox[{
               RowBox[{"{", 
                RowBox[{
                 RowBox[{"Coords", "[", 
                  RowBox[{"[", "j", "]"}], "]"}], ",", 
                 RowBox[{
                  RowBox[{"T", "[", 
                   RowBox[{"[", 
                    RowBox[{"All", ",", "1"}], "]"}], "]"}], "[", 
                  RowBox[{"[", "i", "]"}], "]"}]}], "}"}], ",", "1"}], "]"}], 
             ",", 
             RowBox[{"{", 
              RowBox[{"i", ",", "1", ",", 
               RowBox[{"Length", "[", "T", "]"}]}], "}"}]}], "]"}], ",", 
           RowBox[{"{", 
            RowBox[{"j", ",", "1", ",", "dimension"}], "}"}]}], "]"}], 
         "]"}]}], ";", "\[IndentingNewLine]", "\[IndentingNewLine]", 
       RowBox[{"LabelCoord", "=", 
        RowBox[{"Table", "[", 
         RowBox[{
          RowBox[{"Flatten", "[", 
           RowBox[{
            RowBox[{"{", 
             RowBox[{
              RowBox[{"Coords", "[", 
               RowBox[{"[", "j", "]"}], "]"}], ",", 
              RowBox[{"-", "0.05"}]}], "}"}], ",", "1"}], "]"}], ",", 
          RowBox[{"{", 
           RowBox[{"j", ",", "1", ",", "dimension"}], "}"}]}], "]"}]}], ";", 
       "\[IndentingNewLine]", 
       RowBox[{"PCLabel", "=", 
        RowBox[{"DisplayPara", "[", 
         RowBox[{"[", 
          RowBox[{"SelectedPars", "-", "1"}], "]"}], "]"}]}], ";", 
       "\[IndentingNewLine]", 
       RowBox[{"xyIndex", "=", "Coords"}], ";", "\[IndentingNewLine]", 
       "\[IndentingNewLine]", 
       RowBox[{"g2", "=", 
        RowBox[{"Show", "[", "\[IndentingNewLine]", 
         RowBox[{
          RowBox[{"Table", "[", 
           RowBox[{
            RowBox[{"Graphics3D", "[", 
             RowBox[{"{", 
              RowBox[{"Text", "[", 
               RowBox[{
                RowBox[{"Style", "[", 
                 RowBox[{
                  RowBox[{"PCLabel", "[", 
                   RowBox[{"[", "i", "]"}], "]"}], ",", "Medium", ",", "Bold",
                   ",", "Black"}], "]"}], ",", 
                RowBox[{"LabelCoord", "[", 
                 RowBox[{"[", "i", "]"}], "]"}]}], "]"}], "}"}], "]"}], ",", 
            "\[IndentingNewLine]", 
            RowBox[{"{", 
             RowBox[{"i", ",", "1", ",", "dimension"}], "}"}]}], "]"}], ",", 
          "\[IndentingNewLine]", 
          RowBox[{"BoxRatios", "\[Rule]", 
           RowBox[{"{", 
            RowBox[{"1", ",", "1", ",", "0.8"}], "}"}]}]}], "]"}]}], ";", 
       "\[IndentingNewLine]", "\[IndentingNewLine]", 
       RowBox[{"LabelCoord2", "=", 
        RowBox[{"Table", "[", 
         RowBox[{
          RowBox[{"Flatten", "[", 
           RowBox[{
            RowBox[{"{", 
             RowBox[{
              RowBox[{"Coords", "[", 
               RowBox[{"[", "j", "]"}], "]"}], ",", "1.2"}], "}"}], ",", 
            "1"}], "]"}], ",", 
          RowBox[{"{", 
           RowBox[{"j", ",", "1", ",", "dimension"}], "}"}]}], "]"}]}], ";", 
       "\[IndentingNewLine]", 
       RowBox[{"PlotFrame", "=", 
        RowBox[{"Show", "[", "\[IndentingNewLine]", 
         RowBox[{
          RowBox[{"ListPlot3D", "[", 
           RowBox[{"LabelCoord2", ",", 
            RowBox[{"Filling", "\[Rule]", "Bottom"}], ",", 
            RowBox[{"FillingStyle", "\[Rule]", 
             RowBox[{"{", 
              RowBox[{"Opacity", "[", "opac", "]"}], "}"}]}], ",", 
            RowBox[{"Mesh", "\[Rule]", "None"}], ",", 
            RowBox[{"BoxRatios", "\[Rule]", 
             RowBox[{"{", 
              RowBox[{"1", ",", "1", ",", "1"}], "}"}]}], ",", 
            RowBox[{"PlotRange", "\[Rule]", 
             RowBox[{"{", 
              RowBox[{
               RowBox[{"{", 
                RowBox[{
                 RowBox[{"-", "1"}], ",", "1"}], "}"}], ",", 
               RowBox[{"{", 
                RowBox[{
                 RowBox[{"-", "1"}], ",", "1"}], "}"}], ",", 
               RowBox[{"{", 
                RowBox[{"0", ",", "1"}], "}"}]}], "}"}]}], ",", 
            RowBox[{"Ticks", "\[Rule]", "None"}], ",", 
            RowBox[{"Axes", "\[Rule]", 
             RowBox[{"{", 
              RowBox[{"False", ",", "False", ",", "False"}], "}"}]}]}], "]"}],
           ",", "\[IndentingNewLine]", "\[IndentingNewLine]", 
          RowBox[{"Show", "[", 
           RowBox[{"Table", "[", 
            RowBox[{
             RowBox[{"Graphics3D", "[", 
              RowBox[{
               RowBox[{"{", 
                RowBox[{
                 RowBox[{"Thickness", "[", "0.01", "]"}], ",", "Purple", ",", 
                 
                 RowBox[{"Line", "[", 
                  RowBox[{"{", 
                   RowBox[{
                    RowBox[{"Append", "[", 
                    RowBox[{
                    RowBox[{"Coords", "[", 
                    RowBox[{"[", "i", "]"}], "]"}], ",", "0"}], "]"}], ",", 
                    RowBox[{"Append", "[", 
                    RowBox[{
                    RowBox[{"Coords", "[", 
                    RowBox[{"[", "i", "]"}], "]"}], ",", "1"}], "]"}]}], 
                   "}"}], "]"}]}], "}"}], ",", 
               RowBox[{"Axes", "\[Rule]", 
                RowBox[{"{", 
                 RowBox[{"False", ",", "False", ",", "False"}], "}"}]}]}], 
              "]"}], ",", 
             RowBox[{"{", 
              RowBox[{"i", ",", "1", ",", "dimension"}], "}"}]}], "]"}], 
           "]"}]}], "\[IndentingNewLine]", "]"}]}], ";", 
       "\[IndentingNewLine]", "\[IndentingNewLine]", 
       RowBox[{"SubSelectedPars", "=", 
        RowBox[{"Map", "[", 
         RowBox[{
          RowBox[{
           RowBox[{
            RowBox[{"Position", "[", 
             RowBox[{"TestedPars", ",", "#"}], "]"}], "[", 
            RowBox[{"[", 
             RowBox[{"1", ",", "1"}], "]"}], "]"}], "&"}], ",", "SubPars"}], 
         "]"}]}], ";", "\[IndentingNewLine]", 
       RowBox[{"AllPermutations", "=", 
        RowBox[{"Permutations", "[", 
         RowBox[{"SubSelectedPars", ",", 
          RowBox[{"{", "2", "}"}]}], "]"}]}], ";", "\[IndentingNewLine]", 
       RowBox[{"P", "=", 
        RowBox[{
         RowBox[{"Table", "[", 
          RowBox[{
           RowBox[{"Sort", "[", 
            RowBox[{"AllPermutations", "[", 
             RowBox[{"[", "i", "]"}], "]"}], "]"}], ",", 
           RowBox[{"{", 
            RowBox[{"i", ",", "1", ",", 
             RowBox[{"Length", "[", "AllPermutations", "]"}]}], "}"}]}], 
          "]"}], "//", "Union"}]}], ";", "\[IndentingNewLine]", 
       "\[IndentingNewLine]", 
       RowBox[{"Show", "[", "\[IndentingNewLine]", 
        RowBox[{
         RowBox[{"{", 
          RowBox[{
          "g2", ",", "\[IndentingNewLine]", "PlotFrame", ",", 
           "\[IndentingNewLine]", 
           RowBox[{"Table", "[", 
            RowBox[{
             RowBox[{"Show", "[", 
              RowBox[{"Table", "[", 
               RowBox[{
                RowBox[{"Graphics3D", "[", 
                 RowBox[{
                  RowBox[{"{", 
                   RowBox[{
                    RowBox[{"Thickness", "[", "tk", "]"}], ",", 
                    RowBox[{"If", "[", 
                    RowBox[{
                    RowBox[{"colFlag", "\[NotEqual]", "0"}], ",", "col", ",", 
                    
                    RowBox[{"Col", "[", 
                    RowBox[{"[", "i", "]"}], "]"}]}], "]"}], ",", 
                    "\[IndentingNewLine]", 
                    RowBox[{"Line", "[", 
                    RowBox[{"{", "\[IndentingNewLine]", 
                    RowBox[{
                    RowBox[{"Append", "[", 
                    RowBox[{
                    RowBox[{"xyIndex", "[", 
                    RowBox[{"[", 
                    RowBox[{"P", "[", 
                    RowBox[{"[", 
                    RowBox[{"i", ",", "1"}], "]"}], "]"}], "]"}], "]"}], ",", 
                    
                    RowBox[{"T", "[", 
                    RowBox[{"[", 
                    RowBox[{"j", ",", 
                    RowBox[{"P", "[", 
                    RowBox[{"[", 
                    RowBox[{"i", ",", "1"}], "]"}], "]"}]}], "]"}], "]"}]}], 
                    "]"}], ",", "\[IndentingNewLine]", 
                    RowBox[{"Append", "[", 
                    RowBox[{
                    RowBox[{"xyIndex", "[", 
                    RowBox[{"[", 
                    RowBox[{"P", "[", 
                    RowBox[{"[", 
                    RowBox[{"i", ",", "2"}], "]"}], "]"}], "]"}], "]"}], ",", 
                    
                    RowBox[{"T", "[", 
                    RowBox[{"[", 
                    RowBox[{"j", ",", 
                    RowBox[{"P", "[", 
                    RowBox[{"[", 
                    RowBox[{"i", ",", "2"}], "]"}], "]"}]}], "]"}], "]"}]}], 
                    "]"}]}], "}"}], "]"}]}], "\[IndentingNewLine]", "}"}], 
                  ",", 
                  RowBox[{"Axes", "\[Rule]", 
                   RowBox[{"{", 
                    RowBox[{"False", ",", "False", ",", "False"}], "}"}]}]}], 
                 "]"}], ",", 
                RowBox[{"{", 
                 RowBox[{"j", ",", "1", ",", 
                  RowBox[{"Length", "[", "T", "]"}]}], "}"}]}], "]"}], "]"}], 
             ",", "\[IndentingNewLine]", "\[IndentingNewLine]", 
             RowBox[{"{", 
              RowBox[{"i", ",", "1", ",", 
               RowBox[{"Length", "[", "P", "]"}]}], "}"}]}], "]"}]}], "}"}], 
         ",", 
         RowBox[{"ImageSize", "\[Rule]", "sz"}], ",", 
         RowBox[{"ViewPoint", "\[Rule]", 
          RowBox[{"{", 
           RowBox[{"1.4002412661490111`", ",", 
            RowBox[{"-", "3.0138627338445843`"}], ",", 
            "0.6371466221493014`"}], "}"}]}], ",", 
         RowBox[{"ViewVertical", "\[Rule]", 
          RowBox[{"{", 
           RowBox[{"0.21009345295692575`", ",", 
            RowBox[{"-", "0.37512282916385437`"}], ",", 
            "0.9028530356955897`"}], "}"}]}]}], "\[IndentingNewLine]", 
        "]"}]}]}], "\[IndentingNewLine]", "]"}]}], ";"}]}]], "Input",
 CellChangeTimes->{{3.5873194966997433`*^9, 3.58731949961791*^9}, {
   3.5873195416073112`*^9, 3.587319644818215*^9}, {3.5873197120980635`*^9, 
   3.5873197251658106`*^9}, {3.5873201865001974`*^9, 3.587320200026971*^9}, {
   3.5873627871188135`*^9, 3.587362938500472*^9}, {3.5873630731701746`*^9, 
   3.587363073408188*^9}, {3.5873632806100397`*^9, 3.5873633167991095`*^9}, 
   3.58736335317719*^9, {3.5873636940896893`*^9, 3.5873636966918383`*^9}, {
   3.587363845875371*^9, 3.5873638476154704`*^9}, {3.5873638791362734`*^9, 
   3.5873639155143538`*^9}, {3.5873639785549593`*^9, 
   3.5873639790819893`*^9}, {3.5873640715612793`*^9, 3.587364073255376*^9}, {
   3.5873641387351217`*^9, 3.5873641788224144`*^9}, {3.587364252632636*^9, 
   3.587364274193869*^9}, {3.58736432998306*^9, 3.5873643408616824`*^9}, {
   3.5873643762047043`*^9, 3.587364389565468*^9}, {3.587364841250303*^9, 
   3.587364854343052*^9}, 3.587366121661538*^9, {3.638087287694408*^9, 
   3.638087294657762*^9}}]
}, Closed]]
}, Closed]]
}, Open  ]],

Cell[CellGroupData[{

Cell["\<\
Sample Multi-dimensional Dynamica Analysis and MD plots\
\>", "Section",
 CellChangeTimes->{{3.5994791200771713`*^9, 3.5994791269233828`*^9}, 
   3.6374798604563932`*^9, {3.63808565144661*^9, 3.638085678200893*^9}}],

Cell[CellGroupData[{

Cell["\<\
Parameters for analysis: Mt, Km1-4 (assumed equal), k1, k2, k3, k4\
\>", "Subsection",
 CellChangeTimes->{{3.549881936869288*^9, 3.549881945827035*^9}, {
   3.549883748132903*^9, 3.5498837681689243`*^9}, {3.553410817625165*^9, 
   3.55341082960485*^9}, {3.553422657438363*^9, 3.5534226810317125`*^9}, 
   3.553447448216315*^9, 3.553447751681672*^9, {3.553448116894561*^9, 
   3.553448127652176*^9}, {3.638180611770726*^9, 3.638180633280732*^9}, {
   3.638184634265377*^9, 3.638184637808632*^9}, {3.638185241271125*^9, 
   3.638185246014327*^9}, {3.63818578209134*^9, 3.638185798691238*^9}, {
   3.638185979656618*^9, 3.638185981380651*^9}, {3.638190288346497*^9, 
   3.638190294118745*^9}, {3.6381917565577507`*^9, 3.638191782218268*^9}}],

Cell[BoxData[
 RowBox[{
  RowBox[{"paraset", "=", 
   RowBox[{"{", 
    RowBox[{
     RowBox[{"Mt", "\[Rule]", "100"}], ",", 
     RowBox[{"Kin", "\[Rule]", "10"}], ",", 
     RowBox[{"Phos", "\[Rule]", "10"}], ",", 
     RowBox[{"Km1", "\[Rule]", "100"}], ",", 
     RowBox[{"Km2", "\[Rule]", "100"}], ",", 
     RowBox[{"Km3", "\[Rule]", "100"}], ",", 
     RowBox[{"Km4", "\[Rule]", "100"}], ",", 
     RowBox[{"k1", "\[Rule]", "0.01`"}], ",", 
     RowBox[{"k2", "\[Rule]", "15"}], ",", 
     RowBox[{"k3", "\[Rule]", "0.084`"}], ",", 
     RowBox[{"k4", "\[Rule]", "0.06`"}]}], "}"}]}], ";"}]], "Input"],

Cell[BoxData[
 RowBox[{
  RowBox[{"(*", 
   RowBox[{"Specify", " ", "parameters", " ", "and", " ", "range"}], "*)"}], 
  "\[IndentingNewLine]", 
  RowBox[{
   RowBox[{
    RowBox[{"Inputs", "=", 
     RowBox[{"{", "\[IndentingNewLine]", 
      RowBox[{
       RowBox[{"Mt", "\[Rule]", 
        RowBox[{"{", 
         RowBox[{"0.0001", ",", "1000"}], "}"}]}], ",", "\[IndentingNewLine]", 
       RowBox[{"Km", "\[Rule]", 
        RowBox[{"{", 
         RowBox[{"0.0001", ",", "1000"}], "}"}]}], ",", "\[IndentingNewLine]", 
       RowBox[{"k1", "\[Rule]", 
        RowBox[{"{", 
         RowBox[{"0.0001", ",", "0.1"}], "}"}]}], ",", "\[IndentingNewLine]", 
       
       RowBox[{"k4", "\[Rule]", 
        RowBox[{"{", 
         RowBox[{"0.0001", ",", "0.1"}], "}"}]}], ",", "\[IndentingNewLine]", 
       
       RowBox[{"k3", "\[Rule]", 
        RowBox[{"{", 
         RowBox[{"0.0001", ",", "0.1"}], "}"}]}], ",", "\[IndentingNewLine]", 
       
       RowBox[{"k2", "\[Rule]", 
        RowBox[{"{", 
         RowBox[{"0.0001", ",", "0.1"}], "}"}]}]}], "\[IndentingNewLine]", 
      "}"}]}], ";"}], "\[IndentingNewLine]", "\[IndentingNewLine]", 
   RowBox[{"(*", 
    RowBox[{"processing", " ", "labels", " ", "for", " ", "visualisation"}], 
    "*)"}], "\[IndentingNewLine]", 
   RowBox[{
    RowBox[{"DisplayPara", "=", 
     RowBox[{"Inputs", "[", 
      RowBox[{"[", 
       RowBox[{"All", ",", "1"}], "]"}], "]"}]}], ";"}], 
   "\[IndentingNewLine]", 
   RowBox[{
    RowBox[{"VarRange", "=", 
     RowBox[{"Inputs", "[", 
      RowBox[{"[", 
       RowBox[{"All", ",", "2"}], "]"}], "]"}]}], ";"}], 
   "\[IndentingNewLine]", 
   RowBox[{
    RowBox[{"DisplayPara1", "=", 
     RowBox[{"StringConvert", "[", "DisplayPara", "]"}]}], ";"}], 
   "\[IndentingNewLine]", 
   RowBox[{
    RowBox[{"list", "=", 
     RowBox[{"MapRange", "[", 
      RowBox[{"DisplayPara", ",", "VarRange"}], "]"}]}], ";"}], 
   "\[IndentingNewLine]", 
   RowBox[{
    RowBox[{"XLabel2", "=", 
     RowBox[{"Table", "[", 
      RowBox[{
       RowBox[{"{", 
        RowBox[{"i", ",", 
         RowBox[{"StringJoin", "[", 
          RowBox[{"\"\<[\>\"", ",", 
           RowBox[{"ToString", "[", 
            RowBox[{"VarRange", "[", 
             RowBox[{"[", 
              RowBox[{"i", ",", "1"}], "]"}], "]"}], "]"}], ",", "\"\<,\>\"", 
           ",", 
           RowBox[{"ToString", "[", 
            RowBox[{"VarRange", "[", 
             RowBox[{"[", 
              RowBox[{"i", ",", "2"}], "]"}], "]"}], "]"}], ",", 
           "\"\<]\>\""}], "]"}]}], "}"}], ",", 
       RowBox[{"{", 
        RowBox[{"i", ",", "1", ",", 
         RowBox[{"Length", "[", "VarRange", "]"}]}], "}"}]}], "]"}]}], 
    ";"}]}]}]], "Input",
 CellChangeTimes->{{3.6381806928969727`*^9, 3.6381807722174597`*^9}, {
  3.638181534236176*^9, 3.638181537303988*^9}, {3.63818467037919*^9, 
  3.638184691104105*^9}, {3.638185273406481*^9, 3.638185290750205*^9}, {
  3.638185817810248*^9, 3.638185857598753*^9}, {3.6381859998289003`*^9, 
  3.6381860304139843`*^9}, {3.638190367362039*^9, 3.6381903832234592`*^9}, {
  3.638191831432905*^9, 3.638191834174365*^9}, {3.638192134758101*^9, 
  3.6381921659112864`*^9}}],

Cell[CellGroupData[{

Cell["Monte Carlo Sampling", "Subsubsection",
 CellChangeTimes->{{3.6381649667912197`*^9, 3.638164971933333*^9}}],

Cell[CellGroupData[{

Cell[BoxData[
 RowBox[{
  RowBox[{"(*", 
   RowBox[{
   "Specify", " ", "number", " ", "sets", " ", "to", " ", "be", " ", 
    "sampled"}], "*)"}], "\[IndentingNewLine]", 
  RowBox[{
   RowBox[{
    RowBox[{"num", " ", "=", "100000"}], ";"}], "\[IndentingNewLine]", 
   RowBox[{
    RowBox[{"NumericType", "=", 
     RowBox[{"{", 
      RowBox[{
      "False", ",", "False", ",", "False", ",", "False", ",", "False", ",", 
       "False", ",", "False", ",", "False", ",", "False", ",", "False", ",", 
       "False", ",", "False", ",", "False"}], "}"}]}], ";"}], 
   "\[IndentingNewLine]", 
   RowBox[{
    RowBox[{"Ransets1", "=", 
     RowBox[{"GenerateRanSets", "[", 
      RowBox[{"list", ",", "num", ",", "NumericType"}], "]"}]}], ";"}], 
   "\[IndentingNewLine]", 
   RowBox[{
    RowBox[{
     RowBox[{"Take", "[", 
      RowBox[{"Ransets1", ",", "5"}], "]"}], "//", "TableForm"}], ";"}], 
   "\[IndentingNewLine]", "\[IndentingNewLine]", 
   RowBox[{
    RowBox[{"Ransets", "=", 
     RowBox[{"Table", "[", 
      RowBox[{
       RowBox[{"Join", "[", 
        RowBox[{
         RowBox[{"{", 
          RowBox[{"Ransets1", "[", 
           RowBox[{"[", 
            RowBox[{"i", ",", "1"}], "]"}], "]"}], "}"}], ",", 
         RowBox[{
          RowBox[{"{", 
           RowBox[{
            RowBox[{"Km1", "\[Rule]", "Km"}], ",", 
            RowBox[{"Km2", "\[Rule]", "Km"}], ",", 
            RowBox[{"Km3", "\[Rule]", "Km"}], ",", 
            RowBox[{"Km4", "\[Rule]", "Km"}]}], "}"}], "/.", 
          RowBox[{"Ransets1", "[", 
           RowBox[{"[", "i", "]"}], "]"}]}], ",", 
         RowBox[{"Ransets1", "[", 
          RowBox[{"[", 
           RowBox[{"i", ",", 
            RowBox[{"{", 
             RowBox[{"3", ",", "4", ",", "5", ",", "6"}], "}"}]}], "]"}], 
          "]"}]}], "]"}], ",", 
       RowBox[{"{", 
        RowBox[{"i", ",", "1", ",", 
         RowBox[{"Length", "[", "Ransets1", "]"}]}], "}"}]}], "]"}]}], ";"}], 
   "\[IndentingNewLine]", 
   RowBox[{
    RowBox[{"Take", "[", 
     RowBox[{"Ransets", ",", "5"}], "]"}], "//", "TableForm"}]}]}]], "Input",
 CellChangeTimes->{{3.599479401022072*^9, 3.5994794369764767`*^9}, {
   3.599479987554494*^9, 3.5994799896986723`*^9}, {3.5994804605469713`*^9, 
   3.599480461547659*^9}, {3.59948049225377*^9, 3.5994805060233307`*^9}, {
   3.599483230099393*^9, 3.5994832549629498`*^9}, {3.5994837618095837`*^9, 
   3.599483778858839*^9}, {3.5994838342804537`*^9, 3.599483834607438*^9}, {
   3.638085843685952*^9, 3.6380858935157967`*^9}, 3.6380862670434103`*^9, 
   3.6381630989475183`*^9, 3.638163800480131*^9, {3.638164299819158*^9, 
   3.638164300066753*^9}, {3.6381644254875803`*^9, 3.638164426295381*^9}, 
   3.6381650510525217`*^9, {3.638165769596614*^9, 3.638165770441819*^9}, {
   3.638167864624737*^9, 3.638167870181815*^9}, {3.638168349356914*^9, 
   3.6381683507626963`*^9}, {3.6381687641482477`*^9, 3.638168791991919*^9}, {
   3.638168933574421*^9, 3.638168933662739*^9}, 3.6381704661567574`*^9, {
   3.638180886728517*^9, 3.6381809094109917`*^9}, {3.638181569013493*^9, 
   3.6381815695892057`*^9}, {3.638181748722179*^9, 3.6381817605869093`*^9}, {
   3.638181857972225*^9, 3.6381818600836573`*^9}, {3.6381820920736513`*^9, 
   3.638182093401174*^9}, {3.638184746207818*^9, 3.6381847500776663`*^9}, {
   3.6381848995089912`*^9, 3.638184899907133*^9}, {3.638185175370244*^9, 
   3.638185176409342*^9}, {3.6381852976622257`*^9, 3.63818531023098*^9}, 
   3.6381853895721807`*^9, {3.6381858737806673`*^9, 3.638185878079528*^9}, {
   3.638185929111638*^9, 3.6381859292695723`*^9}, {3.638186143663748*^9, 
   3.638186163885582*^9}, {3.638190416523815*^9, 3.638190424695003*^9}, 
   3.638192080125489*^9, {3.6381922214935007`*^9, 3.638192229102791*^9}, {
   3.6381923481261177`*^9, 3.63819235754987*^9}}],

Cell[BoxData[
 InterpretationBox[
  RowBox[{"\<\"Number of Ransom Sets: \"\>", "\[InvisibleSpace]", "100000"}],
  SequenceForm["Number of Ransom Sets: ", 100000],
  Editable->False]], "Print",
 CellChangeTimes->{
  3.638087374091523*^9, 3.638163102437045*^9, 3.638163166350237*^9, 
   3.6381633304075747`*^9, {3.638163435025339*^9, 3.6381634515005207`*^9}, 
   3.638163484071999*^9, {3.638163793706328*^9, 3.638163800968581*^9}, 
   3.638164222464961*^9, 3.638164300407794*^9, {3.638164400767865*^9, 
   3.6381644271540747`*^9}, 3.6381645781263514`*^9, 3.638165051943308*^9, 
   3.638165774778854*^9, {3.638167860656713*^9, 3.638167870534176*^9}, 
   3.638168351413272*^9, {3.6381687699639683`*^9, 3.63816879232582*^9}, 
   3.638168934302086*^9, 3.6381809116343327`*^9, 3.638181394688085*^9, 
   3.6381814656846313`*^9, 3.6381815401574917`*^9, 3.6381815703507357`*^9, {
   3.6381817489741583`*^9, 3.638181762457355*^9}, 3.638181860412324*^9, 
   3.638182024199553*^9, 3.6381820952135973`*^9, 3.638184751474957*^9, 
   3.63818490075119*^9, 3.6381853941765633`*^9, {3.638185875911048*^9, 
   3.638185878679531*^9}, 3.638185931351903*^9, 3.638190426241729*^9, 
   3.6381908988396797`*^9, 3.638192084866239*^9, 3.638192177987114*^9, 
   3.638192233265799*^9, {3.638192349166868*^9, 3.638192365174707*^9}}],

Cell[BoxData[
 TagBox[GridBox[{
    {
     RowBox[{"Mt", "\[Rule]", "3.4508785975664416`"}], 
     RowBox[{"Km1", "\[Rule]", "626.7359019248179`"}], 
     RowBox[{"Km2", "\[Rule]", "626.7359019248179`"}], 
     RowBox[{"Km3", "\[Rule]", "626.7359019248179`"}], 
     RowBox[{"Km4", "\[Rule]", "626.7359019248179`"}], 
     RowBox[{"k1", "\[Rule]", "0.031382682297257256`"}], 
     RowBox[{"k4", "\[Rule]", "0.03287873006508357`"}], 
     RowBox[{"k3", "\[Rule]", "0.04137031224686884`"}], 
     RowBox[{"k2", "\[Rule]", "0.04513820800429073`"}]},
    {
     RowBox[{"Mt", "\[Rule]", "249.84002834993663`"}], 
     RowBox[{"Km1", "\[Rule]", "712.4690897559248`"}], 
     RowBox[{"Km2", "\[Rule]", "712.4690897559248`"}], 
     RowBox[{"Km3", "\[Rule]", "712.4690897559248`"}], 
     RowBox[{"Km4", "\[Rule]", "712.4690897559248`"}], 
     RowBox[{"k1", "\[Rule]", "0.032875870094271675`"}], 
     RowBox[{"k4", "\[Rule]", "0.05034250428792028`"}], 
     RowBox[{"k3", "\[Rule]", "0.036893516360745025`"}], 
     RowBox[{"k2", "\[Rule]", "0.09630345138272633`"}]},
    {
     RowBox[{"Mt", "\[Rule]", "59.37253230129861`"}], 
     RowBox[{"Km1", "\[Rule]", "352.025670087095`"}], 
     RowBox[{"Km2", "\[Rule]", "352.025670087095`"}], 
     RowBox[{"Km3", "\[Rule]", "352.025670087095`"}], 
     RowBox[{"Km4", "\[Rule]", "352.025670087095`"}], 
     RowBox[{"k1", "\[Rule]", "0.021171656367453696`"}], 
     RowBox[{"k4", "\[Rule]", "0.044675996465500065`"}], 
     RowBox[{"k3", "\[Rule]", "0.04416586156626662`"}], 
     RowBox[{"k2", "\[Rule]", "0.0059578140064727005`"}]},
    {
     RowBox[{"Mt", "\[Rule]", "315.24516696810707`"}], 
     RowBox[{"Km1", "\[Rule]", "61.18178192876259`"}], 
     RowBox[{"Km2", "\[Rule]", "61.18178192876259`"}], 
     RowBox[{"Km3", "\[Rule]", "61.18178192876259`"}], 
     RowBox[{"Km4", "\[Rule]", "61.18178192876259`"}], 
     RowBox[{"k1", "\[Rule]", "0.03922232980041601`"}], 
     RowBox[{"k4", "\[Rule]", "0.014018248091488604`"}], 
     RowBox[{"k3", "\[Rule]", "0.06329660121589832`"}], 
     RowBox[{"k2", "\[Rule]", "0.007528494570677139`"}]},
    {
     RowBox[{"Mt", "\[Rule]", "603.78953589134`"}], 
     RowBox[{"Km1", "\[Rule]", "531.0257592743429`"}], 
     RowBox[{"Km2", "\[Rule]", "531.0257592743429`"}], 
     RowBox[{"Km3", "\[Rule]", "531.0257592743429`"}], 
     RowBox[{"Km4", "\[Rule]", "531.0257592743429`"}], 
     RowBox[{"k1", "\[Rule]", "0.07222130609542628`"}], 
     RowBox[{"k4", "\[Rule]", "0.08563122357670963`"}], 
     RowBox[{"k3", "\[Rule]", "0.007438560440271798`"}], 
     RowBox[{"k2", "\[Rule]", "0.04177272974041163`"}]}
   },
   GridBoxAlignment->{
    "Columns" -> {{Left}}, "ColumnsIndexed" -> {}, "Rows" -> {{Baseline}}, 
     "RowsIndexed" -> {}},
   GridBoxSpacings->{"Columns" -> {
       Offset[0.27999999999999997`], {
        Offset[2.0999999999999996`]}, 
       Offset[0.27999999999999997`]}, "ColumnsIndexed" -> {}, "Rows" -> {
       Offset[0.2], {
        Offset[0.4]}, 
       Offset[0.2]}, "RowsIndexed" -> {}}],
  Function[BoxForm`e$, 
   TableForm[BoxForm`e$]]]], "Output",
 CellChangeTimes->{{3.638168769962509*^9, 3.638168792327622*^9}, 
   3.638168934338619*^9, 3.638180911661875*^9, 3.638181394690687*^9, 
   3.638181465686471*^9, 3.6381815401599627`*^9, 3.638181570352758*^9, {
   3.638181748976738*^9, 3.6381817644839277`*^9}, 3.638181860441552*^9, 
   3.638182024232542*^9, 3.638182097145152*^9, 3.638184751494986*^9, 
   3.638184900784779*^9, 3.638185394823794*^9, {3.638185876411461*^9, 
   3.638185878681611*^9}, 3.638185931407681*^9, 3.638190426370932*^9, 
   3.638190898992119*^9, 3.6381920864015303`*^9, 3.638192180054844*^9, 
   3.638192233578742*^9, {3.6381923491681347`*^9, 3.6381923713095617`*^9}}]
}, Open  ]],

Cell[BoxData[
 RowBox[{
  RowBox[{"(*", 
   RowBox[{
   "Perform", " ", "stability", " ", "analysis", " ", "for", " ", "sampled", 
    " ", "sets"}], "*)"}], "\[IndentingNewLine]", 
  RowBox[{
   RowBox[{
    RowBox[{"R", "=", 
     RowBox[{"StabilityAnalysisRandom", "[", 
      RowBox[{"{", 
       RowBox[{"ODE", ",", "paraset", ",", "Ransets", ",", "varlist"}], "}"}],
       "]"}]}], ";"}], "\[IndentingNewLine]", 
   RowBox[{
    RowBox[{
     RowBox[{"R", "[", 
      RowBox[{"[", 
       RowBox[{"All", ",", "1"}], "]"}], "]"}], "//", "Union"}], " ", 
    ";"}]}]}]], "Input",
 CellChangeTimes->{{3.599479401022072*^9, 3.5994794369764767`*^9}, {
   3.599479987554494*^9, 3.5994799896986723`*^9}, {3.5994804605469713`*^9, 
   3.599480461547659*^9}, {3.59948049225377*^9, 3.5994805060233307`*^9}, {
   3.599483230099393*^9, 3.5994832549629498`*^9}, {3.5994837618095837`*^9, 
   3.599483778858839*^9}, {3.5994838342804537`*^9, 3.599483834607438*^9}, {
   3.638085843685952*^9, 3.6380858935157967`*^9}, 3.6380862670434103`*^9, {
   3.638162981761022*^9, 3.638162983270667*^9}, 3.63816472604353*^9, {
   3.638164923228351*^9, 3.638164924433721*^9}}],

Cell[CellGroupData[{

Cell[BoxData[
 RowBox[{
  RowBox[{"(*", 
   RowBox[{
   "Displaying", " ", "MD", " ", "plot", " ", "for", " ", "oscillation", " ", 
    "and", " ", "bistable", " ", "sets"}], "*)"}], "\[IndentingNewLine]", 
  RowBox[{
   RowBox[{"Show", "[", 
    RowBox[{
     RowBox[{"PCPlotNormType", "[", 
      RowBox[{
       RowBox[{"Take", "[", 
        RowBox[{"R", ",", "5000"}], "]"}], ",", "DisplayPara", ",", 
       "DisplayPara1", ",", "XLabel2", ",", "list", ",", "500", ",", "0.4", 
       ",", "20", ",", "0", ",", "1", ",", "Green"}], "]"}], ",", 
     RowBox[{"PCPlotNormType", "[", 
      RowBox[{
      "R", ",", "DisplayPara", ",", "DisplayPara1", ",", "XLabel2", ",", 
       "list", ",", "500", ",", "0.4", ",", "20", ",", "0", ",", "6", ",", 
       "Red"}], "]"}]}], "]"}], "\n"}]}]], "Input",
 CellChangeTimes->{{3.599479401022072*^9, 3.5994794369764767`*^9}, {
   3.599479987554494*^9, 3.5994799896986723`*^9}, {3.5994804605469713`*^9, 
   3.599480461547659*^9}, {3.59948049225377*^9, 3.5994805060233307`*^9}, {
   3.599483230099393*^9, 3.5994832549629498`*^9}, {3.5994837618095837`*^9, 
   3.599483778858839*^9}, {3.5994838342804537`*^9, 3.599483834607438*^9}, {
   3.638085843685952*^9, 3.6380858935157967`*^9}, 3.6380862670434103`*^9, {
   3.638162981761022*^9, 3.638162983270667*^9}, 3.63816472604353*^9, {
   3.6381648882075043`*^9, 3.638164904850874*^9}, {3.638168326899624*^9, 
   3.63816834185111*^9}, {3.638168922276239*^9, 3.638168927275979*^9}, {
   3.638170517709177*^9, 3.638170521705719*^9}, {3.63818135735462*^9, 
   3.6381813585123997`*^9}, 3.6381816931822777`*^9, {3.638184847637114*^9, 
   3.638184878976369*^9}, {3.6381905978389883`*^9, 3.638190602745063*^9}, {
   3.6381906456919947`*^9, 3.638190668190897*^9}, {3.638190821877132*^9, 
   3.6381908270614977`*^9}, 3.638192384049535*^9}],

Cell[BoxData[
 GraphicsBox[{{
    {RGBColor[0, 1, 0], Thickness[Large], Opacity[0.5], 
     LineBox[{{1., 0.006308444875920305}, {2., 0.2164968578096392}, {3., 
      0.4419350627417483}, {4., 0.2078578650271895}, {5., 
      0.24653498136491558`}, {6., 0.5907999251722887}}]}, 
    {RGBColor[0, 1, 0], Thickness[Large], Opacity[0.5], 
     LineBox[{{1., 0.5179103173964502}, {2., 0.07276358766234718}, {3., 
      0.7615364103992667}, {4., 0.9827806215051981}, {5., 
      0.5852292630158985}, {6., 0.3740273257344731}}]}, 
    {RGBColor[0, 1, 0], Thickness[Large], Opacity[0.5], 
     LineBox[{{1., 0.6745651405195934}, {2., 0.41947812026870906`}, {3., 
      0.5736643932416801}, {4., 0.4331568356271048}, {5., 
      0.19767422733369983`}, {6., 0.5608409202262883}}]}, 
    {RGBColor[0, 1, 0], Thickness[Large], Opacity[0.5], 
     LineBox[{{1., 0.8976404142263263}, {2., 0.9007418365549938}, {3., 
      0.29787869104646975`}, {4., 0.4028388845151986}, {5., 
      0.05540341385610265}, {6., 0.605517931182596}}]}, 
    {RGBColor[0, 1, 0], Thickness[Large], Opacity[0.5], 
     LineBox[{{1., 0.35796458238307033`}, {2., 0.6012357509710646}, {3., 
      0.02037304131160728}, {4., 0.9628071961377255}, {5., 
      0.2078731545672518}, {6., 0.9631222300156379}}]}, 
    {RGBColor[0, 1, 0], Thickness[Large], Opacity[0.5], 
     LineBox[{{1., 0.48321565549588313`}, {2., 0.04372505460297221}, {3., 
      0.6509117389753274}, {4., 0.4939722039051305}, {5., 
      0.26998000264719235`}, {6., 0.17263870021166206`}}]}, 
    {RGBColor[0, 1, 0], Thickness[Large], Opacity[0.5], 
     LineBox[{{1., 0.30050945954601693`}, {2., 0.4982251039956705}, {3., 
      0.0754645548388817}, {4., 0.8760627661297187}, {5., 
      0.007942484801063653}, {6., 0.9853798327725789}}]}, 
    {RGBColor[0, 1, 0], Thickness[Large], Opacity[0.5], 
     LineBox[{{1., 0.3867399514412519}, {2., 0.6739192974473688}, {3., 
      0.4094537205337235}, {4., 0.9711493873461391}, {5., 
      0.47138434253962114`}, {6., 0.06287506937765128}}]}, 
    {RGBColor[0, 1, 0], Thickness[Large], Opacity[0.5], 
     LineBox[{{1., 0.5205066807194604}, {2., 0.9273819427247532}, {3., 
      0.8937722626869374}, {4., 0.6796089761663482}, {5., 
      0.44283898655649656`}, {6., 0.9975806044473277}}]}, 
    {RGBColor[0, 1, 0], Thickness[Large], Opacity[0.5], 
     LineBox[{{1., 0.9332503232028262}, {2., 0.47738810622972583`}, {3., 
      0.812501482854734}, {4., 0.3184555281932011}, {5., 
      0.32196989678441623`}, {6., 0.8185740455714615}}]}, 
    {RGBColor[0, 1, 0], Thickness[Large], Opacity[0.5], 
     LineBox[{{1., 0.1629164569474456}, {2., 0.8398573045472446}, {3., 
      0.7626500248122697}, {4., 0.5924123296271986}, {5., 
      0.45618223881992004`}, {6., 0.4531879989085056}}]}, 
    {RGBColor[0, 1, 0], Thickness[Large], Opacity[0.5], 
     LineBox[{{1., 0.16304889132507241`}, {2., 0.48063356763476484`}, {3., 
      0.38173464042826094`}, {4., 0.8033691737536216}, {5., 
      0.6460736565806352}, {6., 0.39315540966208473`}}]}, 
    {RGBColor[0, 1, 0], Thickness[Large], Opacity[0.5], 
     LineBox[{{1., 0.3613033004408207}, {2., 0.859012412113481}, {3., 
      0.5330070831579774}, {4., 0.01850582722646577}, {5., 
      0.7724326127762537}, {6., 0.41936949074141344`}}]}, 
    {RGBColor[0, 1, 0], Thickness[Large], Opacity[0.5], 
     LineBox[{{1., 0.0466213267995974}, {2., 0.41588842593670244`}, {3., 
      0.32285867457402595`}, {4., 0.12215452435805668`}, {5., 
      0.49725021183780904`}, {6., 0.32895348792254575`}}]}, 
    {RGBColor[0, 1, 0], Thickness[Large], Opacity[0.5], 
     LineBox[{{1., 0.31907482334770443`}, {2., 0.7016192310552826}, {3., 
      0.5280150334354118}, {4., 0.9523136428246075}, {5., 
      0.7665012405902623}, {6., 0.7924010370162473}}]}, 
    {RGBColor[0, 1, 0], Thickness[Large], Opacity[0.5], 
     LineBox[{{1., 0.8651499085944102}, {2., 0.7819548283966722}, {3., 
      0.047265644948614474`}, {4., 0.4045966448793466}, {5., 
      0.649649918672706}, {6., 0.8414967468615218}}]}, 
    {RGBColor[0, 1, 0], Thickness[Large], Opacity[0.5], 
     LineBox[{{1., 0.22598198034100883`}, {2., 0.7581834126718507}, {3., 
      0.5689291961985735}, {4., 0.7585536946214538}, {5., 
      0.9654979823726495}, {6., 0.7539421297848364}}]}, 
    {RGBColor[0, 1, 0], Thickness[Large], Opacity[0.5], 
     LineBox[{{1., 0.25753915985902764`}, {2., 0.8497282569765112}, {3., 
      0.5085341131938593}, {4., 0.5290449235545036}, {5., 
      0.39000704705502776`}, {6., 0.31719435270673163`}}]}, 
    {RGBColor[0, 1, 0], Thickness[Large], Opacity[0.5], 
     LineBox[{{1., 0.36183754774254334`}, {2., 0.5681051349587131}, {3., 
      0.6967192966512229}, {4., 0.8012044168503568}, {5., 
      0.3750279959879223}, {6., 0.9360753547574833}}]}, 
    {RGBColor[0, 1, 0], Thickness[Large], Opacity[0.5], 
     LineBox[{{1., 0.15935085167888255`}, {2., 0.4576910731429091}, {3., 
      0.19886668606997615`}, {4., 0.587353705988575}, {5., 
      0.562617036140084}, {6., 0.23553142977577365`}}]}, 
    {RGBColor[0, 1, 0], Thickness[Large], Opacity[0.5], 
     LineBox[{{1., 0.8953428745161436}, {2., 0.40976884971022526`}, {3., 
      0.7204313067509565}, {4., 0.3344305443920848}, {5., 
      0.6598669702849274}, {6., 0.7782020973534602}}]}, 
    {RGBColor[0, 1, 0], Thickness[Large], Opacity[0.5], 
     LineBox[{{1., 0.9178873556879362}, {2., 0.8972728933601544}, {3., 
      0.5273155092861641}, {4., 0.07518496200200711}, {5., 
      0.07444357076219771}, {6., 0.3722970363854743}}]}, 
    {RGBColor[0, 1, 0], Thickness[Large], Opacity[0.5], 
     LineBox[{{1., 0.3075908746215536}, {2., 0.048734210765736696`}, {3., 
      0.2567346829032961}, {4., 0.04172234004680158}, {5., 
      0.9543740964932259}, {6., 0.2045853414761412}}]}, 
    {RGBColor[0, 1, 0], Thickness[Large], Opacity[0.5], 
     LineBox[{{1., 0.6169191901866179}, {2., 0.9043523605547682}, {3., 
      0.8087139469289146}, {4., 0.4748004655413052}, {5., 
      0.5096070242768547}, {6., 0.6488779711824216}}]}, 
    {RGBColor[0, 1, 0], Thickness[Large], Opacity[0.5], 
     LineBox[{{1., 0.8890344296402232}, {2., 0.19327199190058614`}, {3., 
      0.27849624400920814`}, {4., 0.1265726793648953}, {5., 
      0.4133319889200117}, {6., 0.18740217218117142`}}]}, 
    {RGBColor[0, 1, 0], Thickness[Large], Opacity[0.5], 
     LineBox[{{1., 0.3999770382914862}, {2., 0.8245093056978072}, {3., 
      0.7657790988868975}, {4., 0.09240434049680901}, {5., 
      0.4892143077462992}, {6., 0.9982697106510012}}]}, 
    {RGBColor[0, 1, 0], Thickness[Large], Opacity[0.5], 
     LineBox[{{1., 0.6330257341019603}, {2., 0.6292560904970277}, {3., 
      0.6830702896616161}, {4., 0.6085655044196968}, {5., 
      0.756699869159526}, {6., 0.643744421249853}}]}, 
    {RGBColor[0, 1, 0], Thickness[Large], Opacity[0.5], 
     LineBox[{{1., 0.7192787759602918}, {2., 0.0036105239997744182`}, {3., 
      0.5108352558824448}, {4., 0.07196158102610661}, {5., 
      0.45420361042075197`}, {6., 0.043360039999825586`}}]}, 
    {RGBColor[0, 1, 0], Thickness[Large], Opacity[0.5], 
     LineBox[{{1., 0.5310698472571529}, {2., 0.5920362409295215}, {3., 
      0.25812320269760086`}, {4., 0.1637654832271698}, {5., 
      0.20545883435275988`}, {6., 0.22427994216553354`}}]}, 
    {RGBColor[0, 1, 0], Thickness[Large], Opacity[0.5], 
     LineBox[{{1., 0.916761382795603}, {2., 0.7807842510948351}, {3., 
      0.11486735991156995`}, {4., 0.5984321365916785}, {5., 
      0.21923430509910688`}, {6., 0.8256310104393392}}]}, 
    {RGBColor[0, 1, 0], Thickness[Large], Opacity[0.5], 
     LineBox[{{1., 0.33251627455594335`}, {2., 0.13103098650135725`}, {3., 
      0.6076057348227344}, {4., 0.7325027382899784}, {5., 
      0.7487573843584624}, {6., 0.658364588477274}}]}, 
    {RGBColor[0, 1, 0], Thickness[Large], Opacity[0.5], 
     LineBox[{{1., 0.3325388245190399}, {2., 0.32969122655240574`}, {3., 
      0.10138153534872137`}, {4., 0.10081219367996751`}, {5., 
      0.9828192678811308}, {6., 0.9804849706221744}}]}, 
    {RGBColor[0, 1, 0], Thickness[Large], Opacity[0.5], 
     LineBox[{{1., 0.010563166537692657`}, {2., 0.6646542982047684}, {3., 
      0.3643509400106634}, {4., 0.48415650706082175`}, {5., 
      0.7626198477962634}, {6., 0.22669933771820588`}}]}, 
    {RGBColor[0, 1, 0], Thickness[Large], Opacity[0.5], 
     LineBox[{{1., 0.983511059592777}, {2., 0.30339614486510924`}, {3., 
      0.302365877056836}, {4., 0.2799766083984774}, {5., 
      0.8972644083146907}, {6., 0.007056964867877702}}]}, 
    {RGBColor[0, 1, 0], Thickness[Large], Opacity[0.5], 
     LineBox[{{1., 0.16959981760849774`}, {2., 0.29117368195411264`}, {3., 
      0.8449557100104647}, {4., 0.14009040866277972`}, {5., 
      0.29257514553854236`}, {6., 0.20517658956876844`}}]}, 
    {RGBColor[0, 1, 0], Thickness[Large], Opacity[0.5], 
     LineBox[{{1., 0.1694899331939675}, {2., 0.8490576589176408}, {3., 
      0.7196468949204604}, {4., 0.297443019926346}, {5., 
      0.33674561130049574`}, {6., 0.5873295609600896}}]}, 
    {RGBColor[0, 1, 0], Thickness[Large], Opacity[0.5], 
     LineBox[{{1., 0.6492598660968719}, {2., 0.8056418860912874}, {3., 
      0.8313438568526861}, {4., 0.465650679834356}, {5., 
      0.9901872350200096}, {6., 0.8073298469767926}}]}, 
    {RGBColor[0, 1, 0], Thickness[Large], Opacity[0.5], 
     LineBox[{{1., 0.9368897327931796}, {2., 0.8875077189284069}, {3., 
      0.9795072024828102}, {4., 0.1578220840404207}, {5., 
      0.40001419647688163`}, {6., 0.6781034769453321}}]}, 
    {RGBColor[0, 1, 0], Thickness[Large], Opacity[0.5], 
     LineBox[{{1., 0.8505249942607934}, {2., 0.58955445089883}, {3., 
      0.31694067657505287`}, {4., 0.1877767658381722}, {5., 
      0.5260739049482801}, {6., 0.4127755525525211}}]}, 
    {RGBColor[0, 1, 0], Thickness[Large], Opacity[0.5], 
     LineBox[{{1., 0.3043400245995573}, {2., 0.06710283052096866}, {3., 
      0.6723812499718459}, {4., 0.8928463750469994}, {5., 
      0.6870956926277897}, {6., 0.7458328140985678}}]}, 
    {RGBColor[0, 1, 0], Thickness[Large], Opacity[0.5], 
     LineBox[{{1., 0.4232778857558632}, {2., 0.047458473419436716`}, {3., 
      0.26241466065411245`}, {4., 0.7070969852129021}, {5., 
      0.02468925264736019}, {6., 0.05338771719195611}}]}, 
    {RGBColor[0, 1, 0], Thickness[Large], Opacity[0.5], 
     LineBox[{{1., 0.6793505729341519}, {2., 0.03777946195189577}, {3., 
      0.4709730892889507}, {4., 0.6287771604859173}, {5., 
      0.01000714942185385}, {6., 0.36090912423860033`}}]}, 
    {RGBColor[0, 1, 0], Thickness[Large], Opacity[0.5], 
     LineBox[{{1., 0.4886874465182501}, {2., 0.021449315940116936`}, {3., 
      0.62022137992383}, {4., 0.38657234898781545`}, {5., 
      0.1510459089603578}, {6., 0.4767001977950378}}]}, 
    {RGBColor[0, 1, 0], Thickness[Large], Opacity[0.5], 
     LineBox[{{1., 0.14498917292067473`}, {2., 0.6094117573780596}, {3., 
      0.47351456390186986`}, {4., 0.3054926690584244}, {5., 
      0.12447865648770577`}, {6., 0.5103013843227941}}]}, 
    {RGBColor[0, 1, 0], Thickness[Large], Opacity[0.5], 
     LineBox[{{1., 0.5279350112397196}, {2., 0.6376896237092115}, {3., 
      0.541983353903156}, {4., 0.37266644082081735`}, {5., 
      0.3648222823624329}, {6., 0.27518561983849593`}}]}, 
    {RGBColor[0, 1, 0], Thickness[Large], Opacity[0.5], 
     LineBox[{{1., 0.7614632172462157}, {2., 0.14050656859174138`}, {3., 
      0.9436575800027867}, {4., 0.5535921984839101}, {5., 
      0.9355635786596561}, {6., 0.9886120878531262}}]}, 
    {RGBColor[0, 1, 0], Thickness[Large], Opacity[0.5], 
     LineBox[{{1., 0.18109657189669648`}, {2., 0.9727151051743803}, {3., 
      0.36348669702053393`}, {4., 0.34485000894101386`}, {5., 
      0.19667181246713195`}, {6., 0.2721148563188966}}]}, 
    {RGBColor[0, 1, 0], Thickness[Large], Opacity[0.5], 
     LineBox[{{1., 0.5280699827340568}, {2., 0.7050593968232913}, {3., 
      0.6648006169729552}, {4., 0.8306922035171193}, {5., 
      0.6148716322108512}, {6., 0.8614234131403726}}]}, 
    {RGBColor[0, 1, 0], Thickness[Large], Opacity[0.5], 
     LineBox[{{1., 0.6389005815994964}, {2., 0.4444176318086254}, {3., 
      0.2634871098939478}, {4., 0.246093761455922}, {5., 
      0.9514902934424212}, {6., 0.08778344765732449}}]}, 
    {RGBColor[0, 1, 0], Thickness[Large], Opacity[0.5], 
     LineBox[{{1., 0.3614861789547295}, {2., 0.3159972628939342}, {3., 
      0.17787848111588928`}, {4., 0.46118785798710105`}, {5., 
      0.4463492709133569}, {6., 0.9903423772021249}}]}, 
    {RGBColor[0, 1, 0], Thickness[Large], Opacity[0.5], 
     LineBox[{{1., 0.5480708377947364}, {2., 0.34345901467735257`}, {3., 
      0.6804164073589178}, {4., 0.736284504521317}, {5., 
      0.43997194330760586`}, {6., 0.6283704350690437}}]}, 
    {RGBColor[0, 1, 0], Thickness[Large], Opacity[0.5], 
     LineBox[{{1., 0.808791206773765}, {2., 0.7014488728235169}, {3., 
      0.15396536109051043`}, {4., 0.7587306224910126}, {5., 
      0.16066802179009917`}, {6., 0.818063373140547}}]}, 
    {RGBColor[0, 1, 0], Thickness[Large], Opacity[0.5], 
     LineBox[{{1., 0.1078307343423435}, {2., 0.8523813908791038}, {3., 
      0.005363907196346927}, {4., 0.08232827822875222}, {5., 
      0.7460314590896613}, {6., 0.8635035054917909}}]}, 
    {RGBColor[0, 1, 0], Thickness[Large], Opacity[0.5], 
     LineBox[{{1., 0.4447247961591266}, {2., 0.5352130117990993}, {3., 
      0.0630111212043193}, {4., 0.8627557213954224}, {5., 
      0.22711496581425006`}, {6., 0.16471136676278572`}}]}, 
    {RGBColor[0, 1, 0], Thickness[Large], Opacity[0.5], 
     LineBox[{{1., 0.21555456323879296`}, {2., 0.2124280281759953}, {3., 
      0.07281067253618342}, {4., 0.0037817662313387734`}, {5., 
      0.6912145589491435}, {6., 0.9700058465917697}}]}, 
    {RGBColor[0, 1, 0], Thickness[Large], Opacity[0.5], 
     LineBox[{{1., 0.4762523822547252}, {2., 0.3717576462711113}, {3., 
      0.05258382574178906}, {4., 0.6579184288110451}, {5., 
      0.17784875390896832`}, {6., 0.8375784025183728}}]}, 
    {RGBColor[0, 1, 0], Thickness[Large], Opacity[0.5], 
     LineBox[{{1., 0.09726756780465083}, {2., 0.18772709267433552`}, {3., 
      0.6410129671856835}, {4., 0.5981717711679304}, {5., 
      0.9834116112933979}, {6., 0.6368041677735852}}]}, 
    {RGBColor[0, 1, 0], Thickness[Large], Opacity[0.5], 
     LineBox[{{1., 0.46121373656634956`}, {2., 0.23181686693398995`}, {3., 
      0.7606452441474834}, {4., 0.5827791129969451}, {5., 
      0.3298505574995594}, {6., 0.157654401894908}}]}, 
    {RGBColor[0, 1, 0], Thickness[Large], Opacity[0.5], 
     LineBox[{{1., 0.04595474563029518}, {2., 0.9212543462218826}, {3., 
      0.2278549625257188}, {4., 0.8636913575685592}, {5., 
      0.3986394134106011}, {6., 0.7648292570230013}}]}, 
    {RGBColor[0, 1, 0], Thickness[Large], Opacity[0.5], 
     LineBox[{{1., 0.3067624490607578}, {2., 0.5226999873534703}, {3., 
      0.33293693082132864`}, {4., 0.3604754088846991}, {5., 
      0.8411031426084725}, {6., 0.2502488415582831}}]}, 
    {RGBColor[0, 1, 0], Thickness[Large], Opacity[0.5], 
     LineBox[{{1., 0.44800770170777887`}, {2., 0.3820852065830481}, {3., 
      0.8096691103329975}, {4., 0.13252109133357448`}, {5., 
      0.9932243762733883}, {6., 0.8294743207967928}}]}, 
    {RGBColor[0, 1, 0], Thickness[Large], Opacity[0.5], 
     LineBox[{{1., 0.52432400377317}, {2., 0.3443091480055831}, {3., 
      0.7811380416646733}, {4., 0.42495702895652443`}, {5., 
      0.9298363610226779}, {6., 0.4795509249495761}}]}, 
    {RGBColor[0, 1, 0], Thickness[Large], Opacity[0.5], 
     LineBox[{{1., 0.1954297513695019}, {2., 0.33169989532305266`}, {3., 
      0.910914285950666}, {4., 0.675914591730387}, {5., 0.872565508462321}, {
      6., 0.3520537044704802}}]}, 
    {RGBColor[0, 1, 0], Thickness[Large], Opacity[0.5], 
     LineBox[{{1., 0.002422424461200471}, {2., 0.45559715683250174`}, {3., 
      0.6605556808494827}, {4., 0.4676290338376997}, {5., 
      0.15400744998068283`}, {6., 0.5044160274597153}}]}, 
    {RGBColor[0, 1, 0], Thickness[Large], Opacity[0.5], 
     LineBox[{{1., 0.024729815951915743`}, {2., 0.33462673316361136`}, {3., 
      0.547254449678885}, {4., 0.42542410612067244`}, {5., 
      0.9685351236260281}, {6., 0.7760866036048367}}]}, 
    {RGBColor[0, 1, 0], Thickness[Large], Opacity[0.5], 
     LineBox[{{1., 0.8449734308390182}, {2., 0.3065296860536873}, {3., 
      0.31016495237572256`}, {4., 0.7961798684706074}, {5., 
      0.9198292116008239}, {6., 0.11864180071097571`}}]}, 
    {RGBColor[0, 1, 0], Thickness[Large], Opacity[0.5], 
     LineBox[{{1., 0.7067423048512518}, {2., 0.31025057938293576`}, {3., 
      0.2906929060268359}, {4., 0.2893422427425714}, {5., 
      0.7215195995019633}, {6., 0.8753535066754423}}]}, 
    {RGBColor[0, 1, 0], Thickness[Large], Opacity[0.5], 
     LineBox[{{1., 0.8574332515405257}, {2., 0.8461853994544422}, {3., 
      0.18704111694761294`}, {4., 0.1621363647792753}, {5., 
      0.02952879349297707}, {6., 0.994114643136921}}]}, 
    {RGBColor[0, 1, 0], Thickness[Large], Opacity[0.5], 
     LineBox[{{1., 0.49679480471219617`}, {2., 0.6969371094544}, {3., 
      0.005271095775729099}, {4., 0.05275766529985508}, {5., 
      0.6037128412635953}, {6., 0.5009009837663406}}]}, 
    {RGBColor[0, 1, 0], Thickness[Large], Opacity[0.5], 
     LineBox[{{1., 0.08351021359280243}, {2., 0.16602311746194595`}, {3., 
      0.3665073723729359}, {4., 0.24258766998669726`}, {5., 
      0.9842656329411678}, {6., 0.13002971285784964`}}]}, 
    {RGBColor[0, 1, 0], Thickness[Large], Opacity[0.5], 
     LineBox[{{1., 0.5256457329545554}, {2., 0.3375354742085555}, {3., 
      0.927206209006302}, {4., 0.9444922338015577}, {5., 
      0.5248477870348313}, {6., 0.6032386503565458}}]}, 
    {RGBColor[0, 1, 0], Thickness[Large], Opacity[0.5], 
     LineBox[{{1., 0.329363268806469}, {2., 0.14112600263115083`}, {3., 
      0.5222404999746577}, {4., 0.3314441612621561}, {5., 
      0.414657161282126}, {6., 0.13269122999654842`}}]}, 
    {RGBColor[0, 1, 0], Thickness[Large], Opacity[0.5], 
     LineBox[{{1., 0.8578942231126997}, {2., 0.2525194776457746}, {3., 
      0.7417839858817813}, {4., 0.806663903843933}, {5., 
      0.6522225478211741}, {6., 0.4131175361090162}}]}, 
    {RGBColor[0, 1, 0], Thickness[Large], Opacity[0.5], 
     LineBox[{{1., 0.7220240346380731}, {2., 0.8500258545680118}, {3., 
      0.18862889125704665`}, {4., 0.7813998119995963}, {5., 
      0.5379163620278109}, {6., 0.13968733565572478`}}]}, 
    {RGBColor[0, 1, 0], Thickness[Large], Opacity[0.5], 
     LineBox[{{1., 0.9775748951598192}, {2., 0.994076459531203}, {3., 
      0.24678980164738423`}, {4., 0.2082077292802405}, {5., 
      0.08487584372722538}, {6., 0.9748682152875021}}]}, 
    {RGBColor[0, 1, 0], Thickness[Large], Opacity[0.5], 
     LineBox[{{1., 0.520572062032704}, {2., 0.43967712980763396`}, {3., 
      0.36827513888414726`}, {4., 0.5727135387711435}, {5., 
      0.2539891394920267}, {6., 0.31462785685600136`}}]}, 
    {RGBColor[0, 1, 0], Thickness[Large], Opacity[0.5], 
     LineBox[{{1., 0.7500634887703562}, {2., 0.40013808676667073`}, {3., 
      0.7364200786854344}, {4., 0.7243356256151808}, {5., 
      0.9061910887315127}, {6., 0.5496140306172252}}]}, 
    {RGBColor[0, 1, 0], Thickness[Large], Opacity[0.5], 
     LineBox[{{1., 0.27729923847894644`}, {2., 0.3148128427689127}, {3., 
      0.12561777005272734`}, {4., 0.9186440906041737}, {5., 
      0.31080139621356084`}, {6., 0.9749759688929391}}]}, 
    {RGBColor[0, 1, 0], Thickness[Large], Opacity[0.5], 
     LineBox[{{1., 0.7620203319210263}, {2., 0.7816484313552077}, {3., 
      0.1739791291112008}, {4., 0.20442596304890173`}, {5., 
      0.39366128477808193`}, {6., 0.00486236869573237}}]}, 
    {RGBColor[0, 1, 0], Thickness[Large], Opacity[0.5], 
     LineBox[{{1., 0.04431967977797868}, {2., 0.06791948353652266}, {3., 
      0.3156913131423582}, {4., 0.9147951099600984}, {5., 
      0.07614038558305843}, {6., 0.47704945433762863`}}]}, 
    {RGBColor[0, 1, 0], Thickness[Large], Opacity[0.5], 
     LineBox[{{1., 0.6527959209657055}, {2., 0.2124109940923352}, {3., 
      0.09540711149975087}, {4., 0.1261638544472504}, {5., 
      0.9227794774381148}, {6., 0.9128098628436401}}]}, 
    {RGBColor[0, 1, 0], Thickness[Large], Opacity[0.5], 
     LineBox[{{1., 0.8160855019125969}, {2., 0.08299597583492271}, {3., 
      0.36497252590524404`}, {4., 0.3358649776072287}, {5., 
      0.9809508387140015}, {6., 0.817321566998031}}]}, 
    {RGBColor[0, 1, 0], Thickness[Large], Opacity[0.5], 
     LineBox[{{1., 0.716065586290731}, {2., 0.8603940851333252}, {3., 
      0.946124166585482}, {4., 0.34073460548034273`}, {5., 
      0.9950218713674809}, {6., 0.24003311167273111`}}]}, 
    {RGBColor[0, 1, 0], Thickness[Large], Opacity[0.5], 
     LineBox[{{1., 0.737557230717221}, {2., 0.5452194961830523}, {3., 
      0.9827543823210296}, {4., 0.5543197010753993}, {5., 
      0.2350372429745859}, {6., 0.22680061277934552`}}]}, 
    {RGBColor[0, 1, 0], Thickness[Large], Opacity[0.5], 
     LineBox[{{1., 0.20478821925792653`}, {2., 0.8303257875092871}, {3., 
      0.28573800116675335`}, {4., 0.993642763113676}, {5., 
      0.9295551011647265}, {6., 0.08333554204684744}}]}, 
    {RGBColor[0, 1, 0], Thickness[Large], Opacity[0.5], 
     LineBox[{{1., 0.2917614981394269}, {2., 0.7386868278293396}, {3., 
      0.5838344842405707}, {4., 0.9109079486507045}, {5., 
      0.05111447769132372}, {6., 0.337770642048455}}]}, 
    {RGBColor[0, 1, 0], Thickness[Large], Opacity[0.5], 
     LineBox[{{1., 0.5206358349212291}, {2., 0.5286941898102725}, {3., 
      0.035209880634816094`}, {4., 0.6648200137499558}, {5., 
      0.12245636290515986`}, {6., 0.8879794072022509}}]}, 
    {RGBColor[0, 1, 0], Thickness[Large], Opacity[0.5], 
     LineBox[{{1., 0.7351348062560206}, {2., 0.08962233935055056}, {3., 
      0.32219870147154683`}, {4., 0.08669066723769968}, {5., 
      0.08102979299390303}, {6., 0.7223845853196302}}]}, 
    {RGBColor[0, 1, 0], Thickness[Large], Opacity[0.5], 
     LineBox[{{1., 0.18005840330601078`}, {2., 0.49569905434567585`}, {3., 
      0.7384835514878684}, {4., 0.5682186569930036}, {5., 
      0.9610199775386983}, {6., 0.30724893844201084`}}]}, 
    {RGBColor[0, 1, 0], Thickness[Large], Opacity[0.5], 
     LineBox[{{1., 0.4467880673004089}, {2., 0.4321571417756523}, {3., 
      0.2736695318648482}, {4., 0.11472808018009707`}, {5., 
      0.1312852660904998}, {6., 0.2191288413374793}}]}, 
    {RGBColor[0, 1, 0], Thickness[Large], Opacity[0.5], 
     LineBox[{{1., 0.8138935300699774}, {2., 0.21844361042733665`}, {3., 
      0.7445169746079802}, {4., 0.3754777710073844}, {5., 
      0.40093676340319667`}, {6., 0.01262590052680858}}]}, 
    {RGBColor[0, 1, 0], Thickness[Large], Opacity[0.5], 
     LineBox[{{1., 0.8777015547154947}, {2., 0.24343693989610837`}, {3., 
      0.1351575845239339}, {4., 0.9245543024584245}, {5., 
      0.05150099950092596}, {6., 0.7282699421827094}}]}, 
    {RGBColor[0, 1, 0], Thickness[Large], Opacity[0.5], 
     LineBox[{{1., 0.6832635985938147}, {2., 0.7987619448912759}, {3., 
      0.7332124557121392}, {4., 0.5154609916931485}, {5., 
      0.3573071362751031}, {6., 0.8063479546756702}}]}, 
    {RGBColor[0, 1, 0], Thickness[Large], Opacity[0.5], 
     LineBox[{{1., 0.3632778537076064}, {2., 0.26613402431370636`}, {3., 
      0.9071621594919124}, {4., 0.8721404101933999}, {5., 
      0.14701963314933203`}, {6., 0.08909912847962966}}]}, 
    {RGBColor[0, 1, 0], Thickness[Large], Opacity[0.5], 
     LineBox[{{1., 0.2882477971154219}, {2., 0.8809081362187813}, {3., 
      0.8173107656016781}, {4., 0.43098553720582683`}, {5., 
      0.8760889763683656}, {6., 0.40938725017026284`}}]}, 
    {RGBColor[0, 1, 0], Thickness[Large], Opacity[0.5], 
     LineBox[{{1., 0.5483382859090258}, {2., 0.10231093726495756`}, {3., 
      0.6129170845492762}, {4., 0.5931101411962684}, {5., 
      0.6368438382188002}, {6., 0.5955787121861608}}]}, 
    {RGBColor[0, 1, 0], Thickness[Large], Opacity[0.5], 
     LineBox[{{1., 0.8253693754811149}, {2., 0.5462424672455014}, {3., 
      0.9914284698303579}, {4., 0.7087970878492154}, {5., 
      0.705084588453929}, {6., 0.393230418566654}}]}, 
    {RGBColor[0, 1, 0], Thickness[Large], Opacity[0.5], 
     LineBox[{{1., 0.6412538190695336}, {2., 0.41610816974569464`}, {3., 
      0.7185332682348657}, {4., 0.09074059819380353}, {5., 
      0.6091032711215212}, {6., 0.949411792823905}}]}, 
    {RGBColor[0, 1, 0], Thickness[Large], Opacity[0.5], 
     LineBox[{{1., 0.3106729019556028}, {2., 0.8868316766875783}, {3., 
      0.5705209639542939}, {4., 0.2227778079255863}, {5., 
      0.7912131326411401}, {6., 0.4345190348827608}}]}, 
    {RGBColor[0, 1, 0], Thickness[Large], Opacity[0.5], 
     LineBox[{{1., 0.027766223876321848`}, {2., 0.6626338074573238}, {3., 
      0.24464194566512892`}, {4., 0.02039660242512485}, {5., 
      0.3828546987267733}, {6., 0.28095085533015945`}}]}, 
    {RGBColor[0, 1, 0], Thickness[Large], Opacity[0.5], 
     LineBox[{{1., 0.07530588671075872}, {2., 0.1461043804788306}, {3., 
      0.2550083911449236}, {4., 0.9844614622340345}, {5., 
      0.7988934997224163}, {6., 0.8436163879494288}}]}, 
    {RGBColor[0, 1, 0], Thickness[Large], Opacity[0.5], 
     LineBox[{{1., 0.36395458059058716`}, {2., 0.10129532697678195`}, {3., 
      0.5929154981821383}, {4., 0.17209650758962974`}, {5., 
      0.29830187490796034`}, {6., 0.9744358239309658}}]}, 
    {RGBColor[0, 1, 0], Thickness[Large], Opacity[0.5], 
     LineBox[{{1., 0.5486525700345767}, {2., 0.10518324533237056`}, {3., 
      0.3965418348430931}, {4., 0.018351844876684564`}, {5., 
      0.3975518478630582}, {6., 0.42965666618702847`}}]}, 
    {RGBColor[0, 1, 0], Thickness[Large], Opacity[0.5], 
     LineBox[{{1., 0.9834465440983433}, {2., 0.594714323920801}, {3., 
      0.9289506325227708}, {4., 0.10560149246502645`}, {5., 
      0.30671431314371483`}, {6., 0.8039014009925308}}]}, 
    {RGBColor[0, 1, 0], Thickness[Large], Opacity[0.5], 
     LineBox[{{1., 0.4225099657450533}, {2., 0.9336933863864955}, {3., 
      0.15960127964517268`}, {4., 0.8582976077867841}, {5., 
      0.8761140222843017}, {6., 0.9308065251057888}}]}, 
    {RGBColor[0, 1, 0], Thickness[Large], Opacity[0.5], 
     LineBox[{{1., 0.5478690786779902}, {2., 0.018299351141859266`}, {3., 
      0.2279429722768943}, {4., 0.836231529982401}, {5., 
      0.3173510361939589}, {6., 0.1571142569329348}}]}, 
    {RGBColor[0, 1, 0], Thickness[Large], Opacity[0.5], 
     LineBox[{{1., 0.8325869837438458}, {2., 0.24478916019904554`}, {3., 
      0.45041766825761115`}, {4., 0.6776172393963419}, {5., 
      0.4025299764955773}, {6., 0.1896235545142973}}]}, 
    {RGBColor[0, 1, 0], Thickness[Large], Opacity[0.5], 
     LineBox[{{1., 0.24588931338112222`}, {2., 0.049494827737748714`}, {3., 
      0.9461962502017413}, {4., 0.5512817913896271}, {5., 
      0.071677070169129}, {6., 0.5771007882131853}}]}, 
    {RGBColor[0, 1, 0], Thickness[Large], Opacity[0.5], 
     LineBox[{{1., 0.2177217464871268}, {2., 0.10336759887720827`}, {3., 
      0.8738632784784193}, {4., 0.8646548446731082}, {5., 
      0.9465589211195752}, {6., 0.8474709830589413}}]}, 
    {RGBColor[0, 1, 0], Thickness[Large], Opacity[0.5], 
     LineBox[{{1., 0.2561075805385633}, {2., 0.2796125233125197}, {3., 
      0.6441084880363236}, {4., 0.9253235813316967}, {5., 
      0.26623655850263517`}, {6., 0.8193436148844798}}]}, 
    {RGBColor[0, 1, 0], Thickness[Large], Opacity[0.5], 
     LineBox[{{1., 0.3119511488226166}, {2., 0.7160949703887733}, {3., 
      0.415207787622795}, {4., 0.012797225646386053`}, {5., 
      0.28007361359041744`}, {6., 0.30164414731204636`}}]}, 
    {RGBColor[0, 1, 0], Thickness[Large], Opacity[0.5], 
     LineBox[{{1., 0.5107545071251017}, {2., 0.9598724883871983}, {3., 
      0.6239975487301943}, {4., 0.46459112415192744`}, {5., 
      0.9906472771752259}, {6., 0.854716202893555}}]}, 
    {RGBColor[0, 1, 0], Thickness[Large], Opacity[0.5], 
     LineBox[{{1., 0.03766334318111603}, {2., 0.6076685445315325}, {3., 
      0.135379726990551}, {4., 0.29643618768010466`}, {5., 
      0.9855389435808769}, {6., 0.5402220446169305}}]}, 
    {RGBColor[0, 1, 0], Thickness[Large], Opacity[0.5], 
     LineBox[{{1., 0.8093195132381545}, {2., 0.8474553815368674}, {3., 
      0.3704389561714753}, {4., 0.8105955011515996}, {5., 
      0.13495129241213535`}, {6., 0.6002147735470005}}]}, 
    {RGBColor[0, 1, 0], Thickness[Large], Opacity[0.5], 
     LineBox[{{1., 0.4980576187526393}, {2., 0.4976513599614366}, {3., 
      0.6706908130148148}, {4., 0.6373194546390016}, {5., 
      0.8791368501872208}, {6., 0.2890182467852378}}]}, 
    {RGBColor[0, 1, 0], Thickness[Large], Opacity[0.5], 
     LineBox[{{1., 0.6330529524096071}, {2., 0.7164355484910899}, {3., 
      0.4888399642062604}, {4., 0.540036821693503}, {5., 0.9391462776743}, {
      6., 0.12644626071084583`}}]}, 
    {RGBColor[0, 1, 0], Thickness[Large], Opacity[0.5], 
     LineBox[{{1., 0.3543997445873014}, {2., 0.8089065996402567}, {3., 
      0.4021672712784118}, {4., 0.7809751959869562}, {5., 
      0.6282318073057739}, {6., 0.7338740899412602}}]}, 
    {RGBColor[0, 1, 0], Thickness[Large], Opacity[0.5], 
     LineBox[{{1., 0.44604165953054814`}, {2., 0.5813213572231611}, {3., 
      0.46327679667956295`}, {4., 0.9384550909581999}, {5., 
      0.9879316592628034}, {6., 0.5111156450673708}}]}, 
    {RGBColor[0, 1, 0], Thickness[Large], Opacity[0.5], 
     LineBox[{{1., 0.20980982163721737`}, {2., 0.6167432237426554}, {3., 
      0.8533800474131367}, {4., 0.20633391743317486`}, {5., 
      0.0030478738188553347`}, {6., 0.879630996614975}}]}, 
    {RGBColor[0, 1, 0], Thickness[Large], Opacity[0.5], 
     LineBox[{{1., 0.08471466650058129}, {2., 0.6141246112261323}, {3., 
      0.8759228796569842}, {4., 0.9469266804972347}, {5., 0.3023024394555}, {
      6., 0.530867548524685}}]}, 
    {RGBColor[0, 1, 0], Thickness[Large], Opacity[0.5], 
     LineBox[{{1., 0.5290303691061864}, {2., 0.26266413239475533`}, {3., 
      0.41073880144805386`}, {4., 0.07217810813774078}, {5., 
      0.9231472188518449}, {6., 0.34064367137460616`}}]}, 
    {RGBColor[0, 1, 0], Thickness[Large], Opacity[0.5], 
     LineBox[{{1., 0.8047878404610146}, {2., 0.16521318747746647`}, {3., 
      0.7447435284446973}, {4., 0.8477144927643964}, {5., 
      0.3788283881412822}, {6., 0.561703852243466}}]}, 
    {RGBColor[0, 1, 0], Thickness[Large], Opacity[0.5], 
     LineBox[{{1., 0.8991369196816147}, {2., 0.7299115470550773}, {3., 
      0.2828590834588428}, {4., 0.9835561095075885}, {5., 
      0.21183474117771528`}, {6., 0.4451119617322142}}]}, 
    {RGBColor[0, 1, 0], Thickness[Large], Opacity[0.5], 
     LineBox[{{1., 0.05694844262425944}, {2., 0.9514908037688087}, {3., 
      0.6312809339918553}, {4., 0.9265300780721099}, {5., 
      0.9194477407287267}, {6., 0.24991669319452559`}}]}, 
    {RGBColor[0, 1, 0], Thickness[Large], Opacity[0.5], 
     LineBox[{{1., 0.45372448239542773`}, {2., 0.11655975191592474`}, {3., 
      0.15573041030313028`}, {4., 0.08771664590370626}, {5., 
      0.12425371912942859`}, {6., 0.4970272834251773}}]}, 
    {RGBColor[0, 1, 0], Thickness[Large], Opacity[0.5], 
     LineBox[{{1., 0.44083325987042754`}, {2., 0.06391786050068447}, {3., 
      0.15182803026255898`}, {4., 0.6756179851747666}, {5., 
      0.0805265132333218}, {6., 0.5872680283125001}}]}, 
    {RGBColor[0, 1, 0], Thickness[Large], Opacity[0.5], 
     LineBox[{{1., 0.3504843496470379}, {2., 0.6247283017227068}, {3., 
      0.8863172486157497}, {4., 0.9652042646309039}, {5., 
      0.8142828933146573}, {6., 0.015455295545185743`}}]}, 
    {RGBColor[0, 1, 0], Thickness[Large], Opacity[0.5], 
     LineBox[{{1., 0.07350189852591628}, {2., 0.35677647984800764`}, {3., 
      0.7023303014690847}, {4., 0.8209285856070834}, {5., 
      0.6127334275850118}, {6., 0.44601529220199476`}}]}, 
    {RGBColor[0, 1, 0], Thickness[Large], Opacity[0.5], 
     LineBox[{{1., 0.031214516650374446`}, {2., 0.18286636552942934`}, {3., 
      0.9961291306579576}, {4., 0.22941903811692219`}, {5., 
      0.24813969684512702`}, {6., 0.5662207583193886}}]}, 
    {RGBColor[0, 1, 0], Thickness[Large], Opacity[0.5], 
     LineBox[{{1., 0.8929641811924374}, {2., 0.045618509358825214`}, {3., 
      0.9238850579856647}, {4., 0.8393864551923655}, {5., 
      0.7631754770393631}, {6., 0.43015377137956534`}}]}, 
    {RGBColor[0, 1, 0], Thickness[Large], Opacity[0.5], 
     LineBox[{{1., 0.5178973659031921}, {2., 0.37993914152366115`}, {3., 
      0.4358995803581386}, {4., 0.2875870252345621}, {5., 
      0.4117529168190799}, {6., 0.8258317410308884}}]}, 
    {RGBColor[0, 1, 0], Thickness[Large], Opacity[0.5], 
     LineBox[{{1., 0.8276125851447941}, {2., 0.3072816521102589}, {3., 
      0.7561340512673435}, {4., 0.2696467942174563}, {5., 
      0.5410563574158829}, {6., 0.8689145039888094}}]}, 
    {RGBColor[0, 1, 0], Thickness[Large], Opacity[0.5], 
     LineBox[{{1., 0.8134927701632477}, {2., 0.07949876665222107}, {3., 
      0.1222658521795383}, {4., 0.36476419344381394`}, {5., 
      0.30158077572555186`}, {6., 0.7187497752604474}}]}, 
    {RGBColor[0, 1, 0], Thickness[Large], Opacity[0.5], 
     LineBox[{{1., 0.6368566006538741}, {2., 0.7660059860463055}, {3., 
      0.27977656994934114`}, {4., 0.914062873860669}, {5., 
      0.4969389185367278}, {6., 0.6108101564950855}}]}, 
    {RGBColor[0, 1, 0], Thickness[Large], Opacity[0.5], 
     LineBox[{{1., 0.2059462170805756}, {2., 0.6638441711348879}, {3., 
      0.020691792735343613`}, {4., 0.27478979958817606`}, {5., 
      0.13167930322866242`}, {6., 0.524187593718842}}]}, 
    {RGBColor[0, 1, 0], Thickness[Large], Opacity[0.5], 
     LineBox[{{1., 0.31685807801969235`}, {2., 0.34740916372306074`}, {3., 
      0.13213650253714906`}, {4., 0.8050556700655289}, {5., 
      0.5504090802406568}, {6., 0.01419830109525443}}]}, 
    {RGBColor[0, 1, 0], Thickness[Large], Opacity[0.5], 
     LineBox[{{1., 0.7758294269821316}, {2., 0.47183022212068865`}, {3., 
      0.9868861251889874}, {4., 0.06832800576370932}, {5., 
      0.31604183214467496`}, {6., 0.1785277306435169}}]}, 
    {RGBColor[0, 1, 0], Thickness[Large], Opacity[0.5], 
     LineBox[{{1., 0.8275370874157195}, {2., 0.9185506045094382}, {3., 
      0.9093376137778658}, {4., 0.10346737270906922`}, {5., 
      0.36198762612459245`}, {6., 0.010595382948085002`}}]}, 
    {RGBColor[0, 1, 0], Thickness[Large], Opacity[0.5], 
     LineBox[{{1., 0.7078885983279363}, {2., 0.16619281117345136`}, {3., 
      0.3500009797205288}, {4., 0.6374703449491744}, {5., 
      0.2525424530414417}, {6., 0.2351693469336043}}]}, 
    {RGBColor[0, 1, 0], Thickness[Large], Opacity[0.5], 
     LineBox[{{1., 0.6838051256100853}, {2., 0.630973615231971}, {3., 
      0.6432965383308886}, {4., 0.26501884837202583`}, {5., 
      0.6112628025663569}, {6., 0.8877520403844086}}]}, 
    {RGBColor[0, 1, 0], Thickness[Large], Opacity[0.5], 
     LineBox[{{1., 0.42142968239483025`}, {2., 0.662923622480432}, {3., 
      0.5847188539105755}, {4., 0.28735280977675315`}, {5., 
      0.6878100248389012}, {6., 0.4446536407022567}}]}, 
    {RGBColor[0, 1, 0], Thickness[Large], Opacity[0.5], 
     LineBox[{{1., 0.3814954278851714}, {2., 0.3372292472862772}, {3., 
      0.44606081709830286`}, {4., 0.16501228175086935`}, {5., 
      0.37405596686178916`}, {6., 0.4994797378807142}}]}, 
    {RGBColor[0, 1, 0], Thickness[Large], Opacity[0.5], 
     LineBox[{{1., 0.498078776690719}, {2., 0.549449587430796}, {3., 
      0.4966209323073921}, {4., 0.43113642751599957`}, {5., 
      0.24949457922258636`}, {6., 0.35553835031862935`}}]}, 
    {RGBColor[0, 1, 0], Thickness[Large], Opacity[0.5], 
     LineBox[{{1., 0.5990904591095041}, {2., 0.016849004005838688`}, {3., 
      0.7673736586739044}, {4., 0.3180921678747912}, {5., 
      0.3089603631108569}, {6., 0.3568844918597236}}]}, 
    {RGBColor[0, 1, 0], Thickness[Large], Opacity[0.5], 
     LineBox[{{1., 0.8923993132886437}, {2., 0.40025949008567663`}, {3., 
      0.17398005246252168`}, {4., 0.2151747016390124}, {5., 
      0.7646628059870563}, {6., 0.10400996932765055`}}]}, 
    {RGBColor[0, 1, 0], Thickness[Large], Opacity[0.5], 
     LineBox[{{1., 0.5767075874241568}, {2., 0.17201605980881077`}, {3., 
      0.7013172886536055}, {4., 0.31729778898647304`}, {5., 
      0.995227578720507}, {6., 0.9377758856372481}}]}, 
    {RGBColor[0, 1, 0], Thickness[Large], Opacity[0.5], 
     LineBox[{{1., 0.5989418570091044}, {2., 0.8195380403757188}, {3., 
      0.21376184884854932`}, {4., 0.447580318008411}, {5., 
      0.03765983804487104}, {6., 0.9104263885864152}}]}, 
    {RGBColor[0, 1, 0], Thickness[Large], Opacity[0.5], 
     LineBox[{{1., 0.5421420164852446}, {2., 0.0653582002370301}, {3., 
      0.1360927246820491}, {4., 0.39156208980268137`}, {5., 
      0.3895126223821302}, {6., 0.10696779866519801`}}]}, 
    {RGBColor[0, 1, 0], Thickness[Large], Opacity[0.5], 
     LineBox[{{1., 0.438674830893216}, {2., 0.28369973816975186`}, {3., 
      0.01824964215939138}, {4., 0.1274580557353061}, {5., 
      0.6404090868576277}, {6., 0.6069826859024733}}]}, 
    {RGBColor[0, 1, 0], Thickness[Large], Opacity[0.5], 
     LineBox[{{1., 0.1358743275537292}, {2., 0.1080981993081263}, {3., 
      0.5494892583910466}, {4., 0.6416798038117064}, {5., 
      0.9147010654871852}, {6., 0.350507857324748}}]}, 
    {RGBColor[0, 1, 0], Thickness[Large], Opacity[0.5], 
     LineBox[{{1., 0.24845750736206657`}, {2., 0.19480973865301204`}, {3., 
      0.32744460023279964`}, {4., 0.48237605337750705`}, {5., 
      0.22337694473021388`}, {6., 0.8949710930412295}}]}, 
    {RGBColor[0, 1, 0], Thickness[Large], Opacity[0.5], 
     LineBox[{{1., 0.4686401179593283}, {2., 0.7085817203890225}, {3., 
      0.43376242321296454`}, {4., 0.5706335041955979}, {5., 
      0.7767791947971183}, {6., 0.6609525064632032}}]}, 
    {RGBColor[0, 1, 0], Thickness[Large], Opacity[0.5], 
     LineBox[{{1., 0.4074603142428416}, {2., 0.10083337264032255`}, {3., 
      0.022120511501433772`}, {4., 0.898039017618384}, {5., 
      0.3922693900125006}, {6., 0.04076192758308465}}]}, 
    {RGBColor[0, 1, 0], Thickness[Large], Opacity[0.5], 
     LineBox[{{1., 0.24291014636129188`}, {2., 0.06247968994930107}, {3., 
      0.6256042004053819}, {4., 0.8022933486193409}, {5., 
      0.1515255884478222}, {6., 0.9203540859451826}}]}, 
    {RGBColor[0, 1, 0], Thickness[Large], Opacity[0.5], 
     LineBox[{{1., 0.7305601414588744}, {2., 0.814870597129351}, {3., 
      0.8915450198746612}, {4., 0.194789028142945}, {5., 
      0.8116240279111341}, {6., 0.06913935201034101}}]}, 
    {RGBColor[0, 1, 0], Thickness[Large], Opacity[0.5], 
     LineBox[{{1., 0.6410275328145343}, {2., 0.4013000682787637}, {3., 
      0.6776283719456212}, {4., 0.3009867099781416}, {5., 
      0.23572283738123553`}, {6., 0.7920380024743938}}]}, 
    {RGBColor[0, 1, 0], Thickness[Large], Opacity[0.5], 
     LineBox[{{1., 0.593967544079594}, {2., 0.021334605988101475`}, {3., 
      0.8998546593218955}, {4., 0.53327482417457}, {5., 
      0.09068861428694874}, {6., 0.3220121523226374}}]}, 
    {RGBColor[0, 1, 0], Thickness[Large], Opacity[0.5], 
     LineBox[{{1., 0.6060535457074179}, {2., 0.2964737039029955}, {3., 
      0.34582763045604076`}, {4., 0.8882304747586719}, {5., 
      0.6545866699110945}, {6., 0.3095439294500971}}]}, 
    {RGBColor[0, 1, 0], Thickness[Large], Opacity[0.5], 
     LineBox[{{1., 0.5246139243782989}, {2., 0.15102642599446298`}, {3., 
      0.8708532271393175}, {4., 0.9199992285547689}, {5., 
      0.6799447246824717}, {6., 0.5449517582914989}}]}, 
    {RGBColor[0, 1, 0], Thickness[Large], Opacity[0.5], 
     LineBox[{{1., 0.32416945479484194`}, {2., 0.05389090455570291}, {3., 
      0.545491869408472}, {4., 0.4959310399126127}, {5., 
      0.6853137571405786}, {6., 0.7778397013791394}}]}, 
    {RGBColor[0, 1, 0], Thickness[Large], Opacity[0.5], 
     LineBox[{{1., 0.8181381170974624}, {2., 0.549504383867413}, {3., 
      0.9129685341329081}, {4., 0.46494681841086066`}, {5., 
      0.7746467821422738}, {6., 0.14348442167912043`}}]}, 
    {RGBColor[0, 1, 0], Thickness[Large], Opacity[0.5], 
     LineBox[{{1., 0.7785164582916985}, {2., 0.3779230993935573}, {3., 
      0.43649001667817494`}, {4., 0.7847631020496028}, {5., 
      0.29259904378650203`}, {6., 0.29894854650201214`}}]}, 
    {RGBColor[0, 1, 0], Thickness[Large], Opacity[0.5], 
     LineBox[{{1., 0.8167253260503625}, {2., 0.9848336148210117}, {3., 
      0.5208522474187887}, {4., 0.2825288836055945}, {5., 
      0.4274022716410299}, {6., 0.30978241135789464`}}]}, 
    {RGBColor[0, 1, 0], Thickness[Large], Opacity[0.5], 
     LineBox[{{1., 0.6403643291847567}, {2., 0.42291728932373207`}, {3., 
      0.9021953310775835}, {4., 0.2309121915405869}, {5., 
      0.0740509545742218}, {6., 0.8900876609947307}}]}, 
    {RGBColor[0, 1, 0], Thickness[Large], Opacity[0.5], 
     LineBox[{{1., 0.3967084347026321}, {2., 0.8865807613869809}, {3., 
      0.3282496802223327}, {4., 0.17759400863410754`}, {5., 
      0.0868367573033727}, {6., 0.6988307809768637}}]}, 
    {RGBColor[0, 1, 0], Thickness[Large], Opacity[0.5], 
     LineBox[{{1., 0.397021030406527}, {2., 0.04069385210728011}, {3., 
      0.9904291995798721}, {4., 0.6197508202987334}, {5., 
      0.918543076924713}, {6., 0.799468808621298}}]}, 
    {RGBColor[0, 1, 0], Thickness[Large], Opacity[0.5], 
     LineBox[{{1., 0.31864654935964365`}, {2., 0.43538402739021564`}, {3., 
      0.024231315111396527`}, {4., 0.8513924560895951}, {5., 
      0.1779076924184436}, {6., 0.9542440610392653}}]}, 
    {RGBColor[0, 1, 0], Thickness[Large], Opacity[0.5], 
     LineBox[{{1., 0.041273870075252565`}, {2., 0.4060682853178933}, {3., 
      0.13482167240367904`}, {4., 0.9128200236657957}, {5., 
      0.765090591463365}, {6., 0.5332031691350071}}]}, 
    {RGBColor[0, 1, 0], Thickness[Large], Opacity[0.5], 
     LineBox[{{1., 0.5043091214139883}, {2., 0.48632127130130437`}, {3., 
      0.15426962775981096`}, {4., 0.9624193069950951}, {5., 
      0.3221739513163165}, {6., 0.5948208116492132}}]}, 
    {RGBColor[0, 1, 0], Thickness[Large], Opacity[0.5], 
     LineBox[{{1., 0.8203134429823702}, {2., 0.8686777922984694}, {3., 
      0.28911191092626654`}, {4., 0.30245303131226037`}, {5., 
      0.923315498204206}, {6., 0.8616929229840499}}]}, 
    {RGBColor[0, 1, 0], Thickness[Large], Opacity[0.5], 
     LineBox[{{1., 0.7197046923505394}, {2., 0.6158459870144969}, {3., 
      0.8104694662628472}, {4., 0.403812138081184}, {5., 
      0.14024785437357254`}, {6., 0.043817672452850086`}}]}, 
    {RGBColor[0, 1, 0], Thickness[Large], Opacity[0.5], 
     LineBox[{{1., 0.499131853590008}, {2., 0.3407100850808632}, {3., 
      0.9987289477216299}, {4., 0.5212579338631144}, {5., 
      0.37557796908123475`}, {6., 0.42623537046980914`}}]}, 
    {RGBColor[0, 1, 0], Thickness[Large], Opacity[0.5], 
     LineBox[{{1., 0.06563429052077227}, {2., 0.2026215331315525}, {3., 
      0.13601998560041959`}, {4., 0.8349612512597892}, {5., 
      0.6817648644586889}, {6., 0.98783812574674}}]}, 
    {RGBColor[0, 1, 0], Thickness[Large], Opacity[0.5], 
     LineBox[{{1., 0.684439115428641}, {2., 0.7605795929903431}, {3., 
      0.7396226525352201}, {4., 0.660773227500554}, {5., 
      0.008614432717020863}, {6., 0.5111850656593019}}]}, 
    {RGBColor[0, 1, 0], Thickness[Large], Opacity[0.5], 
     LineBox[{{1., 0.47124718498847273`}, {2., 0.42103624836148495`}, {3., 
      0.4830248660300476}, {4., 0.9214360847036769}, {5., 
      0.9168709096433587}, {6., 0.14884657941162063`}}]}, 
    {RGBColor[0, 1, 0], Thickness[Large], Opacity[0.5], 
     LineBox[{{1., 0.030491735630679664`}, {2., 0.6321283646918409}, {3., 
      0.5649665245086654}, {4., 0.9506244296675165}, {5., 
      0.5987987742841164}, {6., 0.765282864006606}}]}, 
    {RGBColor[0, 1, 0], Thickness[Large], Opacity[0.5], 
     LineBox[{{1., 0.6581739762779307}, {2., 0.10178816049122998`}, {3., 
      0.11389947409898582`}, {4., 0.9369222336414051}, {5., 
      0.28949547444618834`}, {6., 0.9470761981636553}}]}, 
    {RGBColor[0, 1, 0], Thickness[Large], Opacity[0.5], 
     LineBox[{{1., 0.44152896906734923`}, {2., 0.698099903041042}, {3., 
      0.1140184521298381}, {4., 0.8584798788812132}, {5., 
      0.8570888442691987}, {6., 0.5908309797141192}}]}, 
    {RGBColor[0, 1, 0], Thickness[Large], Opacity[0.5], 
     LineBox[{{1., 0.7406870435295984}, {2., 0.606165651232134}, {3., 
      0.5914798461553865}, {4., 0.7266470565607319}, {5., 
      0.10524688173222466`}, {6., 0.07970722740127963}}]}, 
    {RGBColor[0, 1, 0], Thickness[Large], Opacity[0.5], 
     LineBox[{{1., 0.38946420281614547`}, {2., 0.2308282964130771}, {3., 
      0.8873381525630442}, {4., 0.6496377196893749}, {5., 
      0.36307593690288087`}, {6., 0.9732448615322121}}]}, 
    {RGBColor[0, 1, 0], Thickness[Large], Opacity[0.5], 
     LineBox[{{1., 0.06420643219833672}, {2., 0.0804535545031285}, {3., 
      0.21404481477709034`}, {4., 0.40364740946683514`}, {5., 
      0.19880686015923962`}, {6., 0.6250640458410179}}]}, 
    {RGBColor[0, 1, 0], Thickness[Large], Opacity[0.5], 
     LineBox[{{1., 0.8354754233599314}, {2., 0.4016261991380465}, {3., 
      0.7681908216737973}, {4., 0.9702494041225412}, {5., 
      0.20250217435810422`}, {6., 0.28128705026402206`}}]},
[truncated: 1,502,581 more chars]
