# Supplementary material for: DYVIPAC: an integrated analysis and visualisation framework to probe multi-dimensional biological networks
Source: Sci Rep. 2015 Jul 29;5:12569. doi: 10.1038/srep12569 (PMC4518224; doi:10.1038/srep12569)
Supplement: Supplementary Information [file srep12569-s1.zip › Simple_NFB_System.nb]

(* Content-type: application/vnd.wolfram.mathematica *)

(*** Wolfram Notebook File ***)
(* http://www.wolfram.com/nb *)

(* CreatedBy='Mathematica 8.0' *)

(*CacheID: 234*)
(* Internal cache information:
NotebookFileLineBreakTest
NotebookFileLineBreakTest
NotebookDataPosition[       157,          7]
NotebookDataLength[   6389812,     106762]
NotebookOptionsPosition[   6381950,     106508]
NotebookOutlinePosition[   6382360,     106526]
CellTagsIndexPosition[   6382317,     106523]
WindowFrame->Normal*)

(* Beginning of Notebook Content *)
Notebook[{
Cell[TextData[{
 StyleBox["Supplementary Information for the paper: ",
  FontWeight->"Bold"],
 "\n\n",
 StyleBox["DYVIPAC: an integrated analysis and visualisation framework to \
probe multi-dimensional biological networks.",
  FontWeight->"Bold"],
 "\nAuthors: Lan K Nguyen1,*, Boris N Kholodenko1,2,3  (* Corresponding \
author: Lan K. Nguyen: lan.nguyen@ucd.ie)\n\nThis file presents the analysis \
using DYVIPAC for a model of negative feedback system with length 3, as \
explained in the above manuscript and schematised below . ",
 StyleBox["All usage of this code for any purposes should be properly cited \
using the reference above.",
  FontWeight->"Bold",
  FontSlant->"Italic"],
 "\n"
}], "Text",
 CellChangeTimes->{{3.638171118948369*^9, 3.63817129633319*^9}, {
  3.638180253621954*^9, 3.638180276470791*^9}}],

Cell[TextData[StyleBox["Simple Negative Feedback System",
 FontSize->24,
 FontWeight->"Bold"]], "Text",
 CellChangeTimes->{{3.5534084342898455`*^9, 3.5534084643215637`*^9}, 
   3.638083561076539*^9, {3.638180330687313*^9, 3.6381803439399357`*^9}}],

Cell[TextData[Cell[GraphicsData["PDF", "\<\
9E14ARda;S<:9LCUl^G[Yo>Pd<C62S@P<21_HVX:?3`P;daUKVMdJ20e830PDR0_
AVU/M6Eb82m6K65dIDAUHfmTIB0n?PYcM79UHFd:N05UCcd?PS0@gOTEKgIXNkCd
HmK4^<WTK0R:BE6Qn_lmJX21g739nkYk0fX<D3c1Phc7f>:29n@a4Nh9L/nkBJ0l
ZIV8LR9DE_Nc;AK/EhPi:Z;3KOM?5]YC/;iR^A>nLRGHhh@[]K4[5UM<2J=3ZI`]
>6aa;bROj?:7Fdi?8MZ@2CWHd=bVT>MfK=[gig^=61mLN15>cLUJ@JH:fg?NXnTQ
CcgQl>8nm@ojnD=U2VE^I7=dLVEQK@YUKVA_HVX:=B0`86mRJPXa=c@:IFiTKf9Z
2S8P<21_HVX:?3`P;eAiL6DP;e1QIfDP;e1QLVE^M20c830PDR0_DVEcKgEbHfEc
83HP<21B82m3KfidIFidLb0d830PDR0_CFETJF52KgPPFc0P<20i>20a=3QM2Shn
2VE^I6mRJPXf830PKf9Z2S`l82m@LVmSDfEd85/P;e14AR0_BFeQIfE282m9KF5W
ID<P;dU]HFMUBB1M82m3Kfa_LU=`HF=U83`l82m3Lc4P=b0`858P?Sh:;dEhM4MC
M65dIB0l?20_Ag<a834`830PDR0_Ag<b834a830PDR0n?R0_F4mRJVESM20l?20_
BFda83PP<21B83hn83hn2VE^I6mRJPXh830PKf9Z2S`l82m<IFiWM6PP>B0`858P
;eAiL6DP;eQ?HVYUHg@P;e=eHWAiL6DP;dU]HFMU82mGJFAdJ20c<3LP;dQUJFMX
M20e<S@P;dU^M6EbL6m/HGAU2WAbMFDP;d=_K6mbDg1QHfDP<C8P<21B82m9KWAU
KW@P;e1ULV=UL7AeHF`P;e==HG=[834c830PDR0_@VUdLe1ULT=_KG1_KVE^M0Xh
82m6JFadIG8P;dI/HGAUA6ESKfAU83hn2W=dLVEQK@Yh0Nem2GaEeO4om6>17`:F
2UZd:5;5b8i0DK6B8XD@8U3k4iNOF5ATTeJDCFD98S/RDTF[0D@fUDdfIA>B8878
9TU018BP@URB06je]KGool30I=jibk__K^nnmlK?nLC_VC=WI/kgc73_^oNnniik
C_hC1X@1HD0H40J40F506106Q05Q@1P@1X@1HD0H40J40F506106Q05Q@1P@1X@1
HD0H40J40F506106Q05Q@1P@1X@1HD0H40J40F506106Q05Q@1P@1X@1HD0H40J4
PNOnGkUbf8@;HD0HL8D1ZRT2=/`jVF_3GGBWb3m1dNDo4KaC@BTPd[GCm4PWaYHn
;?>WRnL6P6<[N8TfEQRPJ]854Jf2;4@d:kJDJHd4HR]nRCHV6:3/0/039STGQ/Gf
IXDe6a05F=eocalXnN5BhBdPXDXH/Lj0^jGT[[FPLL]GAaQ0d>:DN>:00DX`Rf/Q
O@9l8QLBA/3E51aFTaAP8V75[95LlFER@J^YB;Q7kTiATjh`h9b1R1:<:g=<HG2Q
P^7dSm@8P0jN779UU90>03jZaJRPf77RS[/f`S`<8afA2`=>6>0YKF:7Yb9Qn[B5
4e6>1VV8U05`neb>@bAAJQ?URT6UbeM1M^bihk><<;T0H:@SLV702@>@FYCEBTE`
/jC3QH0aAE5XU:hXQe;RLjVb^12`EViTUT9B;3]dYlBSfcD:BEMIQ<:0?@IhVP7F
URMG<751JXZ>EZjEd1@Lh[EVY:cEA2=JOJg4a1d=V@0b2<14CHJ40NL<l6@3[2d=
;]5eAaJDDI83`26Dj1XTIC:RUG0SI==4?b9gI<L4D4QJkbJcI4PH/<d0I1[D2bDN
fU6jA/J=e4P>@378QaA<GTQ>4/E8F3UI<06:4O<^]f>^:J?2P8/<:;E9NFS^`TR=
i03@0T[X@b9G84bn]19^14I9ddR>5RbjDjcYMRTT[GMMOA4:0jh`X2@NMLf=6jVA
701J88Vi@G=U8b=J^EIRaJn93QT4H:8V@l:0^``XRHMM>>:HNj5IRQ[90N0@BAA=
gJjA/WFiTJJ^>b]2<PS0R[kX20<A<F2DEiAhJ8fjFWd^8CDU1Y:C/UJRC>5MD^I2
`=KUY0U0<F:_jkY1Nf78[7QU018<?dkb1NYV7JXYMe90Td]X8[L6V>@0J0R5O;Xb
Y7CiG1`R/jAY8[O^C[6VfbGGfZQdmDDX34C40;o8`c7T6gBi:Ij:_4QASYZT`bL2
9ST06P:<E@U0LHgjG5>Ah10:hBmYV/Q1cJ8kaAYebId^0>>T:D0HL<h0Y9UB5mSE
F]IZHXZB9VD/BA2@700OhW;2fV<X3O6iP6g;JB80[C_52gGi;5e<VP:40KLHh9UV
KY<dcMDR6RFK02:JJ4oIIgOfPYAI`X0`80`80l:0<20<20?2P30P30P3`X0`80`8
0l:0<20<20?2P30P30P3`X0`80`80l:0<20<20?2P30P30P3`X0`80`80l:0<20<
20?2P30P30P3`X0`80`80l:0<20<20?2P30P30P3`X0`80`80l:0<20<20?2P30P
30P3`X0`80`80l:0<20<20?2P30P30P3`X0`80`80l:0<20<20?2P30P30P3`X0`
80`80l:0<20<20?2P30P30P3`X0`80`80l:0<20<20?2P30P30P3`X0`80`80l:0
<20<20?2P30P30P3`X0`80`80l:0<20<20?2P30P30P3`X0`80`80l:0<20<20?2
P32@/0bDRo2oQ2E:5Rh<n<10Q>FX[ni3W>9268Qk1_B[Zebii=]Kg7MgB_[@?]3N
WSTaLnE<J^o=Vh[b7Pmd0KE:5B_Z6XUkjVB1`X0G36R[:NV6j`KdOG3Y_:Wo>;7]
_fOb[;N=:fLn?N2AYXe^99_U;b8_8QNK`T1L<X15@kD31OGZRl<?ijffGXU6VZN?
K5h`Lf;GCVd_e^F5olLUSK8XHL151Z1DZ2CQA1@>MTIEiTBnJm=2>1>FlWAahlAD
_3;0bjA;YkI@TSnMbO>d7LYKoNL7^W2olLZ][4/H/<L07BS[G7=Ec[Yi?ig>mjg]
oGSi;BdJD`3fhYMI`T2L<L0?F72P;2W<nLoYO?oKd06?lTSRS6AISS0@4@=D2iDZ
EYPnIKSomLPmKUPaleMGe:2@8UZ8:0/3LL<0UL2eeebe8g_Q_doWAkdE5nJd^KdU
1AHgE<]2Q06;353b@eEn_W]=e4^B0_Sfn?H>MkJVl2`^AmB4POQP03<OCQd3EIEH
WU2K[LiO3/8Phh=`FHD`49H1C?QOG5IeNoK27doW1k2M:/aYdRQ9SY]Q]e8DhXH1
c?K;ZUGMW[GXam:2`;H_mfG2JKHL=><VlF@Q9Pc@<NSU5dKlZk@Ph6gCf_TD/<VR
I4PHR7D6<<oQ4ec0Bi;2joE`=cUXaW[FBOcV3626`bg;KEV;:?<33ThNgW;UaI^K
iZ^CDF4PAQW0`_a;Wnko;2f`ekIU;ijC<NVIPKgA5?`5?67dX3G;IQc<FfO?I]QI
6Jn<8GLab[b4;@`H<H2i3DNO/dDk`]J2EP7Zk[67^d4I5VaKQJ<W2kM2?GI:BJJZ
PJifXR^B>eYON>[0J7DR5`IRU04/Wn53n]ZX53Q@`W@h<V[WO[DoVfYCEd4kaHIT
hMaY67n<TRmQ2`>j3=11KGO^RQm:2b9Z9`ZgH^Um^CmKMn;7il/F:eMG`KW`C=6>
bbj[:[FY^kTRS5d6<:Eofj:aSAZ13iDhgF@^W>F6eC6IKVFXnodG_[TI^k/PT@/3
2P=H=I?63_U7JD6T[NO5XX=3Ym7L[8/g78dDW<_G[9R5Zh2ob^ZT:`c48P>DchGk
<VdD24fO?SGMJ3[DK>[iZd162Zk8iKi9;:JOa6c405KFkeZgo;iTShe6Q@UPM/IT
6aKLVS;`RIhHS=5:ABh<a103V<`mNgBcEb2_C1f55_1_JXOT3mjKNOa`[Se[CVI=
Nf4TaQ13i4^X`X0A0iS<c`kYIjlXL[>Gl<8T?7APkl`elngI]3O[WCUbdlAXTdDN
N`aP:OgmiC7OUNbaej06ZAje0<i_R`kWf[<LdJ`]FNM^Yl9o/KL74[4`X640TgWe
lSLSZP:^37D7Il9XanS_aSGcnA@_l;53Fm6kIXTR40IRS`5<iYeKEgiK//M9Nc=S
/U5EXWcQo5NLf;Lb5gl99OKf@28F1S@<H=G/gKGFB^JKja`kW0_Eek53/U65O[Yk
_KT5Qj?ho8mVRB8@1V:?0B`R>=EdF1AlnYK/9Bn7GZe5;b3TJ^kRhV<kdD_/kH54
;0aX6<1TWYDanI^B?NjfXhMc`BcJYko^^^3FMVaM:HFYfEhAa2X3V<bSAPcPBNhR
?_CI9WibZeRVPPFP34GJOGoiVe:H/IZ54[N60DcVOWfjAeX8Z8oCXOY<Y^N`NieL
3NMb>g`dD_cJbaNn<JeIXPR4PMQS0:/S;OG>B0^15eCH<f7d<WKd8?;2Zi:K8XE8
`C=3nZ7=f=/3REPHd320b@cG<dlNgOEelMi86dj7TeGcRJSfhNX5Y8HBjP;@B_QX
F=bbAA>dX5VR28B1V6@0lgWF6i?39[mF0NO2ggOVCMN>XR@WJbTXl>:UFGb:[Y0[
V>22GN]XNTc^P@@]36PH`9C^e;7]fE<5TCHZ1`2K<aM[Yaol=3^U@c8d03A:/dP2
@5O85Dc`dh?khWC=hT@P3<@Z0iSB5B]F?78Pilc9o8PJEA>2VJm?:]Re5RdLf9^e
O<V<U?I]@:SHY5UL[R_T2RKhQQ^^`nVa^PLB]c2Pa`1VmIB9`djOf1eA>g9PloJL
iL/F_o5lnU>3WWb<RP/0B1K<V@H:FX>TaXMdQEc12:mkO`k=eE^Lb8B1F6D04k]A
Pa];SnobXE4MLEnj@ZiPQ?/lmP3>SEGf9FiQ`801:XXgGQeGO6b7ehgLLDNj@ZjP
Rc?G;JQHXH8DY/76RSSV6L3L_Z;ViEmn__WTEm/lKEB3g8^^T2_Xh^Hg=iBZS?WT
T`FH<X0Ig^_ANdml/MGCASG8_NP:^H8FCg]Q><dbGIT<2P<ac00TNOWbiN7_n_MW
5aGVN=Z`X;P;[HB?J_7^KB]Ze_PUcXYQdREdHL020iSW3N[O/>nC3hhMf^AM@dOL
_UK2AkFhBmZMDYDF]UADhX41C7GhNf^[YXOf[3ej<=>kQ[k@?/MF?3kNnl:EF9PH
3kc;6XB1L0aPSL3Oi=ne?9Ron/_m6ka[i0^0MBm?mWn89XIKSH`;0o730:EmQc]_
nf;O^T2e5lH=X_3RQg5IRC1PS@5:o_o]nXO2_J/3d/J<k4n1FE^7J0T3lLH0UD2c
aTVKe/hjG?1n5=_^;@_K]kfE@XXg[VDm`T0T350QE:ejjD/C1gnN]b8ZKOk</CE[
E:MP8UV1j0X3lLT0U@>0^c^ggO?a`X>O;?>]PK_N3on9aa2O;<^ZQ05K351YG7gE
5N=7mLoOn/knWD^lK]>W3;gYaP_Oih80K0D^ThB1>6N0JQ=0SL]olLaC?O9b5Wbf
OI4GKGcjhcOEZl<maSVi/SaQ`1T3_5RP?1mok7loF_ggOM_NLJG]gSagg<RnEmNZ
bKd0MQJbc1H64XD1YG2BjUgKlj7>[kldM6o^0Q]]bIcaCoJk[dW3jaFcRL:V[5<H
L9D1YHjPFk72cfnoYG7OAolhjiEWXBejJdc1U[U:Fo7fA1`Md;MKagJgE:eBFF_7
eC35V32@R0aXbdX[^JYFSN^^[JFEJbF9b:2/FAS`V05]XEVAN1bDV1L6Q06E0J?2
E?FT;``80gha@5FIeOD^JRCd:`[a8``80fD<D042X:X4`>EUfX:40F70N`IhmITD
9Pai7h]h40J4P@/<B65::PP30FA02S>0Vb8Q2@=BV983`T006I323>2VB4S2P1BV
i80`4406Y303^2TBTS0PQBTi80`4T04Yc01^RX@T34QQBPh80`5T@0XcP9/R8@T3
DYRB0l9001V@`PcPYTQ8`X0DY^B0<1101Z@`0kPY4Y8`88DY>B0<1901:L`0KXZ4
90a8HDX>20<1I40:<h2K8R490e:HTP?2@00I/5NHO5H05bDQ2@>acP0_<L16KlV3
8KiB?X_;1@/3`X0[3?0BTl9dQE8a8P`hId0:dcV7HT4HL9d1QhGYNSaRD1P@1X01
6hG9Ya27^T8J5B0<20<A<L0;2[2ERcml2_[BBR::@IB50F50HH3GU;g2i1HDhm8E
1X@1N`c`/[9AV7bj_@1TUS0P36PIh9EUYC0EONYZ;H]46106K3=0UHDPk6M<AAnk
][g;A6506=1U@2TdNhD9AQCSg:`b95eQ@1P8b`2_8<2^5:IR<f`<XR0<20<:0dXA
fBi</4>F5I/T5b0<20<F6E2:b;``^C;Jed[8;`fAA80`80aHI83:1h6C`P@;g2UI
iT;1`X0`H8D1:QmkQ@T^^0G^TNAL:5PH40J/<43UHjD`[APT7K9<4P72P31PT@4Z
7bU<Rhb9VS3P0`=BV3j@;2j4PDPIl:8`5I_HSC@`dAL64YT1YHS<[lYJ94Za:HEY
TCMA4`J80JF8G2U<<Ri06106k34PQFV?=iTU37S:P1BVYoB:LF707P=BV?IhTeW2
P:L<B65jBZlH5`K/<B25JHlgVBD<N<Z05:JWm8YaHL0N0e:HmWRCFL:0Y`a<J5Ng
Eo>jE9i6mc51cM<`a;P`80`P0eB<6c]gV]d^6K_J`YbFg7Y3UcAB5_J40F70>`JX
d00/CfT?mKP/]D?]jYFD`UbDlXO<[WN]C6g?mKf;BR`;0`W>02ld`71<Q99LecVE
5nKZe8k@iHM;W9GPe<WbQ@7_650:<b>i3Bm9SVLV]e6D_H]:;0/32Lj0DV_@GG]G
b>4BJa>4F/d4YdjF;`ahah2fg<KMfXXO:163D:_YGEARFAQ8L0Jdi@JBEIg>OJRT
1UeM]@BWCYH_37S7P6k53F_NS:XB`8RFcGGE_8]:;0/3`X1^dJe<CL7J1:2[8;`9
0l:0Y`cXeQdM=07X:WPJTQPG1X@1H42gm>2SYGbjU?@@1Z;8P6iQSVkE4Y[^D1A3
5MO2@48aX5^0^/:4XTDF:`chch1^gHDEnQnWAHllLX]CA4dH2083?7GM`T5H5lK0
EaBLZ2@BHD2G0Ij^2VkJj<KTfe^T3nf3kMDY`cN^V?7Q/XbeBojnN]6[kbnL3^g]
VA>73Ga/a>1N8hOd_^o^5=2_E;6RHXNj^P7h9Z@`0?SVE1`90a4a`;>DL9e[[^[J
ZNfhm2Lf[Ycigc=if_KCjMgo:OgTan9MocbihhLCfj41P2h8HHSdMfeJ>6_jj3h?
gg=;RlITW8>8@WE;>NX1^;D@/A=o3?3TA0`7>3SB;IPi/FSo1ZX/4h2enNnBCjPY
EJVM2fDnX>n3_kZRQ]JkW`bCMcnMRRmQ82`3U9T8f]cN0Xi[YDLfog@V;j;f7cQ^
QSJ;dcmHo>ZO7nRR?ML=6kUc1Kif/ZH[Y541`X3G3?0<K=XXjLFa@him]_6WdoUA
JMlOgck[UNOKg1ib3mA?1]0GilA[kf9O650Hh>T77b6Gc7gY?jOc0m9be/gc[C`i
3d2AdUE8Tjh`h1d3??MnLEWE:F>71:@NUC3Pg`[h5h=7j`DWg3k7G_PBVl:04@>D
NiDZEQPjh=6B`QbU78;FQGlgh5l?2]]XGOKTI5H1mZc9;6707P>DOW0QM?>jNOln
WAlCkO?MJiXdBZ;PkJeMMaKIi41GThBXBEd1`X131R2SbYo?:TSb[ckK61<UBD5n
NgakUdi]ZG`LDT7CbJ02B44;D9?TO2891@P35QVPo>UfMlXgakOoN3Xo5]^8XGeY
8@0/[]e4SE_S>>`DE>1CG8W7a:l<aAl3U3l_S1gbHfU1C;O5LjMME^g2AdkW>dG<
J86ALMC4DFFFdIA0bIFHXA^Xl18W660Ncf0cGQWc[m:2>6S[ElbZF;429YRCON@Y
RWJd4ZeLjiMV>@W6WkTDZP;llBiNR07Robmm^[]NT]^c5lo=V?C<`=kT1O34dH?F
;Y_aNMhjemeaPg3X1jOh3`h]=U90H@?0^EaR94@MkX]VLF4`<HFZP6166jmA4OUg
]6ii]VS7?d/;g6X7lmHmmW0g:<>2KJ_@i/W2[F^FcNRDTTa>XN^F>edk403i/[N3
=1d0FE24AUgB1d0jG1Q<C:4Z89SAaV]DB?jeeeceaKi<gMbf9mbF_AP/CaPmB3_m
ZogIE9^j2]XY]RG`Cle_;gi5aK/MY0@V5bRQ;P2]3Ql=5:I@5A2X8><k662nO?Uc
igZKe/jgWOcJRG1Ta=:36]B>PPC;5_ajGISP2ok1^O;R=e<lfTe:H;:?4^X2d>[`
dD1Q2UD1P@Xb_X=1i__gjOi3JH6;KDk69;A/HY=><Tedg1ZJO?k39XCTdFkb10HG
e>G^M8EL8CRH@UE0L2:<kdR@M[QdNFAOYU/UP7JXj4hDKSFbW;ef?PIPY>2Ro4cA
S/HG7`[bJ4nE7<H^nS8IlRPHifJe<C^g:AH/<X3Tmgbhfcm:2ma]]:gCYjHKFHJJ
CCeo5LQ8`EgigehHPE5I92MB=EXb1fR4B`Q7JUod4h@1bY3L[4G^UP1H8n<0g/ZH
i;Ym6`I?5ne`iKIVE=:3l`Th:S68DglH`;f^Ml=egiO/LKfm<WDDcjGD3/TO_3Oc
n>5Leae5I?31nk]RE?h`k8XG37QUF[_<[VV[Dd9nilDEnf8TJ0cPST>^AYCK5YEc
/iO``R@lM63_c3Gc;AYaGFgJ2b<aTZ3]QE4la1^0]FWWO_1gHiNdYE:NAWc5QA`g
oOFGakRNofP@JY3WUH9WIdcfo`2j=N_L[MF8o[>beA4I16GK=SMdkH@oTKJnBmZ2
M^fhgk0f^C;R/5?2:RPf`nZ;PQD6T=F=JnIoEk;7ReId>;MWSk:WKYA=m=ZkMTGO
5QM0d`dS[=28ck0CCAA/f1cH_75VUk8Oo;ENWTIQ6<EPAJi[dlY4dC5W08WM^f^]
=XMMU<2ADGL7BKQ`oR/^^S<b1BGicJWl/bObl8QSoBo5ZBFCQZaK@dfJj8Y=:nE9
7QFP3H1;c9FEDNcbjH;]<H1<@V5nFk;7dgK/L2iDGlL>bKYK2L9?Mjog=81_RP^n
?YEoiTANBM4^fdD4LG:NnEZ2H1?:Ln75Te/N9f8N;LMJCI9`=L8d2X247705`OHH
@3im:4`Z^RgIBeh>_EZ;<H2@M5`7D9G@X2Z;SndlO^AS9dD4dB;E?1D11l7VaRjM
gVNocJfTQ18`MADejY:20TP1P3:4GJhPf1h3b>CV[<GOU>ca/admW3];Lgk[G@1O
5aNL?IEOD_C9RBng7cV`>@Q5Y:@dKYlR]1kWn/jY/m/V:m>Qbk=2>hXB[/>a5GeM
7Fi4/3d6T=P5LjIiEa@VUPmm]XVOg6Xe<Cb]?5895>JIToW5AK^>5NIV[gm7=if/
2i5ZjoYF=:gK[5Vi`_]Y7JUVejAeW7CK;DH^N5IHdHUDGmLV=b;H7P=8k5=?m8`d
eJgXXg6X?Q?U77J_De6SCEOT=[YHV:N>kH@SmMB;CnFAoDP1DQgY;7=mjcIOoodM
F9F[dcZV]fa^aBcUQUJIQ[A0Zh`BAE=ADdJUJhl1I?Eg[E_Jb?J`Dm0hW;:JJj;J
f=63^1[OKRjgQoTA/lNOkn76KF2Tf/I4TbTFKCiB?`VZlWa9=S>aAT?f//8l62Lf
IJi51W07hO7A0g^c_bkNjfi3hg2bJVhFeCiL_H3D@08HiHQYb1hhNf[?VI<5aLMf
7omRajn_[TFFk@7c_?G>IZdZUIJU]Qmobfn]^k2H1[YZAUidUDGX>P?8ojSQCm[;
NI=I];?_c9]^Y9JC]ACDM8^GYQ_=]Bj7`XAFNSco_HDII=Hf`2f`?EegXQFK[F]5
mTn:leCAQ^[LYUR`b02BOdg]Zdil]N?/:KQjjE[SfkXiLk7Fl/5?/e<j94<3X1fU
jMXQ6a:hn7?jA5iZb^o9[3g0FKEW@C_;Ji_L_^0HHP1CIMccPlnLc7>a:AThloF9
1K_FX?d3Nc>G;lU8JMl6Q4HNJKZA@ZCbk0oO9I_fP7I?kMWQ/kb`2OJeIQD9S`6a
XV2aZmRa>4_D[320g5iAlo;3nclZ?KkK[EJhOo>fW>G;5[da>_fYP@<Nhc/8T_U_
C@<54enTKj8CdE2S1SNBCA_0R4TKYVR:WcJi;`Y00Ec72UJVHmO:A=6ab01Bf_Zf
i/L:]iHDk@a2Xdeg9IPWn_LPPi42:ac6RTeLRe6dbTZeJV4EH8ZR8edW3=0Fm>ii
ojVSfh?@:2CW`K`nOBaILl9BE>IBi2HPd/2<C74k]WFh4L7>6J2=V3IUa8T_Lj?N
:1j7TGbhNTk/_Tj4]YGHD00YA0@D8mCUATRXP;0jG46`:`cP5T0J[e[ja_72W>Pf
bPLWHNA]Fe7keaO^<[Q2DAB=424078K1CG7<cG8iaf5e^89P]aS0;JSmjen]FcWc
f:5=DFbD3;ISn2AgFH?j=i0M]bR:0c_4R@;hdY@QjXKEh@Z2gF:0n8OSi_BY8hhN
c8aFXdS/1K1RdOBJ=Gm9A]cR9fk/43<4U:FAG07VJ/ZXM5eTP6o4TodOn_:c3E5Y
58H=kjm<6Eja`XEOg`<k;Y:C>:J8O`DT3P?1G2U]AhLkKb_hN>TGWjkc[I5[3Zak
OoBQ^oW4H=8K4e5a6Q77A=Qa42BbgJ]i>FSd7jf;9;ni[_K/_cmO^6Me`=_kRjLg
Ji94HM=210P3/L80IBn0BDf[C[jijZS6EKP@5l8U[EXfF[W`KhObE`F`iFjLnjL^
TKg;<EIfB^9<70Ih^He[E^F5Vj]1Vmb/jZQVeOP@4L:5MgNnLl^7/`o^GQj@]_>S
1GoYLen52SoW@E;T0XB166:0LSRmLKDGVYf[BVYSV^TL=f5Y=0E0a@Xokog`gIV[
oWiPem8X]Yce/ihMm4S=bgo1Hh^QGI1@Q@7>04oSO_DZC@X]C:S@RLfZ]Z]KYVDd
5cBJ=ZXgjYUNfc?Of[mS/Fl]Ol_K;hik/UfbnWeQ7ZMPHB3V62P[^O>XEOE;A/=a
Tadd0DmZEWEP?Oe39jaG/@3Me?JgCAWca;i]kg[JgYSfc1oCT^5h[@@@Le/P0@/3
FPJD[<K^h?XG?VUBQL97cQ6=mCmbXTeM>be_[]ocXLioVoSD^_NVkLeMh;1U_ooZ
jbl=kMOcCf1FFhl@P7Ie8Q46HY@1gH82HONjUN0TUPXC`FRmBkG:`Xd<e[Sl/S__
J3jPKkLgGgTFfmXUDoM/VJ_KH8SDH0Y<_;YF3B?;BP3B5@KRP06SK0MijiZGS6fR
e^J49XHO>ADfC2a[QaXgn0dd[Ma4X[RC[S0@C`bHI7kWfYDN[eOi^LIZKIYoi3@R
alBAaB4Sbb8G1^:B0MfjB;kbT_ke;WflgZEmKjSlK4>MSia`KhE?S4]VI572@7@I
h2D6^7keBhKNM>VPVjXlTGB^=W]MocooMdfU2IZ?W4Ig>Nf]QLMPch;<4PKRS05N
5827=JRBgZPZ72SQl^b0Y4]oEo?L;HWVUl=7C_E>R/UMC^/D:MjYJmf2J0X3LLT0
e@:0H@f[S6mJKD`CN5bfj_26EAjjkWmXm>Y:?a_ND>LSie1fUc=BO/PhoC8>0196
JTgdQH6hHH2Z0<30Y<XCVl4C1MDV=:d6UfCQR5VUk8^<5a@7e;]D^Hd2]Da68Z:5
IP7@;Db@AfA@U8F1^660Z^>NFW3_/]YTN8;mg=<nL=2/LWfeWm4X1omGYn`^ihP6
EOT@H8_<:;><2]>j@H]nADdH23h3_3[6Gg`H3f_cSmMFhZ<:KW=UQG5`^]]8[D[[
MJ@HU<8<O[I8Q?h``4_SnM1W2N1j;1oEaGD[Ge9M[gH]1ZoHU<:db9^XaCL3_2j6
=Pbig3ZZBLPmBZiY1E_TCC4UQFVA=e6;K`JX;[[G_@@nF];e73Q1[EmMoj<UCC47
5WUCS4QQF^A=e>:H0EhD_2XW=j^FM[GV>RcG3XN]TjIHT/:dCYeXaRD3_2;PgCid
[0@03lObDA_H>V>:LBU<jmB9I_`a`<]QL59Uo/Z2TIXK7e`IZ>1MGA`AGHX5:Lb8
f1?U>6>0bP7_F];QLUcC:WDZGd:S2R0B53W_TXi5`>L2U/:db9^XaAl3_1KX[RGF
Y_UMBhD:KPN`<VZaZaRA`[C8VjS56@>l4=93_lUUO]OB8aih?82U<3gRFL`6V@5N
1L[Kl9kGNgZ7m;eK5;U088GY7MER>K0<D1Dd[eF>Go2If:a:Zl/=khmh^Q`:B@[C
Dik5N60Ih2D`_VW8oI4NMLg^SgRj8QhEH3URN/Zf60lJ0ccodd?_FPh;Mgo4dkG`
`:@`?JEJS0N=0IkloNYFPOMXdOfA/Hf[E==k11fWn;0@7Y/DYPn4Rh_P<4393al]
9c@]ZdYhm:kMUHIUjDol51/2>IGeQgKa4WD6N>H[[n_YIo[XWCnAlo00Bf7j@k]h
RBh3?>d7Qmje3?_XWCnAl`RU<?gQG;a4W@5:nkAJ8KoQ1BNd9]oZlS=/RQ21mB<V
WnQW`>9;673804oMLJ7_W8cXdC^7HIQ?id42U/8dYd]6Hid1W_13@gngjnT6IJnc
hfZ8OEjh4X0DY/olRc^O6J24_ko^9O`QWjSO7e5hX3PAB64Zo4PgWQSPfCjFgAn1
fiLV[bJ82P<lE<0f2S<ZHH]CHB1B1WRZS`Rm4S/`ZNb5jU`=LJB>G=5G`[1HV7`F
QJ4[Y541<L[0nW;U<Rlf_P@BI]WmbR6giSGVbGW?^I?H//L9h=G=dGg8AgO]?630
]P^Cfm5e9<8HIF03I<Gi1YE8B`2<@_S;iJ@@=<3cTolbEa0Nl]7URPL<f5iQLR>j
GT@H^`a@3D:5hR[`69ZUZMK0[Y7WYo8Uj?k/5gnh6^3X;TL9aTIQLP_AGH]hmh81
:T`l</IdEOJZ2hlCU9g4SXkBUj2]K1<_:l1F2U>I@Ud[kT@W]QR0</bjf013l4ZM
fU/>ESNH0X0H_J34WTfSFIBO0<JcEcO3BBcl`PPOiMS8VVmb7PaPfhGYFl3Rb4l6
U39D^[HSXLn]1;8^USnh/6eF>i6W]g8Bfo]j`mlOdM[aGl8SMe:H<9L7[iQEA[VV
h20c@8D3mN9FEL9j/ePI0^K6XH^7IUMXPLC3on1:;1`RjN^FccDfnodAEe`k=78a
l0_o]gg4Q?Tl4/D/M[V2h9QPP1MSe_UZ0XWcb<T/f2B3J1on^UFHiMQol3?@E9G`
2n`1NE;MQ4TFncWXY31Q>SU2/m15@5eB410C35054LQbXg3023JZBV23Q:h`Dhkm
=jaQIJY:004oRLGU/o3?`K25bOFe5W@YYBVjXb8<;0=`i<Zjf?PU6[Y_HRmb</^[
DUMXcck>XZb[GcgTaGM1_Q;;ed_a8g1HV6246`O<kB]3dPdh0gBDa0[RWcNeTE^_
;;;32ialIK4D/ViCRHMWgNPV8BnnRoXk@iA@SKYl2H1]52IHiTHDAcBTb:DKO0JX
P[;>5`^E2GAiCL52X:bX/[2:CEH7dk5aCO95UR>bbMfEHooeZeN5Go>1kgVa`A38
;@@1Q`AWXC0SRYV<AcA;U0?20=DJ;iJ/lfG5J`ZRaB;2hU:6L1B6B0h0SD2UddZe
@Y10<k994kF0/Ph0_g49KbN`l/=0FX=ATO1E00ika;@N95Vf?TDd0lF0]USh@A=6
UFQeRhQ?`D[<^URHO;Z^41AdKO:92ZJ/0j1lQLCTkLf:TB1dnD80^eFHI3H8Ji@H
K32P;BPd@]EZ[c39;9n^:dAg]P]CNIV?bHe;6nCh<8DZ284[QJWHY:h?ba4GKS5P
E2`Tcm;L=m4]8];7BT@MV0^0@ZER1cT94NSJE7BXBiT6H4cS/VMR0okd7LG?0El;
H2U<CXkPR1S@;B:ZA7j8]6iFejK^M9k9L<f7gkPdnAjd[ZTP2?Ubg2[<8:a;H_2O
0MdR`Z>Q_JZ49NSJe5dJcfAh]XL:4jkiE3MhZkZ^WH08nG:T<0>b:C4JQ[J875HU
l:2eZD/>Cf?U]h6jec4XBleY/jkUJ0WiRZ@`XkD;/Nhgjn:5EP9hR8BoD5W`<M?6
0/TD0I?3K[V;obT?Zi^lE]e6B7i>^KRP2omgiC>VWo6;[b0`T6E@V4iR/fjCio2H
9VDW/G3=anQWIid4i/mL_RS0DYSnd2iNG6B0LUPiG<KR=AnRQAJ5@0ZCV14@4`c`
1>JoMa2Segb8Lkh^`5:Ha8b0h3?0/eNiAO:hlDoY1GmM425OVQAVC6bI14T<l>cU
WbkQEK5lR6>J6g30H`H/Alb0kiN4A`c`e>ecOLPC1Mg[j]lRXKW11a?JeNgE_2j]
dJP`@BghJi484hX1BUX0o70iZV6Pgk8EMXmXGA/kMi[M;QVkf/:LU]aj@iLdDPi[
EQB40AlHX8@4X1`^fmF:hL<UGmObU?I@Sl]B>mB^GTTYc4DYOlS/N]O:e?ILg`OJ
aHD`H<h0CdQn^8cM9`Y`_GaMP>6H22Fi[W<Z;lcEZAfQb`nG><^L<ATE1[aVP6M_
?1d^PCNn=<0IbFehBG8l<kV=X^`ekF9O631WP2LT?ebV=h[]CiN`J[hda6__2SUL
HVf2D:]YCYZ<2P>N</0CDSULoSWf;lKbeB4NMf/[OZ1434:]YZNdRg5Q`9`1WY3l
L3WFh=jU^KFPSO;E4EkEjMb7BV[@YB4>P[HFRBMa6>1iV5Hki5L?h^1`2O_85dQh
F?=VE9D0A[A/CT<L94hJb4Z3aP3?`nOIbd?Rhg29K?<e4UjIVX:e2H2470A]YbBN
Q6:0D[5^j?_E7kmAok9?;993JnB03YX0^9a`;:iDHXh?1RP90@a[F?H<W]4GBF9g
eGbUQ>6SYGbjS=dmSN?8:DD1C61_mC5j_g[/D/5GBWQdZiK@Z<]1k:iD8Xme1WPN
3ZiOm^]Ml9Z2Q]EoaTLAam=j]J_STUQOZL@Od`c`E1cG]>cm8DK?h<GdHR5h_Uic
7<bElYR36J54iI`1_//YXGM9>]N>hDOFcIWQZcK2iQJR><X3SV8Hh]YC1_P^?e>o
k;;?f<KjGhSf=1SOS?=E6f7OPXWD4@lhd[VR7b/<l5dNagjdoJVKh^L^2Nh5GfU4
>6QKbH<?FV`BSb/<l2fnYgHUN/DjP5/_[l174K_Re3LSf_QMTOPF_i4SFXFAP/QS
W@7JHP0S6iEMmWV^BCDnA3ShjjE@]J3>=ELUgmjRcl?gY0o]PbeciLb=:fHXkKDG
Qi<2j3M]M:?F54Wl9hAL0b3_^T8J5A1c3?0=QFL9j8SIjhK:O0QaT5NWSAHT_kZR
A/ZM[J7:?USlj^TSVomk9/mffkQbiX_S1_MhX8]AWOY63UlY>]E:O0]677W10=m@
N<DFEBGL_]CmZB0_HW1XTbn1L=M>KFM=7efdOh?]<P`kLNVlZE2TUBYF9:L47:hX
k7Ab102DUFkHjJ8@O0KhWSk;7/>;UM^G?7k0]kAXo>Z;`ho]go3CVCaof_LW]RfH
>K5;YkI:9=3eK_Ne_U3RWDNak3<3O8_7/^^aOGnSLcgFimS<gO78hI?S^95?7=Zm
iZOCnM5ZackKn>ZDhDdK9O70c9MPKiCKimRN=ITE@0Kh][J^6O;]bmHePg/mUXL=
7b6WS1gbgO7]ocVM7i2fI>i;BCMLah=dMn^iIL;V;U3=G4M6Pl<0KB^0PDW/^H80
_jb0HXH?Mb>7mRdYc0U8?BYQC9lb7?kAX6P1^;G_g2K79_IA3AGh52hgVBi3?S?0
mhQo;GY@Pb2Nao9XNcgLkJ_?=_kkM7j@fkO7]hlMnL@_;Z]:TK^b_fA=0BK6DA<E
U5Ulb<B23?W90=nSBLfZdBGINn/4kTH9QG[]=EO]b5hHi7YDHR/^c6UcnkU_TiDo
_`KWnd]DJ86ALMC4DL9l^]54TO_?0=nG?mH:Lj?4oo2hA`PE/aXb7?9LbObHj?je
kh>LL;jjR;3FR5J21[TL/MHAjFR7A18]1VQC03c9?V3Z?_0C[B31;lD9^OgSjOcH
KO=VC:YD/NbBVSe:R@d0J85;S8BXXgST4iDQjDJA0Kh_l2IW>XlM7:@?V1PTi?>l
S4ToUQK4N]^N]@Q>aGG;a68Vl5fS:H[@Z4_j24Q=TD/g^Pc@_P3PgbSYXOMFijR4
BQ7>cISd[m82]m[fk<EPl9V1_LTnh8VS1jeM=^?c_7E^NC6bTinkh[9Z5bh7NL@Z
[H_/XhBj0;@jO3B0V08V4<0PWHM4Z`=@^dXiN02?SYSeZUc2A`4kMfO30_S5ciF3
1caZU>BAbZ7^h78^U>6NKJ]`kZW2[E2?WE:BJLW@SMA/Y?X[5ki6kV``4gJ:eSQ:
J:9FPHJ22BQP1@@cFRMAl@Ef[e?fQQmhR9d?8GKRb=iLRZ7KgAgoFE[PB]^F_AS<
CQPmB6_]ZogIE9^j2]XY3RFCa`jQ=MZSb6@FF@H0J]C5:D[Ga4i`QRQV1@@W@[LR
h@/Lc:klS0S61d`<kkL]6Yl]f^6`173jbL:]F7Y@PkX6/Fc1[cn52C4lmW0gfPFg
]YG/T6D>H9Ag>JJ9`@@lE8j36JfCZ?SZQSLZNnKWZBBMMhThLFAS;/IfiADeCQcN
XU]4=XAc<RJQFI>iE2TV>Rh>`KliCBhnF6^39O<YO7l9`aC22S2g5_EA9E[ZASd`
M`>PMB4HgKS/0nHSVR/ok[ZfHPfSPY>m7dX;g6YDM2L:]a[Ic5hk7edK:KP^GcQg
6^f55FJ2YT?18o0^?<DAMKgc61G;]2h4hi^DOCTjkF[eWGPnAhPQ`N7bM=6>Oi@F
^=EXbM>WYQ_IQ9Y=?GlEb4S12gUSc`jJWVhLl[Tb[EeVekCE:B6om^:5GmXn1GSQ
:hXfUME=^[V/<;EOS_HiCXa]f92nkUH1Go9K6I?L=Nk4f[/G3iXnlnc47BMcKMZi
WogMf2E]ZLOUbIdRM[:4H<kUJfaCja:jDC:aZLi;O_aL0PEF^2oCBKI[il:1TX`3
P2?S1l]V`25BZnVo14h?N6aF/9E=/F:7jmRf^J5[9obQ]?EMdQJdJaNYCB]n4dB7
D`NoNTV5nKcN]kgli0@3Jm``jO^B?Njfg>`UO=F4Q`k/WKUV_[^n8[;fGG51ockM
:Ij8P=7FA6A4DKIQLf3caYUMbWkfEl[CR<>`L[hG0i?:KV:>J:Qnfb^/:GLE<318
e8Qbfj8be21O^89WId`nOSSGXRVge:0Z_cfE?oo=ZGS4/OjGP]ObCd?F[J4VCGC5
YYBWU/J`4]X204nb`WbfPGZ_9:`YMaD`/;OWC?^^I8o[[NQ`K/lNIKL>>@V4=jjI
kkYO8h?O5QMlLb[ok8Vl`WfKK1LAA<jgP1H280PfXC`GGSbiiG4:eS;0m`k`X?[/
lGG=CDc]M4lU6=^^[B^=T]Vi78j<2P=:Mn7lEiak2F/1ZQ8JE6G9/IdWSWc/Y8PP
O]`DIB51/;VaBjOgfBmdlnAAXZEEL9e8/F8cd^WAeEN2OjI1fM<5l0R@<^YcZ>Qm
kjjegiK/lJhM>i`;eMNa@k:bF>Yn^W^mMmkAlSO51EnObRl]n^CTUm^o>;0i24E4
bdN0Fjl8[LNi_W?Zk;K9bWCXjYXU=BOiATHhL6;@ikTlK<3lUIEo_C4Q2Y>:KT_f
TYNWSU88PBh8BLLS08EimVAnBM6^X/;L@o^b[k[ZEmX`[4_</mfj7JiYgFK=bQGN
Cn]8=K/V[N>TffkQYSPf=f]B2m`8HTEIZ`0BABO8GBGnDN`g4O[GDmlXh_=2<3J_
SiQ:[L41m4g=nJfRhgXG2k?hf4k`OW1_Y[8YTGIaVb:MIJi_gNK[_kl3Zg9eF/Od
U/fMV3G:=b>KG5mGQb/472_aSfY@mWA1@0[coNE_OU>banMfj;==o>BFNeLHhd>f
lMO51FM>iQLGkCYFV;]gmg[5AJAMC;U8IiW[FkCiB?dTZ<[c9MW<g22>VY/eZQdS
beaOEhL[11`[lO?2o6/`SYPCaPbeWO164g7ED7e62R3?HOLjBDfQ2k/dJQ]0HIhm
1JNbWichL_/klekFmF9MR2UWGMn:YQFK]JYDFYKJO_`]_kER47G<cA[ESY5m[Zn[
`aD2SYGh0eRHJJUgfTihXhVhjUTIThdDD8iZHdL?hUfJ`ZTSXCd0Q@W]m8VlDlMf
3Qc`6;M/0f?:fIQX</F:cMJeJYUHd0iAJFR7D48:2[2R[j^Sf0UbEhUo1?_>Ed2>
V9MME_GTdEeO5nme/N6ZhFCEg2JZOKQj0JY1Em4WmQBiSNkIDg_>W2`X?Iiofjd]
b:`=`9?=aWCM:EkK1?]J_mbYP[G::35GDdH3gUGF>8Cm/?_C3J9ll@NX`o1V_C7I
AZZKC:5E_c=_^Y5JC]IBD>?52ee5VN`XLW]MZ<f?=jlTVcJ0=]U/656VN64CG6S=
FYLX4E;G^XGPJm:R40Bc<=^e_AfBe/G6EkdiLhWFl/5?=jEdB8H6@3]:4[934XNP
KfnK3lY294K9AT7J07kJ=?:U:mN^AEL]MXG:0YnlRCgiDcl@AlcbiL]3T>/oV0OG
;MeZbZYW_SjYH=MJ=7iPKmKb9C=Bf[L1HEQgI2N/YQF5o@DK:k8gcI;a/<1:nXDe
XRQ4bjHE_hVPXf`7g2:QKiL<KjRnRB/ZQ624SA[NN?[4K[OJT@>K]nL/GkKhSNOC
Wa[dI<S55Y0/V3<=5<;j8^[2JUYDN>3NcVPc:ScKMTXlV03KaQ=fXT9VSkYUQCVj
DH0:4n;/lmP3l6a<L1YBieHl6Jn=Ykf8aFbTh1EPHbf:1NSJ<09C53_fS4A[UQ9l
ij_;_Xli_VVD7lTSCRS8bN>O;Sjj?@P=@g8[T]D[I]59;:djiP1]4`3K`G<S74MZ
T<lU7:VA:>YCc0SZEbUkP`6lHd@ISGZLT;g__O_JbBloSVi3F]b:XF3W1eOD_1a]
AY7QP;QFDXjjBWPT9a1F0C@EWB1gJEd4n3]oVUL?N@ekM1N24EJ[EVGKiRG7Sfb9
E/<`g?9nI7mFlfH=R?cX<Q`4kdB50WQ/bQ1e`nY`QH1SFQB1/Dg;__UekkDQ5fJS
^aJ:l?[OG?_Ik]E5Qcob_e4<RV^@:a:;gBiggDTfXd]_@;`C6`[PhBU3e0f[`aD2
SVUA14Hg;R_<OZ6?bdIm;AATkJ]o]GK5S:<7/ga^683RE5NXj6RkWniLMF^[Y[BR
Z7<KT02840G`l9@QjXKEh@[1ak@^1<<JUUfHOKYnb<O<8:b5XZeHXL:;hhMl]Gn3
KheLJd6T<BaomnEOGegfYL/P41^@6;CLXXB7Ie^76`TnEYKI_ekI<`K`EWIU=23;
XJPN_2o]`>iEGnaKigDSSkXP8^mSdomJXL;?bDi0:0e>6<@<0BDfTR_0G4dI3GiG
FAflOIfN<IS@;>B82I[1F@j5gJa9d]^c9aK^GAglm]6jfGNU]Z78Pd=VK4E212XP
]UHA=UYUMO3fMOkkV:f2M65FF@^?o0m]KeVij6n72UH5/nEVcWfhNaLiD2XkJ;_;
]ajaKE>1WJQMho?/id_jG1nP2k=J3YGPomCUcZcE6IoW;@m>fkEi`Eokg5NAWK]2
c=Z5R4@HD1Q@LQ^jo5eic`C_nXlB?gCi4^2Xe>>1^mH/ONG0[_NRfg;F_oVGg_MF
Za[bgVa]l28A1X`Hh8T=6>jBd<M<iOZ?THDPb9EEg5B_c[=?mLQI>f?oS/En]^fI
Khe?Ooag]jT__@T2AA93K36PY?C_JUJP`PcDPgUFF5GF0]gOgMYdg<Rn^cO?fkO]
GDoKU35?Y;JoSGn@a62/Q2dj`X2F0FdbCfQJm[Zl?_E2WVKGCPnPA;/RT;Bl^Oi3
mgFLo?aOE[gk`]kL1LkK^_NVoFgRDoejoPT/EjdJlV5LBS:0FA5c8FWCN4B3/[^I
l1IX[Q1KZn>AL`aGHe[NO5??kWM=Vc3PcENNaKIWbebS=SlS7GE0_mnSOhBiEJ_X
E2:jR2f:9=[0</0c5W5?m/G<lDe3kVH6MQGVPFWGJ2:YlL_;FSI;P[lV>]XQl`1T
E1R``H2BI]Nckgo1ilef]@;d=A<KZm=>DMI[[j/e:a9Q`5d6]9Ti]TWIdna3@moo
hji[/BH<20=636P;ljTKbciV?]lT/Fk6LCJ<61>i<>030c`E4MmKYna^9SbTEkMj
R8X?8DG5ALPRFBLZ`HQCH@0HH6Uh0O:K9P=3Obhc;QTS1^QGi02@<2jG;8/:?P>D
P@Chnim7ao_I;:dJP6iQPSchVbPAaQl3?3<Aok5ffEO0h_]/EUVkDF5:KLIOfPMo
ADYbHWLlnjI979o=:V^G`Pan^RIDQ4Yn@WL@N`@XS/mVUHE;HBIDfPMo/DYn@SNi
E]T3kG0fVe8kgYhd`4eA5Rj56OaLCJP8UOc4;WoBH4B3N7PlCk^Wb/:U<;DDRBBj
32PY2]gn=i@mJC0Ym2e0d@gEANo:ZZD`GNAFC;W2P9:Rd:eKnA;n5Z31lOQhW[9Z
:DaGLTV<^<R0TZ;H7MJ`k>^IL6K;MEad7DECO4F0YC2S^1ORfXP19D^QNlneIHoW
`IM=h^lBT;9T:DbSg11i51U@/QBkHmU?9jB7oWAV54=ebkFbI2U<]hPE>bhbX6@Y
MQmWGcJI5?Y<^h^^XfE:FK8DI[@f@_bJ<j0T:W@KE_lI_`@d;9KO=j9M^k9N:D`]
AB890P=:XV9gJ?fb[dk35dnhCQ1RMQ83G`]P:D`WI<YLCaU@LQFjbT4cW^jK:8^E
`_@d]LBh4`JDG<G^b0IUmddVa]731/YRYC2MI8k<mI@19ENafkiFfAO1h;i9ckYa
LTmCFJ`DYZNY9LHM<Z2T:gKi@C=^7SI@ERZ5jC1cI;ZW32SYR]ek[`diJ?J:Rh>V
/U8YC4ocBX`kId39F>cbki^<JA8?UfNEIDYQ>/lL/N0Y0d[6H_O?MD<>VWf^SoU?
V/XbYC0mCBXakPX3B]9RM`ak7G@L73BE=DIDV7b^:hB;4F702P<ll@S7fD6CeXE0
2]=:HXQ>e1U@lQJklGC@E1HXQAWeU9<0[32Pi2ef^lOA9deUPE:HE[92M8;0P9:j
f>D7cO5=Zg6M8<A/?@HN>F1kQFWMWFP:0fhaX:@^MS^c=d;3Pd2anj=Pb^Z/5bJO
B5C[2VUDP33P;P<lg`Sc1h7PNi[efFl?^N_MDf^d70A>2Y>KlSAV<Bh<80<li@SG
3ofNiXSHo9hV;@N1kL;TMRA]Q07O6>29AiQoCa>nC7e?gK:G@_/FV4=7]1H4mPZC
6g4HSd`G1R9RP>LNhNZEb_4Ok1_C>?HNdZ>e8;1HV<X/jTI4ZBP;0jh`@>W7@Io[
o`L^oU3[Ebo67];SJ`7/Y31M8EV<20>A<Z3T<7GiTngSVlGH[A=J1@8WQ@TF>:F:
IFFDJ`XF1Q`bX4dfT2QO1h^]FbO:RS`]C:U=QnTWdhdHD=:H^[5kjhBFP<1QHH8A
XPh=@YNkX541`X2k3?0d8mb^ERGnR//H^WE2Bd1PYC3i5>AF:n6LVhmbCL72P6d6
N9Ya7:>gC_PB03/_C322g2ZFBFjKNITX39PcX4diT<3c1[5hjdAIRkg21;Zh7FB?
B`RK4b^S`X0C1RS=5?1h_I1O8?Y[DVF^h<BSMg=iQ82]56JT`G0GTLhEOF4P8PIh
/Q66i`gh;a1=K5Xen0o@D_08_2Q<89JlA4Bb:0/3=QRPI>?PCj5_dW^^lJEle8HG
[jO`l02kEIQT5^8W3<3[iHQmHH3W6lO3f3_KhE9]`9l5hY43M[d`5O^B=/:03``X
FHMMiBY@`7n4B5V2FhD9i2^FXN_3SXP;HD0gmc0KNm@=^@ZD7^1_Q2WUhf9QBXH8
0e5T@4U/jXiZN2TmfAkTKhAA`0RT<:>HBn;JA@JDa:J^lSGZ2D7mPC0:F0[CaJ`@
Dd5P@<U]jR[O21]F?hSO2:=XYC23T4/BPk/<:>U=gM6=bWiE4mh;5<1G752XDYS^
YXAH2`83BWYC]lfE5OS3kN>J1>kKVQBZ56H@4TURL9d19L>Y>b2Yk2X@G0hJ7;0C
FXYC2]?eU1230F50BG;/`W=jo>g@@G_AYA:cG9D=B2i962hbX2@iMM>^[T2gCP0l
gcA0Eh4V]:_KZgUM2]FX<47=AJ;4U33P<`>Dh@Yh^T4EGY/30o354hY`HnM>/m/U
HeMKV=>BFfoXTTK:?_<YkX@1EaRP15H0W=2>Ka9bQCJjGccQhBe?J@oe^2be@ngZ
UIC2G9CbQlb^Mje<KLoeGB5:S0P3?S?0LiSS?hInlFA/dfQnlH@71QR>RE2BjcZW
l/9LWMXA^_a`RK=liU?L2@=^<J2T?GFE4m[1dG^6UT92T97LQYLTac>CfbS:K[4T
MX@1WaU@<YVjeC@W]6Ve:]6XWd6BD`9[k`XiG69]PY0D2?PIYoPB1]aUP=9H0LXE
fVPmLZ141Mea]kKR1d[48=AZ^T^DF1<6O6I0Vm8X6IPDlZ/:`aY6hME0^[6]jWC^
@bDej>ZZnDbS^1<6g6E0=j]122Ndo=E0l<S1oKkoC9Q^K<>J=j>Z132RIG=M=GMI
4V_2P?l<j2Hf2>64USm3>kIY57hVC3Nf5AeC/3H1j2[hcj5h50JlH40g_D6X?4?[
oe/>M0>SPbH0G@D_:1:K`X3o3>RV=`SQQ3Kd6MZZoWlYC3Lfn6PYWbkmca?aj3l3
^_T?`WIGQ_cRROm_>M0=K7B[U]1dQobWCS`:0ihbX9_W8>aO;n@IfX2Ld>Y6jbTo
HU`HR0X3^ZV>@_jF0kPRe:]^fB<7X>1e]2J1:D=NAb;fQH6X<:3T>GFE]achoaiJ
R/@4A8DaLBX<n<>0DNKg2odeX]5=O;ekHQ@EUo_3S`d_<A6TSGG953lIh5VTh>LJ
Ej<_K<89kF1o_k2Y1:=doJ@XDUlle4SWR[h`@0c`A>8HgT<k/EW85cJKebXKYnV^
P3:k4B9G_;][Q:o0GL]R;M4Hh;W4lIm3OeS1aBm/LRl^hR1/75m>4>:A66:G0Ii;
2QhFnPHB9joDDbccKYe[[TZn_DFOQnm97mX7FnK:VM[ffX_3B@7dVcJjTA]AL;Bf
Pl:8EP3R=ihHX7AB`;FE@gh_7Yi_So@;VhY1k5JZF14Z2jY/jKbYAO/go?M<W^ff
LNG<LNU?M>gD5ZYKeiNOfl@38;nj@QXE80bH<l3cQf?=6dR/GZ7UAQ3OdZ;aZbl>
gkEYXNdb=9l8=@jEO]oM:E3hF^oVbgMUU3]5PeZ9:hk4B>8``5=8`D?[AoHhT38m
jHK[h:1f:6oeCfObo6VUAcK?VSjjcNd]U4RlgTg^3W`YGJnmRoehIH0W4/NJ;faF
=GXLR<n2Ll/WnSjh<g_QCjOcXmD>kEhcK^@CbUV^Mm_7UlnaMak5LX8``=>9HnGi
mXW=e1lmhLZo^:cZU;53_S^noCnWl`?BYTlIoZ/[J_0PGMm@KYaSeaf9`@ATP6ND
PYGWfim[55:KZ5bYHXFQ0ah]:L`9B3gb<>0ORY53nl8o6WaM;Vha=d_Hg3jZVN_8
Z320351BJH7b>=30NR6o[G3_gBVOkek3Jb60n>QW6n44Vbo=[GgW=STf/HmZA[BK
C9BQa6B0iaG7[Bh_N`?9^:IEVeen2HiNEZgZXSUCogdj?eKJS^b5ek;K:jk/<RN:
Ha?SZ8H:O0YQTkTbU9P<D6hXX=OeUN7AfOkec[e9[oci/G[GelWO^^c7d[aHZDZ<
/kP`Ylg]ikioSJ]`_//:DKa[I1aeL9B`UHU61_fGlfQY2Oj7TCPN]HBCY?GU5@RW
M[SSj?j/7hYgoj/dklOCnC7Go/Y>Jie/;Q420>eX9EXijRQnSBHZJT7XlU0i3T9/
LA`3YeXG?mFoAnTG^MlFkOcQE=joB_9o;2f8aCH_Ha9L/l85f]i=cPlJhA;0^T;^
E=6W:KI3lV6R=VJn8Ql2B5PG^/cS^EoOanhoo_WV<dNgOgORTan:loiIT_n_dP;K
KG_fh[TITihIf9/l0YhhN]3JIC<nce]Wfjc5RH_VCR>om_JJYP<P2h[@Z8_jO9@`
V@XVX3PE4<aXhbTZQG3ZMVQg>eAUjILOOe>dlo^C^j4`;IJ0EPgZ[]O3gJ0<mfaK
QJ>W2[M2?GI:BBIgd=E>M5LbI/@0L^OA3V[]XdAaAfX0U:6PMGVX70L]c[R<Qa>>
n8KOG?]i`HNUGfgk^VSWMbMgoj<hkhNBo7nF5]QXfk8GPld9X`MYigje?i]ZDeM1
>lFQY7=ZFeZ/5e^Y=HhB[Bn]YUHW21::D`51R2dAH^2d``gjPXmG@DUnNn8CQeEi
/W0[UQkDX6i=HMV2Mgl:lfcASRJ=TW2aGV`[Ya7/DmL8Ph8GHKQXTiJP01MMR2Uc
1X3il^G?OKQL/fc6mjObX>61d_Ja4RYaC/HTg53MZTCQH`mg2j]S<SgBXOfO[:gX
n4:@2I>h5^D_j2/BjYZH2/P@QDXP884UB1Q8NolngOmATTo]Qm829hf:kTCQER<k
fF_WXf/S1MOUTlL>@HmNk2aU;`OXR4^l2l2;AHW=J360N@:7TR?k<Ud/14[5jE?C
SLa2cN;Y[Y62jo8cAC^^_?RhNk@85ko2P1D6/8:jgmoU7jD5;SHZC01_IDabdK93
Di>l?6QJ8Mb93VLE/1=C<SOP3>1N[eTabf72:m?Q@<Vc:3DUnH=U<n0@ZJSigcen
N8^WWc@mfVhTLfEJ^lb^JJ]C@Wjed2>?HSJ:3>1fGg_=eMnGk76giFH_hHE9N>S0
gYU[i[_[:e9[3mkO5N>98_<A^BKf0:a=BhDO5MgH9FeYi>G9kKS5P68cXWF9/Q43
b2XTJZBiKDDOJU3I=MjMWC7in>5L:gILeiThIRR?a0Xf8Y3;[MSQ>Wb^4NKjQ3Md
kH@on;^nBmZ2M^e83/383/Ri6/LVDl8>LC^4`lhBQK0<89V__cc6mN@7Pe1g?G]L
^252^jH0ohnNgaDGK<ULY8AQ/F_4YlGY^VXfK0i/gSRcbeeHVo3GHWWZNPNQD@0X
EfHYb/XXMQDMjMYP09WL^6KnMbEk?6Y`I=CM?Q8^W?n:AjjeI[l];_SVE?kI4gVD
eAH1AJ/UVHH/VR8eV^R:cK3UBNhDX?E>4TDC^c@:8:`2EaI/W@4TM^n^]MXLMU5B
M3PGZRne@k;^?X9`gnke;[Xc<TEEFEZdRj[38^2ALgZig:8YD^=cgK89iKW`h/T]
]`VH^n=HDJ<^en6H58a/LPG1mQQ0`Z4`_bgIhd?KT[gTiJVSn2hS1Z7Gg[n1HfEa
`ITCNLG7MQholS5EQdFPa8a/:d:;YTQ=VNj:cHeM>[fOFWK=UVN5hXjjG8MSDU10
F1f^8=PN0lRiKhF9eGO/L>jKV_=K7`[cje?iYDFOW?abnaL7=U=eF0BjbJT8;IXR
=FDjkZ0R9>F`H7gWe=U]TiGYd:G4d0jQQ1@DH4EOEdNa8edK322aVk<FOe>banMf
j;==7MW9[N9MfG5Ue4KgJcQLW/`_;]Ye[33glggIR_e8^dQeY;?<mJgK[5Vi`_]Y
7JUDejAeW7CK;DK6NEIXMORXP[G::35GDdJUJhl1Y7[1W6TfD]el2UZ6jS=Abf7g
>[VJKTY`1A/H2o?D/Ie73nMV[W]KehEe8K9]GMn:YWFK[oon3Zc:eFTMde/f=cM^
;c5PUY5If`IUXWD6T?anOK[KB7Gc:FQiE/IT:fYSA`lR=Ib8GIhKY60?l2?VBe=6
L//f<39/Hj;958/f7jVO15Ei_RBKVERS8N_9X6RB1@DXJ];ePP7T_77397_IKS8;
;L?9ZXT>3:7JQSGcD@fkO0Y:h2lGf/1@V6M?iILDOG;Rbnf?Q;^kBTj=0>j5dJPm
^AFK]JYDFYKJO_`]_kG^`TWJJ;dh/BIc8f:Po7Wf3nc=o[Yh[h^=m_BMNM>=c>IT
;@De:5hS1I2S7A<5Rd=WCnf1EWXlonCAGEOD_9c2/`N@HG]cSFII/MVj5__UKb=3
C1iA9XQbX1S0KA`eo4V;6FiASFE7>BQ0kJc?mgd49@T=P7HD9FS4J3AB>ACVVI<5
LfJma6>cPOWffIR^>lE[Vm`nHVdHFQd[4/F>UBVRHhD19?JJfUNMn6[7fE=`_^M>
DoI[i^^Cm^aJQlH?OYZmH/V<U0k983AgAdK<eJb?`XGIe9COTeTK@4^Y3B?:52m/
PP^]FI8X0E2G52`2V/R1aKVR5YH1I7GLlh??W<acZgea<6OkUQG;Uf@l?f[PX2Mk
lHd3bM]co`H:9[jh?V8CIN]3lfI?eEZf;S5Rd[X5[JJO=/VG=PbDT082[EYH1IRR
j4SG=P?8?gcb>[coXm;S^`?EN6hh3:cXb<N=6]c83E[7E[ReKPdeXfDCo1Z5bT>b
[L>=27K80>i2RnJ=SQE^;BWJ6JQ66N8`ZQh?oBnILTRGcm<YK1<@DDQ6M[PAfc[L
R6273=0^g=L]kMCAkH5Z59^CZ2J?Oi[/>>@ZF]<YOPGHR4Na@5e^RX@:2:_35@@k
Ih3h7idnh<BG^L5Y59S]T9Jnnf[52Tio`L@i`lh]41D0W5SSMSSV=[VLhk0jG46`
:``@o`]VCcUNV1>@QU7I3VKKAh][e_PU6W65YOP`@W]=@5TGbAEP[ZJ<B]L]1W0G
ZUF]/W;aJlL>KO:cD@9`YkY2[V2>Lk<G=ZQo0aUaRjE4/4>T:B0AeQk<=N96`;WO
n=5?7SfHjE_S2D1>DDSMR<2RNE?QGaPb6dbfPa`EDDLPb=4V@Vbd4@oNMmO1_=EO
O[K1WdIn2MSfVoi<?c82815fCMJH20a@ESM[L]>>CNmllNVjF6T7?UWE>CFIhTn4
cI8e9Q@3U=/eJe@O<k9ohIkE`Fm__cWa=mOEY/PCJ[mT/HW306DhP=mLmn/gGg_^
D?jZH;JE2omfAn^@K`dWcSK9BQ>C0EjN[EXdG?7^B`Mg;`m>fo;Qk;/kglV319bH
>bF[CT06N>IgjW3k`[LV7=Re=;Y]cM:GNcb@EZ72cgU/2KPe/^@4Ih3W?n2[[kZR
Ojm^ZaM?fkmS/Il]Inf<IioZDKO>eDXl2Khk/_`4Id0Y1nPVeJ^CoWC?SeJo_VoK
^mjeKA]VSA_ImkO=jf/3B?0MTND;0i`1KH4TeK^fJjLkAPiiI<VLlG]c5cQ_H6O/
R3kgg]f^BL?[]Ni0`^<A;0`80lB0K[fP/>G==oG/O]Nd2@?NO>EIK7^fc3EZlc?B
D@OdHAK<[ASjhI4k8^l2Q05Q82`3_7K<LHeOG]JbFA;l=EMCA/<680[2P30@UP6U
[6ad`kX@1F506106Q04[3?aoifg<APYUKVAcM79UHFd:IFiTKf9Z2STP<21_HVX:
<CTe=c@:IFiTKf9Z2S4c830PKf9Z2S`l82m<IFiWM6PP<C@P<21B82mDNG1U82mH
Cf9ZIF=d82mCMF9dNG1U82m9KF5WIB0_EfUTM6PP<c0g82m8IFUWJ7@P=C8d82m3
Kfa_LU=`HF=U2Rm4IGIYHfE7LV5i82m9KWAULW1_K65dIB1dLWEU82m2JGAcD6Eb
@fm]L6m^IFid83PP;dIYK7AULR0_AVaQM6E4IF=_I6DP?Sh:LgAbIF5]2WP1kIek
L1c7NN0Gk`DF`2i0H_5NPWP/@3b81DR22h:R890fXDB@jDLT94ZML5;P@V`c1GUC
?5Z?N7F`AIf?3PU72BCWcXaE_V?TY48OhYPiaji=E8jIE?V<TfDOklC8>=U:H:I>
9EY>7LSkPg?Oec>kfo?ZkGW/HWMWYUSPc7A?CoM__okVno[YlKR7Bl0Uh19`2KP4
G08^0IN0Bl0Uh19`2KP4G08^0IN0Bb0[16IRhJbTF`b9nZ<c<m6PZR@aHDIecl:=
Z:fYFLR83Hl^2^B8:I>b5EUXCA12bSLDjWE<41IWIX2K/TAf8Y_7GdGiPT8U5Q:4
:>KM?nmG5<4nI<5eHFf^N93=2882EO;B?V@cX1GQYbTF:E<Rllo4HW?TDhW8@W>a
aM4T@dmd<KI8A=;S6IgaNd;c/GW4h=N;U7``209LA<Q6YHXY5@l8hX7O0T06]@V>
5C5/M9eL[I=_Jd`8RH5c7_6nEZ@T<_boR91i04Cjlan5Kd4h55g3BQ@CeXFEdC1l
64Qh68:2WS3LAJDG4eJ4F7QdAA3VQ7FmB<F:;0C<eY?@eXE5D/hi`0:OdWVlR0U[
n=nJ<8OoBOlW0n5Q8Un0<1fHS4CRBgn:BLXl@BRn10eZ:HZ@N<@TO70CKX2@RKMW
2<5Th:;8d`?RZHhT?R3n;BYTP0>QXIC<B@18:I=OC2P/Z:nIY4Z3B`Q>1/h@]DMD
5MaEA2;9B7n:31VD69@BE<VH180D<dU5;2aBCAh@W0bD8e=4:VYT7Pl`lk>A[LNT
0cFL7S9IY2971[XZa48fC`^P7S95Y297AZ[OS;2N;VIBT<B:ZC1iTh7bRZV8U4j[
Z>bbY1L3SS?i;8jBLXZVUfQjR<R2PT0gWfTSDd@ZDVC26X44AP:ZZ3F16?OAMF;:
d/RPd^9=>4Ka?feTRTPT^_A714oO:MQcJ<LBEY961[XeL0Gf:IPEBBYBHJ4i0X9R
41E99P?U5M<SSiB40YJMM53e?QUHP?o?8CAQCK;odMX05i<F9:Q]a:gd@mf5Heeb
2L@75<RP3HV:U:@18Y`lT[L:o7mo:4BHR<F0:mgbQ4:Q]7NP5h/[T]k3kWfGP4_0
9N0BL0Vh15`2;P6GP4_09N0BL0Vh15`2;P6GP4_09N0BL0Vh15`2;P6GP4_09N0B
L0Vh15`2;P6GP4_09N0BL0Vh15`2;P6GP4_09N0BL0Vh15`2;P6GP4_0/@@2dm=W
hnLBL5b8ajNW^a`;P[?PdG<KbLU^bOn_GcSUiGcJLM6lBeNfTi`DobNF0hk3TKW0
g^D]1BOIiJd;;IWCL5B<@?bFS936aOJ5;TLQbE3Hc<08`cFgNTXPFa8J@ZEijgXd
0g^71<mV[9=YO;O?>P@:ZiSNLfTP?6MG7OlI25cShDC7fNaRo@;57nI=d3ChcYg=
c7^ESi8leXJC?iaGi2ah[cJLjd5MhVFTS7OEZLa>2GNE;7R_hlF_i[E:j6DjUFah
f`=J:AKm_@]/:^c@A=7SdBQPQ<dTDnR2AY;5O/^`3B^7^>DlBd=LP4b>`M1E_=QU
BUFnbhKhJ4CNE2EIi3L2NVgF6W1dKSV]8FQ1Qh>1ff@ElR:G;;Yh2@=/M:9^>L/5
J=71H>Sf;?dK5?gi]24f>Y6GRahCGD0KE9TPW:=C;?[c/cZ2HnSfiJ;7A1N@[<][
R8m6i6]dRTEoK[9]DLk=FLJ/J[2:70KWEM5;5Ug0jia@f=7X58_n?<5V`ANjEOBH
j09NhX?2S[E1YeSdig4f3;k@:dF?RBjP;JJ//ocbFChiH/MbeY0FR`go8/YiFVj;
om`6:f?KHJgo=^QoIfUoSfN0[JIh@QeF;cdNRgebP_2^/aYU@EL_l`PB:ljUhUOh
RQ:fF1RA0BC_2Q55PPjh]6S=GW008UDA;FTcQgD_BO0R]eVZRQUfEmaAFOD[5?d=
2j>U[QHm7>d2NSNIX/@8_>G<4GV0/L/T/ffW3LNPA:k;U:EafeWMi1@_?8dHV;nD
ZZR>liCTd4``Fi2Wh;b[j7ES@mU_>Ec6D482Ue8eS^?TVV>oUK;J]<2_d9`eLTE6
BGha`>TkKCWH^90CPj]C72<>=YLLed:VhRBk<I]PJk;=1EUdm`89C3>60bE>^H`d
2GQW;fSd?6f^cC^/;dTCS_k=UXGhYDCRGJbUfhW4iORbJeGX`j93BTY:hBPYXNni
ib`29JEU:6IUYBhc5RHZ[:Bd_0ZAEIFkc2P/S5<TEX_8JUeV34adD4UYYFlG8]_U
ZgC5S2JSNeiBi_Fg8K8f_kO<eFJjW:R0d_:JGG/@fIiM=NFUE81kZTNP]<;Ge8?8
NYYl5Bhb?DcdoM::fV0O8^/;e[[8J3:jih2/>Hc8`/d^<Ue:/P0GV@`7chF;S8NB
;8j;C8J3il95aT=95/M59/?1Ln4Rhj4TRn<RTn7P^G2AlE2BaG6AbG3`G;S8N2S9
h[S8I3Qh;UaT?9ATLEaT<Q`l5fYT`GEQTNM9alIA8i/AQ3W7h^0Y^1[IXR2<lScY
f3QZI;14D=2a>7P:[TH6;K@l3cXgSPYIB11RP6<a5P/iU`Zci2YTX_IO4H@EiW<>
3U@Q8mXOo[S4m:A2QF`M]3n/M^`Bdb?VDB;cPoIgRNWR`P0U<]:W:J`cWg5hX18I
J?miZ9^R<N]O95m?Qb=B5Un9;0JhiPB1;2@e2^c@h70?6@4U<]CnZ<m@c6;cLbhb
6BebXD26]3`Nd?nRM<fhb38R0nd?/880S]Sn;S8e<NDG4kCo3<@2SDIVOKW8<R=C
a72A:H3PYD:G:F:hb1A0G6@J@3;OHTTI>>M`^9JIPZ:;C04TlbD;FNJW7AW3AFKh
IgNA^LP<4c3lP2]U;S;310`oh4ZIRl``0L<?n>[[F_[Ab0nge5Gj33o^_0M:B/YO
>Mi:e]3^KcghaG9g6H=<<P3;?E@l;;``QU:fkkWK3eFhBcmTA5IJkZekGOPa8W]=
N;g>jjiRT15IFJF_lG44Q/MS3CDPIYVNLGQhBEUEGE>G]?C?mCe=MIG^S?`<8P78
jU]j?bT:fA<mcOEE;S8NI7d7KR2c6n>mcGD^/Pc4?;2^B6eCcmSCR>bY/NhVV5g^
j[8<d4[:Za]38dOO58@gYhI3SMGU;[4<a3bXc5[3QihAQ6L>QE]MEIJ95hJGE/1R
;2>C=fi<S/1b;>i26Ac<b3Nc;g;VC:B_aADb3V2RV3Efm0d=mGDd^T:F6MWdm48l
o^aoNODkgkgfGcoo^NMnHnJnc<nXHSQVbU=TJDec5N>=Bd/6Ebefa9BWPG<9=<Cd
Sf/G3>bkA0JmZfB_V6jd;6oX/dZ7G8mgLIJjb:Ll1AJ^YZUT>]]HJ^6Q1/W`A2_@
>4]KVC39`kOSVMLF;nXYCk=B8hlL2o]ZJbVCM1CaU:M8PPe7;gASUPf=J7ohDg@C
N;`Gm91T_WnE^Lhh3WX_aPTl;IXfF6IJHXa=Q/V1Pmj;TESDX=YG/]bNejfLZRU?
jdGaoIbo[FAPn3Z^ad`fi@TS4I>Sd>LnWC<<B>>1:c[V1SgURF15I8DnmfU90h3Q
FgO5NF1ZFJ>W?:F@FIWkE77ojM=ceNXGiO1>e7Z]A<1g1Dd;CCkUJE5HShZnP>Wi
0QEWE^5HZLlQ8NF[;6j<C8WSkFUUfW0]Vo84UA@?S6HJfHN@f>[ZXa[_b]4][bG[
@TB@o;_EYLhd?ND9iXZ5?5JUS0SIj^[cjUOUjXh]ZSo9k1Xkeb4bZL:RU7eJU;;c
k5MU<KC57TFFI7J:VEEKT3dZ8S_=O5<f0blW2f_?oa_<_4:KA]1baF`lCiSe<]nD
aL0^NdRUDf6;6C@fhP6;gi3ocLemJSjm^_[4_Ra2HBM]ZbI335NHk`_6Q;GXXTET
c3MT?M2kAGi]>om`]M?Z5:`43if`O;TM/A>FV=J2jK:EU;AMk<kk?LFFkDMfbB`b
69EKm[S`iAkHDbbO9Nf:oLR^TmZEnT<3C=fDC^AQYFGUEMGO58BGnl[U>k6aO<[j
AdhofTbWToGcQ?g8]/[XPi8HU2;IX@P[[oCFnPM`Wf64UYHdUTmISgK]nOJ/Lj9N
L<enI8XDD`>hHI/eAI2P7`K@DT3E?^GDjM<W:TPYa;2LF[FKbU;HOYgLQRjiUAom
0UKHbkg9<KTZWg89CMTW2C<a;:NnThU>>;[<7>L`D@3[6<aAlMHYXk?2g_YXLXBY
dZNL8/KojXM@c:@`Z]iToCBQ;8G]em;FOJV]o>PGj8Nm7F^ZZi;VoRQmBR9T86H8
A``SYeUW9Kg0`602^Zb/lkO79j:Ci8Q>S0o]UDJmhkRni[e3c;33DoLNOo2WT?K?
?Q_YJd]=bU3jU2^RU:eR4M[9nDR^L>5khZc2V`_km/BAXoN@hnRAROfm[N9^QkSk
HF__OVHH43_iED6hNO7T/@<37HfYWBDE?^DC8S:a8gWOYeMGYW99c3=[3P_[ZNNI
T/BB@92bC`PgEnO^?gj4US8UT3TAfDjebPJfFJDg5OKQoZ7Q4G8<3oEg]m7jZZfK
5CH`4YVjm_b9minh=aX9Mni>jC8U/PZRlllg:^oWj_ZB:Bb<QmiXK^l<BDMWNg<S
oEE/I8Iek>VIf7l`>STa=]SC_[_>VoaRZU3DPm9ObZg9CnMQVU5jDd5Wj_`=3HgT
J6S`emG@]UL=<jaQEg=WMooPH7mgAc3PBci7IcI?cSM<PM5mj5IWIIDgMEAEE]0F
OPD[[:[JEkl;a;2S]BU@jjeD>>MjOVK^ODb?iaCd?mYh?<7f8c?hV3io@f=3_LmK
VGJGA<WBlc=g`<N43=UZVVeifJdElU2jXZ7C3XiiCDee5DZVX_U7iVMB4[L3?RIT
f[jNGa3F38?cJ4JZL`:]XP9KOQC0?1kJcj@UKPMlC<bgCN<;L8C1FAD7@cL06SK:
ZX2UO4WROm<BAnb=EN8867ZCeLRfS691OGSIJTj`gVZV8OZBZjBEQiHhlGi>OD`a
Of_fj?l=WM5BVQ2<gJCmC4VbR<C]P8lYI]bNHAVKGLH`68Y=nIVda7Ubkf=:fOIJ
kP>h:faHjHdcPXnF>2??fAgGLY?6iNcEBVEI:HUC1^GP^ZBTYTID^JN`Wl;l/Ib3
c>K3:m0BN^VoBaf70i_VPKdkW@o5bD4NBT[::WiK46jm[d;/=eane`bd^l;f^D0>
LY/G[`1R9dUkfAWdjB1;PG=V1Y]McYGNggUXd4eFONP=8UQo4Y0J7;X<3cM;A7Jn
93W;@DUIINg^XKlRc7h`D27eCdL=@D^`Qi?U[2`iNQ5Ic:5Wi2G2k=H/]U2A=g=?
H[en]R]7FLfGea1T_J?ACof2@?/ge69^;D/IFajgS4`^ciLRFld7F@2YJbAjK>7o
4VIoVUAX967_M?c:9[V_n[>M>3OOIOG]1OTlZ_m0FgSlJ=8[Cb^dI7UJI^=[RDA2
6^Zh3JNGh`/3bE07oXojOeMXl?7oUiBSFbMC2/f1>;R:C7[maohAR?g;Rom2^9gA
kMSAKL[RNU?AA<:a9Dd`KU0@;_cZjIl@IRT;CEi8dUjZdL0/SnF0:jbI/2jI87am
oULnn=1g2;<Om4]F;Eenl4Da<6V6d47>>/LaGnm35nT77gk`PEnJOMlO4FHOE2nf
V1a>Ye][7L<=E5T7E/Mg7SXnOLoAHm?g?@dFfSULL4_N08o4JQ5W[M>I@KGdo@FB
F3hF7AlI7S/dMLlSoo]ZCk=ZiMSDL3YYB8YSI4YID5Sk^_Yi9?JUZH=3_J5@mkja
RLTC4kgZUO1`K5PKaV`CahXYDg;:=M@fkblSQnlO?CCDeK9[Ek2SMbPb>[QG_G9/
JCT/aXQAHBW6lU:W05:G4aAIkdg0/?F1`b=kVofnV]Z6UU1?kmjfAYmBUiEFn9Yj
45U?4hBYTg;87EATJ5GLFIZ<m;KhZb/[ZZYQh4e;/15e_1`2K<@Ak4=TOD5HR5LN
iY`[D6@eCb:5;a`Ikfm_Z8JVk;::ZYZjn_B0/3@<MnlBH86:k0AJI:m>7A`<`HL@
YRF0^@[S_jP1HBUV;S94U[C8IRN6m`JUUL;A:B[C6WKS8T<QTbbbghZ>m[ChaOTO
B5;KmgJA0K6:jXnS8__BTO4`:S:5]InZTM:9R`aMbd>Xb7hX:S;X:552TUnkb<2n
J7X3R?gREl0R2j[L8cT^_78l<ZRF__n<eC8n>@XFFDZAZE4UkcPM6MPGeAm3H]nH
>T0//Pb:c9Db68OQ7Ohi47][i]1PJ7MZJUEBX[CnMkRDPB;KoCdPM^Naj?k^Y4FV
aHVjifaTj2RA?[SO>c;F1o?n=1Z]:EKBZJ>AXB9k01GIZe<hhe7EoZ[6QGNLSJb/
ZY<dGGmPHVS?kU[>SK/dT3UVd`<LDT06mZ2SA6H`Ic1RAJWC@0I;gleYRfAagLEZ
nA6/UUl3AjT]D<fUb;@[9ZbU=EYLL;A;0ndGOMP@2oK5_TiNAJJ=33hQ@NfG5=EM
/2mZo`b5K0TLYBINAJJ=358Y:SKJQD7kP^acnIDS4EaGP7l7F[D^:hA=3d:aUGTT
<AZ;;FXCbG@Gfbo2J?KOV3Thd95JQ2;CHaR^ARIZoiFlG/8OlXS[5Xi2TJ<lYEC7
`F[iKGSlcV>7Qm6nb>aJY]9@8b?J7okTljH7/>[_S<L3eY10Q2eE6^hC[9JTFO4U
j54b^2nX6UTQK7X0N@aK8PKELPB[iHo4mP]Nnh;l92YTOTQX?[mUc8=im7]0MfS9
V3lF2oZQ1376IanZIMgOH[El1<enENL^FeQEb5BK7[2Ogi5@b>>j7S5HWe^0Og2/
jNH=ZbEIdO_cTf3f6mekEXD<GSL?LTn<fB2L[HAegkaS0JSmMF/2Z678=HRP_WF9
Gd]/kMnH6^lgH?I;iEDQ0oZSLm9?1>QHKmhaI917b9Z>565S3_cPl3NTTd6/U]n0
l5n0=`hM_IUjU9BYZ911GX:X:e3<E/SBj_1]b[<3lPQ21^Y<jh00=3cP?je@^8OE
l]LQF?PlOk<RWI@B6M;bN51kB[78iianH^O?ROH7K9Zo9ESR:7j`U;j>54;O^;LI
OL/OCJ4gc]N/B1MJRDbfj@5476FX13ZMG9i37]M@bjn;;iE_;P?g/Ad6lXenPCb<
a<LVWeDD//LVL?b5dFZY]_kQSOSSPKH@cNZe?6`8PS`^4T>3R9URLaURRG/lX8hQ
E166b;39iaSZoZm6AgUKn`WZe1nUU:D2a9>EO7@2h?L47:0lR9RU=iN9c/3?;;G3
@1c@o^V`E;VPbJLNCK9gC^;GdX0gWTZ1SB`_RGU0S@4>d5IB^ijdD`[N22KE?YbC
<RYgD@7Mko/410Ya<6;=E4]eaDbaa9?l94Jd?n@>14WDl18FD?b2GfZ7TCh2jXeW
`2CKPkYohdS4^14[`V596NH13TW;R_7ch2mTRf@9/dNLXS@blUE03BMYOaDbe?dh
1N;>8`OgMCA`]eg;B/e2QY8>AkhQTnDO;bATl5D@?eUd17W51=eOL`c;m9DXJHTe
d>BCCYB5;1d[_llT;>/YFi;:[P8Ij?hO0[5gkQ/?Bb^lDW4iCh/7fJQVMI0Q@mgo
50[ITnPYLOKdZT0F?S8`a>28NDIWe:dmbC2Yf32:V;SS[a;McmWCFlC8E4F36g9T
f7R=2aCLn@Pfmh?^egXTlkg2Uk;<IDc60=gOSgHoj?j^9ZiaDLTWIOlk21WJoGl<
a2cYOX3W76CHiW<_41>n0;[O@>NhC<;``T78@<R^0[4KUWBoTi2QPC6=@_JY@j;M
[i8NgQ^nn[ZFOT`Yg59GjN=mZP3ShLAC5;:oWmb?8c1<fOeHK>QVOnEhj`0Rjflm
n4GnL@T5ab`UI0/7nV6fKSWGB3:=D/;<YXZ7QAO64=Vnifho12fDIY?BB3f_KRF5
k=G38ee6>bkYPX2GjZekGOPa8W]=N1fFkcL][gBbNGRN5[;a_]IjmCX>g5T6LmSG
B4H<8KC738eohGi9GTA<2]WOFG4^/BAPg=DeMEe7GX9`ODlCa`BN_01P>1<Y8C/k
Y[4TPI7Td1i^jOfTR>`9LHB]TNL;9ViBb=hhS5J/FNLBRd^@mAfhPLa^S?LJ7Ye@
:<Q@b0KA^c`kg]MBKkH5Pi@FVgFKN/JNAVA?SGDg`HClX_aRXY1m4L[ha^5Q539;
IB`Y[fh<SAamDa3NW8;DZZfUU[M21miUfcl3/]Ga/7Ya5H>iaY[I6Sh4:e0mLbQ/
jN=[l<DiSHjUo1dPm/jaHEQ0aN[B5/1oeijAbA/g9TM/B2fW8?QOEU9NdoPS@?K:
0FS`]f2CRFlD?`2A<fLRX1L]YlIORUc618eM]`34kSb`WaSnE]l=H]KHdCLde4LV
RUU=;BnOQmkNQP@PNoGPP2e[@F5kn>kf[ZifkXURLRci?dL<;8cJHK@`5TNkLEdS
Bmm;DWQd<a^3@M`OcTcgPC@fBLha[ji0moS?0[6g9_Ie1;bIEWCPbCZji[jj>Ym9
UacjL<R`FYiGkD`LG6k/nh3/?hke12fdTdVI7iRNSLOS;okegl3ad[?an>bdhJGG
YK59>d>3ijfXo0l1<N63EPg?POUcRFe<BGTT;R`Hh@J?lfAlin:0iMo`^i3;kh>5
HMiGjU[FYYFVUn1MEaa6gn2Pf/EHC6ohllk14]l<k^G^Oh2BOFIdkfjCIVaP:I56
`cSSFkeNe?ii?4L<jVGm?E3<>dL7cBUoko`E1REUd;FU@2HI8MXOo^C]736/Ug4X
f:_@D6=6nLm_:ZUT^7ig>L<>C306<cROalBPWmKGm7M@b/n1@fRleF5j8`<P[N2]
1IJPhAS<_2J6mI:<`gQ`Gk]Qmc:2WGQVS^^<;DaDLlCFlnckRODBiefn<Mj;bg<J
/_`_V:4U?I?@EFVPoE=ca8PdX/VACi?5X15Smim0<EkNgfF`GPHB5XP9`ZJNY@J3
XU=ca5;8@;o1XAhOaj[Qf@X3>kHI6aNG1PgFblPV5/;2LG]N^dbXoE6OYG`VU;8l
VRb6oVDDlWLWfXOOBne2J=eM^Vf1U_CXV]JW4fVUihP]2^^@?C43>W>b]7:GcG_H
D8lC8kj?MZb1EWX[JRc=nYX6<mTL<JRTN102XgUB<M74n19Tj/]3W@d66S7>TY9H
og=5;@jPoG5N0/2:h_`H<W^Ca<ZGbF:PbUXfX>Rog@on9OOglYAeF2B5^l8i=C?Z
CXPhVj:DFIS8@neKCRE^lQAEFCMZYG^9RL6IB/@6?IJ4[_<=47=28K=2S6`Y_E;?
FKX<dL0ZJib5g?oCJ1L/cLmYU7E9>e<UBfgYofgeO9MdWZ5=8nPQj]l2<@nmKgTj
KK=WJ9EQ_oKGSJRb:iHH:AmVk/@=SHehN80M7^IV?]7kUY/5UGh>1`:o27UiHJ2=
^o^<30hU9K3Wcg8j>jZcH4aHRbh:I9jTJFCd_^FZ=aRmP@iV:fih6@>[S;O75klF
MQiK6YH6Od5dESJW4i3]Fdh7V3U7kMma7L[o<7@]LGH6ANc4AM9RREV6DYFD]5g/
;/d`]=CFOL_A9`nm1oTn]8Mk^8VTGV`4]i61Rgh`kW3m^?1UJH][gGQfkU/>]_l^
k2Wi?l>M_;eagVdKHDU9gDMZEnX?GOCDCNU47UIJEUiEoDeXDnP[cmENK?31K?X`
i?^oHE/IWb5[]o97J/nFd@MEcE2:I8LR[;cBFn/O`3gW4EY>AWj3^a@l0bollokF
>TjO7=^l/gbTQW133k;bEOYQ08d2BT^S[NNU5GD]Ib5GohWoPgUEF@Sk[i<Kd@6a
:VGZ[;2GNngXjFL3AQ^SkCW8eH^haaBOkIm@5/;nJaS9PGD<5h>/DjK>2W_[Xe:[
</^W[7oTm:?=K2b/D;@afUn0G;gHcMgbPbI9UPmYlckh@GfkU:oB3g/keUAGAEQG
<7c:N[A[ckNcZ33305VPh`lQEioQKlCNE1K2S^_aRNPT>J8Chd=kYIDO8GOecG^7
V667Ynhmo^1?8@/onfbT[dfJUZ7b:BVY4l=><k6`0/4/2gBRaoP<V6FLN^2J7HRD
JD`L>GX?>HhNVMR?JmQRIR1go]KNoL``87KbZh9`ln;9HkQB_3QAFNUCdU8WQYeW
DF664D_fJi3oYd>=_>f;2FEaKKQnVbU9;0T4:O^4L7=ek_kSAm9BY_@YJJVC`YQH
F860[364b9h:LCO9fVol`cYYoD?38n@H7^[_KZ?eEE/g:faP939ekOTCkcmaKc@B
k]`]jC:UCdU;WASf98/:<``Ko_L@I?b]f:M/T2YU4RneMhJTXk>m6LLnY[jHSLf/
/8hm?A?k3dHW9lH6NmYgegW5;jKBYjBU[Qfdon[Z21<;:a3mYCfP2XBW^?dUCd1I
GQ^^OmGOd=18SXH6OgX[A;C;J^YHH@fkVS^kn`L7nk/kPP5OdVKc:7a:VMC]noCZ
bQ@;2S^<8<>Jm__lb3cffk9KmEGNe45_Q@S<H6o4E91G6EIEkH<]>]/k>eZK0[GN
BZdM0A60D^[HD=RQYY3=fb1FlR@^b]a8^^0L?ZK?gm3HD>ocES;L9HGD/J6`@hT^
nacTo`ohMIW7nc=iPJeNgAGf:IX[j4`[PV@N2P85akbVY[ZZPP6<C/kb>Ghamf3C
ol_lGdb?ImTZ9<Gc5lbGPd2[Z<2F7aU<lbUVNY;HID]@PVocffDNSmONU^c]UTcI
I8D3=6bDE@>S;7kIliImC6m39nkWlSoi[Gmh_ie=IWL52lgHb09[[Xb9N45Ko7B`
;ChVM1<:ko7kV?SnIN6^XW:I_ka<5lRnLm[Rme0BImg7Q9J<@Fck7nE^bB2U//l5
d1[8HPLhf^:W9LjbSeUJEMlfl;l0f@?@`J@UgcZimbK<RiG/bBe;RT`WMgRK]_QY
RI?^<iiT1d6;E5e[ogNQ4;o9ghe9TPa/bTY^mX8i^X2Mm`bQ]<E?Biahgkb?BEK=
j_]C:?1iF<o8`7PlSbN@/46OjHkmc<238iRfn6V9/nYShP3fH0nfI7n[cL1@:C77
5lb:U_CLGD5oQ347TdaA:8^OUSR?AAoCPj=H^Qn6<[cM4C0lXgUnfaXd2bI/9Ukb
L5[Ri24V[XS7M>P>57fH^l4/oIZ1jjJIgAE^WDXWU>dcB^8/_`[=olkQej7T2lJ/
3?7=P@^V1Ng:P>G<kd`2Y8]YgfE0m^n3<4?JN2IJ;PUV?P>9R?5GiL/C>5Bf7c_0
ol[X9c=IPP7/KS5fG9]>?Ub8on<W/oNGXLC_6I`X@ADfL]U@mKbB@bE6iM:fDoQT
k]XknTo0k24CnSnI3OhIVA];fC;gTgW9n_nTnFOhjh3/XQWmWliOH241RK2?cGQG
nX62?B/Y[O:g3C`5AOdOa^KSJ9CH>ggf/YkI/GDe?U_`lRFE6AHKJnhS3F0A`k<a
=K1iP5_lJR:Ak5?OC2@B5hZ75RTaf_mk8fn0V<EPiGD3SAUJ_9aaCeAVo`6@oCV^
GF=SXGFJBfel``hUQLI/f`2fomoN0hdI]XTIJI??FBM6K^7QI8WNlGN0fLMhAaQc
I12jbb158EMSOSUbI6<D]<bjA_lHb[M^MV4AMFjB@cICGOkZ:0El1iAIX6<@Ea^f
[fHR/EY8DJP]BVKHV=dB?[051KB]IZJ6K4[3WPYHXSBc3Z/0k]hknS8PFkNnLZGh
1Y1LOa]:VBe[kVWVNTM_H/g/77X82WQk_dgOC5`@K@lRP`Do>FM6kBP2XbnGJRIJ
/nM`JdNScf_4a`W[?HP<alKKJN]Y_6]7KXTelb:Dl:Nhc[l=N@339MR7b?Y`PALK
4/bg9<A_iW7/0OSGg?=HVHE0Fbn<b<86^dNIZNIA8=K<i[ka_h0RoRGg54=VoX/N
VHMXji6?XEP<6edYBA=MlB<CoLa3K`6bcm_R=3T06OW2AG3OkGm^]n<3D?c8X=>l
^Z5cj9O`0o0kMW`0W82/39bV_P>_0;9o/;Y10RXg1b0S7h2^o@nPV2gHh04h0IWd
0GPET?g@Q_I/Ab333d3gj:>0C9Pa/e:Zg=I`0S:LnaSXf3N1H_JGe^d<Ib23c[UP
cmPWDLc^0c_3VW?^26BBWG4Hfc>^RY=^iGG=d9E3T157L`aGP12V[HZI<i3Q6=36
d?3Q6gJ8VAJbo=n?a515`/QPImBgm8gK8VIJb6H4HLi`Y_;l0K;Qe73D3S7C@YKo
ni4Hoge@c5[31ciUPcKC@[JF9j_26PO3N88B/nmJj`C@@PJo1>?M1AXTR]WhAe7<
oYDU5d036J`oVNOkTISjeD@a>h`^`4nJ[O@eJB0C]Om:?^lEHHHI4K>nlCU/d7SJ
RYQY8<_koDS<08=W/1<P=7ChZh3/MWnenDiK3FC[X?eQkH>lgL75935RVcGgSTgS
d:To/[0C]1ZI7e8/AV8XI]F=WH>7cT<1QG]QCbJCg[TJ6NWE=;Wh/5T1b<ecf:DI
k1jMA>olKlgg0ZRAPOI?kDLB1;ff=YZK0^GP;M1a4VPO>0R;kH>QHMXkEb>315?k
TH1JPb<o]R6a0BV>36_J^cmZcM1@8d?]SoX<Q@^f8H6]3hY9c61XF?S0PRE3@hD<
JJGg8o7PN_An6gkPo4P2MVB5/F73eP`=5C;@oV3kPfc1_QYT8O[eL7hDeiILR8e0
Hg=F30dE<]3n<i0kd6QA4IV`ESBj3=[=`9h5@f?R2b0B`TUcQXH:VO;73:l;RlYk
1G`=fd7G=OM4YW5DbheVgUD]I@G>R0cTKDgfA85OP3gKd;7_h6TD/lnILSFIb4:;
OTnX^:@<ZVIU;AXJg`1T]hn1ZfWH1f0R`hl07?Vj9jdiNHNeZOe]o@O85n1kIW`0
9S9?69Z05X^;68QIQ@l=3K9>OLb43l16I^igc?>WR:7A6cWbme21KXN==cHj4IWd
1GP@OH1_eaUNf/J1b:@_`4RD]0;mQV7Sc8W8X>lLET7_6cob8a2cVhJ[YS>APJ^9
SHf?H=FlK=@hLb@bJ=?6a/KmTiL0VC1Wd3Qc9S:/VX6fl?Qm>>3P9d5SG`2W8T?S
;3@dPC?eQH_RMPfl]Y6_7QIO`^O2/?RBSoNY`Xl7aQVhij>CGl>b_lm0eHBMKEhi
gSZ0SoFg7_`RFK^ol77`U01JPJ0OX?o0OCR7fT3EQ>DN:QhFGQQ3I?^N^od@m5<I
MU9ilYN?LM1_fPendfmQhBmandf0fU_g^_1SO>XehGGH8/:hGin?>;SbU?BKB=El
P;MZ`[OFehP[8Y3S<FVS7jhG5WhT[9X=7@<7Ik1Zg^cTo6ZR3VcZTYJH^[jWbD:_
N`4Ra9JcgEdSQlUGlc;WE4eA=SlY2]TC?M8nE0EHNW=ICUK=[b20GnN[V^BI_P=X
c`TgaW^KSG_ei_:J9dn9EG?O`AW/2;SIaeDeBJ=^caQ^ER4l=MKMa2VLNE9RjmTP
iNlJ?[b4_^JOlOVJ^;i_J>CXVh;`i]A`b9kIj]I;T[/DTUGc4P[=akVZ9SkB6Skd
36aEMbSLJZHQ?7O5blJKDUm=e4do3g=ECM;Q?S9ihlKT22c7DY@;IC1AReo=hL>?
TAKJfTZ>3@k53d3Tc9U8Gh_cQ0aXBUEclRF/VS6^5UY/K>_X6a[ZjfQdX92A4@OE
3Nd31hiR2ng]4G6;?:IPHV=KkNkf[ZkfgEaBbDj/44<UGg>2]=1nS`/2^YV=`B3^
@ER<BoiToQFaJV8cd>mQeOag?5DCGG=OGIg?Y4]Nn;?Zl:^9cD1C6ePeCo1`P4LZ
ZjY`Jkc<_hPjQSR_@WfoP>j8EG=XhP>o06I_=34]SH7YfGPl_YKhJcQNO3HNWidf
_QU2<LbZBeK=Ik5ZjSJMMIf:9kCF/Mm>W9__<R8QaC2[CZZJhe?O@VIJ7Dj1YJ_H
A:Ao_9]HiUiG758a@SPohf;Eg1DJ?7@oSPME=Iga[_NOF0S`5:m8I]E1eLAncBQY
eIKkijL^JME67GVk<^o=B4gDoPDoZ`k=1S;T0>N4dOki=7i6SAaK2iVH5L^/>ZRJ
<>APgb7BM?Kc4AQ3RoI3i:XAFU;LSETf=9aGDAAca=0;J]Xk8_[Wgb5>@</U4l3`
4NJV@SR_XRR8`GJW/2IaJmoH4N:Ooe]`0Yh`X<>DK=OdEIYZE]ej`GhoXFZB3ZNS
a0VHl^?ZkNJ?JkXV1fSoe:`jDX?Ai2S@jGEBdmW4Aj3Y;77R=C?KO568]f2RRNI1
cjY;8@?m1TOQCDTQCFLmXm7?gWWVegi>UMkLjNdUCF8Ne?jXce9cjE3:;4f_XoKj
eGiUm^jR4m3@5Xi<O>0ciRPYW]:LHH:dd[?Z5XEeV5I7RVAjNQfmefofh>RTC9b0
S_38Kb[:K_KbW<IkI;?ZX9;RHFej7KgG[lH;/g`;ZRJd]iihCbb9mKocj_cB/nYP
9TX89fmJVei7koF[OUnfkd3E[:[Mna?[[:@D]]Vk?XK84RiBaC@m_HkNjcOKP3CB
1fKnEfdS9PRK^[H6_Ub6c?Cd>]UN_aYUb_J]T];WKB@V25MH6HHfSB2YV9JVemVj
ebl[^gYQ[KM]AHKcP?D?J6c4PlbaQ_m=CQJcLjmOoKcZQe`PQK3_chKnZl3XQkV^
dDE@ohDl_Jk5?UQBBQWJ=EQ42b?/[>g8V=X/4aCLk<mD;eJVQ6d<_fhk<X7idFAV
_JBTkF9gJIh?nHkHCdaHH69Q1<9hnK;7QBog`6io<TUSnICeSian]9VAY_e1beU0
MXWD[]@O>]>YVm:9?:bd[;bZnY^2l79O>Ke78/^W[4NkmW`kWDjfcjmT0MWe<_ZP
90JUB7HX`/X[_KGnPE^@9HBFTSBeCcUen_B92X9633^MKDadnXT/85<TVAZE09j6
8TS@3`=XBJ0ZWg8996_eBL9<33]?5bWKimNDQK3o>[U19?Zcb]AIHBogB/<5UCkU
519KGOd@/Y72/Xf9CWmCF@Sk[f645MHaV3gV[E>VcPYkjj?B/Wi:Wi886HPIUT<<
8jMd/K9iWPDK@hU5fU@CV/em^oS3gXheeEF9/o:D?^F::6F[b:FMW8mT4i4bkHBb
43IL_cLn4IdTAgARO6R_=1n539gI>l@<>caeko47O`YIn=UW8ge]ZNUB2Yob2A6I
^=[X_Tn_[T`YBiGEjj/f858VlHlCAhkN@hjSAbKfmkJ:FcB@?/3NoL``87HB^^m_
GSaik<10Aj?>A=/i4MVSF@FSWcQIXDEIIX_Ggf9:4T/2@LXn8MaLWK_on15JbQCI
[b0jogbShWJ^;Z5EfOISYGmXN8@L`d?mgFfd;V_[IXD=S4BV[Seoh_dWkXe6`Yfk
TkY<aJ8NU?iBKTen>PmX>=Yl76o_34U7Ig/cSTU>OC4KVeUQ7G]j9_HOS4i>S0gf
]>n^liYN29L^X?gWDZ>OSMANZo<g=3BBXj71GeM3fehec;26GLfMgOf3PogM7L60
;oVLF6Hm?c?g?ZIWfTIHHU8O[jcbYXjZbP[J`ZmPQEEEnnYgPAQf]3H5J[fE<^ML
cloL0AoChmV`VMUFSLb=Y0_>hF?jo0f=3ODn;`knYU/cI7hV9G4kh6=j?:L/S/E@
4UmV]eK8@fU5Pd31<JnYZJi2bJB1NCbdWdU;g0khV91WNdfc3OeADc@OcG<2[J82
FgkT`5:n9?6oJHTSm/HZL@@dTlc>cBkfd6^U5;6_]jL]IA:PHJ>/4USBUe`U[Cbd
a>f0ShT5S=[F;GMGd1Wm`ldAjjeFI=[?U2B;B=`>n9PTNo=/bN4>_I_5eFDY?e>D
;57R?;Wg<LEOm89=Wh241DFV9E_JmfR9dhjARk]GKF1fEkQ^_Vo9D24YRC?dW;fA
kNPc_l8eelCNO>mTJ_?Kg2Y;9f9l9k>o8nn>K>ZPh;]mjmB>i7YWGaY8l<7AS7Em
H6Lc_e=_?kFYRB?ccNfh`m@Hm@/]6oL4k/:F@SWjDU8IcJ?C@=b`:g35XGDboJ^e
[1VA]>g;dnU77Gafj]:kVODGa[S:=ngG4BRmliLcfVTKo9?;7L4<2QUMF]=[/Mfl
4YmfkSLbP`1<;lN_9Q;GY7ZjVDPT;/AW7Of1c02/L8;o?g?JfFd:IFiTLgAbIF5]
2VE^I6mRJPXa=20`86mRJPXa<CPi>@YUKVA_HVX:<C0P<21_HVX:?3`P;eAiL6DP
;dEhM4MCM65dIB0_@D5@C3Y1@B1VHFacIB0n?PYUKVA_HVX:<C4P<21_HVX:?3`P
;eAiL6DP;dEhM4MCM65dIB0_Hf4P<20n?PYUKVA_HVX:<CDP<21_HVX:?3`P;daU
KVMdJ20a=R0`858P;dhP<b0_@FadIG9^HGAU82m4IGIYHfEBAd8P;dIYK7AULR0_
AVaQM6E4IF=_I6DP?Sh:LgAbIF5]2WP1QEGOKm]D53j9Ke:T5SlPF4N7R/F_EE=K
^A/J[LH6BI>UkDXFYNWH:RCT>SN9ZA/7fnVfZTmkPCL6o050f@<?B3`Q3@IRNmWf
`;A9DhLZZTU8NnS43b4Vk@EEhK]fHRMCa5cen//igcWW>nMNfd@mGfVeVQUER9J[
[Yg?99FCYaJDWTf:d[?DB`?DZnU>;I7;cA8^`AGgc^_Q7HX8bnfAk_i>mR>oNX_L
dHTRCl1^5Aem6OP<DLcDJkI;5;l7noQY]`KLlac`dcH40Z/2UgfL4WSAabLmCR4o
2Hk@:^/E[@Rl1Sblf6H_]f5O0aS8Tn5EKQ^j8VJA/jfBHG;?hBn?LKLao`l^VgGd
k5f3F?^LYKUS^0n9gR_fE;j9?mNem1c`Bk1O[kU9HGl5n8ojdW`2N1mAm:VBOGCN
idMOGjdDgPKN1G_AL:L;CO]ZMC5k71RadODUjiS88cSGMFLB/j@GP>mFn;CHHnRA
Z<QCJN1Qh<5:OJZIGiYaE^J4gL^cFYW<0R>?I;nWcNB01h0o]:flZ0G=dSXg<j8F
lT]GJfj^ZD7J[YYID@_m<YTkGXo8:FfkUL:D7l/>^WJQ6L/FB/KAjBIo[FIjIa7J
f0FkWQOJT9oMd^ad1QQif3nl>RoV1QcKGMABH[JS`4OXA4@SCQH]H]FYBS^TD9hb
U<BmASHl9C;8Q8G3bf4a8ToB4VcMNCV?hlN4S;8G_BfRDJDkajm`_lVaF3mCf@7l
7f:ck30KIa>T/3OHVn`8Bl4j`@h52W9]>QDZdgdXmO>lCgED5SY>D?;l@7dXR57>
fNlJn/f?oXJJ/4/[m2=?d34dFndC80LCJ7DgdSjWJf/ok0hlbPJkn<k]_V][M?aa
lhgMRfg7=[1^a[K2n=R_/BglKE82>f1jRYJQb_1f`PUh8admG07C9@g[Kn1Id=YB
f[6SYN[iPM0S9/4ob3k<d[WQd:[nX_jYKZQOZ1ODgc]ZQ1TkYRAm:Wd[oBQm9gd_
oDb:M5Vj8_dTGIFnTBh5>K___IlUf7^_Gf4CgHYMJ=E[WcDWDdk:Nn@GiICl_?bb
?1^`5;UO7Y>Wi;g`k0Wfc@cm7KdHM0ZcJTfeNbga11Pd3bD6W@KGaUC5Q:]d5UWK
Wi>VDSK8a]Sd8jMfG9cUUXYh>Yj:9dR9kh]?a<OR<`:gW[chG_PV/:H3mOjC4c0j
>^1];4`Ub3?RWCYaETGd2WBKd<eMOPKO3Z99ZgKF=/XEEmV_ZZlY2Gc:^39MeDN7
5Ldd5LoU:3Ig^;g2Rj<T_X<RS^Q1g_^nAGKM36g^FdB7ol8kjeIXFjPCONd@mKlJ
fXK`CWcV<j:;1oFj_N;WXdST1Y5C>[3OnagYBn;MM;OAN83gELlWA3/O=a[o[SLJ
>elRoaKAIO<oF@1aN0YUKVAcM79UHFd:IFiTKf9Z2S4f830PKf9Z2S4`=3L:IFiT
Kf9Z2SLP<21_HVX:Fb0_BD=3@V5cIF@P<CDP<21B85d:IFiTKf9Z2S4g830PKf9Z
2S`l82m<IFiWM6PP<CPP<21B82m>83<P;d5/M6EbKV5dIB0_A6EfJF=UDTM282m6
JFadIG8P;dI/HGAUA6ESKfAU83hn2W=dLVEQK@Yh0IfFMeACfAJ7ckdg_M0B8R0U
m1Yj2B3B>dPE1569BH1@0XJ49WI41DHD4BUFI5C00DN78V=550^3PV;G2O8@D<K1
DDA5iMf<J`W_[CGcgY[maeWOfNNgemUWkggG^P1@o884`WAH0H0dXEPDk^_1G18C
blCg0QP@0@iH0L3QIVH4AoQ40]Cl_CfIVJQ8a[?fkRj0I;_K;;m@9W?FognA8SM3
90H02TGE=San9QOU0YAC/lDI<_l4b_BE:C:6<C8FX@VR[2;Sa:m/mZOV:k_9V9LV
i:4JFLhI_3BNS;]@gYXUhJ><1:5LV2GPIj=l1fFmE4VJ0>Gg:=?Cn9a<030DVEo<
ibJQK8TbAA@IkXWb0P08U<@i_78>RoTiJ9h0N:IWi8X4RDURYQ7GV6WUj<QVn_6c
DoUR<B^D`dgQR7Q<coBd38h`5h2_KiI50BEIKIUXTNf]7>g]FMKVJ?VofMlNOU?m
?LQjneGa9^c?WT6<WUWOK>b/;kdF0?HTFY/M/kjEE@2dK@I0iN6/CnlP0?850;CN
W?<NQVaNT/CR32L;Rnc/K7<1Wf/^:nPgnin2KlZoQSWgVL_^neHkYQLoPB=95C=U
ANFVYjI;A<c<30jGcfCmma3ohl0iJLg9`bbLWl0GlHGXEE7XU0V4RFRkQCb1F90^
I0Z4OmGQOaPf9`LIOYe[56QeG`1mQCU@^4T7b6lm04<S0bA^?gX2ON]K434:b;jl
J:fA[g>?<W[nioXO2eb:K^5<@B9Ci_H<SfAb9J8/6J?OQ6c10Q:@1gBP2SB1;S02
;60=780cL0?N8024P4P@0iH3;TP2JD04/T4nf00:@C7H0GJ3JW00e85jd0A>PSI`
1U`4El0=L0/<P4M02XK1Bc01gX5Y28;`41FR@JZ@5Z@?VD;F41]J27U3@E0h50?5
@hV@4990nM0VZ1PZPjZQ@e0mm2=d6[X8GH?jX0O@83@6o@5mQ16H0]=Q3MP0]X3I
/3/L24O2bn14N1FL1aO0fn5:^1Hn3[O25n4Kl00/QEo2T`Q0b0P3dDIH21_aA4:@
F2@14B5[TB:T0ZU5VY0>Y1^iSDRALN@31XNQHIPH5/HIhhMIS>5REV7FHTX`eIQS
V5I<5nHfIQ0cPOV2YF;E/JIH9j`oMPTf4I^=;LAFH8mPFk2G/@?HHN`k70k7`1WR
771n^1QL<Vhe[PBg3mN<^h3[``gQ9_5h_2[N5>n23l5cl69l8Kh:Oaao7]n?7lJo
9i09FPA[PPlQUR0TK2AD41X8i`SmQ172=561Z4md8XH@NLALHRVaS]Q1_4TL9TjC
54V691MB92VI]85DBFXRGBHm9[dQTlTjI4Mb65U0GTn^99lPGbD?TSm@U2PV54m:
74E2fDhiB[U0ND1i@jEB3JQ^e5RZV;ZMFTnmA7e:OBm7Tc>GliOSbJfCZi5[UN^G
NbE?U=NGMiMO;YlWGb5oB_jVo;P2DL50`E>1Xk1FXDKQ]<8mQDU5VZ:EHXQRVV:9
HX?R=LEA9KbBPI:g4TnY@>V`dRFU8AY2djEid[RdCK@jfVGJ<1e7=jCkdi?YaO@O
j;gd2FDUIE_U:>DLiA[U/lYB1/8`H?PcDQVUS9><^hb?lcCV^LoScm/f[fUNok`Y
UOTZKRYlUB:EIYD1UHnZC5E_eACEWJY]ZToD<6XVJV5ZfF[keBj[SLnWcgNNcieO
=?oTo8OZ/;Z9N[SjJ_G3jSgZTaZJ6[hJ6AYE6YLdaSDIVVjJbI[UV^LdakAXFP^e
15[UF^NeGS2EVNk<E6HU/h/iXJf^kJL]dCjTgJ/m[F>X/eQWXdjccQ=MTRiK=d6g
G;MCMd9?BbmH;en_DNnQ?U6O[InT_dNoFgo:`=0PfV2;@I_1Z:6:XKmQWV6ShF<S
ZY6[dBZSFZ<kaSQS]W6:lCkSFbJ`RIe9TTV=bDeCf=CNE62jckC?36_VJ2HdZcFk
aj:`g5UI[4KFX3W3?<QlXgVKnB/;?H]HRidFgAIO;>d/Dbg[;1mI:ET5F6fdj[3j
`m[4VV]MHgg7QV[SHk?>Y]gV]JfY;Mmf_nem>iYM/=dF^djkcoH>mR;k9_/a1cf7
N8Nm3_OHM7HX^hAmeA7[j>6hc_6<h`LWNbNaddVWgieIcRW>3LjS2``Gl1OD;AQb
dG7Q^1abTBiT;XaON72Qe5GKUN=Jjo[<CMN=igK4KLCMf3gIoKSk:`m;3i57RlND
Yi?W6/l;GXRG[eNAEjngT_MRkf[_Ychj?XTnSChC_WJnZgd_n67m0_efn]gceo3W
n]OkC`@h1:`9j0ZT14H4EPLn2c894PEe1<?10L6kPQl_dUlTG=@F0T;l@gJ5?0Te
35dEnW<H;R`d[2K/NKQEN7ihM`@]HTE4@lBkB8o8d/Q7RhdFBaIgA/U7aDGEAde5
NdFGAD^GF2aI/nA6S5Z<8:Hm5QlK5G/TMW:Ymm;MBhOSk>8:hnh^<ebF/ncJL[GU
ZL_?[Y1O`EUa:QhK7agO4?n94l:YiDb^m5niMnD4ei>kQo^BilH[ihgaGOQUo944
UhBbQ=54UlAMRF=9[TTEBN<2Cd6eh7FbGo:1i:VDT9BS:C>YdJW=JHBdn;CC@REQ
R[0[GC<m9kd_`cBS<4>jbVWEkUDCXT3ATD`XLeUV^iR>oTceB8`TVbF3F@^cJ[;N
IdMUWlYAc17Vm>BJi6k;7LWcbO]n=FHeMgEW_WKnQ_c1=Ni[3Zf5eZiLfkU>Meg1
^^7e_^^?KB1]B=W`bdK;SFDKgfj:g]AAX56`_V1X/noVaT:i@U7Q_Bg>F`i/aF`E
K>gMI[>]J]^G8UkAmF;;hX[RCbGLT^_OFGeGnMg<mXC]_JGfYO]gh7H8MmcMjK[c
F9URFEkId:kPGJgUc?:Rl[NkEnbnEV5KLF0?JHmTSk@bZ;:mBZmZAmFWjZCZPAZ?
V^JmjW^gkIgJam_G_mm]Om<1S@?51chN51blOlSgD6^]@Fg5HMcQ[<??jj;Z^[mW
OemoA>e8lI7?AhE7YLO2SgGE>mCG=jPgU3K2SI;6/N=aafomh?E3Na>[jE0cXkWh
13PQ>O7RaoPOkih<?=UiRWfZjBOmWoJfd5Z:FZ7Fg=J9]Z@fJG]<NmoYP=>M7LhM
;CnKogcdS?JIV[?:Id_?TLhEW9/iWgMnlT;6QO6;RAN7>UMd?[Zdi=:M[[2^g/^1
UjmNlKUbZM^mnoaEUj]W[SUM>gfMOKg]Q_f=eQjkWYIOk7iYjKG_KKgYL;?mU^>]
S[h5ONOjGO/_g_JjONF>oidK0h/6n^h^_W_oG]`mjGgNoM47Z@mN?laj>?eXoF?/
hj8W2TlZWZXo[OgEn=MVZKgdk:3GH<ncR6N?Q[Q3;onEnJm?``G?ZLl[A[A6jTN]
Aln<nHcMN[7daO3;S9OChhFo:OjfmiGAZimnMo^mIf;9a?1[dN^I?d[NZ;hin]Kf
KNMTj>CCMfW_YZN:gZ^n?oJ1oJ7kHoC7TNW/CoQ?UIn=?gMl2OcbN2I]I^KOmhCc
n`YUKVAcM79UHFd:IFiTKf9Z2S4h830PKf9Z2S8f<C8:IFiTKf9Z2S4b830PKf9Z
2U/P;dU3@d9QLfET834g830PDR1M2VE^I6mRJPXc830PKf9Z2S`l82mDNG1U82m@
HFMULb0_CFETJF52KgPPFc0P<20i>20a=3QM82m3KgE^M20a82m;JFAc85/P<R0`
858PGB0n?PYUKVA_HVX:<CTP<21_HVX:?3`P;eAiL6DP;d=QM65/KfLP;e1QIfEc
83<P<21B82mFIG9cJFm^82la;S@P?Sh:IFiTKf9Z2S8`830PKf9Z2RQ=HF<PCe<P
F20a<2hh;SDPDGEQLWAj8514AT=_KWAUN7@Y2VE^I6mRJPXb<B0`86mRJPXXA3Xb
<34e<3@a=S4c<cP`=eX`<2L`<2LY2VE^I6mRJPXa830PKf9Z2S`l82m@LVmTMF=U
LR0b<20`858P;d=bIF5dJFm^A65dIB0b<B0`858P;de_I4AQM6DP<S4P<21B83hn
2VE^I6mRJPYhLVEV2S0P<S8:<30`<30`<30`<20f=CDc=B1V80X`<30`<3<f=cTg
830`<30`86hP2S0`<30`<30b>3TP<30`<30PKR0:<30`<30c=SDe=b0`<30`<21^
80X`<30`<30`<38b830`<30`86hP2S0`<30`<30b=c0P<30`<30PKR0:<30`<30`
<3<i<R0`<30`<21^80X`<30`<3<c=c@h830`<30`86hP2S0`<30`<30e=C4P<30`
<30PKR0:<30`<30b<3<d=20`<30`<21^80X`<30`<3<b=3Lh830`<30`86hP2S0`
<30`<c8e<c8P<30`<30PKR0:<30`<30c=SDb<20`<30`<21^80X`<30`<38`<cHe
830`<30`86hP2S0`<30`<c8d=CHP<30`<30PKR0:<30`<30c<SDg=b0`<30`<21^
80X`<30`<3<c=c8g830`<30`86hP2S0`<30`<c<g>3@P<30`<30PKR0:<30`<30c
=S@i>B0`<30`<21^80X`<30`<3<f=S<i830`<30`86hP2S0`<30`<cHg<3<P<30`
<30PKR0:<30`<30c=SLe=B0`<30`<21^80YdLV5YK6Eb2S`l82mCJGYU838b82mB
Kfmd834i830PDR0_BFiVKb0a830PDR0_BD@PFb0l=SLi<6@cICL`HFARHcUV=3Pi
<C0a=c@`=f8c<FDi<34n2S`f=cT`I3=U=c1QI69S>FHd>3Ta<34g=30gHS<aICT`
<ChPGB0n?PYcM65bM7QbIFH:<cHh=c8:9BE5CdH:\>"], "Graphics",
 GeneratedCell->False,
 CellAutoOverwrite->False,
 ImageSize->{171.73828125, 259.35985331632645`},
 ImageMargins->0]], "Text",
 CellChangeTimes->{{3.638180302205254*^9, 3.638180310422905*^9}}],

Cell[CellGroupData[{

Cell["Model Details", "Section",
 CellChangeTimes->{{3.638084565231914*^9, 3.63808457099918*^9}}],

Cell[CellGroupData[{

Cell["Defining Model Equations", "Subsection",
 CellChangeTimes->{{3.549286248667729*^9, 3.5492862488467393`*^9}, 
   3.552031703193182*^9, 3.63808357149594*^9}],

Cell[BoxData[
 RowBox[{"\[IndentingNewLine]", 
  RowBox[{"(*", 
   RowBox[{"model", " ", "equations"}], "*)"}], "\[IndentingNewLine]", 
  RowBox[{
   RowBox[{
    RowBox[{"e1", ":=", " ", 
     RowBox[{
      RowBox[{
       RowBox[{"S1", "'"}], "[", "t", "]"}], "\[Equal]", " ", 
      RowBox[{
       RowBox[{"k1", "*", " ", 
        FractionBox[
         SuperscriptBox["K1", "n1"], 
         RowBox[{
          SuperscriptBox["K1", "n1"], "+", 
          SuperscriptBox[
           RowBox[{"S3", "[", "t", "]"}], "n1"]}]]}], " ", "-", " ", 
       RowBox[{"kd1", "*", " ", 
        RowBox[{"S1", "[", "t", "]"}]}]}]}]}], ";"}], "\[IndentingNewLine]", 
   RowBox[{
    RowBox[{"e2", " ", ":=", " ", 
     RowBox[{
      RowBox[{
       RowBox[{"S2", "'"}], "[", "t", "]"}], " ", "\[Equal]", " ", 
      RowBox[{
       RowBox[{"k2", "*", " ", 
        RowBox[{"S1", "[", "t", "]"}]}], "-", " ", 
       RowBox[{"kd2", "*", " ", 
        RowBox[{"S2", "[", "t", "]"}]}]}]}]}], " ", ";"}], 
   "\[IndentingNewLine]", 
   RowBox[{
    RowBox[{"e3", " ", ":=", " ", 
     RowBox[{
      RowBox[{
       RowBox[{"S3", "'"}], "[", "t", "]"}], " ", "\[Equal]", "  ", 
      RowBox[{
       RowBox[{"k3", "*", 
        RowBox[{"S2", "[", "t", "]"}]}], " ", "-", " ", 
       RowBox[{"kd3", "*", " ", 
        RowBox[{"S3", "[", "t", "]"}]}]}]}]}], ";"}], "\[IndentingNewLine]", 
   RowBox[{
    RowBox[{"ODE", "=", 
     RowBox[{"{", 
      RowBox[{"e1", ",", "e2", ",", "e3"}], "}"}]}], ";"}], 
   "\[IndentingNewLine]", "\[IndentingNewLine]", 
   RowBox[{"(*", 
    RowBox[{"initial", " ", "conditions"}], "*)"}], "\n", 
   RowBox[{
    RowBox[{"IC", "=", 
     RowBox[{"{", 
      RowBox[{
       RowBox[{
        RowBox[{"S1", "[", "0", "]"}], "==", "0"}], ",", 
       RowBox[{
        RowBox[{"S2", "[", "0", "]"}], "==", "0"}], ",", 
       RowBox[{
        RowBox[{"S3", "[", "0", "]"}], "==", "0"}]}], "}"}]}], ";"}], 
   "\[IndentingNewLine]", "\[IndentingNewLine]", 
   RowBox[{"(*", 
    RowBox[{"variable", " ", "list"}], "*)"}], "\[IndentingNewLine]", 
   RowBox[{
    RowBox[{"varlist", "=", 
     RowBox[{"{", 
      RowBox[{"S1", ",", "S2", ",", "S3"}], "}"}]}], ";"}]}]}]], "Input",
 CellChangeTimes->{{3.549220192658299*^9, 3.549220214123549*^9}, 
   3.5492212595148773`*^9, {3.549221632298918*^9, 3.54922164715454*^9}, 
   3.549221779672316*^9, {3.549882079126563*^9, 3.549882080601515*^9}, {
   3.5534085089741173`*^9, 3.553408570806654*^9}, 3.6380835906662188`*^9, {
   3.638085190578158*^9, 3.638085191777727*^9}}]
}, Closed]],

Cell[CellGroupData[{

Cell["\<\
Temporal Simulation shows Oscillations\
\>", "Subsection",
 CellChangeTimes->{{3.542718140580255*^9, 3.542718154437841*^9}, {
   3.542718446631872*^9, 3.5427184549020567`*^9}, 3.638083578448329*^9}],

Cell[CellGroupData[{

Cell[BoxData[
 RowBox[{
  RowBox[{"(*", 
   RowBox[{
   "model", " ", "parameters", " ", "for", " ", "temporal", " ", "plotting"}],
    "*)"}], "\[IndentingNewLine]", 
  RowBox[{
   RowBox[{
    RowBox[{"paraset", "=", 
     RowBox[{"{", 
      RowBox[{
       RowBox[{"k1", "\[Rule]", "0.1"}], ",", 
       RowBox[{"k2", "\[Rule]", "0.1"}], ",", 
       RowBox[{"k3", " ", "\[Rule]", "0.01"}], ",", 
       RowBox[{"kd1", " ", "\[Rule]", "0.01"}], ",", 
       RowBox[{"kd2", " ", "\[Rule]", "0.01"}], ",", 
       RowBox[{"kd3", "\[Rule]", "0.01"}], ",", 
       RowBox[{"n1", "\[Rule]", "15"}], ",", 
       RowBox[{"K1", "\[Rule]", "1"}]}], "}"}]}], ";"}], 
   "\[IndentingNewLine]", "\[IndentingNewLine]", 
   RowBox[{
    RowBox[{"Needs", "[", "\"\<PlotLegends`\>\"", "]"}], ";"}], 
   "\[IndentingNewLine]", 
   RowBox[{
    RowBox[{"tmax", "=", 
     RowBox[{"1", "*", "3600"}]}], ";"}], "\[IndentingNewLine]", 
   RowBox[{
    RowBox[{"XTicks", "=", 
     RowBox[{"Table", "[", 
      RowBox[{
       RowBox[{"{", 
        RowBox[{
         RowBox[{"i", "*", "60"}], ",", "i"}], "}"}], ",", 
       RowBox[{"{", 
        RowBox[{"i", ",", "0", ",", 
         RowBox[{"tmax", "/", "60"}], ",", "20"}], "}"}]}], "]"}]}], ";", " ", 
    RowBox[{"(*", 
     RowBox[{"for", " ", "labeling", " ", "the", " ", "Frame", " ", "ticks"}],
      "*)"}], "\[IndentingNewLine]", "\[IndentingNewLine]", 
    RowBox[{
     RowBox[{"ShowLegend", "[", "\[IndentingNewLine]", 
      RowBox[{
       RowBox[{"Plot", "[", 
        RowBox[{
         RowBox[{"Evaluate", "[", 
          RowBox[{
           RowBox[{"{", 
            RowBox[{
             RowBox[{"S1", "[", "t", "]"}], ",", 
             RowBox[{"S2", "[", "t", "]"}], ",", 
             RowBox[{"S3", "[", "t", "]"}]}], "}"}], "/.", 
           RowBox[{"NDSolve", "[", 
            RowBox[{
             RowBox[{
              RowBox[{"Join", "[", 
               RowBox[{"ODE", ",", "IC"}], "]"}], "/.", "paraset"}], ",", 
             "varlist", ",", 
             RowBox[{"{", 
              RowBox[{"t", ",", "0", ",", "tmax"}], "}"}], ",", 
             RowBox[{"MaxSteps", " ", "\[Rule]", " ", "Infinity"}]}], "]"}]}],
           "]"}], ",", 
         RowBox[{"{", 
          RowBox[{"t", ",", "0", ",", "tmax"}], "}"}], ",", 
         RowBox[{"PlotRange", " ", "\[Rule]", " ", "Full"}], ",", 
         RowBox[{"AxesOrigin", "\[Rule]", 
          RowBox[{"{", 
           RowBox[{"0", ",", "0"}], "}"}]}], ",", "\[IndentingNewLine]", 
         "\[IndentingNewLine]", 
         RowBox[{"PlotStyle", "\[Rule]", 
          RowBox[{"{", 
           RowBox[{
            RowBox[{"{", 
             RowBox[{"Red", ",", "Thick"}], "}"}], ",", 
            RowBox[{"{", 
             RowBox[{"Blue", ",", "Thick"}], "}"}], ",", 
            RowBox[{"{", 
             RowBox[{"Black", ",", "Thick"}], "}"}]}], "}"}]}], ",", 
         RowBox[{"ImageSize", "\[Rule]", "300"}], ",", 
         RowBox[{"Background", "\[Rule]", "None"}], 
         RowBox[{"(*", "LightYellow", "*)"}], ",", 
         RowBox[{"AspectRatio", "\[Rule]", "0.8"}], ",", 
         "\[IndentingNewLine]", 
         RowBox[{"Frame", "\[Rule]", "True"}], ",", 
         RowBox[{"FrameTicksStyle", "\[Rule]", 
          RowBox[{"Directive", "[", "15", "]"}]}], ",", 
         RowBox[{"FrameTicks", "\[Rule]", 
          RowBox[{"{", 
           RowBox[{
            RowBox[{"{", 
             RowBox[{"Automatic", ",", "None"}], "}"}], ",", 
            RowBox[{"{", 
             RowBox[{"XTicks", ",", "None"}], "}"}]}], "}"}]}], ",", 
         RowBox[{"FrameLabel", "\[Rule]", 
          RowBox[{"{", " ", 
           RowBox[{
            RowBox[{"StyleForm", "[", 
             RowBox[{"\"\<Time (mins)\>\"", ",", 
              RowBox[{"FontSize", " ", "->", " ", "18"}], ",", 
              RowBox[{"FontWeight", " ", "->", " ", "\"\<Bold\>\""}]}], "]"}],
             ",", " ", 
            RowBox[{"StyleForm", "[", 
             RowBox[{"\"\<Concentration (nM)\>\"", ",", 
              RowBox[{"FontSize", " ", "->", " ", "18"}], ",", 
              RowBox[{"FontWeight", " ", "->", " ", "\"\<Bold\>\""}]}], 
             "]"}]}], "}"}]}]}], "]"}], ",", "\[IndentingNewLine]", 
       "\[IndentingNewLine]", 
       RowBox[{"(*", 
        RowBox[{"Here", " ", "is", " ", "the", " ", "legend"}], "*)"}], 
       "\[IndentingNewLine]", 
       RowBox[{"{", 
        RowBox[{
         RowBox[{"{", 
          RowBox[{
           RowBox[{"{", 
            RowBox[{
             RowBox[{"Graphics", "[", 
              RowBox[{"{", 
               RowBox[{
                RowBox[{"Directive", "[", 
                 RowBox[{"Red", ",", "Thick"}], "]"}], ",", 
                RowBox[{"Line", "[", 
                 RowBox[{"{", 
                  RowBox[{
                   RowBox[{"{", 
                    RowBox[{"0", ",", "0"}], "}"}], ",", 
                   RowBox[{"{", 
                    RowBox[{"5", ",", "0"}], "}"}]}], "}"}], "]"}]}], "}"}], 
              "]"}], ",", "\"\<S1\>\""}], "}"}], ",", "\[IndentingNewLine]", 
           RowBox[{"{", 
            RowBox[{
             RowBox[{"Graphics", "[", 
              RowBox[{"{", 
               RowBox[{
                RowBox[{"Directive", "[", 
                 RowBox[{"Blue", ",", "Thick"}], "]"}], ",", 
                RowBox[{"Line", "[", 
                 RowBox[{"{", 
                  RowBox[{
                   RowBox[{"{", 
                    RowBox[{"0", ",", "0"}], "}"}], ",", 
                   RowBox[{"{", 
                    RowBox[{"5", ",", "0"}], "}"}]}], "}"}], "]"}]}], "}"}], 
              "]"}], ",", "\"\<S2\>\""}], "}"}], ",", "\[IndentingNewLine]", 
           RowBox[{"{", 
            RowBox[{
             RowBox[{"Graphics", "[", 
              RowBox[{"{", 
               RowBox[{
                RowBox[{"Directive", "[", 
                 RowBox[{"Black", ",", "Thick"}], "]"}], ",", 
                RowBox[{"Line", "[", 
                 RowBox[{"{", 
                  RowBox[{
                   RowBox[{"{", 
                    RowBox[{"0", ",", "0"}], "}"}], ",", 
                   RowBox[{"{", 
                    RowBox[{"5", ",", "0"}], "}"}]}], "}"}], "]"}]}], "}"}], 
              "]"}], ",", "\"\<S3\>\""}], "}"}]}], "}"}], ",", 
         "\[IndentingNewLine]", 
         RowBox[{"LegendSize", "\[Rule]", 
          RowBox[{"{", 
           RowBox[{"0.6", ",", "0.3"}], "}"}]}], ",", 
         RowBox[{"LegendPosition", "\[Rule]", 
          RowBox[{"{", 
           RowBox[{"0.2", ",", "0.4"}], "}"}]}], ",", 
         RowBox[{"BaseStyle", "\[Rule]", 
          RowBox[{"{", 
           RowBox[{
            RowBox[{"FontSize", "\[Rule]", "12"}], ",", 
            RowBox[{"FontWeight", "\[Rule]", "\"\<Bold\>\""}]}], "}"}]}]}], 
        "}"}]}], "]"}], "//", "Quiet"}]}], "\[IndentingNewLine]", 
   "\[IndentingNewLine]"}]}]], "Input",
 CellChangeTimes->{{3.549220247098864*^9, 3.549220322261702*^9}, {
   3.549220387899846*^9, 3.549220393265564*^9}, {3.5492212699980917`*^9, 
   3.549221286265966*^9}, {3.553408668978269*^9, 3.5534088247381783`*^9}, {
   3.5534095241881847`*^9, 3.553409813648741*^9}, {3.5534101249925485`*^9, 
   3.553410135600155*^9}, {3.5534101874781227`*^9, 3.553410254804973*^9}, 
   3.638083610210422*^9, {3.6380859452443457`*^9, 3.638085945539377*^9}}],

Cell[BoxData[
 RowBox[{
  StyleBox[
   RowBox[{"General", "::", "obspkg"}], "MessageName"], 
  RowBox[{
  ":", " "}], "\<\"\[NoBreak]\\!\\(\\\"PlotLegends`\\\"\\)\[NoBreak] is now \
obsolete. The legacy version being loaded may conflict with current \
Mathematica functionality. See the Compatibility Guide for updating \
information.\"\>"}]], "Message", "MSG",
 CellChangeTimes->{3.638163767352989*^9, 3.6381643219150543`*^9, 
  3.638164569525549*^9}],

Cell[BoxData[
 GraphicsBox[{InsetBox[
    GraphicsBox[{{}, {}, 
      {RGBColor[1, 0, 0], Thickness[Large], LineBox[CompressedData["
1:eJwUWnc8lf8XN1I2JVpKQ4UklSSqcxCFdpR8icyoJKuQbLK5uNxr3evaZIUQ
srPJJrJHQjIKGT+/v57XeZ3zfN5nfp7zfr2eQ7ov7how0NHRdTHR0f3/uU3W
/rW5HA+U/LgA2c3fL0/s9HhclPwbNNSX9gfzF8L0kZheYjI9Dpl+sWlbqAOz
lFNkl+TtmKNxcJ9//Dc4/eLPkk3yIVRzZasK5fgJO74+FLJKPo2sdM0lXyeW
QTa2/SR/5RlsqVrLLX78D8xe3Tlb3n8WT1/MEHjXsQqN+5Uub+eVxO9Xgou/
f9gAbxMp1fcO0iizss/7WTQDFlzKfqhKlkH2WEmZBRVGnOQW1/6XfRFDvnvP
Ef8w4rWPx02UJi/jKs8xmpwiEzI4s5WYJ8uiwo1dWoVN25D8tEau6rwcMqQU
Voc+Z8bTah6Veyrl0EN9eciRhQWrLytce35XHve98vVkoLGgjhBjXUm/PB6V
dJLKkGLFpe2lN3Y+v4Ifcmr5HKpY0f/f22ajlSuoH6O1+60cGx4bvXjvk4cC
EiR5rOzIbFjcuNLOyauI16r+dm8pYsP7eXnqujGK+JfTYYkplQ2nqdbfck5d
xbmqI9+lbNnQ1VviEUvRVdyYutXUJMWG/FZzA5rK13BKx++f2G9WzH6UoZfR
eQ3PM4jQ2Sew4vVrpmOMBkr4KlFk47kWK9rtm/yZ7KCMl6aHKf61LLiDKdF0
nV0Fv8dPhx1xZsHkGYPfd8gqWLbH4sNraRbsKR38s5R9HUvbRm68fM+MUk+6
6a9O3kSlkN5ll4htaKsx4v0y+Q5aalpPOEcyoU/6tkn2v3dw6vd/X1L+Y8Ko
LSeuJcrfxZYH9mcj9zJhedrLLf29d7GvzP1kM3kLsjNuvLnOpYp5lw9Fn4tl
xOiUPabHLe9jqQuhkb2bHrPoLtWXldxHiy3uL9Jj6LFCTUfkEccDzNvOlPL3
GT1ObMSPBcc/QP1IJ5aXjPR4RlVCm6FbHSkXyuq/nqfDitWbt/su/YeybYPd
OjZr0HHHPO21139IN+nsRxJYg4n4EPadnf/hQnpK6nDVKnDc6a1WNtNEC0GT
x9G7V+F+nLFsXowW7piem/+vegUWjsmRahh1MPwMx125+0tg//XetV0iOijM
wfXrIPsSbH1j8Ff/tg6eFyh8OFj2F/Z8fadGF6mDSrzz+atn/sJlu6bt5yUf
4xDv3TNq+/+AR5OmV+wTXWTwflz63+4FuBmy8+kTH13kETxNFOufh53/1auI
ZujinfzFQ7Hx8xAzJsOR/VcXS55M7jE7Pw+Fa3sDyt31ULGNrvGhzhzMnugO
GYrVx3cxx01WGmYh93eAdXy1PhqHHeQTiZoF+4/XHphM6eOv2T35g6azwCqf
t3vurAEm5j9nGN4+C4IaoeH05QYY3yhtwlo4A+rv1KgHBw3RI/n3z+37puDA
TQ7nkS1GuE9FnmVv3U8Y5anUTRQywoW5XyVMb36CebSEoLiZEc5NWFDtBybB
J5cnATaMMMTcQzLpww8oHfma+mi/MWrybW0fdhyHd8mevodljdG1uHWK8fI4
3DSTNR3TN8bE8OyHQ//GoPdfxinTVGPMMFro+mozBn92BGTZy5ig4PrnFXw7
CiKyN/MiHj7FX456JjEJw9DcOrme+uYppte46TSYDYO1oYdCUfRTfH8gVzxQ
ehjKvEta+kafYsgx7rHepiF42HFm+oD5M5QqeqmoTj8E757uOkz1eo61gccU
HN4OgNj6hyeZ75/jZEaNnd3tAWgLuJ1e2vwc4ektgaXDA3Aw1/PiEJ8pDi1Y
LHcT+iGPbvX+EZopFl9YW5CR+g7jIQPecZ9eoJaDvPFi2jfwEbJvyfn+Ahnz
DCULHn8DUp8P+zCdGeb1WNjc5/0GYCZ8b/6IGXqtnj3P7tAD3iG6AzwmZijv
FmsiqtkNRwbaVlT/mOHSPL3YTZlOsBY+cqBv20vk1DfJebvSAdXmL2UN9rzE
nrJuev2CDjBl4nxndfEltlqnNl652AEFIld5ic4v8di0aorItXa4a5V/qpPT
HH+Qizx+vm2F3A6pgm+HzBFUSfVz8q2wTyrvyoCEOT6mfvRIZWmFkZXchz80
zLFzruanWGgLWDtmu/yLN0e5m/IxEgVfIdw7vVMALHDM5c51vwPNQDctpit4
1wK1yHaHw741gf7NtCkhAws83RiZKG3XBGLb39Of8bbA5y5rLONFjVBCTD5x
pdMCqSz9Zfa3G2CEGufw5IUlXqGnelYl1MI1xqOsz50tkSvL5OfRB7XwXj82
+GWIJcoeFl1+va0WrI/Tkmw/WeIGb9XIjEkNsLyntPpss8IxtsSyhovVIJYX
fjwz2gqbeZoaVliqgLBnX1ZOltXmPB0ru/2lEv7aki8WVFrhTVGrN2ZulVBy
iXSn/KcV/iLdi2XcUgl3y4l27eet8dZdur5zrBXwqjGwabnJGovORkf2SpWB
7aUR8/xBa+Str0gwZCqDt6mSfDbz1lhGEx5zaikFV69vmkt8r5D5ZfmIgWkp
EBSPTv7ReoXn9GbF81NLILU4b8vCz1f46VPerIVrMaSfZEv8sPYKT7h/ar0i
VgxZEVoqFlyv8X16iCxLdxHk2zIQ5s68RknUWXx8ugiqJK8L/LZ5jbIlkY+3
TX+CgbT+CzPbbDAa952Y9c2H4f1n+t7vsUEVv37zSoV8GPNxdXx+wgbl8un0
DNfzYNpE+MvUTRucW3cUZTDPg5VjFqo/Q2ww80GPgqHuR9gZvfXFxBFbrJfi
esxqmAO7OB/uSDxniy8llovDhXNgr31KjtFVW2xa1O3pnM6GQ//dXh0zsUVC
lXHPtdfZILaL7DmaaYvnvMQXuoM/gJL/ydghsMNzGzvXhH5mwiO+zLQD9+zw
pistSj07E8wjJfI1DO2wUBE3Tr3NhIgUmcYWHzvUjVHNaODJhNkvSktl3Xao
fecnp69iBoTRGV6nWbzBGGE5B6bA9/De48f9fvc3qNzs8J0g+R7KOJ8/3kd+
g42DGoUSfakwxW9pHVTyBiVf+GoknUwFuOBMceGwR1X1x7/WepJh7GXUgl6C
Peb9ea5N1k+Ef0uHNqIL7NFx2Evv355E4HaMY+ltsMee1bUebE4Aab/UA6oL
9riUck/EFBLAL7ng2hXZt/iqSIrEJBQP54Y7IgS/vcV3kyINvwRiQdlEI0Fn
5i3WbNvVoj1Eg0e/+zIj6B3wQXQni08cDd5tjFTtFHLACw6BLVxiNOjdNz+7
xcoBKwlSPZ5XY0Au2SPGfJsj/mVvX7MiU2ALVa50mNsRDfuODhGfUKAqdK1f
da8j3soUibpxngIqbhb7z590xMWyE44/U6NBVUc77N9dR2RKzrxEfz4KjPjO
+7lGOaJEt/cK39twEOGYS11McES+qyY6LifCYYrxfZ1hpiOuEvcsjneTwez3
YRalCkfcorec43uBDLb1nK4ck47I7cxYucxIAh/nMRviOafNfYBmtFFGhJs2
1LBt4IQ5HiHW1LdE4DbT/Pj6mhPS3TCt4JYhQohWy4LGf04YLLjx+0ZuCERJ
Fb8QcHLCXyrvnzDkBkPGTIhBYv3meT3+g+pdBDAfve26p8MJJTPc7EqiCSDR
y0bz6t+0P5Fm3WJEgPwap4Fnc074RPtOyPRyIJTFPv/v9G5nVNCe2VpzNBDa
NRTuFOg5o+EByxGOc/5g2GW8+u6ZMx4+wVeV1ucHS2p+CQ+snLGaSv2i6OEH
/Hc61xbcnTH19YGoe32+oHvVOPlUsjPa0MlLJwb7wOxZX8a4WWfcuSAg6ybm
Bc6ZmWkWy87I45q9njbqCTynOh7KMbigE8v3v9mRniApIpDRz+OChc5qrKrc
nmB/MFNz73kXHGgf29e74QGsHO05/vYuGMpOWgYWd4jwWtZ55O6C9GfejMQ0
usFJ5gPsJ/1d0O/U2dptIW5wm9FIt5biggWJ55uXBN1gyNGbg5Tkgh1294TC
Z1zBcj09zyjLBT+faw18ku8KoctLnEwVLjh94an8p7uuIPRqf0FrvQvmGo7U
GBxyhYIFWYOYdhecCZS3dvztAt9/eX2CcRdcpdpc1ia6gNnzdEPOWRd8Js5V
8+ipC9D/bN3et+SC7VIOM5fkXEBwjP+JLasrRkw+rD/1xxly9WR5lHhc8bj8
rDa11RmuDhoU7+J3xfHD9NmxH5yh65GX8ZigK57mV4m3IDqDSW/azpyTm/od
j9YevHGG1Yetn10kXZFxZow30sAZ/Dr/mtwFV3yScsDV/64zHFTj5zt0zRX/
ZM4fDJR3hswWLP112xWVJ13oeS84g9xtg2fFD12RS3Fnut9ZZ2hr8Nzlq+uK
2zZ0n7/elA1V0sr+e+qKZFvpSstN+6Xqlucilq74nvuPoYSiM3gp/t29/MYV
Pxc4PHii4Qz7KvZVfHFzRdNT/w58t3aGVFl8QfRzxfKzyUdCIpzh8mf9vQah
rqhU9qQmsH4zvupDy78priiQfJDejcMFLFq+d75NdsXlvMtdsVouwNkbnsuW
vYmnfZW1utgFEkfVQ8KKXLG1jpPAfNYV5H7xWh794opjBvviFgpdoW+p5W5W
syteMf95SETbDV4zBJyGHlfU8Tyyv4LfHXaw3+CuH3bFq+wG0kbL7pDKy/pL
fdoV1/QXHdqWPOCqwJeG0T+uGHVtS2e4gCcMCbmmmtO54d1y2/BScy94c0bW
e4PFDWW3ymT1/fUGvovrxj48bmgQaEB5neMLGQqfru3Z74affMf0XbL8QfnW
6+Pxx9zwvpz6p6R/ATCqfm7rWXE3TN2IMdBSJICj7tzI5wtu+Oyuf4BrcRDs
fZZefl3eDQ+c7xxuMA6BbKtnMd3X3dBlUGXR4WYo3HQQdjK874aMFXYC3y1I
MPFuTHte2w1vXhRgIwyGgwuBdtnR2A1LNUzVYyhRcCBCZz+HhRu6Fe0XVumj
QF7c/lXSGzfU/9H4QyAyBu6m9/Qcc3dD04z50KSQWJjOC83/4O+GTw6okE0a
4uFdmWoYktxQqZpS/kglCQ7Xb3/VEOOGEjN/u0/uSoXC9kY1jVQ3ZHDkyWa6
kA4P+r0lxnPcsCJMpKRDMxPmJq7xWH52Q+9fJ1Kk7nwAnzmmOboaN3REQW23
tzlwbLWs2bfFDQtsNPTrf3yEUibH9L29bug1PfjmfFgBaHJd8ksYdcPm8o9q
//yK4M/ulWcSv9xw7+t8hQjjEgg4/FGldMkNJUWZA2clyuCEqKXITQZ3HLt2
SL32RAXowMy4Ea87RuVwNy7SqmHlWkrVwoFNmWXLkQdCdRBy90mck5A7Utoz
3EW/N0CtwZBuuIw7OrIaM0v/+gr6L6JlhRTcsfTyfYG4oFbYeK15MOemO06a
KusfuNUOEj4dfY2P3bFazSlAnqkbGkOCCv976o51j882T/zrAePo2+ETlu5Y
xXXYN4C+D6KyatUZ3rljzrUF9s/EAZAq9DjvH+iOGVfKBTTiB6G18goff7g7
tt71XXqROwTM3cWt59Lc8eCkbYFn0wjEDNlllX3c9P/pXA5/2yhcmpIKvFXq
jvssWK89bB6DrsXFF7217thcvLxlo3QczDeybhq3uWOe6QPP/vgJYGcxO/mn
zx3JH3SPT7/5AfE7TrK7jLujV5L3LgW5SUD+yUmu3+54QT2r5eriJHw7mlAT
seKO7FdIo5Tgn3Alt0HCg9EDU5j3ZlXzTUGa4kL0S3YPdL3gb2XvPgW7O/ey
afJ6IE02Kil8eAqcjWStFQ94YK1S+oCq2DRM/TUaFD/ugR2taq9Ejabh/ju/
6/vEPXDvU51Hs37TULI75yPTBQ+cN/Iffx8/DSJJ3w7PynrgjG7kV1r6NARf
YPDrUfbAdlHPmjMp07BeI7Rccc8DS9JeFzaQp+GJxi39dE0P1P++fv6nwzR8
nbRqIhl44NvQg41L/02DtF2EtKupB778p7vzjvg0xLKVx5m+8sB7ey5aSaxP
AWfED+6Hjh4oShOsqKiagtei3G/kPT1wmXFilMF7CoYKJcdPEjyQ2YbhTZPK
FFy/oXV3d7gH/nHqHpxkmQIB02Sh6VQP5EXlp06OP6Eq/Uo7sdkDS8cDrWT0
JoH3rI3Y5K53qCzQSOE5NQFvy6NJbQffYdyO07eWJ8dh4l7Vls/C71BYo9TC
PWEcCi15vgXJvMNfUGJCOzwO+rnvPS5pv0MO//EfbIfGIOvC0EBA/DvMk5Kz
lro8Avy1zNft0t/hoSWWwMYtI+CuceqjQd47vFXzMH9r/TA8tHvjK137Dpcv
i4bd1xwGuiI+6ZHpd1j35thxRdchuIUqQefPeeI/vdGfi78GYJbx567FS55o
LlXH1l0yAIQvXhFZip4oalomBoQB6LhZG3dS3RMHj4k1+EkOgKaWUt4RO0/8
5S//Vpi1H0xsr/ZxlXpi1A49i8Mve4H98vjjhhpP9Ds51LjlcC+8p/cY82rx
RE8f+ovlrd9g9l3VL6YRT8SKQ7m1F77Bq1AFhtWtXphy/ObWcq4ecM2WPz5x
3QuvWpui3mAnHHs9nBKn5oWUi/3di1Gd8EXGRVzvkRcazokIy2p1Amt52YXv
L7yw3CFr58q3Dgj8Knu9jeCFQokWWcWD7RA1Ay9Lurww9uTd3VPsbYBZ/Yv2
g14oTr/n19H2Vhi0crCVmfRCSba/0yuRrSC4VuyS+88LF/JGC16cboUUtsvE
1APe+HJ3Bc997RbIE7r4KUzfGzNOiDNntzeD7mtLi52m3mixw7t+MqYZOKpT
TwS88saCh5ebCsw29Ub7Izy8vFHEYk1BgLMZ2OPX31hneKP3P5b+gOhG0DlS
ell11Ru/a453XO2pA1aL5T9NTD7YpvSnTda9DnLKTqercPngnX2E6xfObup1
YwTkD/tg0yd2o50BtZBNcaE7c80H1Uxrjp1Qq4FtBxTLuIJ90IvJXuUZ6xfI
ev7W1jvSB5VYzplOVlSBZlHumW0JPsgsVKko7VgFGZrHaev5Pnj7y5X5K8uV
oBHO7Drd74PXHeKflC9UQNruOoW6E74omvT2ty5XOag/YVxXPOeLVuLsEsPt
ZcCYJ5NbdtkXLWicf7gjy0D9Qeqxgju+uHAxKezZyTJgIPpuS3rli3Np70On
1ErhPs/tGvdyX7St/mTV+O4zNP/4zaFT74unPEPi6cU/g3JJ0N0L7b4oKxm3
ItZVDJeed377OeaLqpfmO5+dKAbBL49mbrP64as1izvCfYUwb/ucZ98dP/S5
Ezb75GkBPLvDpb7w0A990z9vZzxUAGPHMyMadDftqyfrTDvzoadt4aijpR9y
6tyby1TMhzKxN1KjoX4YGUZRTxDLg4AhL630734YXikaZHA4F1jzRWPejfth
KEeZ7vaRHHD1bxx7POuH1CinwmfxOfDq4g6znQz++K1hG7PIyRx4RCQ52xz1
x7tPRIS85LJBVDkxQf6ZPz6er027650F8QeVp/it/JHz8zG5vQ+y4ODfn+J/
7P1RqXWjz/JIFvDEnipI9PfHM18f/OotyoSVtdx6jg/+uJ9pMP/6cgbUZFb+
7lz2x2Xf2G9xO9LhGCtdzkf6AJzsmZ/q+pAGRjL7X7psDUCtZbqXJ++nwWTk
gx97uQNwb+pAlWjUe/ilW9+tdCQAH2mY8QjKpMLKVE5BglIApnA4r4nHJ4HM
gVZri5sB+Fg+99rvB0nw5tbsGbgXgDxNgloU1iTYyBRJ6dAMwEoXnfXP5omw
5VV0OJNZAFJiBH7m3UgALnrPN3rEALzfpMt8UTQObp+JlzoVHoD/adi/TfoZ
CwS98oWV6AC8qHUgqDclFnZWrT0jJAWg3osKbi+xWNjrba5VWhiAaZWHCGUX
aSDIq3lZYDgAhajyS622VDBQtFmZHA9AFqEQUaICFeJfEXNzpzbjS5DsXOWm
gnBPs9jNPwHIFnRHKiOJAmLRCgL2LIEoUhJSvFYRDReET9F9OxWIKm/HlpoG
IoBvgVkpQCIQ+eLkple8ImCheChQ4UIgbikotpKUjIA0VeKRDLlA9J7m29fp
Hw6HHdcU3dQC8UajC4F4iwwbyp3+0hqBqJu3bs7PQIZe3syuX48CkQ5t+pJy
SBCaom+i8SQQjQcHursESMDeWed7yi4QDyhsGw6jC4Mf1LiOEYdApL/0p9Lg
UyhUPXMQILsG4o6NZy6yr0LBieFs5ha/QNR6WrggMUeEPyfJbd2UQKSofhPx
XAyB1iWL/f5xgcjFdmlOJT8EMspvGF5JDsSUA/v/KL8NgacP6ZfSPgRiBG8q
22H2EBhwfbLPtSoQLRPf+UZIBUPRLTn9C3WBmKTh3E3cFgzkvfzvZ5oCkTgj
Y32lKwjUMpouP+wOxHzPE5l8DkFwxi7Jg/N7IN6y7ntopRYE3IouzeVDgSgI
eQf+nAyC2m+SumJTgajxjco7N0qAhHjulOHZQNTh+fi2opIAri8n58MWA7FJ
N+uXTiIBdC9WXLy5EojZkaHTdH4EgG1RbowbgThUfePYsDUB+FteNeYxEnA0
aSRTUY8AKxF3dpkyE1DlhCbZ6h4BOo1O6BzhIODGcuXryqsEyD7DlNS1nYCr
Wm5hvkiAwLXvv335CHhG876FxGUCmFbnScvvI2Bl/nKviCwBrgcRXJYECFjG
V5M6pkQA4UfP6t8LEvCBsKL2ojoBtgor8uoJEzB8XLvopykBRuYFHu0WIyCn
9JNfT30IUFq8HN9wZhOves+jc1kEiPJs/eV8noBC9f/1sw8SwE71vZTURQJu
kz9R37onCNQFPJymkYDdls4MrlpBcG5SpzZGgYD1e3HLifdBsCNHmkddmYBD
Ra+oqyzB8MthpybHLQIy637Nu2QVDPXKM7Fl9wgYvRoXbjgbDMm81dOv1Alo
3Wl7kdE+BDwGqJIntQiYVuon3M1PhHrTDIXAxwTU5WzxnqggAvdaseqiweb5
Is9fszmFgpp3g95DEwLqHXe3P3YvDMh7es2LTAn4XrKVS/ISCfoTJp0OWRDw
8YvtVGdZMghKLge4vSJgk6gY/1PdcDCu2Eb5YUfAO2eNjpJjNuflLl/6DUcC
Ftw/w/x7SxTMDwgWZ7oS0Ccq+7qTTzRIvTjbwOtJwLiuRx06URSwX5PttfEl
oNEbtoUYHyqUed/+2RdIQKum9Ua2oBjYtld7RZZIwMiQgtBPH2hwPfE5SzyZ
gNNDnyXXZmMhUPLNbtZoAlZdFOtSvREPHRVex01pBAzuH9B4VJcA++6RJFsS
CChxiZi+/DwJdAYTFCRTN8/7RhA9KpUCcS9yVckZBMzcm9m2/+R7mFyr0FvP
JuDH7ZRu2dvpcMqn1Vw3n4BPWapGCS0ZYLl3yKmqiIDmRrvkynZlwZrkRrRf
FQETnGZOnVrJBrlKjvS52s1+dGyvtw/PBfd7/MX3mzbjzzseGKudB3WDIg0F
rQSs6ZW+V3ytALjNLvQe6CLgp/atAiPqhaC2fvWnc+9mP8KeR0cIxUD2ub8y
NkDAIuNLZ2XsSkAwyWJ3+o/N+mWkxLYeKQfj887HeWYIyHj6jM338M3vdWWA
5Ks5At59/ZAWJVoFUkPvVeHfZv8xeLT9I9WAvVmhHm2DgLMR53zWreugbL3W
fNuWIGyWNfK3fN4AKvsmAprYg1DxW8Vfq5ZmCEj6E312e9Amn27SEJr7Cm3n
mdJDeYPQxHfefJ6/FR6pHm7QPhCEt4nX/3MJaAdzX02W2VNBSFd1Tv9BUw98
3Pd0t6pEED77ZhzZKdQLq0k2x/OkgrDwNHNts3MfuFcRFRxlg1DUqSBRZvcA
1KnGqY4oBGGTVO0rrs19lHv4g9415SAMtJrtPqg/COSNZifue0E4NVziOhYx
BP2+/QGWD4JQr1GklnJqGAT5Z6K7/gvC6TeKXGkFw2CcvJp2UScIKxfjd5y/
NAJpUmzFFP0g1BJ95GqXOwLzVXsathgHYYeB8bbOo6MgpSbU++T5pn8iajsr
vUbhzbDkz/qXQWjHwPpxaGQUSl8qrIhbB6Gh+/vDc2fHgFXx4JEF2yA8Zzh7
cpf9GKju/afy0SEIdyfaC5zJH4PImXZLW9cgDFXVafWYGIOxsozIS55BePjz
51ovtnEQD/WuovMLwqz3/obtm/u/zVPDX+WEICyduxl4+NQ4lIHsbo/QIFQ6
/bdL4fQ4sO/kl1WOCMLzBwTUjoiMg9rEH2MOahBm/rrrlrB3HKIKvxKa44Lw
bcpO5hLGTb4RkPopKDkIGRT2a6iNjcFpA4+R++lBuPdSdr1C+RjYXtDl2Jsd
hAvPzCmPw8egguOSZF9eEI4ey6968mIM7ufOeeiVBaH/8bOKfRxjEO3VkHHs
SxA+NrjSY9o9ChOPErt/1AWhzMjd/87RRsFu26MTZu1BKPJH2fzXmVGgqNc0
vpkIwqPkq3u2q4zAz5VoXiJnMApDaViY4xBINNlefsgTjErHpU5JKw3BW5qa
Ef/uYJyL++5lsGMIuK+z5cccCkbjmJBDRpv8WTLSWjNdIhhv/HxRpdg+AI5w
g1atEYzVpqp8WyO/Qw2PUL23djByTL6J/w+/w44JhsWb+sFIOUFXUTXSB3EB
eYrtz4Ox8L9RqxbxPqgdPDI56BiM7+lUb75o/wa8rivi/+KD0V4O6yRvdkPV
PtaDz1OC8VlObiZ1azdYf9jD1Z8ejNJMWr0dn7uga0hquiwvGPdA5rlQiS6I
kH2V5FUbjGDqYH72eCcIbswf2jsTjP/1bJFnPtUO7UTG7T5zwahjR/beO98G
7mI8dOt/gtFx+60HHR/bYELrzPfBjWDU2hryU06+DVILzchJ20OQrYKoUvS4
FSRsp3dcOBeCcwe1rqZ9+gqj29foUy6EoH4r3S0Xz69ATGL/zX85BNOv/pYb
e/AVlrpONNFdDUFLwQeRt/40Q+F5E+9q9RCUN7wR7nahGa4sjjGqvwnB+SHW
x08zGmDR589cjWMITucp332u2QDxgluHZNxCUCunc0CTpQGYVY+WCPiF4NSx
9CsrBvVQn6X3Zjw6BO/HmS+PCdeBqtnAgnV5CK5fTed+3FMNrDcL165Wh6Bc
6YtD0n7V8PlE2NY9DSFoPvWXsCpXDSLjt3Z/6gjBMYOrdmfSv8CG1meZjR8h
GKihqcVLqIJklShnD24ilo19DDB3qAAdYVtvdV4iHuTooIvFCuDddj9YeC8R
l/bRhkIYKsCxjCO+7ggRhbmaqJnvyuH+BfsarvNENJbuFPTe5Cf0xzW5w7SI
WLfbQW10vARyt0jtMdYlonNS/dXd2SXwbIjnsLQREYPX5+Z/OJZAR2Td2V4z
Iuaz0G885i+B1J0yDw66EtHvtPz5wexiUGfYG5WYTMRbG0fWloY+AefAYrxN
OhGnk4je7r6foLzoa7pyNhEvtkT/3nPhE4jZeJZOFRFRgCOQTjGoABhnl0bE
v27681jklta9fEjr6zyR/5eIamxqGX83cmFD1azUYpWIsg8Z9SsLcuF2PfMD
MfpQnPzAeELPOhfmCy4401hDMWZXjg/TbA5IhYV3+e4PRYHr5ydpU9lQflfb
TVc+FMUfffe5wvIBdtb+3bv/WihamZnnbjRlgaFsQEbn9VDkz10TNwrNAmbx
0m/X74eik9uJhjNCWXCT48iZ88ahyGPxosb9TiZ0fRn7zuYfijrBlPgl53QQ
AQfLqqBQdN4ZoS4mmA52ubtYncJCcYDlWYhTVRociLt27g81FOHEn+0WnGmg
55zsPZAdihioTjuakgozF02lcnpCkSP6LOMe3mSA7K2NL/pD8fcW9c/JVUkQ
cCJaT2QkFG/FTsoK2yTB2b3NftHToTgemFgwOJAIr/+eHvWkC8PZRZaIhYIE
YMxaDHx0LAyT+t7OvgiNg8KpsukvImGYNvbuxpRGHFgeD1A6fSoM4wsMbXcK
xMFYhAj9FqkwzMy3Dn2cFAu1HtpmSUpheKulQ7ikkgYErZqbC8/CkDIQHSvK
HwMqYcRkrZdheF6viSnhBxW2tOpt/WIVhltfNGnnfKSC9bX1ItLbMJyrJSl5
qlFB4+zZkxAQhutsMVqzoRQ4zBLJ5vUhDM+trentMI2Cb/ImRvMfwzDGPVI5
a28UBL89X65ZGIZbbMIvGVRHwtaFr7anKsMwdW2VzHQ8Eia/b51s6whDa1eG
HoXf4UDb06Zw+VsYXvlkmRESHw6aqlRqQn8Yat+P1WTUCofGGpmHthNhKN1V
KXylgQxZ2WbVAithuFtWrW3oEwme/rok6LkehtzWmSFkWxIIirA5zjGQMLxA
SiVcmgTE6LjzlWwk1OHIZYooDoNbPeZBYtwkPL3d61macxgw8+Kv0J0kdN2x
Gn76WhjYevXEm+wnIeWN60xlZyicrUxgaDtEwsm620sL1FCY2rB8dOkYCQ3P
rbF+fR4Kj6y4+LhPkfB4BQdtjDUUdmX0vrQ5S8KDXGk1t3qJ0DyZ1DB0noS+
iiWKZelEkNO54paDJGym7t95WosIdIN9K/YKJOw//rBaX4IIRY9fmSkqkzAn
wcsnipMItkPcY5y3SDgc9OgE51QISOkl/9d5j4S855Tpp+tDYHFY/mu0Ognz
Tx9TccoMgSz9PsUnWiSMHaYJ7yCHgNmodaG4LglZRJuLxt1D4KQh95llQxLW
5Qk4aLwOgcmxpITSp5vvs02mNpmGQKKR/H4vMxI+OrvRkWoSAgYTvYS7Vpvx
KOmzaj0LgcPG1sz7bEmor18o/MRyk4/94Ho7/JaEs0Z4TNslBCJNkuZTXDbx
Pgwyt5JCQOOnnLHlOxLyWQaQjPJCYPez3u8XfUnop8wRNNYfAh1TVqpMBBKK
KxftO7CdCEHPuWobiCT0XvG8MXCdCLdnEoEYTsLFIytMosFE4Hwhl/OIQsLO
o3Yc/BOb/ODXN5HjcSQUJcToNCqFgqeZFeVXEgklaqKPBRaEguJvTr68NBI6
FQnK9ciEwRbzRG/HDyScI57XFmwKg7I5WXqlPBIykK3HhKxJ4GDxzXp7EQnV
ZYdut58hw8UFy6nu0s18PxsS2r8tHFYsOXVjqjbrzXtuQX4xHD4uJnSa1G3W
r7LTrXkjAiytZW+cbSbh/r96mneEo+DM356yf20kPHOCXSffMhp+vbKUqugm
YXZFgXqiOQVSlzjSfL5vxs/BYikBVDCxSTiiNkxCR48Hh8cPxcDxFSTtnyCh
gkXRRA8/DUZsezjHpjb76Xt51+kzsRDzz8I17TcJi4N62tX040D7DceK9R8S
vrYNfd2fEw/8a/Ev4B8JDyf/1XQXToQeexzdRkfGq2Y+p+6WJUHYerdG8xYy
HonvrNdxSQE1B4vmMBYy7mU55rfL7D3soONQfMxJxrRPKisMPunQ7Bj/SZiH
jJfJ27WspjPAjx5Pz+0i4zfBllIt8SxQce6OL+An4xt78cGagA9Q5cJOUDlG
xur9nA4fsnLBdUv8tp0nyHi0WM0q6HUeyLqBfe8pMnomeLx9r18A60zdc7ES
ZNyv/jVdwqYQCt3Nnzy/QMbX157oXssrBptt7N/PXSbjlgvXJf4FloDku7h7
63Kb9naZpzn7SyHTs+uy/3UyqnTxNZ4pqwBTVvPsB3fIaFj6Y5//wyoQ9WYT
OXifjHfVVz8lslZDvM9l3kxtMl65lJDmVVAH+hxdXjb6ZLy/O8i5L68BDvm9
pJMzJmO8xeHta01NEOEf+7PFfDOeJ3LsRw63QGmr+XHlV2TM4Nqq/lO6FcZ2
yeqV2pHRu3ewa+y/NhCn9PWku5Jx2Fkm1SirAyoy+Gp9iGRcufpgywffb/Bj
YYRpSzgZA63PhahX9gLnhQ+ydtFkrDqp5TO73AfqpbfyjRPJmHk7j0dPeADs
mQ4sDqSS8ZjcSfYP+QMQozQlrp5JRgXBgdejVwZh+uu7RMUCMiZFKz0NvjYE
O/gejBQVk7GiNuqc2+chkNI4evBcORlFn9rFKIkNg1bU/H+pXzbfb5I9cCt4
GJyHSkOP1JPxuZI/44Hfw5BwLKCV3ExGeY+thZpXRqDe5BHXjnYyVnqtuTb7
jsDvNFEVz24y0kUNFmo1jADf/Io73XcyHnCjjTEzjoLM+ZqyV0NkbFHhXFwU
GwUdu9D1mTEyzspoTOrfGQW3zwbShj/JuDi95XG6ySgkM0pY9/0i40P+FzMK
dqPQdJUhS3WBjOaMXEIpLqOw4N08XbdExgb5ZaEXrqOwpzlKWH6NjPnxN1NO
vB2FyzufGxTQh+OVckGaw8tR0FOXoZ7eGo5y5Se52bRH4V0ES18iazheFsub
eHp1FN4PdO4+yBWOaWUGi9InRqFFMF41lCccmVvGbFjYRuHvE8sAzt3hGFus
3qs9PgL87+Xq3fjDkUT//ElhyQgYneuXtzwajkzblWOUno2Aj817h5/C4XjC
204YYQSyiuw+6YqF48Tj4Pxq7hFYVdh99s75cCRfGXVLzhiGgPt3DosphaOp
eHNp2I8hyCELPIq7EY65tf437nwcgp7v0yT+u+Fou7dOlcttCASNvLaz/ReO
dXI+pVMHhyDvVTndxLNwXGx1niz5bxAGw871UwPC8QbB04NU3Q8x1iUJDCHh
2Hog2c/DrB90VVXM9EjhuN4ww/9wTz+McD2mPxoTjvIvHbYnPP8OE+4+RxI/
bPqruzHWe7APZi2HjdI6NvFrRsveZPRA5l1Tca5v4Zhz6NyoiGEPmIsvL73o
D0e8NOgQz98DCz85vU5PhKMKXwvjunc3LOlKp2Yvh+P9EDalRYsuoLsTOFvA
H4G8haVSckYdUCrGn7/vUAS2SX641yHUAc7sCU5vjkagcpy2yO6f7bClunDH
ZbEIdKc+CIh82Q7MMCFRChEo43qD9417G3CfBJsvuhGYWcRdvNbQAl9Za2WF
jCLwT7/kvVBSCxAmVFk9n0Yg17k3o2UGLbAz1iRc2TICr4dFptdsfIXd+4hF
DW4R+Ebi720T6a9wkGWavi0xAk0P+ey7H9gEY6JXRoLeR2CWqBfd/OkmSLkd
XnUvKwI5OZgPZ7Q2gmSYknfrpwiMa7lpZL+3EVSOx+9sbYzA4jcTLtty6sFa
Qft4y0IE7itUObBzXy1cNM5lISxHYGGX5crp+hqg9+WYurMegfOvi85eflsD
Pm2fMr5ui0T+R0m3+EarIUZvt/TXvZE4WvnOwKboCzQ4fb3ejJHoP2Wh/ZlY
CYQ4oVMBCpHIkSx8wkWtEtRrHLbfVo7EZd6IXey8lTDELdbRdC8S9ffzHNUn
VsBStJd2k2EkViXr7p6mloNgsbx5o08kelTy8Nv3lMLkIFnVLzASF80bvb1i
SyGdaU7yJjESK0TqGGVelIL0Dcq/huhI1N45e95+aync6l11bciKRJPA0g93
L5aA7UpOaH1XJMZVcQ3peBRBwqAsyvRFYvPfp6Y7JYqgrbphImkwEiMeNI5n
DRaCWOjoBY/JSKyWnfOPh0IYOsvbK7saiQKD9pcOb/0EKs8tD34UiMIqpYlf
Sp/y4LUqXc1RwSjMVRTa6W6VB/EyPi+DhaKQay6V3UM8D+hYY8teno7CyHuN
C42JHyE7vlVfVD4K36ZqbZWJyQX+gTNJVMMorHngPF2Ymw1KX4rvcD+NwoC1
nftuvckG6zTllbcvotCVu1fcXS4bmt/oqmi+jsLDB+j6vzV/ALc9hGk+ryic
j5DhmF/Igpm7v0/7vN/E1z27ofowE/ZJ2/esZEah0WVZNBTKhGuHWFyMc6Ow
yJg5h34pA2J+HWxT/ByFbC+2XvwalgH3fW5b03+NQtmjWtF3StPhc2V6gfVC
FGqK76xZ4HoPs3Pb7K8sR+Hpd8G0Ux9T4fBBHdixHoV+hjdv2mqngqstd8X7
bdEYstTHdOZDCiifetkwsjcan58Jme4wTIaOsDMDd2WjMXvLB6LOagIwV3nF
HFSMxgh7qa2nPyTAhfkh/RnlaPxUln952CQBIm4E/fBUjUbmOYbcod540GVY
mCsxisbXX2ett9bFwczTHKZTftHY9UqA/0cDDQ6SOKpXCdGYd3xCoyCQBneq
DLxqQ6NRM4F3Suk+DbIP8nEZUjf96biWEjkYA7bt1rsjs6ORKpUt+JMuBraC
1Am2b9HIGBy48FOHAlLPAqa7+qNxhylD9+opChiTJtLjR6Kx1GCxxWIjGurn
wyTkZqLxi64L2VQuGpTaVqMK6SjoRsuciOyKBC5PrcR5Hgq6+23ocV0LB+up
8Vu3+DZlz45FxnUy9N4y/5u8m4Jzu9h77XPIkMznoai7n4JTwrpvTwuTgdt2
+0yRAAUrxdITXUZJ8KovPGTPYQp+uC7b4E0jwZXYjJHmYxR09ZkOYjhKgpRt
Mj6iwhQ8T09JJU2EwY6nlWffnaBg8Pj35LNpYdB/usd5cwnAlPlayzoIA8UQ
fZHwMxQcs6qR38oetrn/zXz9I0FBhZ2fM3J7QsH2M+OhtAsU7BCTy1l3CIXB
w37VLBcpONRS1PHjfihcc99tZnCZgqv7z/2aFQ+FtB8xu0qRgnckWpgVOUOB
98bJz/zyFAysueh24BcR3mR8NHytQMHLOqOrxa1EGOKR42y7SsEzicECZoVE
UHpVn3NKeRN/t1m4bRIRMnrua3lfp+C9uaga0XAi7Lo8uGX8JgV9GQ+uTwYS
4S31aarcHQpecPKlHfAjwsiWP/ei7lHQ+2XrwdMBRFB54vhvWY2CHh45e0LC
iJBVx0pTU6dgeZ6ja28CEXafClHO1KCgZgpzWnQxERwIAnPsWhRsMo5neNVH
hLHFJNITbQo2lKQ/5WAKhRsPJWQrHlPwj7ac9xnJUMguLJ4Q0KfgbDCDVMHL
UNh7UCnAzpCCe7vpxJ3zQsHJpfV85xMKPtk9nRnKFgYTY1r9Z55ScIb+cQfv
szC4qTzh7vecgk7Ov0MPfAuDnPfmYpMvKDhgYqzKqUEC/u1r7QrmFPQ/MK38
aJIEzpYe9lRLCv5e8yv29iXDj87tR9esKSj02zBMVSEcbstE1KvbUDCfv/Rd
Ck8E5EYds8y22/TvuTG6r0TAfobMfdxvKShf9GTvvtVIcDWQKX/qSEFjvbDF
xb3RMFldafLFmYLEpb3qbaIUuCN6e8cRNwpGWAbxOPz/fyj/nvy3HhSkNJt6
H6BS4cC8/uMeTwqeFYvkf2QTA273fzFL+lDw0oJD+roRDabybTIC/SgovN0y
gftFLNzdv0V9OoCC7As7rHMD4iDf0W/jWhAFVeJtHxxtioeDI7sTYkMo+Fmi
jXtINBHcr9Ju0oVR0GrXrkj31CSYTj755z8yBWUy/tX2304BVc68yI8RFJT7
cl98hv89FLyUU+CJpqAIb0RYI086HGqvnzKlUpDP1VvrWUQGvJN6EFxLo+Dk
HMWn5EsmzIQPyhyL34zn5/WwHI4PUKj7x6svebNe1zjOsv7OgY7j4SHc7ylY
w5Dy6YTVR/g9BRT5dAq+SuL4zrMrH9izRpKtMymod1aZQbOrAI698sxJ+kDB
avFROWJBIeBFsZLeHAqeZEpeUPlcDP/Rt9Zy5W3O66S77F+LEgjw5h+wKqRg
TCOL+vH2Mki+XTqZWLw5H+SVPaJHKqCS13DxWwkFCezG0YZulbASnc4qV0nB
suiE7Qke1cBroMpr9WUTT8tevv94LYiLLAsk1lDQXurXneTeOjDIljvH2UhB
57sGZ587N4GjzTjINm/OZ7DVNeb8ZiBf9lG2bKFg69X5a035X6G5ul27p4OC
uyimU5GtrSDd98Qrvp+C3HIRLgK3ukA1hiOke5CCSqzEQR3rbnhhlBXNPkLB
Hgah69ejeiD2979s8wkKfjc6NM0/uckftvr3X/69eZ+tap9yihkAobqzky/n
N/UN/jp9hwdBPqBrIXaRggKHJt6qRA7CIzX7jc6/FNx4VfZ53/YheL33MCvb
CgUXz5g8eW8/BIT+qp2XVyloqCa5x2JoCN7HPhV4uU7ByKHalcXLw1BtzC0S
S0dFu675bx2EYRgSy5HoZKAiyd/2d3PfMKzOPwRWJioWUc2dPwmMwK78daVL
26h4hMmr/p36CJx5S1M1Y6FiZqINi+K7Ebguf02bxkbFEVFi6L70ETBknjbu
4KCiia2ri9Imv3BqCLRk4abiiZOD44LDIxBBkHS4uIOKVp/O9vP+HoHcB988
X+ykohtLwdOgvyPQzO8YHMNHRS65iucCm/LPQcHo9t1UrO4p95CfHYGtCTVJ
zPuo+GlpyNp387yDz0yzZfZTsUZuJsL76whIn+b5bCpARafuDJfaghFQ+/Ox
hnqIilcTNgRbokfA7JNmW9sRKn6/Sdsn6DQCXo70/duOUTEqx81LWnsEYhXi
f0gLUfHO1ZxSd+kR+MyqsvBchIryW6+RzXhGYCE4mKVNjIoZVks2fp+HQTvp
uATlPBVLl1i3cbEMw5vArDoGaSru7N0+ldQ+BGE2l/QMLlKxLEQ8o5c6BC1K
9wgislScaKx1SL4wBAqTb2ezlako21e6jcdkEE6c6Eit0aKiTq6QItPHfrjG
8/iKqM5mPtz2byU+6Af9fz+/+elSceOKIIPw8neIqqNnUzWiYuK2yy814Tts
f3bS+LsZFXm9vCPou3rhb6rr0XkXKt5iduw9f6EHdoZwFam5U/FfVJVbzo9u
ELcnq+a928wXiVngcHg3mNzIcLH33fT3bjNLMV039E1/G9wWSsVlomBbfkcn
lIudjeJPpqIgk1GIb0o7DPAVn3NIpaKHzbmUeuN2WF2/1jCYRsWwu4vbWoXa
QbLp0Wr8h818jCnKiSa1QdILL43TRVSMnBP515zVCv4Zg3yKzVQc2k7fvzz+
FXRW3Lc7tlAxueeRiEzOVxC/Ispe0LZZX0s5YHf5Ci2d1vRi3VRUfWWi++Dg
V9i5wTbFO0RFGwVTEcPHzRB2Q7J0dJ6KfIMmt08vNcCT0G+fBP5QsVvvlowc
rQEuDDrmPlza7Lf7OzrlbzVAj2VdSsMqFXk2Tj/hTK6H/RE6xBymGGTISI5/
bVIHMZNeT912xaAYw0iZ+c4aMJcQN/y8JwbTefwZtBuqQf5tu87yvhi8c2Yl
Z+fmfTOy/eD95wdj0N/spl7r6hc4diEH1YRjsKI60/jx7ypI8ejnPSoTg8ST
MWLTqxXw5qsrt/alGGSPMthtXloB1/eJsJEgBnfuWHGPdq+AmTRLOo4rMSgX
dOP91I4KEO9g+blwPQZb6zv/23+2HLIFJUoqHsVgJf31kVsBpXD303mneZ0Y
1HG6VuysXQq/78jIHdaLwepeXalLp0pBzEGuwsEoBtX+XT0l31wCid23q6XN
YjDbvdPCZHcJRPo9b85wisHuEMrrEYciuHj0ZWC/SwwKGRf4T58sgp5Plnc5
3WPwgfonq57eQtj9w67tqVcMZjxxiFW7VAgEea+uY0ExmB/nT/Nl/gTuS/ED
EbExCE92jW5U5oGgfzK1Lj4GySOx3Cec8qD8aJruSuJmvpmd3/Fe2uQD93JG
HryPQSXC0yGBjx/B9n35xI7cTTyh3pWvH3LBVHdg9t2XGDQv9ZBfbsgG9uXh
zI81m/lodzkoGpwNKf7j5mN1Mbi7nj1mQyMbJgpnFuSbY3Aq+pST0+QH0N21
trTeFYOJmsV/S7k/wIP6PfRWkzFoxGwhUP06E5bcGG+1TsWgcpt5zZErmZsb
4HTE6V8x+Ot6q/AB7kzoySqRmpmPQRGNz5TxpAzQIhmZGa3F4KkrPk+katJB
zzCn/yE3DXs4hZU5JlNhy8Hok3k7aPi6K6rnLyEVYrvf2fHx0vBHdGPNj4up
MHZdc1frHhr68RtrdgalgPFZxlvXj9BQyaDihOuNZHhBd6f4siQN3xqz3v04
nQDcBdLskVI09MiZSy6KS4AMC0GNf9I0PMDPLR39KAHmxv4ufgQa7iC/zpts
iQerhqiTp5Vo+JtpVF+3Mg7syFMRRzRpWP674NJkEw34VTsmnR7RkDvs4Wh4
MA0KOUqkBnQ29cDvv02DBuuOQW0RBjTs+meUwTQeA05G0ux8L2jodiFA8DVL
DHhIvLNjdqbhiflY4UsvKJv7uo/oZVcaJpga+pyWo4D404A+C/dN/8WNSQW8
FOihbu7YXjTMSj8UwWcfDaJcSYy5QTQ84nRr1VAsChxF3mf/DKFhUEtRREZf
JLQrZBocCqOh4b4HZmJ+kfD2Tf4XnwgaNhUzOrbMRUDzjxpvvTga0jJ8eU/V
hYMgU+NFUgINNVUMPnu7hoPNwZbpxiQabiVUFMpDOBx+0HNLOm0zH9M8vFN5
ZHhl/p3OLGMzn6bf0n6/IkO971BmXBYN/zv+uNBOigxWFZM82z/SsDL8G8v1
YhLU9s9UKObTMK1fTz/LhQQH/s1ZvflEw9QuifZuZRJUn/7XOf6Zhi+fCy9m
fQ8D/hsb7/aX0bDi65nzPilh8PIJo/S9ChrOqiXvemMbBnuj2SKKq2nYIRST
skMgDEwLuG4s1G7GU7Q+NrcQCuXtPOvCDTQU71zvedwQCrt/70rXbqLhI7pl
N6/EUHjGzq8T8pWGwt/DO8LcQ6Hk+MHtda2b/TMd8inPaJNfyAuW0XXQkO+0
atDu66Fg8kjIQrKLhh8nXzTPnw2FYhtRwWc9NNylkL7mKRAKO0LE26m9NGR5
2hW3lysUjDIk3Du/05CpVXB6jCEUCuukznMM0tDgofgA/iMC9/jFCblhGtpQ
L8m4LhHBgEGW9HqUhn30sq3sm/qC/QrKaeM0jHzAfO48YyhwXlD6N/yDhunN
v/kttoeCnuqN1D1TNCxSVpiQPxYKeS/uaN2aoaEp3/qXk3KhwO6txuk2S8Nx
jiyPHINQeBz/8HPBHA1HeGgjVoGhkFuqZTa7QMNrbd6uglWhwNr3+NCxvzQk
TA9Fvd4SBtpLBi3/LdNQvnpwRvxGGGTzmLgE/tvs55mxpxKbvch8ylTiy9om
vmQb3yt6Emgqm4+ubtDQZORtxYwpCTINrIlnGGKxpjyjLm+TX2x1sr36ZEss
Tos69uyyJoNGxNulyK2x6Os4znZ7RzikfXROamWOxTb10P3FJeHA2OquwcIW
i92Eiw4MLhGgPuPFBhyxqGYQO1GtEQmpLP6Fllyx+ONZVlulUhQwXrNZ6d4e
i88qKrufGkeDhrueFOyMRbrzklUlqhTIqLhhHcsXi4tHvGdMtlJhG6NUNsue
WDQy/Odxp44Kj2QPz5nui8XSEu6tGBcD2Q7s4m37Y3Fu2yvmrUQasBX/eX7h
YCy+dL1llBIdC7qrAylRh2PRQbdU6FnFJt+QrvvBeDQWaVxFOwhbN+8bm5zj
xsdjMUA57Hrmk0Qw/Bht0CgciyMHXj6wm06CosX/NVzlcTV1UVRRCImIIpGU
pIGSKfZOIaFR86CiUhIqZPg0kgyh1GugwRvue++meVBp1qB50jz3iIqkUCjf
/fP8fufevc5a6+yzVzBddTsDt8dm/KmikbBKzWsgUomBR9adb8h2fQWuHrZS
cyoMDNJ4P3bNJRmKU3RszqgyUOmQ+o6C6hRYO74zpnIXAz3vd5/d+jcVLipK
dijuYeDoSN6BzqPpUH5+4ZqwfQzMlTC6kJ+SAeu5E6emNRjY7njkVO2eLPD8
1BVqAww06yngCA1mQ5VseUOJJgNFZiObriflwEbHFOGt2gxUcY30kYzPg7qB
wPvfdRj4+plKUNHvQtiy8WKl2XEGHvy5tCFVtRhu2VoI5p9koGHWuaw9viXQ
/FxLW9qAgdHx6wroQ6WwrUvRP8iIgQ8v9q+8a1sGfuJri8ZOMdCudFL/MPW+
t5vxzxmaMXDPF35hieeVcKel9fp6awaOOXul1u+tge6Vxdl+tgy8PVfePqFQ
BzsNyR8f7Si+PqyXNZZogP5an8upjgy0aDxT7H+oCTQqtrocucjAoZ+D9xb/
aoUwAVGCvMxAjSSmV86OdhjRmuWJeDFQUD77cZZ7B9CKGu26vBlYuXKr4rFP
XfA954b5JX8GOojcD99j2A/Hps9GvA9koDwu383o7od4df2WfUEMPPPioYKt
/QD89Nq7Mj6YgQnOZ0/e6R2Ak+mbDQQeMvCAZ2voceNBKr8sC3ENYeDmluuq
cwWD8Ft5urr+CQPLTur0LNo0BIbug4t3hTFwdue5k9PeQ8BOrDkaHc7A5FuZ
fbfKh+DfSNadfzQGrj66/+qFxTwwlU8oPRtN+a33HbtckweJzg/4qp4z8N+l
z0s5F3kwn3UFlOMofzYUR5iF8cCSd/q/ZwkMvO7G+6T2igcp0rp5M3QKz5hK
en4+Dxbaq83Yshio/XN9d0AZD2zjNux+y2agdNa6NHlqfQ42t88jGRimoz1/
bQEPPPvkrh94xcBzpwQ91qby4LbPdokbyQysiJIVz4/lwT2pHXlZqQy0cnWu
Dg/iQVjhLuvJdAZOJdewFN14EHt636xyFgNl9zr8t/gkD9j/Dsa6vWZg8DSZ
zdzGg/Q4LeDkMnCuwCr5igAPCkCn/8MbBq79qxo0ROWtyr4TftKFVL0hnQP6
GUPQK2VaGlPKwBtlmxdesh6CRfHnjobUMHDvuoZqcSo/rMQLn6rqKL5TNBP5
Lw+CZP/l4IWNDDz7cGQsCwdh58ab1b7vqfWz2b3jfQNgE/9I37OXgVIrpAob
pQYgLT7NzPwbAy1f5GX22fTBG8yefvad6m8w42Qq0AcV/XlRjVMM3Fkhfe3V
q17o3ljWpTtD6VUrZcLP1wsLE9pOH+Bn4kcLbVXDtG6wTvjrLL2Kia3R7hXF
BzvBSZNv8WkxJh5bxTCRnOqAywMC3Ji1TAy+LDqmy+2Au5uWj62SZOInByW5
VeIdkJqw6dJCWSbyaZ/V3TKvHQRfHvEe283EsKOxDle+v4feEE6f5D4mioqk
j6pmvofsm0uP6msw8cy3qS0vvN/DOZOm1WnIxBGHbXbn+N5D1SLb9GvHmGhg
bFSVLNECjy9e+cpvxcSX6q2HfFyb4Jx1u4maDROFclSaxHY3AR7bn+94monL
F7LeH1jQBN+l+R5WnmFidcfWSdX4RjjV+lA+xI2JS0qEtkf0NsDaA4yz4rcp
/Au2uL8froNv8gtrdH2ZCO3X2kOe1sE7MVfVW/5M3PRf3ZK9GnVw45syf99d
JvoRO91NntVCDz0vjvGYiT8xPNRJvwZeCjV3Kicw8Z5hh13p13dw49euQ/Z0
JjbeZLjbst6BMS+SE8pkYpGozL1S23ewoMDW+weHiZL727WGGivB6fLI6rw0
JraUeL3RKK4AhXY+wyNvmdiu4SZxr6QMBD/pHibKmehSe6KT9C2D/l9hexe9
Y6JpsCj1OpdBxBpZ6apaJsYJj03mFL4FfjPdyZNtTFwfuK5lorIU2t+HhpuM
MDFR+eDcwdliSP/QFZw1xsQVqqXXa8qLIeSHzO0140wUGJTInqPyh9bqbKeO
SSbGX3R4c0yuGJJOde22mWVigvyZC4etiiCweXPnWREWLi+kOV8ryIfTQ251
ZStZ2Hw+XPjy2XzYN5lZIruahUeePtG6uSQfxlfqkJ/EWXjhHOmbYf0GLI3c
brltZiEUHNazX5IHOxozNnips1BbftNyQdprWDowu/L9HhZ+5JhWRp14DR+/
HVmovp+FO+s9W4Tnv4bnIh3jv4CFfX6vFod6ZMMig9mim8dYaP6x8l2GVRb0
1h0+E2DNwoDsSTnNUxnghpzcPFsWSvZ65dRLZMCf1KUrp+xYaK/AjZs3mA5r
w5uLzjqycLXxskuHPNLB2Mp+wxF3FvLzqzWtjk6DyuFbHYt8WVjkdkMxQCAV
TC36VTT9WRhv7S7j9j4FPlRp3bseyELSvGhtDzMF+JOEdo/cY2FWzDEw1EmB
A16Rz6qfsnAwea49QzYZ0uZl6IfQWag3Xqvi4pcI6LGGkpeFz0tzAj+rJEL9
0I25OYKFa+6JHNQbIGGsXPPVxUSKb5PRt7naJMg9qhcyzGRhSZXlr87VXHgu
PlomWsFCW9bwF+gjYNsDPckT71iY7Jgr8yWGgJy/qV6B1SwUPyqXbWlBQGuf
9+Yf9RR+WXPPi60sWMES9GttZ+EVw+ZPuh1MuLtTWiNqhIUNw3dS1eYxYE3F
+Y18X1h47OUX37OldGBbZS5wGWfh3HznPaZBdHgXqFO7Z4qFPb5VX66toMPS
Nnfb9lkWsjJWe99VeglhN/N816wgUFbA+Ufz/XiQERFw9BEl8HTp/Wd+FvGQ
wdA7NryaQH3Hhon+rfHQWjuwIluCQPN/WY0uYXEgsXER3VSGwIC0zr57crFA
ZhgGFcgSOK1gx1vf8AI0jsWcl5Un0LH9YvjmGy/AxkNJ7acigSoHiwdimp5D
/NtTZeG7CbwZ1hg2EB4DOyxiObN7CRz1Wi2bpRsDJV+GHzlqEBgT//PlHr4Y
4IndNN2lSaDE7XPe/p5UfiDf7nuhReC7UAV9F+VoEERhKYEjBN5dF1W0/0sU
yLkkDLfoEtjXKGw9Sc2br2dHqjVOErjtadjVJapRoBOqlsLQJ/D9Jekz7jOR
4JpX4e11ikCnsf07Ax5Fwh/9FTbdpgRuNYp/eNsqEh7yLDW1LQi8pf94vtH2
SEha9nXxKlsCRT+saJdvowG83P31ph2B56+Hrg1NpUGDul/TkAOBT37TrsY9
poFddVXWcUcClSVumD29TIOJ06ti0p0JrPzx5TzHjAb+UzY+61wJ3Lfl+9g+
aj5fGUycCXAjUOzhv5r4HTSgS04cHXUnsPhqyHx1ap5XS9u33fgygTt1h79Z
baRB2ZFAkTxPAommKr8Qam3aVTslfZXAiA2H9hrI0WD44pqO+94UX+6OcZt3
0cB7gX3+9xsEfjbvM47WpcHiKG6C5X8E9g5Ltbico0G04tSdEh8CXyhiwgkK
/7aSA67b/AnMXMqgzxXSIM80SC80kMCa1o8+Nn9oILFHeebrXUrvT5kCfJqR
4C3eRj8eTGCRXbpze2gktP2+rcd+QOmjmK8yMREJ6t2yMwtCqO//fq25dzoK
wvPr6PZPCLyRIpMy0B0FU7FX9QpCqf2j0vJm56PB2HfDjEQ4gVM3uhTvLY2B
NPty+jUa5Qen8o8bSmJghZa7XksU9b+RmKLOR8/hkozYjMpzSt/OI0daLr+A
OoEC+qNYAi2FVHv3XYoFxWFHvZF4Au1Mld7qPYiDh5XLZo7QCZzV0f6v1yEe
RjiZdDqTwC3HDt9RWpEAxx7Y6M1jU/557ImLmxKA7SYwY80lMHHwZLEk8RIW
6r2i5yQSSMs5ShwMpYOTsomeWDKBS0IWOGqHM+CtyOy0RyqBf/u1Io+kMWHz
dwa9Pp3A+DzX6MBRFvg3n9DbnkX55et6DSMtNvRnTE3fe03p8+/zgO4bDkDE
c/qHXAIXq6jwSVqQEHtNW+9QPoEfhKqVyfWvYNZ8bDq2kMATC+q95gslg/W+
Z/Q/xQQGTRkvVAxNgdx1GnrmbwmMfeD6MCg7FcRnh6Yzyglcfj7zZsPPNPDu
fUBf8Y5AYemigQ7DDGgtVNVzr6b4d7W+6VOVCc/8A+hyDQS6+RnIw/ocmDyj
oBfYRKBMrWKAwkwuGB1unu5vIZCUSJzW//MGUmRv0g+0UfsH9z+5LlMIyxdt
1ovuILCqKuvKzrwicP9cNf2zi8BCpU1m+jPFUFPlQTfuJVCxLdrl+MlSuP+o
ZHrpEOVnRne10N5y+OzuSnf5QOCx0d2l9xorQMdgpV75MIEmG4OeGvi9A0FR
B7rPGIFWgzHjf7bUguPUYr3urwQeTLvzdli8Ht6+T53eM0HgooDGR4+eNoBf
JJ/e9x8Un8fKbsm8boL+65xpvWkC48JWL/Bub4aDVoZ08jeBzaqvqtbPew9/
JROmz/4jcCROokHfrg286UhvW8TGeVNR+fZ7u6Et8NNJtSVs5Ma3pNx37QF1
pyfTT5axUfQky68jvBcmt/af1F3Jxn90pv5Tl34wEro3zVrFRqdz6ls43/oh
ZVSZPn8NG/P0dEVWXB4A9ySf6Tfr2Dhzsrg81nIQfCc0BSck2UhcKrDJyBuE
MLUFq7ZsZOPpz3U741YNAeta+SYLaTZ+iN5iu8hxCF7n3lN+JMPGq66dlWmJ
Q1A9q3ugWJaNGha5r2+NUvMwLjv+YysbJ99e8LHdxINvAfXm8gpsfNhsfdxV
j8oHFU+dbBTZaNt9VanGgwdiQqe8niqzcWvQcUZ5CA+2nhTzL9vBRiHRpWPJ
L3mw/0n74xlVNsZePPpnPIkHes3RLxTV2eh3wz3gbzoP7MRsSPs9bAyo711l
kkblAwupnPB9bNRScpfz5fLg7vOB8ncabKy/dCFu4QseRPbRW2YPslFHceL+
lfs84Eo7De7QZKNs2+SIoScP8h23fnPUYuOE8+N2KXMeNLBHZqMOs3E86EKA
9V4eDI4mLqk7ykZtRZbPf2t48EPpoji/Lhv7FEU9x79T87/HDjn1E2x8ZUBr
FasZAsXpzEOxBmzkGbcOD1P5Cvd7GzQZUecXuDyy/eQQGN3eZytowkbNTpUf
NhuHqP5ZeN3dgo20D34aDm8HoUSkMuWgAxvbtTSYzxYOQovx/QKPs2y0CDCa
XNM+AMMRJ2pYTmxEq93rE9kDsFSycVj4PBsPdfhu0tEdADP5zg19nmxsVZHo
oT3phzHNsYc+d9h4fCvr+3ebXpgLTIpOD2Kj8Z8y1+OLe2FF5SX2cDAbl7n+
vOWTSflN70epfgiFV/+x/g2RHvCznPstRaP86FdcyW3oAjFPEZciNhtdKuZr
N3l3gELH6/kyJBuVtl/ZfkWhAxDsY4NesbF8tGAnX187uCxJa9ZLY+P5DeEx
VTrt8IZufLAnjzrfzpnKbtk2ONMSIfq7jo39G0Rftgi9B+99kGTTyMZuoeRz
/VUt8DB+WKe4mfJv3+SppActkOW25/a9djb2qsk+ClreAkICnZ/EBim/fVdU
m5BqhpRdkgWqP9holHX1QKl9I5TFlJnTfrFRQVrp2pftjdDJ5z75e4aNDHNf
zdfTDbCgrmBryRwbKye+/5ELbQAzJ7swg0UcHDBcUHAtsh7mIujnLqzjYNDB
uxMG2TUgOnt8fqMkBy10mxoF7Wpg65mpF2obOWjaUb60fHENGCofbv4jw8Hy
kZRhY7tqYFR8PHBfiYOTNaShmXgVHJ+WFyU0OThTVr/F7XUFrCoaExnU4uCi
he/0V12pgO6gZGHJIxyMT3HNuLmzAtzX7BIK0+WgfUZDjE9yOTxRRz4fYw4O
Chx6uSmtDFq9TMdNHTmYF3moTrS9FGI1xL88deZgHPOtUX5cKTgv6B6pceHg
X+HRIsFzpTAdZv/xkDsH9aXbtT1+l8C6dLcepWscXJHHr3xLtgTsJvyrBYMp
PF2b33yMKgL5nMPvNB9wcE7szMYy1yL47ruo4tYjDm5e/+GUvEYRBIiElHx/
ysHx2FVJv4sKgaUcldMbzcFAy599JrYFMHohmchK5ODGYEnXqvI8yNjlwZxI
4iC5eX3z12t5cGtWjb49lYMRNtf2TsrngfCj3NiXmRwsKSClQp/kgkpiWXhI
AQd1xc1ODjnnwNWRrgCnBg7aZJsGV2lkw9J/f49GNHFwmvsxZ/3fLKCLblha
3sJBZaXDvdJvsqBBw+7Zlg4OZgWH+2kdzAKFxzwGb4CDUvbjxQm6mdCv+qXM
YZKqnxR+Sc0/Ha7qCN8P/cFBq1XBrz8dT4dlNsp6Jb84yHSx01YTS4d9dy+3
bvrLQUdN+4v3E9MgvP3Hx/4FXFRe7PFCoD8VdP+bW3hajIvWM3sqhuxSoP+p
VE3IWi4WRUZYGqimwDUWPimQ4OLTmWR+DcEUYNT7r90gxcXxdYrWYlbJ8G/T
QvkeOS6ODl+4Xj4/CTLKl+ta7eXigtTlQ2m+JOh2qQg/2M/FkvsrUV2NhIFx
w6bcA1xsXTZn+fgTF4TFn1lKHOLinWKL5BxjLricX3u+Q5eL6cVLXdNVObBB
ZNNDM2su2rmcnHFcS0D20a09WbZcnBlxu97TxAIDH2UlMXsuSn8z+CMfwgK/
rwcaWhy52NianrRnIQt4NZarjC5y0emp36YJfiaQwc+en/DnYvT10BBhKTpo
F8d8IQO52HL+4oO+Dy+he/rlwSVBXAyZ09B1fvUShM+l9r97wEUHr5LW8IMv
weNInczRcC66qtdeOuGSAHvmL3qlyebiw06Hq98L4qBx3/K5eC4Xs+QSDkc6
xIGrh5j+vFdc9N3+Y17Mwjh4PiAzUZDKRVl/EZ18k1j4V6i5SyOPizdMwnZ0
8b+AyF86d2PyuZjqprbxTepzUFE2aPtdyMWv473v1zo8B4dY2+s5b7m4U3Kq
27kiBspv3cxXr+NiRJ+f1mlmNJzO8BeOaOBi/KE9MYr20TA9Gnz6RxMX036e
P9e8IRrkrSL5Mtq4qDCm0vYpLgpKQuOMRDu5WG0X8PLumSiwrGLRPbq5eLRy
m7eRfBQ83Jt5eMcAF8uaV4p25EXClstvIp4McbHLp66g4V4kFLBLh8c/cFGt
YWbEyzwSzPqr9uh/4uKlxYGqX7dFwrc1TcFJI1xUuWSt5jgvEoL1OzqXfeFi
s8A8XYEOGkgH9StcGOcia37+wkWZNMgtGL5VM8HFj0N/T5PPaGD882utwhQX
Q3P1tBS9aRD/WMTf4ScXefFK/520p8HY1p3qUdNcbCNN+HT0aLC3xHik/jcX
5yf8GjsLNLhrdSVWcJaLj1fa2oyp0aBpKsLowD+KnydCGVuVaSAV8lrQi49E
I7P11deUaOAm15nLnU+ig4HUDKrS4HXRH/cBARIP1Z5JGD1AAwFLyc1rF5Ho
uDe+vZ+qZzR5sE1PiESpX4AvnWgQ+9DuwZ2lJOZxetaV3qHB6BZ/eCNM4kAI
ubAtkQZ7CumT30VIVLrIbfPspkGgeRkhL0qiBDNRTW91JDROfLSyW03is+Se
fhWKzw0PFonQ1pD49rfi6mEmlddktr2tFae+d+/5eeJfJGTnH/desJ7EpI0n
tFwco2CB2YXt+zeQ+EJAZduxjigw+BbSf3kjibXZBj581tHwIjjlGVuaxPlh
t5f2fo2GEekmnT4ZEjcXDG8/FBYD6m8m/66WI/HI6U8rw3SfQ4DJ6tQT8iQG
OMXfOif2Ahq+qjsGKJAoDTdSn06/gPX3zMVzFUmsfppX2P89Flw23aj9pkyi
nsb+T/T58ZCVG+Mnt5PE9RP2+4SexwP/qfxdtmokvg8UEm7SSgD9L72fn6mT
aHX47D2Vvwnw/O682Oo9JMpM/259XP4SPklJG/HvJ5Hkz+33ZNBhV46W4N4D
JD7HwmkHGgP8jRxzLwLFj/z5PpEEJtSN3nVnaZJodn+8x6KUBevusKV7tKjz
/sjy3zSPDec2VLWKHiHxpNCVUV8LDmRkj97X1SHRbf5Zi1eNXNAbUZrMPkHi
prL2qbdySRAdYEB81SMxWHuZto1ACgyv97DaYkjiCj+iTntJKqhlhS23NiaR
WK3h+U82DXz1M0tDTUi0L+sLm2+ZDrWfWq+9MyOxLfInr5GZARL+0wrzLEm8
80iQO7kkC9Iz9j+7YEui3cWnL64o5sA8PRsdhh2JgVPl4tOjuXBi+PbfTgcS
f3l6ai+rfgNRvvEpKxxJNLF8ZKNcUwAfxUvO6jhT/lSevuzsXQQ704fW+riQ
ePtZPm3di2LwOSFQm3meRC0tS9X6lhJY66Oza/MlEl/VSXzY6FMGjmtdP1t4
UHpG2n658r0c0lIfvHjiReJ1BZlfsjcq4TivTmDOm9JnjT7Nt7waIv/7lqN2
k+InRJAv/n4t8MRWup//j8SOvN09ix3q4fYxk9Z2P8ovfsz8V/RG8Lz43sMw
kMSQiuIVHpVNcC7cZHnVXRK5nM5xnZ/NYDRgopP3gMRZiwv6S8+1gtx109wX
4SSK25jM073aBevjWk3FIqn6ft+m7mZ3w8oy08mQaBJtceT008ke+Ctitt03
jkTcN7EmXL4fJtTbKqcTSFxU832/Qk4/fLQ2c7zMILHFN/9Ng+YANS+bxTpw
SKwso/EF7huEsrq2fV0kVX+33M6v7EHInTJrM04iUV2nfWbbsiFIlmj3rEkh
McH96Ld8pyFgoLnI4XQK39CXn0aZQxDl1J6Yn0li6X8fjhdND0HIQ/Nj6q8p
fmdwo+AOHgSktX9IyqX0+iKy+KQtD7zbzf3l8qn7bTdxZMiXBxfm2jfEF5J4
1nrNgr1RPHCQschbW0KiufTHJV0ED8x0O8yeviWx6/TiALdXPDhxyWJqcQWl
r2JpVzyVHzQjOp74vyPxz8XG5l3xPOr+Wij+qSZxNa019guVV7YPdrzzrKP4
aWy8FnyNB5sWWTqNNVD3x9vwfJkllW+UOvkdm0m8+6V7kwmVH5aesozreU/i
Li+uT78oD/hudO43bScx4gzrAj+Vn37GWbbXdVL9rdVgp07hEIyWdXod7SGR
3bL1vMrTIegftVxR1EfiRqFyCwX7IajabaWbyiMxRVO/q/3vIBTadH2UH6b6
gYL7tu3vBiEjwCrg5WcSDbjmEe+fDUJsvdWbsK8kOj36vGR22yB4OFsrXZ0m
UVsgmfvGdACcH3VXff1N4kETNdut0gNgnW7t7DxLouK/oXmfv/TDkX/W8eb8
iVhbm6cfebcf1tFsVu5fmojpVRuNl9zsA5H8nqR04UT06hO8JiTeB4JDNse3
r0hEG9PduWte98I3JdtASbFE/K/+kqLzTA98ONW7MWJtIgZm3ZglY3qg84Zt
vvC6REyOmHq+AHqgPr7XIkgyEfHx5VeXhrrhbbntz39SifjuZ+L+8Xvd8D9R
H4XF
        "]]}, 
      {RGBColor[0, 0, 1], Thickness[Large], LineBox[CompressedData["
1:eJwUV3k4lV8XNU8XmaOEokiiVDKfhZJSSSnKmJLSYEiEFDKTzHPcyyU0KL+U
JpGiFI3KPF5jyBwi3/3+ep/9nP3us/fa+5yz1mpH14NObCwsLBacLCz//3Ib
+F/2MBQlLB53hF2XtekNiIUdf1k0Tu6v0TJzen+ZjMjntCYXsYIydizpanoq
OfUygOfTNT6UKV88Xudzh7jdUUu/XiQMmU0V8Vf1y4jKrMwDWXEJ2EwrLTjU
vSaDOwSrn19bAeeaOZ7CzlqSH7fYYjkkg5JrCieuK30lm11nZn2KVsOlXHD/
7qifJFZ8lP1dhzz0MoY03yW2kdHnvYIS4uug/M52Mk6um+x1bJM6uUcJ1Nhj
fHure0kRT4NCyTVlfPkrZvjy6SDhKf6oxlKqgr2TSVuE50aI8+E32vuHVPGW
JbVEz2CciHw5qnSpaDOODYsGmWnMEAN6w0bpt+owkfjVOsGYJW7e5luqOrag
Ru9v/rbSv6R+1W59YXENtPv9PlPYwoIoF02Le9e0YSsTTWckceOZ3qOjFuk6
8Gd3iU86zYshoU32fx/pYsFXJWjRhAKTJ4ouu4f08d/TROXQzcvAFkSp8Cgy
AP86D/HRD6JIP/vesHq7IdJeGxft7RfD5sNhb6XeGqJlg9PoBh4JOCixf6jo
MILe6ed6d45Korx+vkFQ3BgP/46JzCqvwpGyMivHHGOIzuBNnJ0MRmheLaVq
u7Df5NTn1mhZSF+a6LTZYwKFVxN3Cofk4Ldy6FfRtT3Qknm91YtHHiKcBRf+
8ZtizcjZxG1h8igadRo3TzfFtfIIu2Q2BTRXds3MPtqLhnCeM96/FaB5uol1
19B+cIk7zu3NXYfP5inB6d5maPg1MXaPRxGPbhWxe7MdwH/2ZyXWnFWEadjp
0NqbB1Di9GbusqISfI8xotyLzLHxyw/H3dfWI7qYe4j/jzlIT+NRvYb1yOLY
YFJgdBA7PXpWaCkpo+q+O0dH60H0deWUXH+rjB/sSY6+6w9hyeXZy9/LNmDA
qqxC3OsQNO9UsmRZbgA/+9KVvcssUDpnyT7XvgEyVmta+q0tYCdXLVMpo4LN
93ZqXS+wwLLqlkVWGxUcsYyefmpwGM0sYufXfFLB6bvFhw7HHMap0hOxKzk3
wpf128Ox5sNo35ITWKG5Edl3pC4oeh6BSo34b/20jShh0fv4uuIIDKYPqG6q
3og3hx2U7QQssf5h88TC2EYMLOX3JeZb4rhRzfgRqGLeonbHpklLbFT13DF/
UhUCRSM5H4gVijx2/5cXpgp1i632bE1WyDjpGUdqVLGj0PLlrbVHoXg5ItOQ
oYoj/3xXankcxcvkrae8l1Rx+lCWz/fyo7iX+F9Xv6Qa/Aoqf7pSjsHcb+WT
W5vUELPI2EaxOgav8/ZROcZqoB7kScynH8Pk0ZHfS8fUUHJ7w4TB+DGc+7RG
9NV5NbxZ2H+gTc8ansuXcQxeVcMPc4/7lyOtsb1qzffQGDUM5Cfxi/20hpuM
8FVaphrm/5a5FMvbQD9h0s2gUA0C5q3v9rjZgC96mM31kRrk8pfW9b2wge5F
mUj1cjWo/10TEshrC73/7tgkVqthxwHjHukjtjAf6v2YWaeGI3lnDMpybKG5
ybf20Dc1nJ6Pzj702xZl032tFT/V4Gv2YHFUxw4CG6pCfzWrIZr+zToy3A6X
KvL2tLSqIXtu5unaBjtsyF97J6WNWd/+FZKVq+3xpeiXvBLTfpOr52VzwR6C
UWHvElqY9c06fP/zzB6P29psuhrVMLXOMO09uwNKLrTkLG9Qg/+XQybLlR0w
zHveRu+zGriuOP05ecABZn7XTI/WqiF2nXd+iZcDqA9n13lUqUHqS/hhllsO
0NmyUTfmuRpy/NI59lc5gL1UN+u/EjWorLv7X8Yg07/kP/uBAjWUfn7pOLjs
OJ7elklQz1KDvt8n4e0axzG9jM80NV4NNWu7KoJtjuORzJ8I2VA1HPg84fo1
6Dh+Fx77VXdZDY5rJerPfzoO3/eNXaXWavj1SdH/+fRxbB1bspk3VYOnr5YK
r7QjrqvXVvvpqCHsk00k/bQjKEbLfPcw52V/ktjZ09GO6LnAeruHSw1i1h9N
VR44wipFh50xpYqcPh2BR38cMUUdUVP+pIoXiytiq0JPIP1oVM12f1UEVX11
Cys6geFy7i+XnFWxOyLS3LT+BNQndL9qmqvih9i8yDfxkzj31u6FtbwqxjY0
JXXTT0J4xep819cb8Xg81iv/3Uno5ActVy/cCP8nJpYuwychca/masLNjeAz
KpOc2OKE5OXkqr71RigcS8lgrXKCYlaoVNCoCqzCD9Pkuk7hov3SailuFcjs
FwhicDgj3Pyci8DgBvSKvnUsUHJG+fPQove1G+CRvVVhk5sz+N8Xa+be2IDo
x6K3yZIzSh7Tb0sIb0Al48tdu1VnkJE1G3ZHSBnKBvvLMo+exZqzC4FO/xTx
+dvQv7tXzsJHIuhpZJsivE6F7XyZfRaxSi5Fd18o4nVUxde23rMo7JmvHPJV
xNEf6iMyHuewW3bXlMufdQg/u3wNLfI8bsjk3Dkwvhb9SZ1Rec9dod642njH
qDyilfy/lra7YhGXm4vq5ZHWFs3fw+KGhvdfstcVy4O4rT80Ke+Gl0GKWfZu
8ohKcuwUdXHDYFDMDcbkGsh3fp+3mHHD+3WaRzOWVuPgpadqPwU9QPMqd5NU
kcPjH5rPWlZ74B7fDblrAnJYqVm2o3OrB/YIpzaKt8uCMf/46OAxDyw/ut11
rZMsvAIeXf+b74GlNWT1Vy8ZZEQV/5QlF+F6IPRifoE0GLS8a6ddPbHfobIz
fpcUTNjX8p0P8oQlVeyCopgU7p2kJ7oneeJ7f9YXSpckvBRzC32fe8JQ8sLn
Kj9J8N6jfovmvgSVkB2io4+WQ7UsQ/Fh9iU8d798VVxDAt71cZ/mPnkh+2H6
2pseovDVY3g87fKCkaGuDc1UFFfvakj4THrhoa+v3ZSCKIIjW2xmJbyhkPCo
2bpRBPHGa4dmbL0RMOVsrGwogrvlZRxTv7zx0qxEOm61MDrvd2iNcvtAsrwu
+cZKQfSsUm+7J+WD375Ku6ZaBdAXHRxwfoMPhJ3Ezn/MEsCIy/qa4f0+KKCP
dtXLC2B+3UWLX0k+CF0r8pR/Cz/EsrlcB+R9ccb1s9eoEx9239xI7yZ+6P3z
nPOwFDfsJB7elznkBy/RpvMlPVzwuLX16bFTfhjmK/527T4XMu/o1H+N9kO0
AstT551cGKvZPfu6yQ9dlmPtlpc5kcpyam/uxSswURyPWTnBjnthg0c6Qq/g
/n7VLPkqdrwWPH98ZfoVGAd/t49NZMewtKdXQsUV7JZUMEjSZAfRCqJeF/DH
8Z+7zmqFsKHPPWvqxG1/iN5fvffQJlb8nV29lP3MHz08vBsOc7NCKCCPt7XO
H6G75VgetrNAO+aujMWUPx5uGx+7GMOCmKJnJjsMrkKsSMVyPWOJbOv5kanQ
chUs1/VmTsUvEsOisBwP7gDs+abereM0RzhohpU9QgEob9JP9lCaI9Upix0W
KwIQ983o6ObhWWIacnHV9o0BqBoz6zW8NEssHOxT/x4MQOCiKGfajT/EWWJ7
THBWALgE/6ip/JgmygITd6dvB+D54avsZ2jTZJj93odTDwMwHrnmy6rz08Rt
fA3v7jcBoG5p8f3FOU18PwoGCwwFIKXr2/YF3SkSHdTnk7wtEC55v1coVkyQ
/T60VG4SiEsSHVUX4yeIkJvNk8smgegxUHqz3mmCJNl+nTpmHQhNHV/XesoE
ydIsd5UNDMTpkMXxbttx8mA0yangYyBqTl5d9BcbIw3Hdpo/OxEE0mj0bzbq
FznVeGYh/FwQGCZ/6o7t/UVmD8fctrwUhPrB+o8mAr+ItPnPxanQIBTUXuZ6
GztEHHedKVIrCoLnIpurXNYgGdtygz1vLAjNxzUVPb/0k6CHD+9fnAvCf+66
y6XS+4mo2o+jhmzXsd9lykvrRD/RUJZ90CF6Ha1VxUUDM33EX+6hzYrt16HG
uL6pT76P8Ak0lN70vw6LkQrR+AQGyYycc7ALvY6aXUEu104wyEYeGf6NN6/j
e18bX/MWBjnA7uxYS70OhTcBKt8bekjK3Kwg55vr4PMdf/lOpoco9Emf9uUL
Rukus7Ktb7rI4xMGortFg2HR1dN3P72L7OpyKl8uHYzAkPC2GPcu4tJ6X6x0
YzCMet4GBch1kYdfUfn7QDDeCl7YsfV6J9F/dXKFU0owNhM+n0tP20nju9Vz
49RgzCiu1BS/0E4ufm3/ebUoGHPqKwQ65NtJQa9VUurLYHzLNOCRS2gjhr/F
PdfWBOOv1P53j/a2kbbZrwdLPgfj0j+x4/e424gI/z6hjz3BOMSqHSwb1Eru
ivP9thoJhlqMmXWtQSvZJVtT1zsTDFWjRJoeeyu5om4QtcQbAsrg7RC+6BYi
ofvvTLRoCJRvb+9+cqiFPNj53ERqVQiuF8XOflvVQnqttnFt2RSC0HTGR+Nn
zSTAcYLxSisEGyXnUtfeaCYrzhVX7TUKAfv9hNywE83k0aVzOU17Q5DHOjZf
o9dM9l9bH3jqSAgC/0s2NpduJgPhffaT9iGQujlbkLjURK7H5+oHnAnB2s20
OqmBJiKT6bBK4GIIFKW3/nT70UTK8lYtpF0JgcX88Sx8aCIHi5ub14WGoG9i
6DepaSIjZSlP/7sZgruL0/f1mevhry1SkRYCEW++aNnGJrLmo7B3XU4Inj+0
XNk92kReNNQfPnY3BPIS3TuyhJqJZUfU1v7SEFx4sN0oUr+ZTAyYiHq+CsGp
f2e9//o0k+gJzgmW9yF4EJ82dPJNM1m38Przja8hOBPS028r20IqOQOKV7SG
QPigsXkWE0+bZXoxt3tDsPMU58YlgVYyIzl/buvvELg1vmW/mtdKYtc8Ma2c
DcF+9sylbYfbyAYVT+X9bKFAEOu+47LtpHrbZt4WSig+8VJdD3N1EAcy2u8s
Hgr7yb9c+lydZN7kTvWUTCjedWeqKKV3kqSDp/MClUIxnbXzsTK6yCabtcGC
6qHIc9l2PWyui9Q6dTtm6ITi19ol1is13eSka7aB0s5QyLzdnadzp4csXbaR
K90fijsCO8hQHoOkB0ktGViFQnni1I7ksl6yNfpHW/3xUJyTz51VZ/SR+qSE
F9ZnQ1Fmtsgdv36AnMk+kDHgGQqjd18tbCMGCUehgO+lq6Fwm5T5I8zxi2SV
1FqxhYeiqPWZ9d+0YaL5Imz7zbhQ+CvZZauajpJvb3dISGeEQqOHQ7CKMkZ4
msq/bbsfCpUJodD+pXGS0+1X8vpJKCItLkVIC0wSvWHNOLPKUFhsab5mtW6K
eCyV7D/zPRT6u1ab/fGZIS1rb7/PnA/FqdD9gu8j/5Idj+u2hrGHwdCCszi1
ZoHcN57KducPQ8uVHyvTuP+RIGcDL2OZMLxvCIryNmaBcmHLmjGDMOb9kh98
5R0bErXYYpr3hOHXs6ZbT53Y8e+90tybQ2FIWjH+eoSFA1+GLn1KcwqD7O5W
YdlNnLisInTFKCIMTmdrwzac40b3C43+jfFhmGesbt47yY29+2wPSmaEgREZ
EaXgzQPZC0VKI3fD0CUmGdHmyYvwf58TfpaGQX2ZRO/zUV5MxPz5V1kehmsy
/Z67me9xdfGOhuTPYXjhJjwSwdTnm3AWgU1hUFId7dtbSkH657g7Z7vDsO+y
SVS7DD8ujLcHYioMdNaMxLQBfohv8VEdWh6OJwJVJS8sBXG1Kjvtu1w47vqe
7dO9K4iBQ9Ucr9aHI+6dKHV4URAvPEVbEnTC0WHuu0MgbRnWcWobX90RjpRb
/8xSupchNsnh4el94bCIKo+uFBPCycf3wvTsmf6T4RcaLYVQb/x9QvF0OC4s
m/YP8RaC5s95WxH3cBxZ7RLzN0kIlNldW/uDwvGnT2v+6CcheIZfyP4SFY7O
PsuafUNCaJdM4nuRGA6tZ4JeqzmEUaLV3RmbH44AyZVeV7cKQ7qWZ69fcTjq
/9BiREyFEXpM7YlTWTjwM25lpoMwjvpduaFdGw77toda9HBhvKbkzip8C8es
7MthlQxhqGS+P7GsNRzTj/itX90VBstLCW3GSDjWFW99J1YnDJd9enn1M+E4
0dW4t6tFGN/bTgg9XQrHVa/lN2sHhaF/IdIvlycCfha1axtmhFHw70HfDeEI
VFwsiORkF4HIzZ/ml1dEwH/wg6qDoAiuyP574SgfgcPL/54ZlBRBX7GC0j6V
CMy6dIXkrRGBGUwTtm+LQFtZyavUDSIYY/+1fFovAlflt7Vkb2HywZrIzBLj
CBx/U39/RFsEW6OUV7uZRcDbdr9QqIEIfuyvzdtoFYH1/nfLzu0SwWURF+Vf
DhHodUjZkbdXBFI/eIsLzkTARzzGbIu5CJ6lFW455REBzZp2jxWHRWBju7tM
3i8CGqFzSnZWIvgnN6jbdT0C52VCGlitRUBlhFdmRUdA6g61hcdWBIYFSsY2
SRGABSXDy04EPWff1UplRYB7u/eh/fYiCFY7bfYzPwKvWvvUE5j2uknu74nF
ESh9ttHZhGm/e3zb6mBZBPaF7JByZ/7v4rurbVllBKw7vpsLMePz6/cfr3sf
gWssNvzrmfvfYw3ri/zKzP/8vh3lzPz2v1131qQlAs65fqNfmfmPhVf/5mRE
IJ1bofPMQSZee095Vg1HgGN2TW/IfiZeQlxzAdMRsD9g8X79HiZe3/L89f9F
oORot5nVThF4p+xkW+CKxJv3UjJiEIGkdW/o02WReNHW9dWeifczmRCKt2Qk
dhq5COhvZeKT90ZsYn0k7tjUuL1Yx8TnzMm0YvVIFEeZexyXFYHBRg6Z8zqR
0BIYasxZzsTjkZHiwN5IfHj29CQHNxOPyz138g5HwlWrwHz9P2HU6FzfdMIu
Ev8N6MhPTQmDr+q1VrtrJPzYznAGdwkj7ovB3u/xkQg2zBd791gY6kldn+My
IhHFeTHH8g5zPq0CD5vRI2H+Y1/9rWxhSHZW2NWWRqLmVuLVw2HCyBol7hWN
kUirx/38Q8JASce0f1ck5DPbT8gaC6Pr0jVfnaFIHEu6YWyrKQyFxfLrj/9G
QplBNqlJC+MORT/5rkwUNKr/Fh7tEkKZku7z1JNRaNz59IP0CSE4Xva8KHYh
ClMfXOa0zYUg8O7uhljvKJSl8bWoEea686rMsMgobLpkYEhfIQT+/H9XvB5E
4Xsmr0519jI4yFfqWyxEIU6/cWT4jCC4ZYxfL0uMhpa5/RYWBgVHRA+8D626
gfi03ZSlr1z4PDgu4PDxBva1pfIfZOqPPRUJB7UabuCjg21ieQQX9M7/bPnV
dwO6+SxZfeCCQo3d6AG+GGjTi1WCHnBi0ve86ErzGJjx3LU2T+JAbHekbXF7
DKRyaVMcl9nA91QlJ7w/BrHFzx8ft2RD8M36vuNjMfjpPPm1R4MN3roibmJs
N8HX+vmv1Qwr7JLTgnzW3sTNPSkNFG9WqOwpuG107ia0Y2uMHlxjwfuHb8d/
zt1EyCu2LYq2i2QdH0vpE9ZY2BT0qLCvXiTOOqvcr3PFIk/qc7lu7wIZumU5
uEIoFmtirePeXVggvx0/Nu2Wj4XtdMgTg9C/ZH649Nnt3bGI+v197Fb1HFnG
GnHlRHIsFGi/VJ5EzZAD6vmaahmxGOX9dePfsRkSf6Jqaj47FitaEuxuKc8Q
serFc/GFsTh29J10Z+00WRHlYVv5IhasFYHb3JdNEwVxG33ZnlgMhg9GXCqY
JFrr1Vha1OJgcWchPXD5OJGY4tkduzUOEZGf6OXjY2SqvDtup1YcrjVOdOz4
OEbuWyTLPzCMg6A01+UNQWNkTcCiccjhOLwOjbW53/2b8P/8cEPNLw5fxZx/
lT4dIYO0vB+Ma3HgZX27ns17hFSfuyabHhyHS1y8Aw1bR0gg25aHHDFxOHz+
xG3hkmEyszH9exM1Dhdntsl+KPlFOoNPrwyujoPjuSa53o+D5KWZ4UmtD3FI
EzmU4RE/SNJXSN8b/RSHsDtHlgdZDZLDDz7pH22KQ3mLgJdi3wCpbdFwVB2O
g/rUweAk7gHySJ2zsFE4HoKT6qMvT/SRuMX28RsS8fDeUvWyYnMfufCuTNto
ZTzMrt65dZSlj6y3O/fxnkI8Fk5EH7fO7iVZEd9+B22Px9jiS/qqXgbxs7in
qakbD34KRXVvGYNYyYYFjiAeCpYVW3WiGUSkVFvUak88ioNy9/hrMEhYJ01j
o208WtzD2CuSesjHCw92xh2Px2KbQEOGRw8RWiy3mHaKR/Bte71LB3pIulSr
x8sL8bifrjTssKyHdNweClx9MR6H31qqpox1EwWNudgQ73ho+fNNinzrJvcP
ShTvC4jHwZgAZ83MbjLZqVD+MDgeV348ixC/3k00XbfUiUcwbZMXndSz3cR/
0aDV50Y82mwWRuYOd5PXUQd+tcXFg0Grrdth2E24V9jPGyTHY8XIePntTd1k
b8F53vz0eKQY2MbtXd1N4jSuSPJlxyPNu/j7cbFu8uNNpOKF3Hhwh0prSPJ1
k5WH0jS+3o7H19kVyfls3cSh6/ZOjbvxuL1FoNL4XxfJc31skf4gHncHez5p
LnaRocU3J/49iod6Z7lfxVIXUYv+5uH4NB66HKO9ilzdxHNFd2D1y3j468aa
lAt1k7KCsVjl1/HYvZaa1CjbTRY1lrJjquPR3B635euWbmL4VqB4ojYenAfW
/qXs6yahh6TLj3yKx1mD0eARZv0fupTrnn2Lx+Dvdm9GbDdTX2u1yjQy+6Hc
ePLki25y+N+uX0GtzHh9g8r9o90kPfrIfF9nPBQnJoyHlZj9WOHEa9objyFW
kyuzLky9WXhRsngwHhcr3U4mlfaQM9uDFEVH4+HT2P/xAC+D3H8bq+E9EY/S
PUWvnp9ikMlD2TtbZuIR9OlS9Jl6BtHsvmdB/sbjn/GV4lH0En+3Fydyl+Kh
PPXJpaO8l7z+V+vBzZEARW4rzXqTPmK6ciD2E38CVNjkz7YF9ZPYwpnsLcIJ
WF6hHc+3dYB8385ZnCKegEuLlVqmkwNEqlq0/K9UApa+3vosUDlI7CzW1NnL
JOBtaeWN/24NkdzuTa1VaxKAvHXdNyJ+kQE38ktRMQFFR2QLW4OHiccNG94x
tQS0Pp8P9CwaJU9WnpW02JqAzhb519+//yYLhT6KZZoJeCfcsM0lbIyEVifv
DDBIQNy3rF3OjeMkfelzoNChBAxNDKgbfp4iHTc6Yj0tE9Dy5tBd7Szm/SQ9
mt1onYD0Ej6JSvcZcl+TUk49mYCF8ZG1ZxVnSaX7zvlNXgk4dDNlQOTlX8Jn
LCc/5ZsA1c0prlnPF4jFir+mT64lwCKEQlv+fJH0vX5wSy8iAXrxj2kVT5cI
v5i0wZ7MBDwocpM1+8KKwwMzZwRoCQiWf5OUsIcNWS++xH/OSwA1Sz/zRyUb
NjuFMY4UJ8C7/9ssvZAdRx5PhJ14nYA93b+tZ49xIjuy7sG6mgSUuL8ojqrg
xIBdQdPghwSc3OXHaSnPBT9uuw1uDQmY2+NpENnJhTctmkypk4AKl0mVSW1u
CD4Q9Z9pT8DsPVPDpHhuUK3e118ZSMDB6areDC0eDKnQ/5CRBLwQy5VdFsGD
LazX5NgnEiCS3WTb2MCD6sKtHhF/EyBt/8o0wZkXv+azxZMFE/FBlvvjp3N8
2PrJV/+oaCIqEkzrRQr4cDX3sLO0ZCIsS8Z7Wbr4ILSX8jRndSLWUcIkKHsp
OCbX1+W0LhELR/+46l2lIHeqgm/9hkRI65w5sOs+BRq3vGyKtybibfcqVQEe
flxzNw/x0EqE49mBzPbN/Hi3U+X+Nv1EvO+wcis5yg/r0a6l57sSYZWW8CQy
lx/01y+Uru1NBKuNVEDuW36MJqeYG5on4vYpkyP9vfwIIPty3x1LhJzCfa3l
qwXwXlTpY5R9Iu7SZ5wkdAUgMsA2vf9kIpQ9ZbtOHRaAzYu2VSJnElGoa9gq
fF4AebFlxg3nEyEabmEnd10AoycTXFM9EnGnQNc0I0UAmloXUq29ExF2Vtcx
qkgAgQK7K2WuJOJktPuGuecCqO2SH+oKSERj5DmlkQ8CEHv8TyQvJBHmaiz5
rs0CsI1s0jkdmYhm+qHy8H4B5Ns9OrnhZiIgVBCKSQGMqd+8MZqQCCFT546s
RQFocbs8fpiaiFc46XuHSxBBLTs6PG8x8QzP4LggKIiPxbI8mjmJ2B0XMDMi
Jgjx4PlNf/MTMWz9+5b6CkFUr+STO38nEUZb79lyywjC6z+pZR3FiTD5Oxnd
ICcIRdP1/w48SkSP8O36nDWCaOzWHHldlojApOEqT3lBRPiatG59mYjop3Oj
B5i2tojVh/zKRKhL7CjSZfr/KnR+JlnNrDf2+j49ZrxMA+/CyNpE7JSzXmm1
ShD7mkJTF+oToR93XDleShD/3JLDLnxLxP7nBVFjzHyLefK9On8mQnDuitHl
ZYJwoJY6HWxNxCpN3fWqvIIQ1nxr8aYzESMmp/iWswni9afvRhq9iTiuvFi6
fV4AF50Z6gWDiWhd8v+QOC4AhaXJ1StGE+GuV1WlPiCAhmR24eiJRHx7tHe5
RLsAQlVFWf7NJKJke7q+0TcBDNiqt3ctJUJDzuJ2NLN/adMGdYc4knDKSYY8
vC+APTfMX7zlSQKlMCpqE00Ad1+4pRcKJ+HQ04YUs2BmPy0CIlZKJEEqf8Hh
j6cABIdvXr6xIgkDbpdf8DoJwG1l8RF3+SSo2iSL+BsJYKvviIjWtiQIiFdS
OOf50Su8yHpHKwkP+hfuOffxI7mQf1xaPwlHFPTtzL/yY7ZxwyeWXUkI7b2o
VVPAjxfbXaLeWTH/p5hvTzzAjx3TfexWV5LgVyehtyeGgunomYn3Acz9i6Ls
IjwpyFfg6tYJSYJlzNAd/2MU8FisrZCNScJhHf1nN9dS8LHkxJX+7CR4hpxo
Ty/jg4Vb55RXVRKoP6KXtL/zgm//i8Vd75LwPuLTf06PePFqQyqXVF0SDu5l
H3FI5IVyv5nk8x9JKP6uu+zrIV4s2b7SWRpMwsakR41tn3lQZJoVFCaUzKzv
a7L9W26wKtoIpdomI86Rcn4VnROPOTSlzjgm403r3VMLgZw41y26Rts5GVd0
+Ky67Dnx49aHLa1uyYh8/elc5UpO3BXTsZQLTkaHyIV9swkcsGJbkVVQlAzx
mE3PxcPYcb/t54anf5Ixrfb4UpQ/K5Ys3CovLiTDykvP8qwdKw585LFUZU3B
W+ONBqcJKyafaQXl8qVgRq/+7jNWVmimZjTeWJWCAr2X5h/DWFB10D7E0SgF
iRes0L1liTTW9LVTbqbg0/CJ4+IP/hJlcs2zOiEFLt6sD3R8/xK/x8v5AlNT
EGhKcbiz4y+RyTPZNkNLwfw160fOzfPkRFBRVOejFIS4eX234p0no7oXNEub
U7Cx7fDrTZdmCXvJdJzdulTYD1x6+zV4mrwYfj1So5wKm5r38vrW08RTMXb3
ZrVUrIuP9hrcPE36MpVZOTRTccr9uvdSxxSpDbN3K9ydihF2jWNryRSJt32/
f+pcKraaX+/S4p0ka3hvUSL/S8XDa/lrj38YIy1GLs6TT1IRXezoEFA4RhKv
bq+yeZGKbcu4TjYz31+uqS++am9Tsd7sq5j+zjEy1M419P1HKvbJ36+9GvKb
lDxyeyc7nwpqLZ+ecNwIMXTYEVKKNDzrkC44tzhIWLra5v13pkF776hVWBWT
fx/3djPek4a3NhyjKpGDRPNEkfXPQ2ko+aiZu0pqkGw8JaQ+dyoNf9Oa97zT
GyBDfYW3K8+mIZolaIcLzwApcDZaFemWhnFrQ4WCb/1kzRkvnpW+afiotucU
57l+InmutV33RhpWuWxbWU3vIz+GL1lwxqfhSuv08GvPPpJwflltXXIaPO6Z
7A7Z2UcEXQ1L7ahp6Dlout5/sJd8/N2irJiXBmePo+FvX/SSCLdL1N+FaSiX
Ue2Zi+0lHB4FUQH/pcGNvVr1qC6TT00YsO4uS4P1udPT2aK95NrFFi/hl2ng
a2mT4h9mkHlPQcec6jQEPxnly6QyyJPp2z9dPqRh4Ll2+NAVBvH0Mti35XMa
DouXrXx4jEF+e3tqvmlKwyEe2ZtiKxnk7qzA/ej2NAxe3F42sthDXHxuyx/u
SQNL13fFp909RHEeaasG0tD7TH9/1vsewvBtFuwbToPYaI7O25IekvP3YvD9
8TTYZCrK2mT1EPsrAvNeM2kwythIkqJ7iPRiviv5y8x/d9bjPP8e0uyPXm6W
dOiI0lVr3XtI6r+mY5850iHM237d4EwPOXzt4udU3nT8KZVUOniyh4iwCBgf
F0zHHdE1E8YnesjngPzn60XTceTXN0GPUz0khhWbJ5anY+6JWK7yhR5iGtSU
/0w6HS4baEOffHsID/tF6eur08HONnSymplP9XX+eNN16Si5GabkR+8hwRz5
3GIb0vFVwu++w+seYhBC/FvV0iH/zk11oq+H/ONsmqBvTQeZfSTzQIRBXoR6
nD6vxYx/iPegvDGD+HDzt2/TT0c+52brpkAG0QjPO/TPMB1Gb/QpztUMMsVD
3lfvSsc2cW8WJ7Fe8jCiUf/mXmb+NBOK+7lecoHP45GlOTO/l0L7NnzqJSpR
FGW5I+nQOFo7s02vjwxS8rIHjqXjnM52xy1P+kh+tL74Q/t0mNZzCbzR6ycn
BRojfU6mQ83yt1TIl36yOsadxfBMOjZsF+wWuDhAMm/Sf331SIdjjUHX7a5B
UvnNQ3GPdzqmpZs0Y2hDpG+5wYlKv3R8/JZUoOD6i2yitjUXB6ejJvTp2Hmm
/j3MuCOhGJEOM5sXtf4qo8RXyfdg1o10PLuXpDup/pu8eSBRG52cDknPF4Y+
pWNkcIrByZGRjvYgTcEV+8eJoNZ/Bn7Z6aDciJfNHxknVpVmT88UpGN1WGp9
CSbJyJfwAuNn6RhoCuI5rzpDRCQsGS/L03HZgNP3xswM0Ty2Vm5bVToKnm9/
0vD6DwnqrkyR/5iO90x9UOM0RyQm50NZ2tMhrR6xLv/tAtEXO+/0jDUDny0o
NOtnrDhhpUPbzJUBn9Qz35bLsSE8k7etgC8DbiVi49LBbPiqkG+RIpqBI8Ed
1TeN2eG8rcPIc20G9q7yC+oq4UC0z71rv9ZnIISPd2MUDydKXvo9d1TNAO2t
hfiCNScWdkpuMd+egccpOk7KC5yIPWK+RnV3BlwYZhENq7lRmi5rl7cvAxFP
ui+9deJm6r6RNOmDGeCjvee7eZsbCs6RwhTrDETekpl9r8CD3Xes9gXZZ8Bj
/diz3Q48uPB7XcTciQzo9hu0vUrjQZl3FcvAuQwUa/qKFnPxou15nK69ewZu
zYhc0tTmBRuLw+UflzKQbP29tPEsL/aGL/x+czUD5QlDqtfe86IrdVsHLTYD
6maswvtc+ZDjVXGbLSkDmtuVvF8l8MHRwtTtRFoGzHcECmc85gNj2XHWtTkZ
4P1QOnDnDx/yRn69D8nPwEN2m7Hf4hSc+uAV31eUAQ1fyZpn6hQMhEbLF/yX
gardN1xZT1NQeHL5ME9ZBlZlbTgSFUCBi2HOozMvMlDy97VCWQoFG+Q2+tdW
ZCDg2cV7MfcoGF58snPD2wwofLfOFH9Nwb0WQ8Ho98z6fz+NPNRAwYWndT+G
6zLgqZT/b38/BWOePc73f2RgnXR9Ywo3Px4evLBpWUsGvAeOfRkX54fHprlZ
144MzNSN7Vkjz48tgsGVn3sywOOTsV9NjR9TvwQjNw9kIOmDxncZbX6Uvk87
GD+cAc4+dvqMET+8biusnBzLQJ/38qsv9vJje0hxz6FpZv9tT4l7WTD5k6P2
3UdzGVi+kmdUyZofT/HWU/xfBuRVqIHNDvzwlTmg58WWidVtIoh14ofOQjPn
T65MXI/ads7sDD8Wmpzqt1My0by6VWfVOX68fDKWnLosE42SDW3/zvPjapKf
/ZxoJgrqs47MXeAHucildEwyE1sGJtKFXfnBYh439kw6E52R1PS9zPVKVemn
K1dnwvZ6ikwxM14Q/+3AK2szEcmp26bnwg+joc172tZnglU7JmLxFD843r0Q
0VfNhObjiP8mHPnxNm9XS5Z6Jo7snmlYbceP0Otfc5c0MuHLknnuphU/dh23
Peegk8lUC+KN5CA/eMjA1kqSCcbWYNPtpvx4L31xcfWOTNx46vTHh4lf5Pzi
2yCTTMzGbefn1+GHaWN4TM9e5rqd++Nxph7jfyxqucM8E+L9DeOqSvyoS8iS
zTuciSYHRlrNKn7EuK8f4DyWCR7DyIhXIvwQ2kh8ahwz4aHzM791noIvfLUG
Ss5M/+rAg7yjFMQPWPBFnM3ECbWzyvROCsToLhl7PDMR1+0Yrf6GAsmVyS/r
QjKRaLntm0gIBU2zcqGqkcz117HXhZl8Nv3Hnf03YzIhHKdhmeZIgXR8ZceB
lEyE639PPaBPgRzvCOv3gkyYJ8oPPRjjQ5/KDkbCvUw4bDOuj27mw50DGdWH
SjKhu3TEZ7aKDxqpu6O+Pc/EyxiuZTeS+GCqmC/2rT4Td9wnObi38sFrp73i
16lMpN44Sh124EVd4Je9n3ELyyZYQ7hucMN3vjTlY+MtZBuaa1dmsuN2lwF0
2m7hNZvW7wPX2PH9Xd1AYdctaAlJ/zd0nB2qKb1aYUO3kNJ1g4MosjM5pXir
wcItLCi8FPcvYYPpeU+5J7JZMDNZKP7xgRXSneqFtFNZeFWrw3JZgAW7a8rN
hc5moabwt9oDxhLxur9n/qprFhxOnh7Nub9EPl9xNLW5nAX7rrEja4yWSIhU
/IhEZBY+GDXuT73wj4weHN8cfS8LOe4k792nBfLqbfEzr6ksvJldYXP35RwZ
m+D23zGXhVx957epkXNkjZwDEfmXhSTtHv46yzkS7Cv05h53Nj5zaPYITM6S
PWrudYwV2fibQJGaVJklP1LVOw8aZMPn0QpLm/szZPRsKadaTDY6xCPicvon
iVyawLuF+GxY909sy3g5ScyrnSJrU7KxagOnakvCJHkkJ7HsFC0bbQ9W+m4y
mCS+DV6Stx5lY9eeNiWV7AnCRTQ3UFqykWoorWZ0epwsi7AtmBSl4sjQhX2e
1qPEa7jfzEyCaTecC/8kNUpazTz+FElSUfN9dq6ocYQUSYQZO66iIi9pNLDb
coTsoD9gfF5HxSeP4uWHbYaJ7yv21fe1qLDlmHcP8x8iXWti3vHqUqHgPZjC
smOImIRKujnpU/HP75w9K2WIiO/b+EraiApHn2S97PRB8qD5iG3UXio6NQ5y
BVYMkL7pwrTT9lSMLnp9PL2+n+w7utXgzXEq/E6/Pp0010cevSgfkD1JxVH7
a6HBtX0k8Pq37T9PUxF/PLvs/YU+Ii282LDTg4pVd89wcb3uJUGeYf40Tyo2
aKx/Y5HWSwZ/Cq9d9KKi3d2Pu8K9lzzOWuf5yI+KyztT/dXX9ZJVbA9XCl2l
YodZnL89Wy8JdtKpOhtABfmg8uZPB4OYqxwQkQ+hwrxrT3NtNoOU3Wx+ejWM
ivsQ2qMfxCAykyePN0dQkWq1szD6FIOEHPnNoxFNxR7TWqWfexlk+KnPg7gY
Kjp6P9/buY1BDq7isBqJpcLw1c0iVjkGeRoQs2SSQAXlfbaehgCDyDEkb9OT
qJgr0vspzuSzobty97OkMvNtXjnz/XcPGSnaOGOdTsVe8fnN93p7iIVg2a0n
mVSEW6RGt7X3kGfuhjtFs6nQoJbtKWjpIasbPg5foDH3n8gfPNLaQ8I1LRNr
c6mQeVXUpNHVQ0YzunTW5VPhqs1Oyxxi8telsz2BBVR8n0472zXbQ144zkS2
FVHhLhd8x4mfQX4oZiQJ3aNCfx8n9315BhkfJlSjYirGWpNubgeD8Jcwirwe
UrF6YN2CrSODrPOOKC38jwpeud8fgiIZBLqqFa2lVHC+2XeD7ymDWLN+q11W
RsVPgbBd9qMM4lXt3WD4jIpnovGXR5R7SWyUdOelF8x6/yhtWOfaS4oOVA4V
lFPRHPVN6crzXvJW/NR0SwUVNLX1a52E+khnMx/LsioqTI653LNkzsd8djGf
4VsqnB0CWmsb+oi4k4X4pRoqPhyqdt62q59sUp6TLXhPReUzgU5KVT9xemS4
TbCeCo6a2NlXLQMkwKefGHym4lusqZeHzyBJ14/e4/mVitk+3n2a8kOklH3z
4dvfqdisvFbvdNMQ+fyuwb75BxXPPXy5DmT+IkM3fF0EmqjYVkc3Vjs3TDgP
yV5CCxX3LDw6tHaPEO2205H5HVRccldO3bfhN7HIEUhq6qJi3z/xF9skx4ir
c0k2P4M5j+1S4edoY4Q+/veRxwAz3vBO5ys1TH7KdbNDf5yKiP0CLOdtp4jS
hy1D7pNMPGNPunwRmiZGsY1T9Gmm/3yKiPT7aXJ5xRo+yjwVUZ871r8x/kO6
VUu3/mSjQZiFxhd8Zp48tmyJcBWjgfWC95LfBRZ8lg5IzJGg4Yjwak3yjQW/
uhSyGyRpWHvJ+GC9Bivkzl14pLOKhnPy23Ifz7EiMoC1g3sdDS183+Sdz7KD
vjN/UFuJhp545S65Kna84jOdOq9MQ/zJyZgWSQ5MJSbyflelIUNsF79aOQfs
CxW3UrfTYL7J8V/9b05ciSv5wKZNw2eets29ulxI9dE74aRLw/7d+l8jwrjw
dfeheGUDGhg+l90SxLnxe3P7+htGNHS5DJ3kPMoN/hVnKn/vpOFt3QVP2XRu
7By6OvZoDw0JfboW58V54PiVN3z5Phqod/aMl5jx4OqzRFlfMxraD6vxvQlj
8tXIov3Egob1fC5sruM8aPDY1kc7QoPTl0MW0vK8mDhW4c9xlIa9QVljzw/y
YsOGH3ff29LQdCzVZO4OL0xEj+9QcaBB4Nr9uKIGXpz8+6slxpGGtgHHrZcW
eZH1gZVi4UyDpVBm55VdfHj+X3TO4zM0GHqd+PnxDB8aM5ZrS52jobPOlssm
kg/C5zaeaXejYcZnLMummg+qFmUsBheZeMwICnZ28WGPrlFq7iUartSeelT9
lw/OCvVqXJdpkBx5skNKjIJg/qM1p31puJiy3bhTmQLaVI/dhys0uM95blQA
BeWtF2Y2XqPhlNJ+nZFDFPy5G7x28joN6sbTDmreTD6StOzl4VAark2XWZaF
UrDJP92iLJyGFf7qx/oSKdjntHZ4RRQN+X30fxU0Jl/e9+C6/w0a/qsseGPG
5Mdh23RWdt6kQep4p3T6Ewroq6pLDONp4N5gp327goIKTvM9eYk0fDA9iKvv
KGgbaeniTqHh0vkfeus+UTDfcMrHJY2GXbdTufO/UyBRPi5Ul0HDzusxzhxN
FGzJv1KglkUDT4uwoEkrBQdiuBFPpeFH7xYv73YKznvF/5zKYfb77nfRtA4K
Iu1WuVrm0cDZ0qfzH9PONy7genabBhbaVbGPTP8q1S1Z0kU01GUHlw8y43VK
lG+7dpeG3O7t20WaKVj4Z1LXdZ+Gn3vELEx/UCDV/+3kjoc0HFRY1Zf+hQKN
T3YL+f/RcL74YzLXRwoOPRlM4H1MwyfrFb8T3lLglu254VwZDTo8gpdNyimI
Dlt6Xf+MhoXeodj1j5n6wzXy2OaXNNAZrqd0mfhVW4pPJLyiYdmWBPnQXAq6
CTVippKG50Emk5Q0Jt8Telz2vJrZL9uebx2BFGjN4oDMexpOSNLdt1+i4Ejn
h/6ADzR0RwQHtTtTcPNBl4TxZxr0712s2WhKgcN8qHDAVxrEPH5EDugy+7tD
hf/Zdxp0Pct/SapS8PWnF6tqExOPA10PBwSZ87BEGRbvZuarFfYlp5apt0we
9pkxaDic4MA4U8aH0vgjXRF9NGhUv1pRmceHI+toPxaHaNgSc6ptwzU+pO7T
qOydpCHzr8HOnRv5cDql5bnsDA159+fCO5bzQasr4PHRWRq+V8t/k2PjQ7Pn
hzt1CzTMvfqslMs8T6syHZJLOXPQft94zchlXuQMRZ4NWZ6DC3qi9wtLeOCx
ddOpV1I5CJq7ztGYygOjqw0OcytzkBPVa/r1Kg8YwnJHzsvlgCr78q36Hh6s
0yrF4fU5+Jipb/mznRt3wjrE1+rkQKeh4bAGKzceKWyteGOXg09sHpTerZw4
+Hx74KRDDiauJ5nul+TEuLmO4ZoTOVBqjCss+csB1WuGb64556B3ZkuK22sO
FDQdeKftlgNT7Zd3W8w4cCvm/OcHgTnYJ9Ror8K8L0Nn8zsz6Tlw/xO9500B
KxRuFtE+5OdAVfNpxfIbrKhae99xviAHT8wkCq64s4LlUCnD8l4OCo+UlF7R
ZoXvvaoBkcc5qLW9knq8jgUXHDvHwmty8DL/8dP1o0vE8qMU66WhHAQul9+b
V7ZAZkPYzb4NM/FhT/xRF7RAUslI5ubfOdC7PLRGY98CaS6p0BydzEGTvD+t
pvsvsU1zdnNezAFry4pzf4T+khOnSjuOCuVC1tou47PPHHFlMS/X18iFWE5+
9PurM0TomTb/Lc1c6G5PoDmZz5AHFxWO/dXOxV0XIrdLYYZM9P2ZfkJyoV6X
s725dppcqsvauHl3LprOKDeSldPEL304U94mF299m30W3k2SsK3hfjxBuTgY
+FDR13KcyV+jVfSDcyG9WqlOaNs42XQ2tu1iaC4sp1v7OkXGSTMtlXRE5iLn
w8EFlU9jRGVZIfvjhFx0KGn4uu8ZI58H30edyMtFEJ/Hf8opo0SBs1437XYu
jHeGvD5/dJT4yH0dqS/MhU6e27ic9ChZY9lspn0/F2mq6hU/c0bIpTdDosJP
cpEv4/s0vHSYrMimZJa/y4WDUEel8tgQufBs2b6p2lxoc977G/J0iFQ1iP5b
X5eL2Vz7niPXh8g5fmmHpC+5sPZ2u2onOUTKfVQUzjXnIvlbRvV6k0EikrSp
gdaai6OTjgesxAeJ84OtoT/bc/Gg0IiNt2eACPXrDhj25OJlfEbA32sD5ITF
vrtSw7nY1RFz3Lein5S5mtuajeaiiL+XQyi+n/BHHRYMGcuF3+cjvUYn+8nj
Slu3salc2GaV8Gby9RMetQtbaxZz0a5PkXpj30ds9nj0Lizlonsz/8t/Gn3k
oZNXsjobHS/4dh4TWdZHjmVenb3FRYf43M6X45W95C7vzReey+h4aHy3ZGFL
L2E38ZlvEqZj+Rif7wuhXnIs9IQmEaND2PzSbd7fDPLgzT4vugQdL0dGrf7V
Mwg3u+YjXik6cvQfzZU9YBA7gzUTF1bS4Wks9cQ6kUEeXePf9H0VHYsV0RK8
vgxCKZ85ryVHh/MlNqeB4wziuNB5J2sNHQuzar5rmfz7qfaHQfa1dFy3VncZ
0WQQIZ9SxTOKdNRlaat7KjHIqSfZTvXr6Xiy53PW2AoGeTkdkbtFhQ4xnaUn
t4QYRGyrZ1eqKh0F8bJcL3kZxMXDTvbfJjqOaQbeSuBikMoHJrYnttCxI1uz
5Tw3g0j+Vs94t42OM8ZCTRlMvuy6cVXTRk06FAxq+y9JMEj1We7lCdrM+BK5
8lZrGUS6aNxiVpeO9s+ZHre1GOTiQEu8LaGjk+tW3sdDDFK7rvrzawM6MrZk
OWp5MvWB0wNBpR10JOQM2p3IYBDv3PS9N4zpsNL3CHz3nkHqu4IjJ0zoYI9a
rBlaYpC1cq7vLE3p+L0uZPGgfi+5YneU6+U+Om59HCu5EdJLvmUa7VhzgA7z
8cy1Kj96iXLLxqCwg3TU19PtX29i6i0pyYphCzrem04c60vqI42WbP/MLelI
f73vpypXP1FNHtZ5cpSORAUV781B/STk+w8faRs6Ot7aBgfyDZBWkcongXbM
empqt93LHiDq5nem+xzoEBKv7tA1HCQRN5O27D1Bx69aKa/iiUHSWXfN/aET
Ha1OjXcvPxwi2/ldiiVOM/s5PdG0dPUXidljMeLnQseawFOR6dbDRLdG6Yyx
Kx2IuHWR12iUJHCK3r7jzuwXbcB37f7fZMhokSHkScfzefdu961jJKXii0PL
ZTpCcrR17E+Nk9F/z7PgRweHesvZQr4JskMvvzXPn45Uu2tftR5PkImnvlZu
QXT8e/YtmH3NFNk9ezK5IZiO0yUyfwK7pghVw+y7dhgdKcOZH7/lT5N9/8kf
4IymYz+XXPoQ/pCCux93pScx999h2kTNmSd22TLb3xTQce35trTwGhacJvKN
LHeYePC2WwVvYMXFDkUfvXt06O4oLFwZw4pw2c3PHz9k4je6/UTsfjb8l21E
Cp8x9//0Y8Wdp+woJyadvS/ouDtyoOXyMg6869gbuOYVEz8hG6PNJzjQLnuk
KqOKjr2XW/t2cXCCh3p6V8xHOsq1q9a+V+GCCM4P1NYzz1dLtXmSOxdWdbpH
cH+hY35pm4/xIy6oy/l9CGhg9pPHaue5LdzQq7h27uVPZn0bPpYMu3LDxCFY
YL6JjqrKYwFnirhhS71hdrGdjpgU/2RPKR6cRvxYcScdlccXS4T3M9/jzuS4
4W7mvNaPlr8L4EG4HPWbUz8d7sdectM7eVBCLbG0GmOej4CEQ6ORvHiBJ7OJ
E3QYHl7q1HzIi5rO52lfpuh4mkDpaGW+/61yb1v2zDHvg1OhLgdW8KG/4v2V
sL90XDKRO6OmzYcJh/pVbxbpON5o9yzUig/ctJ/2emx5sHWIMHoRywcRg1YW
X448TEldJ4VFfJDu6qQ95srDGhYKt0oVHxQDew0nefIgsCmkyrSZD+qrh3rU
KHnwz5y4vGyMD7qVo8HnBPKQxqUncZWDgl3HJ9cWLmPGY/R6Zi2nwIa24LxG
LA+DWw31lmlTcMqAlddeIg+1djFfz+2mwL2LsyhDMg+zVn7uyZYUXAnkM21c
kQdV0SP+8ScpCF29bFhsVR4O8Xasd3ajIK5S9Ia5bB5kugziV/hRkHlcUjVm
dR7kbrXVlQQz+Svrqk+18kz/97Pvtt2g4CFttRv3ujxw1J0+VMjk5y8M1gnv
UMqDjeR+bdEMJp/sUi4JUM7DUsaAgg+Vgi+BaodequRhlWtyeiedgtbVW6fm
VPNA678sZ1ZAQV+lZpLG5jxwX9JaWVtEwfhxPY2LW/LAq/Hq45G7TD7Maviz
eFse1olle84zba4c48vD2/PwqMBm+zOm3R5T2LFKOw+hAbe/5Nyh4Ikf/y4z
3TyYNNzqfFpIQexp1/sB+nlIZVA4OG5TcPrwV/ES5OF+Xc7jECbfheE2/x7D
PCwYN18wymbybbVUhtjOPIxb2CcbpFMwsfKvqfGuPHhfznULZtZby2P3n/fu
PCyrW9ASiqEgZ7piRaFpHkJeH/1fBWYeD+X3xXH7jJkWIkIo9EWWokSie+Qb
skwIyZYUElHqK1TWSgsSWVpIjZnnmXmURCpLKymVFmuylWHsS5ZGhd/z+/O+
7jnnfu45576e93n0B8j55eQP9YQ2BxaMiU16ycTSweXjuQG6IwsaLLLK0yPo
oFs54GjuzILncmJmwYfpIM6xfxzqwoItq+ea8veT98ksUs13I/MZlRpuvIfk
6bD/RkU8yfqr7z2StY3U79XqutGbBbXxhnIBm0j9O7ZU+e9lwYvjYntY2qRe
NeHkN/tZsLndfSCO5GmX5mTt1BAWHLTSVqR9oYHuq7G0Z6EsMKf8oZS9oIH4
fWfB+BEWfJ9wWjZ8nwZlF1bU7vqPBa4r58pEUmmwwrzggEIMC0B6XaSeJQ3G
tSnvbeNYQJhtOXl6HQ3eyh3acCqB1CeT+SFUiQbR4+tEus6x4MtRvyb0UxI6
mBW3Ci6z4Ly0wdSPGyRP0xra1t1mwbfOJ7VW36mg0yrsZFXNAmxpCDKwpIBE
v+127DUL8p9Z1pesoUD3r4zN1LcseDak/0iGSoEs+X/U6j6w4P0JP5lj7yVA
ZLftpEMLC6yVzo7+2CUBrU3pma6DLLA3bT884yMOZxrU2w5IsUHm76xaRZgo
7O0Jqa9ZxobZzqMBnY6iYDr58OU/y9kQ/9TAn2YoCmPLbIh+BTY0776jETcl
Ah7OIadC1NnAzLWQ/RMlAgafS1WOb2KD5CRXvC1JGDrrt+9P9GLDwBH2Z7vA
BRQCnPIKHzYQa7vbLQwX0J/iRcumfNmQmBM0c3BuHq3IbHh+wJ8NPoy5Y/ZX
59Euz30qVqFsUM6bETpRPYfe8E99pcaxIUP6XWG1/l/0QKh0ZyqTDUU7jtc/
0ZtFEC5PpocNfaeLKTcWBOhjT/T8PMaGyD3G3x59FqDh1xZ3wwrZ5HegilcQ
IUCaKR9pTg/J+Ns/ze189QvdVBiqkallg11/1d5fgTPonKGa2bVBNmjZvLx/
u3MSydcGrxIeYcNpfie9sXQS4Z4PxYLG2PAo3vyi/aVJ9PaMzQeTKTasjnxy
ZunmSbSoJdSndY4NJjlLp79m/0QZJyvi5KUxWGZX6uzrN4E0pMT9Y2UwGFO6
0MUzm0ClBYwd/OUYqARE7rwrP4GaP3yXfqSIgd71diRZP44UV1GZbhoYPCif
PzVgPo7yq11qMo0x0Fm3aIefyygy2JPHmduMgbnX2yN10qPo5Qg/xd8Mg4Gl
g9aPPo4gntxJNyMLDPbqXopUdRhBmkG3+Y22GDQf/HhFnzGM7i0elZT1weCc
uO+LoqBBhO4Yj570xWBzXmz3lXWD6NOm+C89fhhMPFxeIzozgCb2yt4oCcTg
bpWrad6ZAbTxganurqMYnC/+lvMT70cVbkmM9DMYEFMdPQek+UjRZN3s6DkM
/NIljMp+9KFIhRam3QUMCibZLW2lfWhT+z+zYqkYWDmEdlV79qHMqnrmvjQM
vqg6R+eTfDSVF8F4mo7BaYm2v9ESfejBvtfME9kYVLWevx74sBdJW4YyGq9h
kHTqfXpOai86oiE3u/4mBtnrXFdLBvUiPb4/YzAfgwysY2x2dS9KfrN41oqJ
wQFqcicm1IsGOQ+ZTBYGO6Yiaye6eQgPEZ/14mKw08pN+B2b5GXGXeaTQgzW
Shgn5iaTPLvOlSFXhIFH/FhHCsmL1VJzgvBiDG6M16vX+PCQ+s8C5scSDAwp
3oIwOx5KaLBn6JaR9wku76005aHu0inB+ccYnDEY8Piuy0Mo6yaztxyDbt0t
RbJqPJR34l/GtioMlm4TbckgeXnOfViQ9wwDddHGu/kk33qZXmX+eUHGP3es
KZ5clyuZMdyrMXB5JfEykbRXmOsRlL7GQNFO9uUvMl5k5yWm9FsM+qjGzUbr
eaj52QZG6DuynqaqJde38ZDR7W+Cug8YHGZxQy968NDVhESm5icMcnnU84cj
eWhyvw7jzBcM0ijGG0pv8pDz9gZBdyMGPUEPrn+pJeeLf04yzVswON6Z6/Pv
bx5aSlVnXP+KQZ0pJer8xl4UOlAnmPmGAYWm5qRxohe9rwtn7uok9/VdW2+9
7EU6hYqM+90YtGgeOpok34cuprwULOoh83PabeJgRB8aCD3EDOrFwKHr3/yG
rj5k47iM8ZqPgXewbK6bCx9hBuUCtUEM/C37JmMa+UhCxo8ZO0zqWzbCavbt
R/5Tkoz2UQz0bdoNf8z2o+qmYoHJBAacFGuOSv4Ais8RZvycxuCVkGz12PIh
1B3FETAEGCwvP59k3TeEtno6MYnfGLTbH8txrhlGf5VvCw4sYMDSKF7udH8U
eS7YMF8I46DgHn7oROUYKu8ed1ARwyGwdqL/a/A4imQCs4WKQ225osqB3AnU
cqbfYSMdh3ItvQxxi59oU0CaIG0xaf/BZPb60E80qdXtYLsMB6Z4wpXjLlMo
9F6soFIJB0PV1eoVQb9Q3ISFxIQyDi+OBSRp6QpQxkYx2TWrcGg/6LQmZUKA
HpefX5eigUPU8r9K/yb+RqK1VwK89XBYzKJke5XOITmay/Er63CQpDVX5MXN
Iy0HuYQaA9JecV5n0m4BMRqu5+ptwuHsvpSy5WFCkNPFbJzbikPcoEVA9KQw
cNUCfhhY4GBbTTnc5igCVf5a4/6WOBQvvP6aWCgCP4YK6fXWOOSQY4SPjyjo
CR5uy3PEYdFf44e3uGIAWyIdvzjjcDNlUeU1gRg4x5j6SLjiYCVicDbhX3GI
FHsWFboHh76IwO/KzeLwUurN/a1+OHikO58p6ZaAxl0Xn4YfwOGcNc+MoUIB
fpb9e3YADjcER73H/v8/Wvkzf0kwDpefNZj4vKOAqm/G9LbDOGzsIEI3C1PB
kOkqeiIMh3xngwEjIyrs1m5T6TqGg+YT/5mibCocCrmpKxOBQ/K+3giz11Q4
VeRjah2JQ16qsQR1kgp3jHpci07hEHQRL4u2loTSSNb+nhgcKAL5xQZhJD9X
BB6Vj8eh0dD6w7+ZkjBsMZwcexaHoodDd+60S8L8mXvXS5JwEA95nPlnThKk
3xzB+RdwgJSzTz4q02ATY/rVzlQcjOrH4iT20GDHlUefE9NwiHBO/+/EcRp4
NUZ1PUrHYX8/0owjeSTeY/63ajYOIwktwcef0uBq7nOqyzUcZgotLx9upAG7
O0Hu/A0cZOdEbyoM0OCJ+naNylwcRAL11GL/0uB9AMVw/BYO7v3XUgtIPurk
vEUad8h6ox6bNFWSP4cvObgX4GCw8CrdZh0dxNYzPJPZOASrZlxtMKeD3DGp
oOc4Dvpb74Ya29FB5+tjUQ2CvK/WbvZ/7iSPoX15SXfJfC429w0keduFJbl5
qAiHXWXyNNkwOgTRHzQwHuAwO5HZnBBJh5ijHqEPSnHwXl8yVh5Hh/QWEUm5
R2T+B/wOvkqiA2ZOMKOe4HB6UYUsk+TvSuaurR0VOKyKMXjqm07yteTfVniK
QyilUEU0i+TpsIJjBc/JfvM1epCWQ4c/TfZLqK9w0CNO9S4leVbKbBoPrsGh
usBFKYlcr7mTa/mxlqwH//mpv9foYEq16jSsI99LdK1yBOnPCB2NzHqPw86p
5EW/M+mwvzFL5nc9Dmd2JqmnkudHmqJ73p9x6I21UDMheTg5n2/zogEH5+4f
1XPn6XBbIq1HoxmHZz6ON3gJdCgLMYk534qD64o22Z/kvPHuS/eK4TYctOXT
83SO06Hb5ELJzg4cruVsj88KpsN0ngGjpAuHxEDXbmM/OtDE2/rlfuBgLN/W
LkvmWzU4ITGaR76ni8knDR3osPHzWpXOPvI9CmRzMi3o4J17chdriNQf5VKA
tOgQLqoxSh3FoaTReOKyIjkPBb0/HzKOw7bKqKMmi+hw30j56YZpHJ5oHJEs
GKFBzY0a9+xfZD3jfv0O66BBm3Do5O9ZHAoUWDms9zQQq3+q9XIeh8pLR8GH
Q4PdAb4ZjlQO1MmLPv/PiwYh76n6pTQOjOw9+c+CNQ3iDIvfyC/mQOXou8PS
G2jAnRee75TmgJ6df00nhQbzWcyDh5U4cLf9YsHJQkmQmbMT/azMAc2s6AHi
qiRo7Z/K3biKA2sf9GCxpyTBad32hj8aHHiVMMJXtpOEgto+84v6HLCXcNmb
xKOCnUBbBrPgADVKakMojQqyz4elflhyYMd6IzfqOAXak4qWKFtx4Obbx+ci
migQKm9Ey7DlQJqK9KHmWxRI2wTCsbs44PHrlVqTIQWaj7uNuflzoDCgib+B
5G3fiYR3Ehc4sD7l07BOkhhEDH5LDPjEgZSv8hFO00KwaOGvddYX0j7V5YRx
mxAwZVQWvW7kAC3hqJjBMyH4ZOZ7dc1XDpxoPKrve0EIdC7zCnjfORDltlD0
WEUIujeM1PhNcmBrZdO8+Y15ZHt6nrJXjguvfwzEbj71B3VfUX2fuoILZ042
BC6x/4NOsCHtqSIXstWIRMWVf1DBx4QVKqpcmEimOHyt/I0WVlO0OzS5MLiD
0/VL6Dcqfb3U1nMzFyqubdzRmyFAKlKrk3d7cWHzrJXVzt5p9Mhaq6PMhwvB
SctNuh5PI8fYdfpy+7iQquCmVJo8jeJHzT81+nPB6I9tnq7RNOK995B1DuOC
LpEtcLswhYgLV2/aJ3Ahw0h1d9zWSWQiSr1rgXNBM/v7F49v4+iz6dL5fC4X
pHea5Xk+GkeHwuV2Ct3lAtvCuCk3Yxzd/K4x8bSYC1cqPwj12Y+jhWcWRmYV
XCCG3cvEzo6h16dOVm2q54J91RG/kmMjaNfM6AedKS6Mb76jpl8ygPIvSyX4
zXCBmnZZZH/sABrWMtx0TcCF/RWp++XtB9A5z//yJOa4oLq0MofC70ePn/8J
/S5OwPOskw4M9X4k7qGsvoJKAAsXp7+Z5CPnya0tDBoBeTpHYr5W89HQmgRU
uYSAkPvm21oO8pHKJapUtjwBtmvls1of96FDGmurPygQ4I2tVC1M7UOPquwi
xVYSUGZxas7Wvw85jqd2H11FwOvo25FSy/tQ7oX7V3E1Ar69uRpkP0ryqtoX
my4NAlYt3BiPedOLEl2XF9trE9D1fULnb2wv+jS6yT9Rh9Rz+f7SAO9etPK8
u0K5HgFGxXGKoma9qKz8RrymIQGcQBdTtTkeEnGpMvLZSO6bLl75qYuHdo50
DlzdRIAjY54Qr+ahflU1Z5EtBMx9ZDMirpC8+MRSYrM5ARGX+6nD0STfOvuX
hyECPtpIZ/gG8FD90LlQtgUBx4/wfwl28ZDSWVytw5IAv8PRo22WPHRQpa5Z
xoqA3THeTgabeKj00dBFWxsCGiPjarV1eEjYaTGKtyXg+x5z2hTJr4xB/clH
9gQsW2Jxr0aZh64nOmKjDAKiH2avbVbiIf7KcM81TgQs0p0p9iP3N5ZlLPXa
RQAjZmE9QfrH7Xz4Kt2VgPDWHKFpMv6H/uYTb3cTQMsM9LiwmYcUEwQ6Qh4E
PHF7SykjeT1ASbF7kxeZT+8U4Xo/Hiop3XL1sA9Z/4JTlZqxPCTE8LYp8CWg
PFO4SfU2D9nzY/62+RFgvudxzPK3PHQtLv++tD8BPwJN9EN/8VCfwssDNoEE
3Kmyu3hFtxcZlvSsiA0ioMDV/dDwwV4Uay/+4WEwAYe3q38eKST5uPef+OHD
BMSE7ROmzvaiFbE2RupHCKg6K1hR5NCH/FccGtgTTsCD/Yud3AlyHiq+lJt2
nAA97t7dUcv4aN72rlNtBAF2llWaSYl8ZMerF5+PJOD2o77aqXk+yjk9/mTj
SQI2mtQrGJ7tJ+fDZaHBpwm4e/5vD1duAMXscG1ujSdAUkH6T7vXIDoW1hTu
dIbsD7pj+AatIXQw03Vp3TkCRCdyEhxEh5F3RROx7QIBQrjH55jRYeT83dWm
4hIBU3XdymKDI8ia0szbkErAzMWIt6Izo8hMzy2+MI30vyR8z1JyHGlGuZXn
ZhKAaZtdct86gVbeanaTyyHPgw0Kg7wJtKzGbTL1OgGjoazrmzN+or9Su3Xj
bpH1ym0NaROfQp/w3Xl+HNI/BGUrGP9CNfUtpt8Ist+CWhOXSwlQ+dTull33
CBhLWhveNSxABeAutb2EgOm79w0Uin6jyFb3BM0qArqPyZYf2jaPVlM9AoY/
EaAtPCPAk0VATr9NxL+BgP7h4jsfJ0RgkYvHrY4mAnZ0FzjfdhGFmVserfVt
BPxcX7d9cpkYDNW0HbfuIEA5wLfWNVQMuoc8pJ93EcBLrZ/4p1YM6ow9bYt5
BMC9lQLho+LwzPtbnzafgN++DCXJl+JQmuiZeGeAgHP3woojpSQg76NnZcYo
2Q8cx+e3WRIQHuilHyEgoKj6Z3RzMQUCU9rrRn+TevbV3asfpYBXiVdg4BwB
RL/XjmBtKlgteOW7ixTCq7mOinKSb7es6TD7LFYIp8W1chLeUWG9nffXHZRC
0Db/XrlijgpK2d7LtiwqBKFzREnbHkmQquq4V7KkEKwj2Hyls5Ig0eNtpytd
CNe1tiu43ZOEcX2fM8pyhcCfsk/t+i0JvS6dq7JWFILGwIsbliokH0T7VC1R
KoTpneob6xANPuZ37klSLoSfTw8cP72XBtWvfWYWVAtBvVXHIfA0Df4HOnH+
Uw==
        "]]}, 
      {GrayLevel[0], Thickness[Large], LineBox[CompressedData["
1:eJwUl3c8198Xx62PHUqEJJvK6Cuz4h4RQhlRKiR7ZaeQ7L335uPj87FCpUgl
ZRYlI4nskiTJ52Pv3/v31/txHve87z33dc6993mErN2N7WioqKjkcVRU//8y
qAfe8zrHiaiOBhDUFibPzh6MuvW6kowcIwkD4dfW1P6KEEYzK6mBNhgvclhU
Atm/DmbsCWKGofq8nU/mGsjjoWxuWOV+eLdstSDbcgVJrQs8PsrFDdItiTGv
me3Rb022jldBfPApmntW7ocXKk3ZGbk6JwCut3onvd4Eov/cV9f9KoXgfWlm
vxEuEiVzLdC+nxABv5J0Pk6eJLTw6icbN5c4tK1kGL4Sz0D61mO8trqS4DJ9
2pdzPg9VMn4RrQ06DvF8a8FLG8WI8dFHWao6KXBOu8GxVVmKHEzbTl+ak4HF
BSPX+INV6MfOmPCnpJMwXUd9LV/wCTrQd03yTuV/oPDN06ax4BlSJ36R5m+X
gyGqjDctkQ3I467RqdaJU9Du0zVoPtmIinS7lZ035aHs2inW5K9v0acjF9T2
cylCAqeUd2dAK9pZbNNokFWCZy06R+ctO5BUG1y4qasMsfV7XiuhnSjOWdmk
Oug07LswdeKNbi96qfrsmknuGci5qJPTqtGP5jhO3tx6dhYua12s/Wo1gHin
H9oSelTBl7Vr6x1hEOk8l3C+MKcGA5cnzQyYh9HZ9j6lezQAUxWe9hLZI+hz
TdLLD0kAtTeMXfb0xxFNKMtbr0p1aCc/EOA59B3lunSe61A6B2xclx58q/6B
/jONaudtPwfUL4NEdK79RFaStB/eTmiAll/ad4F/s2h9f/PFg7c1oezrrzOr
w3MoaetBr8OmJhi7e12+9G0eNX3a/MLGpQVWxSod7xIW0ZWGBjNrghZkHz60
uVNNRn+LfUfqZLWBQ+eWvccQBfHfoUya6+rA86o+l2DdFRRweO5PZZAuHB06
c601axMdwJW77bLqQRt33j787haqXLAjG+XqwVy/s1K06w761jy1uv5MH1pO
X+ykkqECZcdhau25SyD8fWzuB6IF/+vTcZ6VRmAf1+Na0MkE8Y8Y5ljXjODR
qMDZzqfMUEh3QqdcwxgGs5tnThaxQGuNJ93EqDFMpbJe5/bbB6y0e/f12U1A
qNpQPSuXA4oe8rpJ+FwB0vFwkQmzg1BLpfqx5e0VUPoTPPym5yC0mVodt9x3
FVZv7g2oa3HB7F7pTHrpVZg7bYLb/I8b5Ezkb9IMm0GodFcOKy0PtG1fMhxT
vQGGmmcpLmGHYdDIq+Ze7A3g+rVyr/rfYZgtzWA9+PUG7OyWW+xd54d9RqPv
dT3MQd1farVR5ghcITmpNxAsIFEncoqqSwCWxc/ldNJawW9tVebWn4IQ2HdZ
59BxK0g+u/hXhVMI6O/brdkaWkHI+/g1LhAC3r5oU6oCKyh5JUm3niUEagE9
+5UUb0HFY2l6HRCGqB7zWKKjNeRwbWk7eonApYyDLo7x1mCj8mDSO00EDt74
qCf12BrU8FIS/56KAGHmzL5na9bg+p+ZtfySCDTu8CW3RtqApEhg2IazKIS2
9ntEVdrA0ZSPwaFRonAhJtZI75MNROvXPg8oEYXBg5sHPnPZArshIr4ZFoXF
E8MZ34m2wAZToVlIDOrJyb6l723hxS8nzodXxSDwuc5V53lbYPG2LfvPXQyY
NRp4KKfswJx88GhuvhiIXs/Ko261g5Svmeq/F8Vg7qjB/fYZO7D6rymKRCcO
T37SW8Qw20NPYkT+8CFxUPP0FdhvbA+7VW3vHp4VB7No02LBKXsQ3a/DyRYs
DgKX9oVO0zkAiUo/qSBJHH5ytluXSzrA0hcLmoeF4uBVJC960sMBJCM0qTVe
iYOy3TzdcpoDiAqYSfe8F4e948Sfz587QIL8+YrRL+IQX89ZhvYcoC3nkl7Q
gjgY3/8QRSviCGHX0i9xb4oD77kwx3dajrB1SMhcDicBpd2UYwaJjrDiZW24
wysBt9MqmTlrHcExGA7WiEiA/DXrP4NfHKHpU3/+LykJaJ7uq7I84gS5LV6/
11UlILoyJkFY3Qk49fOf9Z+XgEse6m4ztk7g8MFaW+WiBHApblyqjHYChf/Y
SdImEjC69VjWrcoJDrvN9T6+LgGEZkcOuV4naPBS/dRqJQFOUYLklSUnqJQ1
wjvYS8DJi0N9Lw45Q0qGm26BiwSsHkiuDTzjDMo+r3rtPCSgcUg7Tf2mM9zg
/oNafCQgrHDPGxfmDFwj50qf3pMAXdvnJp2lzrCv7MH+M/clgOO4u0JClzP8
tryedC1IAgb/iXMbLTiD0a8UaY5QCSioG189eMAF5kWnNm6GS4BtQObXIQUX
sNqmpdGNlIDj6pca8q+5gIlx/eWeKAno/Ty3W3XfBYJuv1Cfj5YAX/uo86+L
XKBsuNuuMkYC+DdE4rtbXODEW2ILc6wEtMS97R/76QKlXZ/M2DDbUcCCd4HR
Fbq4WiXrMX+2Jxs3d0+4gnbTuhwtZj/TyCxlM3CFT5Mzd1ex9a4Nyv0V8HIF
zly69WQsnl3HnlOyGa7QTt/59DMWL3HLxR81uEKmxsOHb7D96CYyNhuMuILS
beFJ02AJWBQkMVjtusJMcZpxVqAEZD5Vv+QhdBvWt4toIvwl4KzWeHqw5m0Q
ZFf/e/SuBHwf8h9JdrgNRXS32Z28sXy7HBIujr0NdUx89rfcJUBm96njk+rb
QNBVW2DC8jOQbPioufc2lC71EG2w/AnWx5z9zu0GZJmDKTLmEtChIx5GUXGD
GyVP3xZfkQDXkZZOGgs3MC1wP9BlKAENVNtXRErcgL/FdU1VUwIs07ILTnW4
QVDAmE8cVm904grTGr/dIM+M/U+KogQY6rl52sq6g2geV2a3hAT8ypiMI71y
hw/uwU/5GCQgXjKwv27cHdYFUhp0d8UhZyye9QeVBzhbDuucWREH5HHs8pKI
B1xvkX9667s4xGVYT3I6ewBd/EGdsRfiMD7+mDY/wAMadcfQiUfi8J/knrho
ggdEOWuwqxPF4evLvNvyjz1AyWSv8l2COIhMDmyarHrANI/AlpmlOPgeExEY
Y/CEk6vrIztG4vDey1PdjtcTHtt7B3ieFwc3HFv0nbOeAK6t1u9PiMPL49pc
maGe8OtnEElvVQyM77yQ/crmBVr/Kj7cCMPuq0HllyNCXuB9Mrka5y0Gh5Ub
NCflveC+MGt+uLUYTG/WX/t93Quy6Wedcepi4Bv8LGyr1AvInIPq0tuikBf3
6OtR5A0LHMruYy6iMF1MCnJ09wGlGyL2iYoicPdTSs9Gjy9knjwxEIwXBH/V
aa8XU76gEDQfMBMvCA+qFLn9lnzhk/lMk76fIITHjpivc9+FO89q7PmNBSFV
S2xu1eIuFM43uPbRCkJVUwPd8p+7oEHJw9X3CMBkzYTKAoMfnPyiYjXkyA8/
jsiNVfP6gX+TrtryOX6YiQ8Pvn3CD0ICO7lEjvDDX+dj7+Yv+cHHLnmrV32H
YVPc2+RPhh+87jgyOHnmMBwsonefFfEH/NK7PaODfHAhSZr4HQVAfIImH+vQ
IbDkflIjcDkAbPsiG7RqD4FXgfyL6/YBYOwadKwk/hDkPzzzqT8+ALhk5Mta
1A/B4rsL6y3DARAbdd6wpJobsqns9Uu878NnXTTBG88FM56FyzZlgeA3PnTh
gB0nbK0L7RW9DAS137L1sxqcwBFMYhrtDoQQVTHBGWFOOJ1YJWCyHAjSecqK
V6YOQGLlSx1N9QdwmPugwz6rA6DwYzBfdOQBbOr1yE/Z7odzlVEEL4Zg0HBc
I9vzsANd8bnmHxzB4JZ0qG51kg06snYmTPiCQR4Yufsr2EAvwvuIknQwPMEl
6ricZQMTq5vZW8bBEJGamCpqtw8cuJUSwwuDQerdsmhOGwvEh874ZSqEgKjt
GNvdl4xwya84mwGFQMYDM0mleEbg8DB/fk8nBMo/LYyqWjJChkX/8vUbIZDo
/vGUAC0jFCo3uR8Nwf4XmbcUNWSAxwsZduUfQ0DQO8vs4BoOvlw/b/TSJhSE
FouE+31pwX7IaTvaNRR+FlVu+V+mhXXTxLKrd0IhS70y5PpJWuA3+rqzHBkK
8ifanjbO0YC1tlOlbGUocC4kxjNY08DiqQRa0mIoqL7/Nh1xnRqY932pSwoM
g7Gc0XjpH7soP3bDyjIyDCh+bw8YVOwiaUYBVumkMDifGfaix30XGdI6WHfh
w4CR0lQ8v7ODsjbW2XBtYeDh5+0bLbCDRGf4Hf2Zw8F7tkJyxmMLqb2x5bPL
CodsnZvnTa6uo6H3QhtkfDhM1mvN5IquI+/+8a8PKsOx99Xt8znKGir/aZaR
/TocvpPMk+oS19AB1oscH3+EQ1P6r6vCH1fRTzMF+lMnI8BO1pr2v2srKNia
Mv1GJQIOSynZpUitID7XR636GhEwPvTB2oxqBV0KOhZifyUC8HHWHYIVy6iB
dGQ7534ENNo/L/+2t4TiKTgKVWcEUBQTZh3aKUh8u6U3oT8CVCU71b7iKagZ
F/yIbzQCziu651MHUtAqz6ar/L8IGGlo5HmpREHJws/1mtcjQEBCaMOWm4JO
SPkcv0QTCY7Hf/vSrZKRFVr45cAVCTibynMuDWS0qfOwY1kgEo6LNgXcyCOj
DGNHUohkJHDm0OikBpHRSXOxcDa5SNC89VpZ0o6Muuy+W+ediYTDPA73lPTJ
yNa9SF3yfCSYPznVMiJPRnv3zAXrLkXCyLazptxRMsoN5d1TN4uEpaoPgddY
yEg+fnDs061I+O+kJLfnxiL6lJHWeMMlElJs2B7n/F5ETkWGebM+keC1dLh6
eWQR0VXs87/zIBK+GR+fLeldRIW1XWY00ZFw4PKv253vFpFyY5RSUkok2NUd
kY1qXkSf2zW5+fMi4ce0QuXu60Xk1kO9Uk6MhIbZp6GGmM043PRZoSYSjoy1
nc9/s4gI3wNqW55HQiXl2Z+9tkWkOq+cYtAcCR+lZjyzuhfR0MqK+2hXJMwK
xj+/P7yIvPZqLzkNRIJ1cPhAx+wiYmXykF4diwRis+Z0zNYiKj0gzRr2C/NX
oCMP7icj4J+bYydHwtAwi9KrE2Q0IlbWmb8ZCbZzd2/BBTLSrO+Wj6KNgm7i
mwk+RzKq0Vou8mSNgkKePH+xWDLi+crHYs4VBa+JUjWWj8go1EHdV0sgCnIa
t7ebv5LR/JrD1EmJKOB4H0KvQ0tBV6IT9Q+fjIJ90aSHM/9R0PGKEeFF9SiY
qVN/o5xNQekqNInfdKOgrM2M82MPBe12Sm60XY6Cm0IRRsrMS6hv7k5Pjl0U
tP08bq8TtYTuSXHc14iJAnP1yacdRcvoe6PiL+nUKFDsOCBU/WcZ6V+0MObJ
i4L3kRyVT1RW0FG3Ssm/VVEwmBcnXzuygjoeaX7J7I0CW2sd1Tn5NcR1yk9m
7lA0OG1cqNWW3EQPWotyBgSjIXwqslQ2bhPNXu6ge3MsGu5mOXoPLmyiRh/O
kbQz0SDePGXA27CFbOuro1RvRsP1+hKHPMMdVKvyfTK5NBpuqJ0rEdKiAgPQ
S1NSiIFpAx43LVdaWKT9c2hFNQZCZv9ecc2jhdR3sfm1WjFQ6c3QpdJFC4OX
ukjSZjHA2LzE8EacDswtLjSIBMTA0GbQmtgIHTj7a4+xN8dADp3vMUNZemBV
+3WruzMGxnm625uu0kM1ddRMbH8MSHNtzTwOoofF6I5/uOkYSNAYbub9RI/t
4zzNNn0stK7Zbg3bMkD4Mw2JWf1YGE0b6JTyYwTxez8ekkxjgaRTiNfLYYR3
Z8JO2ljGgq/MzafjDYzA3NqiMu4eC82TBeZWq4yQ0qeuP5AaC0mPSae7nJlA
LmOqNyUvFuhTnFXCIplgwCzE1IAYi/WXMXk1xUzAM/nWsqsuFg6vab0yH2SC
wgXk+XYoFrQidbsPqTBjjf7ESuBULGT3n0ywM2SGqTtB/mfmYuFm7+kscQdm
EN1pCqvfioVGt6FW2jRmeMiillklEAfdKgYmp6aZQb9njM9ZIg46m6lzRdeY
YSE1sEjiZByEGhBV4plYQI7vdTlBPQ54nJgz30qxQIPk2VfZtnEQ0zjT89GV
Bazv+XgfdIuDhZsKdC/vs8C+91Unku/Ggag7eZA5Hht3OJIfFRsHgrf6e7+V
swDrc1MT2vQ48O+tfn2jngWe0yeyBhXEgf3C6UWNVmy8dPe+7+M4WCuz1Lo0
wgL1K4oKlBdxwOX3z89rhgVunXf/e7s1DjjtxTlpyJh/Rhnp98c4GPcV5dvd
xPynJyzsBuPAY1eL6EDHClbyPNxTE3FAtMd/Q/tYgSXc8JP57ziwOfrsVxQX
Ni7SrGayHQeHzvGcdBVlBWbvjdUeXDyMxLm/ZT7BCnUt/z3SY4/HzlNi35H/
MP8Dzg7veOLhWKhOYqki5m9NOKohHA/OuUdlSs+wwrMn3742nYiHManTK0eA
FW5ScyafVoiHi8l5EuyamL+Rnk69WjxEHtZmCtDG/PFhVHI68WAsBuPWuqxg
ufiqodooHgLpYufe6bMCEyx7HLsRD33skl4PL2H+SVLHSLbxkPD76As2Q8x/
wnZK0C0e4r3jmJYwm1G2ICf/bjzsPA6rv2bECrUPvhjxhMSDeFDEAU3MNv+0
jzk9Flvv1T6Pp5g/g4BWC3t6PHSeyxGqMMD8bz/wjyuIhwEK0U8cW8/8db0c
Q1k8NJVXd0lh8dDv+zcX+jgeutVPOry+wAqPzSVKdl9g8bJ/LxnWYoXrVTdv
+LfGg5ij/rdQDVbAbWdxrn7E9NELtn6JMH+93g+eg/HwLCQkPQTT63oeY/jf
CWz88+X3w5iedH/grNPveFhi3DJtw/R+dNpveZoSD3Vz/hnnpDD/2CdVVtvx
wKP+ddxUHPP/9tt2FJcA7nKvYveOskLNMeEjZuwJcEvqAwV4WeGa3/Uvn3kS
INz00e3DB7Bxng/nP5xIgGMmuSt4GlYwc6Td1VJIABYVn0eXsPqhbThT36KW
ANMu77/kYvVldrVK/KVRAtT0VTdzTrAATdn0uMKNBAg5ynpK4wsLVK/yZz2x
TYA2XRYb7g/YeGYCQ8XdBAiQYT5bXccCVT/b34iGJIDFVHaYdyULXFXYvYuP
TYA4+5mO74XY+IDbbFZBAoy6/AhsjmSBK5yGnZGtCUAvajhaYswCvb/J+6w+
JsD40Wtc7edZQPdtmrHKF8z/BId9iTILqN7+OvJnJgF+EDhc8o6wgOg7ywVD
5kQQjld1y8DO95L/bc7DRongWNu9loDdB65G7GbL1xJh2Sfs5voVZpiReJLf
bZ0IWUpukbJazPBtYFks2CcRFI193zKIMkOLzH3ln1mJcGjx2kO/MSZI/h5r
8Wg8EeJ3cg5J6TAB8wspQvSvRKjR0PX8JM8E4UmfZm4tJsLEt9xCPSEmuHv2
gMdBmiSgWhH6MrzBCJaZOaF+Yklw6sG3S+YVjCClW16m4ZoEAt2DPiQaRuh8
0k7+upEE34VI8VYl9CDOTFX3nDoZjkg3K83H0oPDmSOeYfTJ4GdVtGvvRQ9z
BVd/83Ekw0ONB2tS6vTwz/rj8AWRZIjQTRxjH8fB5nzdy7ILySDi++nzRy4c
sFPH3LfJTIZd/iuU3BBaUDkmSzUimwJvmC/WGzpQAfcy44Vk+RSo5OXMrTSg
guWm7ynnVVIgmXN184AyFdSYZIo8PpcC5tJXznMwUYFw8I5WhGkKsOTe7426
uodYv35IkA1Igaaz5cthsztoMtzxcHhHChR+khxbFNtCrw3O2ap8SAEqW49n
3FubKJePv3qhJwU8E4Tf2vVuItPHPWrXhlOgK3QwNThgE3WNKFrLzKeAi+dS
/+PPG+iZHK5iaH8qHL6g06ISv46iJosVpS1SAd+tKGgguIo+uj0+n3IrFUhl
d7iadlYQx06TyYpdKvD1NqlYYO95Lu+o12u3VPhEEGqWzVpBNcbcjy4Gp0Jq
CtMdzf0raLAtVsKtJBXMha4JRXIso8OXcxT7y1IhTbPdiUBeQlZTZecVq1LB
ePBzA+vnJTS302az+ywVntuNaX3LXEI7intFiR2pcEZJsuqz8BI6177vEaUr
Fbbpp4SH6ZdQ5GX+pis9qbApwLRy+Q8FcXiojAoMpYJfKff39joKEq3w5nn0
OxVe6h6mCzaiICelUAnOhVTI36xlO3CagmrakxXvUlKBWTLr4i0RClL+Xm2C
tlLBTPpzvMM6GQV6NNqU7KXCFR27y8rTZNSy2+XFQJcG5tZqXzZ6yUjv8Gxy
D2saREbxv4ypJqPkitWiU/vTAP2VW/ItIKMBJdyjLK406NSzC0hNJCPeDs6m
Ld40EDyguDcfTEaWJsLdNwXSwFWEJTHLh4xKvp8cbRVOg3KB05ElTmQ064H+
SEikAfmYnb+wFRlJ713cjDuRBrfGog+Jm5GRV4I506JsGnyb6WB6a0RGzw+7
8JjIp8HRYx9GqC+S0XaFn0SDchqYBe4NbGN8qa4crcivmgaLrxmHm3XIKLIj
83ywehrISrWfv4WNfzAhmUyfT4PNG3Rdc3pkxPHjqY2ObhpEPzl47rYhGZl6
tnhVXUqDjeSMrNUrGM/v9YZwXE6DIIuyorSbZDSRMJHsczUNqvCcZANnMhLl
XygaupEGI+2q7xTukpFT5XbNWas0aJAb+HMxEuNbZZYmvG0aEN/lFBZlkdFS
B283nVMasMWd9j35kIyUTSVHHW+ngdgrQyO6ZjK6/0Pxz0fPNBD6lHLjyDAZ
NXue3zzpmwbvHtmvBiyREbOWoMiyfxpI8zWEkg5QkAnflt7zIEwfPiP/O/IU
VLDwxcc/PA0qTzT7/jSjoJmWxwWqMWmga/9hcD6Igk5mxXVQJabBnwSzieAK
CvJzsf/XmpoGH9gEfqV/oSDWg/zquvmY/m4dNdQKS8h0dtVpX3Ea0EQQ9qs4
LqHCxr7UXhK23vJ9wZqCJfSfXdT0lUdp8HP7320a9mV0pZ4SZdOSBuo0Bm5M
TCuoKLb7sfg7LN4wstMfvRU0a1k+/PtDGtDWSn+5lbyCAhgsT3h8SQOeuH+3
646sIrxZ56f7s2mw8jE/pFx7Df3ZLOLKZEsH22Oyn0PfbSD5Hn+1a5zp8JRX
cu0sH8bTJaYO/DzpsMzl5mt+exNx6LO8IAilQ5nwgnTSwS2kWOBr/kg+HXtX
1CsV7LZRMLpY8v56OnyRXXrjTbeHuMI3T26VpoNBf6tc2SY1dBxmFrz9MB0G
uTw4NvhpwPcpL/vEo3TYnDOUX1KjgaHvyn9bGtIhmWg3PhRCA/nqdytiu9JB
ur/NUYWWFi4OR2Zvf0qH36UnJvKFaWHXIzPK7XM68JatkvLUacEKX2dnPIr5
y9fs2D2gBdG9JSG+hXSQEJs8yrZEC18yaffHU9Jh/J/a2xPsdBApw0m1u5oO
bc1xZ0eP08Gshdz41F46pCV13aFY0UFVo0duxf4MqNh85fb9HR3I+/89oKKQ
AdN1irr2wTj4uX+H+qFKBtDKMbl7ZOAgs4KVzK+WAbcME3/SV+JgfehED5V2
BoT3+YYN9eGgUck57r1ZBtBcm9bl4KeH2z1+/qctMqDgZlFjoDQ9CDjEOFXd
yoA3vTni99ToITizXDvZOQMCaImjB2/Sg+bKDK3Z/Qw4dKPYYSWXHlbiVymd
wRmwtq/Ppr+cHkpF6b+ficDWMx6fVKunB0YTsbdHEzNgKu0y0/seenjxR/5R
SmoGSL2xr/k5Qg/OYZqFtFkZ0Lj65mn6L3r4WGtz/1dRBrzyMhwv36GHQF1v
l2vEDHjw8hMbOyMDyHwPvf6hPAMeKih1MB5ggOT9BOVHTzIgotb+zAtRBlCv
eCIhVJ8BRpU7/3lKMwAFmrnTXmZAe7OA0BsFBjDxmFz2bc0AJqEvLkfPMwDz
pcYd7fcZwJ0yPNWuzwBvTmTT83ZnAMeiH8/SZQbwYfJhn+vLgFSaM2tl1xng
+C8DnleDGaCQUGz304oBJtpOCMWPZECiiZxelT0DpBMYjltMZsDEP6PUHRcG
0A3+ISfzMwNWOB4ofPNggD2LN2f2fmdAh5egvMYdBnh2Jk+zdyED9DOyE1T8
GMCZ9+7F4qUMuL9+Xr3pPgMcXTO+4rWOjfNHX+oPYoCBAZmbGjsZoDTf98w3
lAFia5kdD9JkwrbTrl9VOAOg5BmPn/SZkH/0VrVPJAMs327xq2fJBPt/A5a9
UQxQqVcYGsWRCWWv5AvfRjOA1TH/ODOuTKixvxGgFcMAXAxX0o/xZcK7fhF6
G8zumv6vYFMgE6wZNAwOYXZwy77SDyKZMK1g6maL/a+I/12TL5kJ3uYpgXrY
/H8C25/fls4EBwP+rO4IBsDfKH6rJpcJh37wffkTxgBXVAI72ZUyYeTPE6Oy
EAZgPXStf/JMJjxroJegxvbXvCw/8gQy4cvDs56bAQzg288xHXo+E1DWM4P0
ewwg9Xh+/rJuJhy493iqx4cBphLer4gaZIKrnpdWDaZvpgtxd+VyJrixnS04
6coA1BLmHNkWmfCJS6BQzJoB6umUeZ2sM2GrzDc615wBXL9zCp92yIQfp4qn
n19hgMGCD6dGPTKhbfG11+IFBogPKDtbfScTKneGpvdpYPV1Lez8A/9MkGw8
dGHoDANUHTxzVTA8E44fknS+J8UA1hRuK3J0JoSe/WVtiNXjoV6KY0tCJpwI
gXfDhxkgNK7S3zYrE/6G8p/HMTOAGQ1fYXllJhivZSmMf6cHtsmVUr9HmZDm
4Ei0GqKH1td9j3SfZcK3O5wmBd30IOMX0zz/GtOvaK79wnN6oF1cnz7Zlwkx
+kgkIYoeasa+nnixlgmqAyvMD7HzvWfi0ey9nQl3cuRC0tnowfAj41UZ6iwo
jt/4pUtFD0svVUJLmLNgr71LSfgHDpSz84YSjmTBQ/yVivRSHLQa34yw1siC
1WO0diZiOBh6NzPOkpQFSi5LJoqMdHAcBfl0pGWBTMi5IPcVWgioP8Qckp0F
I43PriZ/pwUBko7CanEWGPS93YlrpAWb0Mq4yWdZUPmSlj7InRYWzrop133L
ghf1MdG/+2iwd2MlxVI8Gy6kGbwQS6CGxvmWv++OZ0Oxl5Phqh81+EgkX/hP
Nhv87iyltdhTw0z+cWo65WyYsWqqNABq6Iq66VFxIRvEZHYmtJaoINWi89Ky
azYI/Kz4tG2G8SlTAUvs02zI7RJsqtfbRSMazg5Lz7PhR0c9e6HYLkp/oNRq
3pgNNucDY1P2dhD9cp+/bHs2SEu/oSt6uoPmxunnBgazISpIf/cW/w6qfebx
/uhmNkQ6CMYtLm6hc1aaEXWQAxtjX/+JVWwgqqmxzcDzOdBVRdB0D91Ar2/d
9dDSzYF7vKkvB29sIGWbyhtfL+dAGd3AHDX7BpK255DbsM+BDNfqj4O+64jH
dXT8bEIO9BeYaf7VX0OD83dMcKk5oPbnxnVTyTWUdpu9qzszB+PXKINp2jXE
5n6uzhKfA9fKBqf8Xq0iOq/yuOCnObAnpaCUJ7WK/t31UW4bzoEU9bDYqkMr
qGp9X038eA6optpb7a4sI2e/MhHTHzlAPqz7MW5gGU37f2Obmc8BxI87ZZO6
jL4Fwk8GqlwoZ/ZyM9m/jLJ3h6/30uVCoNhsSD/Gw6ZB3r3ZTLkgbMx9qrR/
CfUGl746xpkLhJ/qAbcyllBHGGuqnnguKJ+6ZN9xdAmF05UyHDyRC1WZNjEJ
tEtIPQIFjsrmgmguD9/YLwpqjPRyvK2SC9YxsQ9VajGeYWAdV1DLhevqF5Ov
Z1OQYjTp8u65XBDzwK5ujH+exAypJennQpLSwEc2AwpyY/Z6dtUoF3QISqWn
lSlIKo7luOCVXOgtudChK0xBv1lIRbPXc2HgRQfHpX0UVBqvxvXkZi50GXw0
M9kgI9t9Q7F+trmQk6R7xG2GjIQSPanOOeXCvb/phVUDZDTOxuLL7JYLp44v
fRBqI6P8JOKffq9ckPbGiU4+w/jus5eE7t1c2Hb1jR0pI6OZQ+o2zQG5EP1Y
6QZ3PhmxmLMXKQfngtzZnif4FDI6iR/79ig8FxY5A77GRmO8Ov2QWyImF7RP
PJf4ifG2v6S/cWECpsd18bU3/mRU5KqTyJWaC8UmNfdO+JJR22PurvjMXBgi
7sMreZPR7+VpHF1eLgi+5dpY8iQjNpWn6gFFuUATGYV39yKjU4EhgZSSXNjz
c9howPjdrNnghVM5plfv8aaxe1j/gBNYmazKBffm4GdzD8iIcGH+pNmTXFD0
bcb/wfj3fcJL1566XPhr8uf0n2Qy+tsXXa71Mhea+nS+ULD9HeC+Ov26CcvX
u/2FzP/n4etiggqtuTB+9qioyisysihculH1DqsfzsPZYd1kFPq9OUvkYy68
zWxJ/ztFRmXiyZ9ze3PhW2vkfj+sn/nobMl+4Esudp+sOYnvpyDupc1IqvFc
eMFkeHxSh4LOKHW23P2eC4ybF/V+OlCQVUDW7sJMLlwSHRzfiaagSlp537F/
uZCiV1Gr20dBPdo0tSbLuWDhs6vvuk5By3G9fz+s50I1n5HJfaElpHbwtt1L
6jywSEl2UfRbQjZmZ4r/o88DulLG+vayJRSdzzRWzpwHWaSDEmxDS6hftNQk
izMPahivciWqLiMHhQkNH7E8SHJx4E/mW0HxftVBf47lgeFEbp+c6QqqfR3w
ylomD456CD9gT1lB2+d5Thkp5cHdDMkLiqyrKPmKkbDMhTx4ymomFcy2hupy
j1qSLubBmLV/qrLRGvo2/jeH3zgPLOvqrB6lryFRh9j9LDfyYPL5UmjRkXXU
cLeVatY1D7ZbPiM2xQ00la0wUZycBxqq/PWmvluI4Pu2jCYjD/y8t0NjXm8h
axM9D5ucPDDpME5/TbeNptlvUYsR8qCYV7iCNm0bzUbGi5Q/zYOf2grfhWp2
0KLPD4eawTzgMyqXVx/aQ0+M3U6yj+RBqQsrP2UfFXid3Fh3n8gD6eSW1jhZ
Klj+wxb732we3Lt4XWSfFxWsW5+ueraB7bfbC3DLVEBllLL4kj8fHtJPvt/8
TQ3NMvwvDgvlg40/+3VtBhoIZS0LuS+WDze/hhefFaUBuveNB9Rk8iHyh87m
YQsaYESz8s0oH+oKu5/Fd9FAJ7/3jpBmPqSOB0nuTNNA7OZOe6hOPry2Lnbe
t0cDrPWcVzWN8mGWl6uLSY4WOKSR3zvrfHCIHRKzTKOFPuYudUmHfLjPbjL2
vJIWUmdNmGNc8oHmbvHew2ZaOEh0ztP1yYeZkxYvbi3QAs/hzNfdEfnw/ewT
1fVzdDC8LhgpE5sPBV8WM/iu0kHu4MNLSYn54JNQ+nrAmQ74U5snDLPygRh7
jZ0jhQ4Emf5SD5TnQ2H8pz38EB3MSGlOp1XnA9pMr/k9RwcPDfM6Ltfmw+SN
R6nPt+lAMftC3OdX+ZD9jvvuDwEcbL3C3057mw8mjGlT6rI4eDuxZnC5PR/+
bCNDcYQDPYnSg58/5YMRP5t5qAUOOPR2VlM/Y+PXWYo2XXAw6GYybDyUD+wK
Seqbfjiwqqcp7J/KB8mYa+Yp6TjwPX9Ton85H4SaPotJteHgrFM9U+pGPqin
Xa6b/4QD6oR980a7+WC1TmpTHsZB/MCrx30MBfDuSN/7O/M4MF4/kJbCWgDN
Gtf4HVdwcIjf+Y7R/gJYuuOYO7uDA4INz+k+vgIghxxZytxHD45R7vwpRwvg
jYrm2Y6D9CD9sGPXULQARr0s0yIP0wPl05EpjmMFEBDC935IiB4aKD6tvdIF
8Ov+r6rXElj/wP2RlCxXALb35Q8qYv3NudMi0YZKBaCW5dF7Tg7rTyz9nTnO
YvNPMz+bVqSH7pA+/V4ogOpot1T+M/SQSpKUTT5fADE147p/sH7IrDNov6Fu
AbA0NbcanaOHI38Hl9gNCoD1esQPw/P08J1DZrDncgHYi2Ul/9amh3L5iIYk
M2w/LbZP+HWxfstsNNfAogBSliyl/ujRg9z9U4Hs1gUg+ubivOlFelgvir3Z
Y18AIvrPpy0u0UNT65R6kksBNLL/ZaIzoIewX8qiBh4FcDQIDC9gtg5LMj37
nQLwY6etksFsNtlfs5/8CmBLIXJ/Hfb/gLHah8QHBXBwZ+TOGDZ/jm9G9aWw
Asj+svy5XJ8eLHPnk9iiC+DUzzlJHiwe0SYNr0/xBXBTuctT6gI9zE3lmiSm
YP4jhQ9ntOjhEY6ieCmzAK6P+HzW1qQHn2MXeNnyCuC95c0ZQ3V6OH0Rv9Vd
VADK4rk/aDC99jzWxhKIBXBFru6j5Wl6aEu/9PZiRQG8qhEsscP0NhjdDu+u
LYD20ooj97D8HKQycUh4XgB4v7K2CEl6+Cby8MLFxgJ4K3H45jkRerB1ucbW
3V4AFXPn/T4eoofjSY8X47sKYHrEeidvPz38q2X4rN9TAB8uOz8QYKEH/826
rI9DBUCr/zsIsPoqm1KHM2MFcERN28R6FQcD77tnK6YKwEY5Pk7zHw5ksn6q
RM1h+YrB37o4iYPvp7hG1bcLwOOqs3XUGxywHy4Of0xVCIM6hnSt9Vj900hL
H8UVgmSyQGh7NdZ/92o+2N5XCEz9jmrCedh5u+0j+PxoIcQ+Ob1s6I2DeyZU
nWKihfCl0bBq2BEHpWfiPdMlC+F3kF+yrCUOqJiJLZ7/FYIe4iGf18HBs9LP
tlIahaDK4FYox4cD/km5imL7QjBvN7v6rI4OLrxrMuJwKYSSUskG53I68K3R
3XzgXgg6CsP/bebSQe99az3ze4Xwo5lyriyIDiJ4U/9yxxbCy323Uy9q08GC
Mfm/+OpC0Bf03W/TSwtv2h+99F0uhNyy4GGZTzSwSGEI1NwoBIuLEDn9igaE
Ba3Qgd1CkP2kcSG8ggbC/TnaqhmKYNCBMhUeTgO6sp7d03xFoDoz+iJfhQYG
s+UmjdWL4NSRyz+e46lhwaUOJ5tYBLy9J3+02FMBe4xF+RInHpJOyeGNR7aQ
7/wvAwNuPBxXuVXGXbeFRg281ip58BBoq3TpT+IWquSO0rI+ggfxBPuH789t
IU3i4+lecTzQNvwctX64ifzf0ArVqODhwMcz6rHBG2hmpSLH8SYesu6z8quq
raGL1+TV227hIZE6aoDv8Bp61tg0e9QWD8mHF7v41ldRSNhnpa+OeNi/c/p+
eO0q4t+/8+W8Fx7yNDKOHDq2ioykDA+IRODhn5SRrIzACmpI+vbiQRQe0mvf
2T7cWUYCS7a3vsXgQWUzTenm2DKaf+H3OCURDwqRok+9C5ZRpHbJJapsPJhJ
3uLKF1xGjdarsWOVeHCRN9yTVFxCgxJ5GRzVePjZ0fkqiH8JkecRXuMRHlh0
s9LOYXwsfjemruIpHmTW2ovE+ykIzsq8Ha3D4vv+lP7KSwq6Qf25i70BDxW9
Z6nZSigoOY5/8k4jHrhlO41VfDH+MWyeK2/CQ8RztdEmKwpq57JfGXmLhx3S
XQeyHgVtFj1iPteOh32pqhlRohTEZWfCdecdHp69fVRHfYCCTh7fOFreiQf3
iAtNplQUZPfsnALbJzy0pTntvZ4go2C/X0i9F4t/XqhyvpeMctXidX36sfiD
9faOtZJRHe1/pmUDeOAbvCsXXk9Gve+/3Pw2iAeNSNqXTBgfziX4O+8bxkOq
5kHDTjwZ4S4fvQMjeIj53dDTl0VGgjxtQd5jeAgd9jshh/Hm6THH2NIJPJRP
XzfYiCEjE8K+jOEpPAwmXudQjCAjd4faItZpPBgL3MWthZBRrNTVSjSDh3B2
2jBdjKeJ5K1nXrN4iL17zUoNs5vq8W9Ic3jQ60zenMD8hwPOdw3N4+FI1zLN
WWy+ZZgbYPmHh9V+0i3LWIyn6ZMm1MiY/qvqysYYv0t+ODXnuYSH1+HysUK5
ZKSRPLRMXMHiubrs84VIRpamgXtf1/DApSzZducJGd3jE2Zm2cRDULyrANNb
Mkqd6Dioto2HL5eEv6Rj+lUTXY567uJBJ7T7M/8PjLedOI4TqYrhwnRCWcka
GX2XqZP/SlMMj2O2nY+zUdD20jXEjCsGw6qrjY/FKejQi90LqgzFYNTm9Fle
nYLkHpSYeDAVA+cf5tCnFhSkr6Fzs4SlGB5t9J+QvE9B9ox/nQb3FYN72qlf
8fkUFNKd4sPEUQymor4p35ooqP7qSIz7wWKQ7E9WZmPC+jv+4HQCdzFwa29a
TJ5cQn+mRIu+8BTD55mhFe/rS0jQ1e3ZmSPFwDWbbFVTu4Rig6knGMSLgfF2
y/banWVEPF/6+7RkMTB/Mw2xqVxGb5j1lm8fL4Zbsed/CU0uo+X0dKYBmWKI
SbQ1vWGwgm5WSMjjlYqh+1iXmsCZVXQ/pfYDzeli2O/NZd4QuIqy/VRt7M5i
emTEdpk0r6L+C5dTj6sXg5fwYcJFvTV0fu7B4jPdYpB6+1jb2nEdnTgxWNVp
UQwt86fK773YRDqctzSlrIrB8kSi6SO6LWS79Wck0boYlB840mwYbKHCD9Qs
Jg7F8ODRe6GsmS2031XaadyjGLYMKn5+OrCD1qrCxZbCiuGlwQubLss9dDCD
/bVpZDGUOd87EVC6h04G5po0RBeD8Pd636q/e8j54uOwwIRiYN+nbHpGlQrG
/o5MMWQVQwd72IugDipolTlVyF9ZDDrUdnLV76lhkrtJIaiqGHh6tavRL2rY
3tXpnqophrNNHWYuOBpQ7LHcLn1aDA2hWr+igAYq3GOv//e6GL6JBqzUPKGB
pMdT3Fq9xaDL/l276QEtWG1G7g/uLwZVpKnYlk4LJzWlWF8OFMM/0+YEa4x3
+7/6UssMF0PyqdY5+wGMd/dY5rm+F4O+pUBbpAgdTOs8mTGYLoZ7L0ZbtBXp
oC71ylTMTDHw3m83LNKhgyvixYM7c5j/78dsB1zpIPuiYvPPpWIYlaIypK+h
A8eskVdHV4vBt7VQ//5rOlCZCq6/tl4MGV5LpjEf6eCbz4eH3dvFgGMzOOf0
G+PfJo9Shj1s/9zE8rNrdHCfkbtYnZoApU97WMvpcHAk3yqzDkeALUP6P9oY
Dy/8xKX8YyCAFct75sDjOGiSfRh3jJkAmxsZd/UUMb5tXQkuYCMA5wRve50+
xp9zsS4Rhwjg+7127oMPDrzkT9q/4SVAdddv+BqIA40HX6w2DhPAdROFBkXi
YHq/4JXbggTgsf/8oTwTe69vtBuWCWPxGAyQjxfiIILkrDclSgARpQ+n9Uk4
EFepA9NjBGgqfFLoVouD1dDrZ5JOEEDfTWrBowEH7z7uKXRKY/ObtnQebMJB
NjfpJO1JArDNvO2/3ooDRyvdE6pyBOD4HVqv8R4HKpX/xO7KE+DwaRuR3o84
YF5OF3yiSID+Z43vqPpw8E319OE/ygQYlJ8zGhzAwcOoCS6xMwToy9DyMBrC
wf2+cI6bqgS4GHmzz2sEB/qHj7PkIAJU7kYfPzOO6WnXg/usToCi8bvKDzEe
WqjxodqnSQABD+GG1u+Ynuu8W1paBODbeWAfMY2DpHNvVoJ1CBDVE0ZF/onp
G2+7+FKXANf+k9Bg+IWDk4NMf5b1CXBntOXPe8ymEnz0U8aAAD2jfq8VZ3HQ
52Qy6WhEgPGx00FGmE14uvGNcJkAdk/Ia7yY7bVT+GXUlACSx2IXkrH/z2lr
9nKbEeA39+Kx5zM44Ez53WV4nQDO+uyeCdj6098S22PNCXDJ6VbcQSy+Z6Ly
b9ssCbBAiNG8iMVv/EopZMkKq4fvjqUa2P7IRmfOCdsQYET77ZnFMRwkz6rR
GtkRQCaE2H4Z00cm6FxbkAMBUtWO49wx/T5yaUXUOBGAKGv/6twXHLhUXdAa
cyFA4cfBih5M//Jhw/enPbD493eq8nThQMvDJMbJiwCjjGXOX9px8JPeTDfb
BxtvNh6/1IwDYfmbH1fuEaCL7Wm533McNHdZJ4gGECBeeytSCqsXq1v2ly4H
EkDxVP2rwiocFCTe7n0cQoCpLAalNjzGo2KeKRNhBLhq8IHOLxfL/ysfY7ZI
7P9xJ6XFNBzw/A4YcIklgK1Y2rAkVr+pGrFD4mkEYPZMvjXkgOXnW0KOaQYB
Wj9HEOtu4qDHI+V6eBYByg3lLW5cxQFrYfboVB4BHj+jk6fVwkHkeulkPpEA
NEK5ZsOCOBBNqiz+UIrpeyNIjv0QDlrFaqw3ywngIp3txbkPy/fluumr1QSI
cD94KHadDvyrW2cP1BPAPF9BRLObDtysJxej32H1c1ZON9aNDlg3fjx53kmA
xM6sy9u3sPOf9Mtr5gMB9i+yMeuY0sFs48KyRi8BDCpU5d3P0IH1oZ313SEC
3LOiGmKjp4OrH3mp78wRwJ/1moBoBi2sR9AafJ7H6kdEtVEtghay0d/8//4R
IKfA/4ryHVr4VvtWeWGJAH7yx5M+mNCCRY6Dh8MOpk85Pj/yAC3Y2NdNXOMo
gesHzcUo0TTgTmXUpKZYAmktnxiu2FNDlHx0AGNoCVwSXKD00+9i/BovpRZe
AmdxdBtL33fQSZfkMe/IEojD+93mfbODvhVno4nYEphkdPjnfXcHSbFX0Nan
lUDOdC3n3dlt1Pu7M86GVAKXxTrvy3zcQnxFLPlN70vAyZO5sa9gA7m9ZL+4
3FUCnP1MX4MCNlDrF87dY90lUPJka0n92gZyZeW3yugrgTtfQ/7Scm2gJj8p
UddvJbAgY80Ql7CObEwuVvHOl8A+cU9tlrA1VMWU1OjDToTrVCYbL8JWEK2O
3+bwfiIcvR32/ob1CroeaaOMDhLhx93SThn1FcRAq/yMiZcIrgxSTe57y8h6
e/JhoTARmE9xiuY/WEYvTn/4TStGhKHTEel0N5cRh1+dhJMEEb6xKB+tRcvo
9UpMySkpIvjN5Xyco15GPP/k8t4rEOF8O7Xrhdgl5C59ZFhamQjXhJWrDG4v
oQ4XhkNpp4kQmOa699ZwCXnPjqRaICLUSOIsqHiXUJd4R2+LOhGWSGTnsR0K
ErR7zCapSYSigjy8xg8K+jQVHkvRIYLRUotL7yMKEhN0f39VjwgqRvVULFkU
dN/yGv3ri0To/jPTt/qAgo6PSIdGGROx++Ed7wEjjId4ed7OmxAhO9ZO58YZ
Chq6SrNrdJUIOKKcSgzGWxEDg3785kQoHi8c+bRHRqMHmp+HWBKBMMXGRb9A
RnJGD1dmrIjw08B522qMjGKSMk7p2xBhq8nu12I3GU12B3k+sSOCt9n9qndv
yEiJ1fkRtyMRLO3qEtZqyShR1+RvgDMRqt/3yaSVkdHPaLUTU65EYLl02Km6
gIzOvpN00nInQnuVyulrGWSUhuMse+hJhLHuCzkViRhfa+xMc/gQQU/kocUT
jJch9Jewry8RFhxjGMMiySjrbZ/VyD0ihFsNVp3EeHdh91UhBBBB1eLOmw+Y
ralaOkoKJEJWEWnENpqM8gKS+ViCieCfOd3KkkBGlBf+Zh6hRFCgLdz6lEZG
F9ZtM7+EY/NbXOl5lU9GeEWDgdNRRJAWEhQbx+Jf9VE5gI/B5ovYOgF1ZHTx
qYghLp4INkaQONf2fz7fl+icSIS5lcP7pgfJaFN2/UNPMhE8lW3C//tDRkZu
35kU0ojwz4nu5xdqCiqv+qidm0EEnUNRx/r5KGhvrj5iLwvLH08NiClS0JVj
xa22uUTgXmo6+vEyBVU5xFF35ROh68rxwWZvCqItvYNki4hwUoQtay+Dgq5P
3wxMLyYCbdnDtvtYf/VYWPfVRglW/4UaArJTFGRZJKDUVk4EeUT+SaOwhByR
yBDVQyJYPH19b8cSq88JCT/VaiI4sFmt1mH1HH30v1f1T7D4xGPnjv9aQk+L
NFDFSyL0EAPyk2qXURPSmfzZSATG8iquudll9H5CP0T4DRFm5iv94gVX0PjR
K615rUTY8S6vck5bQYx4R+3Ej0R4vnL1zFjEKjoAt2e7PhHBIKOo7V3bKjoy
6RnD0EcEZZXnv4Lp1pCcYMCH4C9EeKP+0kI8cg1Z4BMMvMeJQPck+GZz8jqq
xddeNVskQvys9xXDhk3UCM/X0ylE+FqORo/sbqJ3k69y+paJIKwISxsaWH8u
2D6iu0EE6pJsrYaeLcRQ/PWmKg0JmgVD75jObCPz4m0H4YMk4GbbpjrBtIfs
1amZbnKT4LmLtgyd/h7ynMJV5vGQwMDbVMQ7cQ9FCrHPHzxCginWEys7jFTw
pFjIg0GcBKUWZaT0GCqgJ2jdm1ciAX7q4itcIDWMJ1ZMHDlNgtfb0fo+OdTw
PIBV2+AsCb5pntdPqqMGR9N+rlogQdcv7bPt89TQxWj59O4FEtDEnVNiv0oD
hJW3fBV6JFDyerPY5EEDAd9FQr9dJEFbxx/aA7E0INX421DVmASth4iUwlcY
P7vfWaC5QYJM5fYjany04Gg+ZCpvQYLbv2jUlk7SAlw489ruJglEDtyV1NKm
BYowdfx7GxIcU2IwbfWiBZPB+GOJriTIZ0j6ytFOC1Kt/5LfuJGgTKyPqmKI
FnCPjdcXPUjAxc94bvQPLdTH8Ly7fIcEnIYSDpz76YBHlWjL+4AEbEazWs1X
6GDxGMNH3WAStAepnpV1oINObudT90NJIHcxqUfpLva+LsrSTESSQIqfpMOb
SQeXx1KdOGJIYBKl7E8h0oFU10qvehwJjtDu+2r/lA7GSl4VEZOw+aRl3gn1
0EF9sgDDYAoJAs6PjziO0kFiYIgbQzoJrnTgWPQxHoer2qrO2SRQ3HzU+4sa
4zXmz99ki0lw6W+n3QMZHPivKZy7VUICXWt380fKOLg8nV2RSiKB5n+aEHQO
B3RNlvdWKkjwSMXt5Y4JDkYrmyfEq0gQpiKiXW2Bg7osUW2zGhJ2/0lX79jh
wN5zjutVLQleCJ5cDr2DAzXLi4HzzzD9jD5PNNzHwSG9x9NHnpNgdNipKSUM
B4tKnPoGL0iQLPVEhC0WB+9FfZ8GvyLBZqN9iUwyDor3D/PVvibB1V3tvqUM
LN7dM6E/3mD1Z3NA3TIPByeGqI202kjw9a2LrhjG7/SzuufLOkhw6t+fD2MV
OJhcS1Nh7CTBCd2lZJkaHLxiGJN2+kCCQ6Gdt3kwXss8JC7c1U0CHe16xfw6
HHhKuHOf6MXOx3P+ty8x3tdXamCO7ydB/YOzP31e4UBCm3pvfoAEGprUcR9e
44Dmqu7Sxa8kiH07m/nmDQ7G7NN+1QyToOahx4IRxosNvqMj7KMk6H/NfTes
BeO5SLFej3Fs/Udm3KZYv3A7062tb5IEVfTZT99htk7p8wa5HyRQ9tRVG8Vs
4Xqq6rSfJMBZF5WlYfZO+4Xi5V+Y/r+bJxew+Ya+pGaYzpFAgGfs2wK23tOf
IzH18yTQ2j0clf4WB4krog8O/SOBd9Pi4CTWrzji3LzukUlwWY3h7UAj1i9x
PbcfXiLB9Ze5pz1f4kBAjOrG6VUSnM4dVHuO8e26/AWDvHUSEM7PtJU9w8Fn
zVSN7U0SqIuutGk8wUGNyYiSxQ4JBuVkleKrcRBjKyrVtIfl10mIKxTT39bn
tuBRmlK4VHL2ujiWH97/VWjm8VB9bxy3zCBboixZKlpIKCIh55FIQrKVtbIV
oqK+JZSkKBEhUrSMZu6dKyW0EEmobCmytaAUCbkzQ2P/3d+f53XuPc/nWc45
7+f1OhnzYn0iTEjaNihyhsofj2Eza7GACV9fjvsbUP1Zc3EaeU+CCYX+qxVu
UvmPb9Xo9pdhgkhMfOCFeDrs+3G4uVaWCbzDtVMLztDBhFtavXoJE7D15S3b
TtLhr6wNMajEBHnbAp2+Q3TwcDocfViDCUqB7QotNnQw9C092rSKCUdVlZap
Ax1kwuf8dTWZYK1+ZqP+JjrUpaXaj61jQuv6tYdSV9Jhw4cSteNGTFhbuaRr
3wzFu32zsp+MmfBj1aKNFSQNfo1ZixqZUvNWX8x7f9HglkzX33+ICU111muj
Wmgg5jhbFbWDCd1pmuZqd2nwrdnK77wXE+xXRbb3G9PgMOBl5T5MGIxq/MnX
psF0kaQsbz8T3g46FP5So86TzNYq/wAmmIebazrRqPPB84CadRgT6pxvvYlq
Eoa3A9FdYrFM0GKVBT10F4bHAiW7UhhMcNpmODbvLQQX9dXNbgxR/jz5vlnP
UAAU3oQsFxxhQsSuwYufVwgA5llKC/rLBMmTHwzOSwvAu3ibJmMeEyK1dlkm
v///++Awn85ZJkyL1FS6bpxH6VHlsQqLWHA8LvDytdlZdKfGpTZzEwtWODEf
Q8Y02uCeh89uZoGbuW60VNg0qh4ZSA4wY8GY2spHv7dPo375KDdDCxaM3v5b
8XF6Cq0JujvQZssClwrO0lP+U6hQanTBYh8WTCQ5S6dtnkTlbgkO1+JZkLUk
57rwvwm01FhvcvQiC+xFPddcaJtAp5Q6GDsvsWDDrvBuzccTyOjL6klaCgtC
xPy1u0Mn0OMDdYyTWSwYFI/QFhgYR9hh+qQXm9LX6lp2oo+HRB0eMJ4XsODe
3+252CseCtRzdZB/yII1W52tl9zjIQ1OPuN9MQs8a8VrmX48lHdym8PWChb8
uLklQ2iIizLizjPWtLBgkbRWr68oF3H9tB3iP7Jgmqj3WTjCQU5WrfzeNhbU
J9KuWLdy0EIxDYecLhZsVJLtiLzLQWG/6/kTn1nwsKhr4NIlDmqsD2c4f2NB
bk3bVbtwDrqcXM2X/MGCXRrX9JWsOeh3WDAj6CcV7/MpV8w2cJCNo6xD3QAL
LKKcLK1UOYi1oYyvPsQC+bx/DRbiHCQi58s4O8wCtUtbtCz4JArgLXD4MsqC
6iYVcecBEtV8KuIbkyzYkcgtSOggkfpTd0YmlwXimnlNf9+S6Fy2oANnnAXS
++KxW+UU/0bifAc+C8qCbJpuPySRueduBjHFgshnJUsl7pMo12zSXmyWBbYK
nBtjN0k0o3qX7z/PgtQg8UDfDBJ5ztswXgli4G+RnBBO8W5Z75i9Gg0Dnzbl
Tv3LJFKqzuafFsGAb3ahuySBRKeoVqlDDIONXwWTF1DjjvhB+40SGCTwRbwt
KL41Ckzlp0phIH5UvDUkiUQZ240ZIwsxCNLNvpGVSiKuZq+9rSwGRpV5Zh+z
SOQknshnLsZg3J89seYuiR790WMIK2Dw5WXtG0YBiRY2ddjvV6L0HJOfcygj
UVjhWf4LZcr+vj/BG+pJFEtaiJCqGDiuLjgq+pni9420xauWYzDm2PapdYRE
zJN1K9zVMcA/6VZlC3HQs7JEveSVGEz1yQ25KXFQw6ztllerMRDdSmZJ6XPQ
N5DaOa6JgQLv9sMyO4pv36QFeutgAD7GXwYTOEhe3OV4mh4GH8W9JnwwDtK0
l4+r3YCBzIn9ZaX1HOTQmpOrY4RBz48Y2++LuWi/vDdxwBiDWdMvSvlmFN+6
L3ueaYIBY2SmXi2Qi7J7GG2z5hi0BOxskqrkIrZ64PcNFhi0hxmrHBrmoooA
zbEASww2H0k/vF2Fh77/KZBo3o7B78FRF69YHtLhl27Nc8Rg8P0RYeu946ha
5u0jc18M4vJDJ8DkH2pzvlwZ7k/l73TJfbXT/9DAdbtGZiAGRNFbg9yyf0hS
9cOAdAhlb1h0re0WPtqj1a3WE4GBxzGEL7SZRMMWw1fOXsBg9ancyJtB00g+
QiaoCsPgvPLvqAu580i765nwSgKDtz98I87/mEeADuQlPMBA4gaeE71YAIIk
Hrc6PMagpquvQsldAF4wnM2/lmOwIiSv8N43AfBruy431YxBurYl1tYpCKdM
UKH3BwzIa5n3fCYE4cqdAZtXrRhMf5G3iJUTgieHjc8kdmJwnDf+Pt5OCMTp
3YPy3zEw3ZTIPfJcCB4ZqlYajGMwEtFZyYkRhtqbtXuz/lH5miyXPZEhDN2C
YdypSQySVr34FMsWBlpzpWb1HAaqxyQCDD4Jw57A/emOYjj8G2b7zq6k7oNG
Md0ScRy2Be3UqdlEg1j9orcKUjgoONwfk7WlAXtOcO7bIhys1mZl2oTSYO46
41CoMg7zV1y0FAtpIDe7U/iDKg4mWLa0egUNNP14uRuX4yASIuJa2kCD3XpW
rdMrcRBw7raKHKBBYOZI6L41OPzsiWexeRSPTmeKvdbCYX2U/UAgxYv5b35t
uaxLff/Fo/ucEh2e61ztHFmPQ5LCx6g+6n5sTt8UsdsAh5vTiUNNehQv7EvE
FI1xUDeJvLRrGx2k6tZbRpvgIPvi46+f9hTPrOv62mNGzTdwQyT20GEnX0uO
ZYGD0resDBHqvl5cNSzz3RKHMg3tOs8jFG8mPJRWtcbBRTFh2vE/OtzfFS65
1wYH1a31b35RPBmmYCiebkvp0ZSrVKV40qjnn2izHQ7LuKf/m0ikwzyzjL5g
Fw6rfsZkHUuhQ6oRCJ51xmHTcYsnu7Pp4D4nNP/cFYc72qfoz25R+upqZ3h7
cNBDRvtf36HDUHLilJ4HDgt3bTlyPJ/iK9ed/GAvHOxfn+ltYNEhWlV64r4P
Dp47ykLq2XTY9rOF27sfh8nItHdHKR6SepBOKvvh8Hvk/uOXD+nQftztr1sA
DkNbbvQ8pfgpz0xpJO0gDi+EpBZ4FNPhIO3LUGMQDj4J5QNMirfWN+YNih6m
6uHEus23KT7lpx/4tTUMh+a3LVWWT+jwynNlf8xRHDhNTlszqfFljYG+Z+E4
MFu8zmVQY6c/eA/3OA59KjcstlJj5eLDX3VP4pA9V2T9//X6T+t9DorEQaL6
nEsBZa9gK6czPwoHd8tq/WBKzwnx0vaeGBxa1sgWdFF6zT+ebFsaS8VnWiRp
mvJHJMfko2scVW87jHJaKH/fH5h9nxqPw8Ncw3x3gg7ZWlVNDRdx2B2fE5GF
0WE/GdcgcgmHwPVmrZcpHtR6bvXOIgkHuVcnUjfeowMnVuxNdDIOVfLBkZl5
dCizaah5ehWH4lcrvQpz6HBeJqWak0bZdyoSiaV40a7TsUonA4fovcrbJa5R
9XNHrvLQdcpf/7A/jsl0YOrdeP4tB4e8woEb0lR9hP3zfKqUi8OzkDGLxBg6
bHqpVupyGwdL/UeJLyl+fOuQ/6iegcOKqZZ1wSF0+BP6kPWkAIcJOe/gul10
KDEMv08W4qDo0XvLkuLJ6NmNjHVF1P4NPv4lnuJJ6eSyvHulOCxojCl2W0/l
r6A2M6UShw9XC5Y4SNFhMiIx/V0VDn7FewWEaHSoNt2ZRnuNw+Icc4fYKYrv
GlqunH6DQ3KEh3YPxZP/DX0+H9iCwzBulWpK7WfJ+Znt1z/i8LSlPOrqYxow
5NQk69pw8BpY2ljKokGL2f6MVV04dOccCIhOo4H21f78/j6q3tKnuDQ/GvQa
jNT6cqn9/MDLNG9OGGxj5kT3ybNB+VrT2ssqwtCbtqwxRZENBi/2Vv8nJQwn
mZBauZQNQaVPgm3nhCD/fZyi2jI2rLj4WQ/vEYL5FaJaX9ewYfyJp7vLXSEo
qVto67mZDVf+bDrxebkQqMmsuLLHi5oPF3U2Wkz1/9s1vz7xYUPUrdmKa4KC
4HhWT1f+ABsEj1Sk9I8KwLnRLS1tAWwwLLe7FPxOAPobPRY7HWFDb8gpbekz
AkBcyrhlF8eG072SaVaN88hYWOyBBcaG3WKOUtZBs+iDycK5O2w2vNSw7day
nEXB4fK7BB6wIfOeaehi1Vl0q28lWVnEhgsfvR8IfJhB8y8tDM3K2UD6G0na
bJ5BddFRFUbNbFBVznRcITmNnCdGm7R5bNg365Kx5CUf3bkqE+c7wYb6YL0l
Ibl8NKypb3SDz4Zr2N229ig+uuh5Ik9klg0qWqtHOMZ89KxqOqyPToDttZZR
25J/SC1JTCZLgYDO+R558uEECl65tqZJiYDQrh0PB69OoKcVO0/RVAjoaEgq
mj8ygRzHUnqPLScgUjRj9dX1E+i865IiOy0C/g5bWNoXj6PBZepOQqYExK25
MmNbxUOGzy1FNm8hQL3+ifoLil/jnALKjiACzCXc1vte4CHlC5j6V0sCzpqO
3HTbyUMOQ7rcp3YEMG0Ozel0c1HOeUfWqAOlr7Jz5BrFBwMq4Z6rdhNgkpvl
a8Xgothdpa+vuRLwQvjcLCOUi4pLTDNCfQh4x04dbhXhIgEHb5v8/ZSeYXaZ
7igH2Q2cmen2JWD/36t8oXYO+qVU7W9zkICGlwVzhiwO0i/+oXg2iLJ3Rn0u
P5WDztrRm0pDCOiOTRl9cJqDFM/aGGocJcAMXvcXO3JQgGLwb/dwAjj4G6ta
Mw56XJSUm3qcgGyFwWM3tDhoZ38zfe4Upa+vMecZnYOyY8aeb4wiICMgVUdl
nKT6D9mwkBgCZsxzUiN+kmjDIwP1e2ep9UqGjRrbSXRmh2t75zkCPize9Nvg
HYkijnwK3x1PwKFfWqF7Kf49lOm6sP4iAR5+z0/xCknkXf6J2HqJAH0/42iV
fIov+1xtypMIMHLLVPyZQ6Ltou39BikE1Bw1mPFNJ5GZjtu5glQqf37tz9nJ
JNJ3blddlU5AX2vnjZZLJFoT6VaWm0mAgITU6UGKd1Vut7vJZxMQPZl9nk7x
rmytGzclh4o3I1nOhOJl0T/tV0VzCTja3B+fRfH0jMyedbG3CThZ+rhPJ5NE
pFHHW/5dAoj0rN8SeST65bUn4Fg+Af8Jri81x0n0Oa5DcIhJQOXZ9rQP/3/v
ge3J88Wpen23aGFzHYlqmztMPhME+DknJJp2UbzO29PhXEhAnkaB17JREj1c
2hnR+IiAsBHZR9FUvPNhr4xVMRXfGpcjLss46EZgZ0FFKQF6Lrbb7ptyUMqV
vTuMnhEguyGLEeLBQac698atqSAg4LieDtzmoNC5TrU7LwnAvF93mdVykO9K
93LFaio+W/wcrlD9lN1Rd96CNwQMgtDikW1cZHG9KzXuHQHHKl6m9ERwkdEL
d53pBgKa7pWcHsjnohViHoHDLQT0qih1jUjykLxut1BAKwGXnGVSay15SNLF
4/bXTwSI1yxPDIjmoYnbHp3N3QS0Dol0Ehweqt/kaVvUT0C5rtwLcXIchR/0
0v2PT8AtG1LVSYOPDiZ/qR+dIuCmW7yhdigfeRV7HTw4S+2nxx2SGU/5yHre
685eoQKg998/12o/iZSzvGVNJQsgZNRxg/uZKSRT8bWwWLoAVvIVL8zUTyGR
H9471y0qAL93GjHPFKbRmK5PvKp8AQSCt8D2omn00+Xb8uuKBYDbveAJzE2j
7tM+FdLKBbCQdcL9nu0Men/nm3uCagG4Nl74tCxrBtXU+UzML6P+D+1LCvsx
g/4HtSgTSw==
        "]]}},
     AspectRatio->0.8,
     Axes->True,
     AxesOrigin->{0, 0},
     Frame->True,
     FrameLabel->{{
        FormBox[
         TagBox[
          StyleBox[
          "\"Concentration (nM)\"", FontSize -> 18, FontWeight -> "Bold"], 
          StyleForm[#, FontSize -> 18, FontWeight -> "Bold"]& ], 
         TraditionalForm], None}, {
        FormBox[
         TagBox[
          StyleBox["\"Time (mins)\"", FontSize -> 18, FontWeight -> "Bold"], 
          StyleForm[#, FontSize -> 18, FontWeight -> "Bold"]& ], 
         TraditionalForm], None}},
     FrameTicks->{{Automatic, None}, {{{0, 
          FormBox["0", TraditionalForm]}, {1200, 
          FormBox["20", TraditionalForm]}, {2400, 
          FormBox["40", TraditionalForm]}, {3600, 
          FormBox["60", TraditionalForm]}}, None}},
     FrameTicksStyle->Directive[15],
     ImageSize->300,
     Method->{},
     PlotRange->{{0, 3600}, {0, 15.932797764154278`}},
     PlotRangeClipping->True,
     PlotRangePadding->{
       Scaled[0.02], 
       Scaled[0.02]}], {-1, -0.8}, {Left, Bottom}, {2, 1.6}], 
   GraphicsGroupBox[{
     {GrayLevel[0], 
      RectangleBox[{0.25, 0.35000000000000003`}, \
{0.8500000000000001, 0.6499999999999999}]}, 
     {GrayLevel[1], EdgeForm[{GrayLevel[0], Thickness[0.001]}], 
      GraphicsGroupBox[{RectangleBox[{0.2, 0.4}, {0.8, 0.7}], InsetBox[
         GraphicsBox[{{{InsetBox[
              GraphicsBox[
               {GrayLevel[0], Thickness[Large], 
                LineBox[{{0, 0}, {5, 0}}]}], {0.08, 0.08}, {
              Left, Bottom}, {1, 1}], 
             InsetBox["\<\"S3\"\>", {1.2100000000000002`, 0.58}, {-1, 0}, 
              Automatic, {1, 0}]}, {InsetBox[
              GraphicsBox[
               {RGBColor[0, 0, 1], Thickness[Large], 
                LineBox[{{0, 0}, {5, 0}}]}], {0.08, 1.24}, {
              Left, Bottom}, {1, 1}], 
             InsetBox["\<\"S2\"\>", {1.2100000000000002`, 1.74}, {-1, 0}, 
              Automatic, {1, 0}]}, {InsetBox[
              GraphicsBox[
               {RGBColor[1, 0, 0], Thickness[Large], 
                LineBox[{{0, 0}, {5, 0}}]}], {0.08, 2.4}, {
              Left, Bottom}, {1, 1}], 
             InsetBox["\<\"S1\"\>", {1.2100000000000002`, 2.9}, {-1, 0}, 
              Automatic, {1, 0}]}}, {}},
          AspectRatio->0.5,
          BaseStyle->{FontSize -> 12, FontWeight -> "Bold"},
          
          PlotRange->{{-0.1, 3.26}, {-0.1, 
           3.5799999999999996`}}], {0.2, 0.4}, {
         Left, Bottom}, {0.6, 0.3}]}]}}]},
  AspectRatio->Automatic,
  Background->None,
  ColorOutput->Automatic,
  ImageSize->300.,
  PlotRange->All]], "Output",
 CellChangeTimes->{{3.549220277158758*^9, 3.549220309887278*^9}, 
   3.54922045541833*^9, {3.549221262172429*^9, 3.54922128802886*^9}, 
   3.549261542586622*^9, 3.54926407520848*^9, 3.5492641152617702`*^9, 
   3.549264364520027*^9, 3.5492645502036476`*^9, 3.5492646069488935`*^9, 
   3.549264825383387*^9, 3.54987943537803*^9, 3.550084035228421*^9, 
   3.5534085793261414`*^9, 3.553408673304517*^9, {3.553408755905241*^9, 
   3.5534087874360447`*^9}, {3.5534088195198793`*^9, 3.553408825246207*^9}, {
   3.5534095518467665`*^9, 3.5534096756078453`*^9}, {3.5534097141170473`*^9, 
   3.5534098140747647`*^9}, 3.553410136231191*^9, {3.55341020002884*^9, 
   3.553410256254056*^9}, 3.599478860325886*^9, 3.5994799316083603`*^9, 
   3.638083618281135*^9, 3.63808594754038*^9, 3.638163768420896*^9, 
   3.638164323018065*^9, 3.638164570531198*^9}]
}, Closed]]
}, Closed]]
}, Closed]],

Cell[CellGroupData[{

Cell["\<\
Multi-dimensional Dynamical Analysis and Parallel Coordiate (PC) Plotting \
Functions\
\>", "Section",
 CellChangeTimes->{{3.547554706538452*^9, 3.5475547213312984`*^9}, {
  3.5492632464460773`*^9, 3.5492632793969617`*^9}, {3.5492634379760323`*^9, 
  3.549263442529292*^9}, {3.5534106554078865`*^9, 3.5534106575740104`*^9}, {
  3.638084524533283*^9, 3.6380845518414907`*^9}, {3.638087333974865*^9, 
  3.638087334974299*^9}}],

Cell[CellGroupData[{

Cell["\<\
Functions for Stability Analysis of Random Parameter set\
\>", "Subsection",
 CellChangeTimes->{{3.638084727959581*^9, 3.638084746885298*^9}}],

Cell[BoxData[{
 RowBox[{
  RowBox[{
   RowBox[{
    RowBox[{"SelectPositiveRoot", "[", "Sol_", "]"}], ":=", 
    RowBox[{"Module", "[", 
     RowBox[{
      RowBox[{"{", 
       RowBox[{"sol", "=", "Sol"}], "}"}], ",", "\[IndentingNewLine]", 
      RowBox[{"(*", 
       RowBox[{
        RowBox[{
         RowBox[{"Select", "[", 
          RowBox[{"sol", ",", 
           RowBox[{
            RowBox[{
             RowBox[{"(", 
              RowBox[{
               RowBox[{"#", "[", 
                RowBox[{"[", 
                 RowBox[{"1", ",", "2"}], "]"}], "]"}], ">", "0"}], ")"}], "&&",
              " ", 
             RowBox[{"(", 
              RowBox[{
               RowBox[{"#", "[", 
                RowBox[{"[", 
                 RowBox[{"2", ",", "2"}], "]"}], "]"}], ">", "0"}], ")"}], "&&", 
             RowBox[{"(", 
              RowBox[{
               RowBox[{"#", "[", 
                RowBox[{"[", 
                 RowBox[{"3", ",", "2"}], "]"}], "]"}], ">", "0"}], ")"}]}], 
            "&"}]}], "]"}], "//", "Quiet"}], " ", ";"}], "*)"}], 
      "\[IndentingNewLine]", 
      RowBox[{
       RowBox[{"Select", "[", 
        RowBox[{"sol", ",", 
         RowBox[{
          RowBox[{
           RowBox[{"(", 
            RowBox[{
             RowBox[{"#", "[", 
              RowBox[{"[", 
               RowBox[{"1", ",", "2"}], "]"}], "]"}], ">", "0"}], ")"}], "&&",
            " ", 
           RowBox[{"(", 
            RowBox[{
             RowBox[{"#", "[", 
              RowBox[{"[", 
               RowBox[{"2", ",", "2"}], "]"}], "]"}], ">", "0"}], ")"}], "&&", 
           RowBox[{"(", 
            RowBox[{
             RowBox[{"#", "[", 
              RowBox[{"[", 
               RowBox[{"3", ",", "2"}], "]"}], "]"}], ">", "0"}], ")"}]}], 
          "&"}]}], "]"}], "//", "Quiet"}]}], " ", "\[IndentingNewLine]", 
     "\[IndentingNewLine]", "\[IndentingNewLine]", 
     RowBox[{"(*", 
      RowBox[{"Select", "[", 
       RowBox[{"sol", ",", 
        RowBox[{
         RowBox[{"!", 
          RowBox[{"MemberQ", "[", 
           RowBox[{
            RowBox[{"Positive", "[", 
             RowBox[{"#", "[", 
              RowBox[{"[", 
               RowBox[{"All", ",", "2"}], "]"}], "]"}], "]"}], ",", "False"}],
            "]"}]}], "&"}]}], "]"}], "*)"}], "\[IndentingNewLine]", "]"}]}], 
   ";"}], "\[IndentingNewLine]"}], "\[IndentingNewLine]", 
 RowBox[{
  RowBox[{
   RowBox[{"IsRealPartNegative", "[", "List_", "]"}], ":=", 
   RowBox[{"Module", "[", 
    RowBox[{
     RowBox[{"{", 
      RowBox[{"list", "=", "List"}], "}"}], ",", "\[IndentingNewLine]", 
     RowBox[{"If", "[", 
      RowBox[{
       RowBox[{
        RowBox[{"Max", "[", 
         RowBox[{"Re", "[", "list", "]"}], "]"}], "<", "0"}], ",", " ", 
       "True", ",", "False"}], "]"}]}], "\[IndentingNewLine]", "]"}]}], 
  ";"}], "\[IndentingNewLine]", 
 RowBox[{
  RowBox[{
   RowBox[{
    RowBox[{"IsRealPartNegativeNumeric", "[", "List_", "]"}], ":=", 
    RowBox[{"Module", "[", 
     RowBox[{
      RowBox[{"{", 
       RowBox[{"list", "=", "List"}], "}"}], ",", "\[IndentingNewLine]", 
      RowBox[{"If", "[", 
       RowBox[{
        RowBox[{
         RowBox[{"Max", "[", 
          RowBox[{"Re", "[", "list", "]"}], "]"}], "<", "0"}], ",", " ", "1", 
        ",", "0"}], "]"}]}], "\[IndentingNewLine]", "]"}]}], ";"}], 
  "\[IndentingNewLine]"}], "\[IndentingNewLine]", 
 RowBox[{
  RowBox[{
   RowBox[{
    RowBox[{"JacobianMat", "[", 
     RowBox[{"funlist_", ",", "varlist_"}], "]"}], ":=", 
    RowBox[{"Outer", "[", 
     RowBox[{"D", ",", "funlist", ",", "varlist"}], "]"}]}], ";"}], 
  "\[IndentingNewLine]", "\[IndentingNewLine]", 
  RowBox[{"(*", 
   RowBox[{
    RowBox[{
    "select", " ", "sets", " ", "out", " ", "of", " ", "the", " ", "result", 
     " ", "list", " ", "R", " ", "with", " ", "specific", " ", "dynamics", 
     " ", "based", " ", "on", " ", "CODE"}], ",", " ", 
    RowBox[{
    "R", " ", "here", " ", "is", " ", "output", " ", "of", " ", 
     "StabilityAnalysis", " ", "module", " ", "above"}]}], 
   "*)"}]}], "\[IndentingNewLine]", 
 RowBox[{
  RowBox[{
   RowBox[{"Subset", "[", 
    RowBox[{"R_", ",", "index_", ",", "i_"}], "]"}], ":=", 
   RowBox[{"Select", "[", 
    RowBox[{"R", ",", 
     RowBox[{
      RowBox[{
       RowBox[{"#", "[", 
        RowBox[{"[", "index", "]"}], "]"}], "\[Equal]", "i"}], "&"}]}], 
    "]"}]}], ";"}]}], "Input",
 CellChangeTimes->{3.6381645576763687`*^9}],

Cell[BoxData[
 RowBox[{
  RowBox[{
   RowBox[{
    RowBox[{"StabilityAnalysisRandom", "[", 
     RowBox[{"{", 
      RowBox[{"eqn_", ",", "para_", ",", "Ranset_", ",", "Varlist_"}], "}"}], 
     "]"}], ":=", 
    RowBox[{"Module", "[", 
     RowBox[{
      RowBox[{"{", 
       RowBox[{
        RowBox[{"Eqn", "=", "eqn"}], ",", 
        RowBox[{"param", "=", "para"}], ",", 
        RowBox[{"ranset", "=", "Ranset"}], ",", 
        RowBox[{"x", "=", "Varlist"}], ",", "v", ",", "rep", ",", "Xlist", 
        ",", "J", ",", "flag", ",", "st", ",", "et", ",", "StabilityResult", 
        ",", "par", ",", "sol", ",", "NoRoot", ",", "Eig", ",", "NoStable"}], 
       "}"}], ",", "\[IndentingNewLine]", "\[IndentingNewLine]", 
      RowBox[{"(*", 
       RowBox[{"generate", " ", "replacement", " ", "list"}], "*)"}], 
      "\[IndentingNewLine]", 
      RowBox[{
       RowBox[{"rep", "=", 
        RowBox[{"Table", "[", 
         RowBox[{
          RowBox[{
           RowBox[{
            RowBox[{"x", "[", 
             RowBox[{"[", "i", "]"}], "]"}], "[", "t", "]"}], "\[Rule]", 
           RowBox[{"x", "[", 
            RowBox[{"[", "i", "]"}], "]"}]}], ",", 
          RowBox[{"{", 
           RowBox[{"i", ",", "1", ",", 
            RowBox[{"Length", "[", "Eqn", "]"}]}], "}"}]}], "]"}]}], ";", 
       "\[IndentingNewLine]", 
       RowBox[{"(*", 
        RowBox[{
         RowBox[{"Print", "[", "rep", "]"}], ";"}], "*)"}], 
       "\[IndentingNewLine]", "\[IndentingNewLine]", 
       RowBox[{"v", "=", 
        RowBox[{
         RowBox[{"Table", "[", 
          RowBox[{
           RowBox[{"Eqn", "[", 
            RowBox[{"[", 
             RowBox[{"i", ",", "2"}], "]"}], "]"}], ",", 
           RowBox[{"{", 
            RowBox[{"i", ",", "1", ",", 
             RowBox[{"Length", "[", "Eqn", "]"}]}], "}"}]}], "]"}], "/.", 
         "rep"}]}], ";", "\[IndentingNewLine]", 
       RowBox[{"(*", 
        RowBox[{"Jacobian", " ", "matrix"}], "*)"}], "\[IndentingNewLine]", 
       RowBox[{"J", "=", 
        RowBox[{"JacobianMat", "[", 
         RowBox[{"v", ",", "x"}], "]"}]}], ";", "\[IndentingNewLine]", 
       RowBox[{"(*", 
        RowBox[{
         RowBox[{"Print", "[", "J", "]"}], ";"}], "*)"}], 
       "\[IndentingNewLine]", "\[IndentingNewLine]", 
       RowBox[{"StabilityResult", "=", 
        RowBox[{"{", "}"}]}], ";", "\[IndentingNewLine]", 
       RowBox[{"st", "=", 
        RowBox[{"AbsoluteTime", "[", "]"}]}], ";", "\[IndentingNewLine]", 
       "\[IndentingNewLine]", 
       RowBox[{"Do", "[", "\[IndentingNewLine]", 
        RowBox[{
         RowBox[{
          RowBox[{"par", "=", 
           RowBox[{"ranset", "[", 
            RowBox[{"[", "i", "]"}], "]"}]}], ";", "\[IndentingNewLine]", 
          RowBox[{"(*", 
           RowBox[{
            RowBox[{"Print", "[", "par", "]"}], ";"}], "*)"}], 
          "\[IndentingNewLine]", 
          RowBox[{"sol", "=", 
           RowBox[{
            RowBox[{"Select", "[", 
             RowBox[{
              RowBox[{"NSolve", "[", 
               RowBox[{
                RowBox[{"Thread", "[", 
                 RowBox[{
                  RowBox[{"(", 
                   RowBox[{
                    RowBox[{"v", "/.", "par"}], "/.", "param"}], ")"}], 
                  "\[Equal]", "0"}], "]"}], ",", "x"}], "]"}], ",", 
              RowBox[{
               RowBox[{
                RowBox[{
                 RowBox[{"#", "[", 
                  RowBox[{"[", 
                   RowBox[{"1", ",", "2"}], "]"}], "]"}], ">", "0"}], "&&", 
                RowBox[{
                 RowBox[{"#", "[", 
                  RowBox[{"[", 
                   RowBox[{"2", ",", "2"}], "]"}], "]"}], ">", "0"}], "&&", 
                RowBox[{
                 RowBox[{"#", "[", 
                  RowBox[{"[", 
                   RowBox[{"3", ",", "2"}], "]"}], "]"}], ">", "0"}]}], 
               RowBox[{"(*", 
                RowBox[{"&&", 
                 RowBox[{
                  RowBox[{"#", "[", 
                   RowBox[{"[", 
                    RowBox[{"4", ",", "2"}], "]"}], "]"}], ">", "0"}]}], 
                "*)"}], "\[IndentingNewLine]", "&"}]}], "]"}], "//", 
            "Quiet"}]}], ";", "\[IndentingNewLine]", "\[IndentingNewLine]", 
          RowBox[{"(*", 
           RowBox[{
            RowBox[{"Print", "[", "sol", "]"}], ";"}], "*)"}], 
          "\[IndentingNewLine]", 
          RowBox[{"NoRoot", "=", 
           RowBox[{"Length", "[", "sol", "]"}]}], ";", "\[IndentingNewLine]", 
          
          RowBox[{"(*", 
           RowBox[{
            RowBox[{"Print", "[", 
             RowBox[{"\"\<no root = \>\"", ",", "NoRoot"}], "]"}], ";"}], 
           "*)"}], "\[IndentingNewLine]", 
          RowBox[{"Which", "[", "\[IndentingNewLine]", 
           RowBox[{
            RowBox[{"NoRoot", "\[Equal]", "0"}], ",", "\[IndentingNewLine]", 
            "\t", 
            RowBox[{"flag", "=", "0"}], ",", 
            RowBox[{"(*", " ", 
             RowBox[{"system", " ", 
              RowBox[{"doesn", "'"}], "t", " ", "reach", " ", "SS"}], "*)"}], 
            "\[IndentingNewLine]", 
            RowBox[{"NoRoot", "\[Equal]", "1"}], ",", "\[IndentingNewLine]", 
            "\t", 
            RowBox[{
             RowBox[{"Eig", "=", 
              RowBox[{"Map", "[", 
               RowBox[{
                RowBox[{
                 RowBox[{"Eigenvalues", "[", "#", "]"}], "&"}], ",", 
                RowBox[{
                 RowBox[{
                  RowBox[{"J", "/.", "sol"}], "/.", "par"}], "/.", 
                 "param"}]}], "]"}]}], ";", "\[IndentingNewLine]", "\t", 
             RowBox[{"If", "[", 
              RowBox[{
               RowBox[{"IsRealPartNegative", "[", 
                RowBox[{"Eig", "[", 
                 RowBox[{"[", "1", "]"}], "]"}], "]"}], ",", 
               RowBox[{"flag", "=", "1"}], " ", 
               RowBox[{"(*", 
                RowBox[{"stable", " ", "SS"}], "*)"}], ",", 
               RowBox[{"flag", "=", "2"}]}], 
              RowBox[{"(*", 
               RowBox[{"unstable", ",", " ", "oscillations"}], "*)"}], "]"}], 
             ";", "\[IndentingNewLine]", 
             RowBox[{"NoRoot", "\[Equal]", "2"}]}], ",", 
            "\[IndentingNewLine]", "\t", 
            RowBox[{
             RowBox[{"Eig", "=", 
              RowBox[{"Map", "[", 
               RowBox[{
                RowBox[{
                 RowBox[{"Eigenvalues", "[", "#", "]"}], "&"}], ",", 
                RowBox[{
                 RowBox[{
                  RowBox[{"J", "/.", "sol"}], "/.", "par"}], "/.", 
                 "param"}]}], "]"}]}], ";", "\[IndentingNewLine]", "\t", 
             RowBox[{"Which", "[", "\[IndentingNewLine]", "\t\t", 
              RowBox[{
               RowBox[{
                RowBox[{"IsRealPartNegative", "[", 
                 RowBox[{"Eig", "[", 
                  RowBox[{"[", "1", "]"}], "]"}], "]"}], "&&", 
                RowBox[{"IsRealPartNegative", "[", 
                 RowBox[{"Eig", "[", 
                  RowBox[{"[", "2", "]"}], "]"}], "]"}]}], ",", 
               RowBox[{"flag", "=", "3"}], " ", 
               RowBox[{"(*", 
                RowBox[{"two", " ", "stable", " ", "SS"}], "*)"}], ",", 
               "\[IndentingNewLine]", "\t\t", 
               RowBox[{
                RowBox[{"IsRealPartNegative", "[", 
                 RowBox[{"Eig", "[", 
                  RowBox[{"[", "1", "]"}], "]"}], "]"}], "||", 
                RowBox[{"IsRealPartNegative", "[", 
                 RowBox[{"Eig", "[", 
                  RowBox[{"[", "2", "]"}], "]"}], "]"}]}], ",", 
               RowBox[{"flag", "=", "4"}], " ", 
               RowBox[{"(*", 
                RowBox[{
                 RowBox[{"one", " ", "stable", " ", "SS"}], ",", " ", 
                 RowBox[{"one", " ", "unstable", " ", "SS"}]}], "*)"}], ",", 
               "\[IndentingNewLine]", "\t\t", 
               RowBox[{"!", 
                RowBox[{"(", 
                 RowBox[{
                  RowBox[{"IsRealPartNegative", "[", 
                   RowBox[{"Eig", "[", 
                    RowBox[{"[", "1", "]"}], "]"}], "]"}], "&&", 
                  RowBox[{"IsRealPartNegative", "[", 
                   RowBox[{"Eig", "[", 
                    RowBox[{"[", "2", "]"}], "]"}], "]"}]}], ")"}]}], ",", 
               " ", 
               RowBox[{"flag", "=", "5"}]}], 
              RowBox[{"(*", 
               RowBox[{"two", " ", "unstable", " ", "SS"}], "*)"}], "]"}], 
             ";", "\[IndentingNewLine]", 
             RowBox[{"NoRoot", "\[Equal]", "3"}]}], ",", 
            "\[IndentingNewLine]", "\t", 
            RowBox[{
             RowBox[{"Eig", "=", 
              RowBox[{"Map", "[", 
               RowBox[{
                RowBox[{
                 RowBox[{"Eigenvalues", "[", "#", "]"}], "&"}], ",", 
                RowBox[{
                 RowBox[{
                  RowBox[{"J", "/.", "sol"}], "/.", "par"}], "/.", 
                 "param"}]}], "]"}]}], ";", "\[IndentingNewLine]", "\t", 
             RowBox[{"NoStable", "=", 
              RowBox[{"Total", "[", 
               RowBox[{"Table", "[", 
                RowBox[{
                 RowBox[{"IsRealPartNegativeNumeric", "[", 
                  RowBox[{"Eig", "[", 
                   RowBox[{"[", "j", "]"}], "]"}], "]"}], ",", 
                 RowBox[{"{", 
                  RowBox[{"j", ",", "1", ",", "3"}], "}"}]}], "]"}], "]"}]}], 
             ";", "\[IndentingNewLine]", "\t", 
             RowBox[{"Which", "[", "\[IndentingNewLine]", "\t\t", 
              RowBox[{
               RowBox[{"NoStable", "\[Equal]", "2"}], ",", 
               RowBox[{"flag", "=", "6"}], " ", 
               RowBox[{"(*", 
                RowBox[{
                 RowBox[{"two", " ", "stable"}], ",", " ", 
                 RowBox[{"one", " ", "unstable"}], ",", " ", "Bistability"}], 
                "*)"}], ",", "\[IndentingNewLine]", "\t\t", 
               RowBox[{"NoStable", "\[Equal]", "1"}], ",", 
               RowBox[{"flag", "=", "7"}], 
               RowBox[{"(*", 
                RowBox[{
                 RowBox[{"one", " ", "stable"}], ",", " ", 
                 RowBox[{"two", " ", "unstable"}]}], "*)"}], ",", 
               "\[IndentingNewLine]", "\t\t", 
               RowBox[{"!", 
                RowBox[{"(", 
                 RowBox[{"1", "<=", "NoStable", "\[LessEqual]", "2"}], 
                 ")"}]}], ",", 
               RowBox[{"flag", "=", "8"}]}], " ", 
              RowBox[{"(*", 
               RowBox[{"non", "-", 
                RowBox[{"categorized", " ", "case"}]}], "*)"}], "]"}], 
             ";"}]}], "\[IndentingNewLine]", "]"}], ";", 
          "\[IndentingNewLine]", 
          RowBox[{"StabilityResult", "=", 
           RowBox[{"Append", "[", 
            RowBox[{"StabilityResult", ",", 
             RowBox[{"Join", "[", 
              RowBox[{
               RowBox[{"{", "flag", "}"}], ",", 
               RowBox[{"par", "[", 
                RowBox[{"[", 
                 RowBox[{"All", ",", "2"}], "]"}], "]"}]}], 
              RowBox[{"(*", 
               RowBox[{",", "sol", ",", "Eig"}], "*)"}], "]"}]}], "]"}]}]}], 
         ",", "\[IndentingNewLine]", 
         RowBox[{"{", 
          RowBox[{"i", ",", "1", ",", 
           RowBox[{"Length", "[", "ranset", "]"}], ",", "1"}], "}"}]}], "]"}],
        ";", "\[IndentingNewLine]", "\[IndentingNewLine]", 
       RowBox[{"et", "=", 
        RowBox[{"AbsoluteTime", "[", "]"}]}], ";", "\[IndentingNewLine]", 
       RowBox[{"Print", "[", 
        RowBox[{"\"\<Execution Time = \>\"", ",", 
         RowBox[{"(", 
          RowBox[{"et", "-", "st"}], ")"}], ",", " ", "\"\< seconds\>\""}], 
        " ", "]"}], ";", "\[IndentingNewLine]", "StabilityResult"}]}], 
     "\[IndentingNewLine]", "]"}]}], ";"}], "\[IndentingNewLine]"}]], "Input",\

 CellChangeTimes->{
  3.542614627119068*^9, {3.542625187261074*^9, 3.5426252275663795`*^9}, {
   3.5426257694003706`*^9, 3.54262577009741*^9}, {3.5426521532240677`*^9, 
   3.542652153606488*^9}, {3.5426524151213493`*^9, 3.542652446611229*^9}, {
   3.5426524857105207`*^9, 3.542652516963876*^9}, {3.542652850771853*^9, 
   3.542652851217366*^9}, {3.5426529035982428`*^9, 3.5426529410253267`*^9}, {
   3.542654068094119*^9, 3.542654070922225*^9}, {3.5426542186604843`*^9, 
   3.542654231810753*^9}, {3.5426546677612467`*^9, 3.54265466815294*^9}, {
   3.542654819138369*^9, 3.542654831972192*^9}, {3.542654866534466*^9, 
   3.542654905428595*^9}, {3.542654939732568*^9, 3.5426549533241787`*^9}, {
   3.542655154449253*^9, 3.5426551861493597`*^9}, {3.5426552945830297`*^9, 
   3.542655335461186*^9}, {3.542655477001794*^9, 3.542655498130786*^9}, {
   3.542655725161644*^9, 3.542655727932255*^9}, {3.542656057196986*^9, 
   3.5426560705552807`*^9}, {3.542656246238626*^9, 3.542656262838647*^9}, {
   3.542656327876581*^9, 3.5426563504373198`*^9}, {3.5426563843205357`*^9, 
   3.5426563875559*^9}, {3.5426564217554817`*^9, 3.5426564720019197`*^9}, {
   3.542656626975449*^9, 3.542656628820997*^9}, {3.5426569991539583`*^9, 
   3.542657015751247*^9}, {3.5426570509901943`*^9, 3.5426570569148703`*^9}, {
   3.542658253843698*^9, 3.5426582596145363`*^9}, {3.542699287041216*^9, 
   3.5426992912410583`*^9}, {3.5426998634384117`*^9, 3.542699870533568*^9}, {
   3.542700147560093*^9, 3.542700153042355*^9}, 3.54271825944067*^9, {
   3.5427186409623423`*^9, 3.5427186750983887`*^9}, 3.54271918110268*^9, {
   3.542719230745579*^9, 3.542719247253031*^9}, {3.5427232945765*^9, 
   3.54272330156959*^9}, {3.542723399807969*^9, 3.5427236106341887`*^9}, {
   3.54272364439272*^9, 3.542723648030645*^9}, {3.5427239501576567`*^9, 
   3.5427239509391003`*^9}, {3.542724064126459*^9, 3.5427241078857803`*^9}, {
   3.542724157162168*^9, 3.5427241612812757`*^9}, {3.542724198565234*^9, 
   3.542724213418364*^9}, {3.542724975677939*^9, 3.5427249791206837`*^9}, {
   3.542742445146501*^9, 3.542742478716135*^9}, {3.5427425170911903`*^9, 
   3.5427425174827757`*^9}, 3.54274274600097*^9, {3.542821611616704*^9, 
   3.5428216244467916`*^9}, 3.542821672124173*^9, 3.5428218160785*^9, 
   3.542821944080639*^9, 3.542905637086996*^9, 3.54290566990073*^9, 
   3.5429061290014277`*^9, 3.54290621049115*^9, {3.542911342012411*^9, 
   3.54291141425738*^9}, {3.542913113943514*^9, 3.542913127244978*^9}, 
   3.5466680157427*^9, 3.5466688460211897`*^9, {3.5466689072266903`*^9, 
   3.54666891002285*^9}, {3.5466691245041175`*^9, 3.5466691508636255`*^9}, {
   3.5466691912709365`*^9, 3.546669231432234*^9}, {3.5466700511801205`*^9, 
   3.54667005397128*^9}, {3.546671295377284*^9, 3.5466712982314477`*^9}, {
   3.5466713730787287`*^9, 3.546671373461751*^9}, {3.5466715279095845`*^9, 
   3.5466715304457293`*^9}, {3.546673323711299*^9, 3.5466733256614103`*^9}, {
   3.5466812143456173`*^9, 3.5466812204029636`*^9}, {3.546681563158568*^9, 
   3.546681565574706*^9}, {3.546683571660448*^9, 3.546683633980012*^9}, {
   3.546684840098998*^9, 3.546684866086485*^9}, {3.5466851413062267`*^9, 
   3.546685146349515*^9}, {3.5466851940392427`*^9, 3.546685194224253*^9}, {
   3.5466861957615376`*^9, 3.5466862041900196`*^9}, {3.5467508098772535`*^9, 
   3.5467508311044683`*^9}, {3.547538096351404*^9, 3.5475381001916237`*^9}, 
   3.5475492250779305`*^9, {3.547574484528606*^9, 3.5475744863090963`*^9}, {
   3.5492207751327047`*^9, 3.549220796204982*^9}, {3.549220886494672*^9, 
   3.5492208962455597`*^9}, {3.5498795374811773`*^9, 3.549879576653347*^9}, {
   3.549879654480856*^9, 3.549879672708144*^9}, {3.549879788737026*^9, 
   3.5498798051315947`*^9}, {3.5534090183742533`*^9, 
   3.5534090223414803`*^9}, {3.5534090843370266`*^9, 
   3.5534091219651785`*^9}, {3.5534266004768925`*^9, 
   3.5534266244892654`*^9}, {3.553426661853403*^9, 3.5534267253490343`*^9}, {
   3.638083665727203*^9, 3.6380837942993603`*^9}, {3.638083829070073*^9, 
   3.638083908841469*^9}, {3.6380845549681463`*^9, 3.6380845551995583`*^9}, {
   3.638084762646875*^9, 3.638084810457402*^9}, {3.63808485644237*^9, 
   3.638084929701475*^9}, {3.638084966167301*^9, 3.6380849813293657`*^9}, {
   3.638163952294304*^9, 3.6381639978736677`*^9}, {3.638164181545514*^9, 
   3.6381642161406717`*^9}, {3.6381643538244743`*^9, 3.638164381502976*^9}, {
   3.63818106677309*^9, 3.6381810817109947`*^9}}],

Cell[BoxData[
 RowBox[{
  RowBox[{
   RowBox[{
    RowBox[{"BifurcationPlotRandom", "[", 
     RowBox[{
     "StabilityRe_", ",", "paraset_", ",", "pararange_", ",", "X_", ",", 
      "Y_"}], "]"}], ":=", 
    RowBox[{"Module", "[", 
     RowBox[{
      RowBox[{"{", 
       RowBox[{
        RowBox[{"StabilityResult", "=", "StabilityRe"}], ",", 
        RowBox[{"para", "=", "paraset"}], ",", 
        RowBox[{"ParaRange", "=", "pararange"}], ",", 
        RowBox[{"xlabel", "=", "X"}], ",", 
        RowBox[{"ylabel", "=", "Y"}], ",", " ", "pos1", ",", "pos2", ",", 
        "TextCode", ",", "ColorCode", ",", "ColorCodeText"}], "}"}], ",", 
      "\[IndentingNewLine]", "\[IndentingNewLine]", 
      RowBox[{
       RowBox[{"TextCode", "=", 
        RowBox[{"{", "\[IndentingNewLine]", 
         RowBox[{
          RowBox[{"0", "\[Rule]", "\"\<System doesn't reach SS\>\""}], ",", 
          "\[IndentingNewLine]", 
          RowBox[{"1", "\[Rule]", "\"\<1 stable SS (monostable)\>\""}], ",", 
          "\[IndentingNewLine]", 
          RowBox[{"2", "\[Rule]", "\"\<1 unstable SS (oscillation)\>\""}], 
          ",", "\[IndentingNewLine]", 
          RowBox[{"3", "\[Rule]", "\"\<2 stable SS\>\""}], ",", 
          "\[IndentingNewLine]", 
          RowBox[{"4", "\[Rule]", "\"\<1 stable SS + 1 unstable SS\>\""}], 
          ",", "\[IndentingNewLine]", 
          RowBox[{"5", "\[Rule]", "\"\<2 unstable SS\>\""}], ",", 
          "\[IndentingNewLine]", 
          RowBox[{
          "6", "\[Rule]", "\"\<2 stable + 1 unstable (bistable)\>\""}], ",", 
          "\[IndentingNewLine]", 
          RowBox[{"7", "\[Rule]", "\"\<2 unstable + 1 stable\>\""}], ",", 
          "\[IndentingNewLine]", 
          RowBox[{"8", "\[Rule]", "\"\<Uncategorised\>\""}]}], "}"}]}], ";", 
       "\[IndentingNewLine]", "\[IndentingNewLine]", 
       RowBox[{"ColorCode", "=", 
        RowBox[{"{", 
         RowBox[{
          RowBox[{"0", "\[Rule]", "Black"}], ",", 
          RowBox[{"1", "\[Rule]", "Gray"}], ",", 
          RowBox[{"2", "\[Rule]", "Red"}], ",", 
          RowBox[{"3", "\[Rule]", "Pink"}], ",", 
          RowBox[{"4", "\[Rule]", "Green"}], ",", 
          RowBox[{"5", "\[Rule]", "Cyan"}], ",", 
          RowBox[{"6", "\[Rule]", "Yellow"}], ",", 
          RowBox[{"7", "\[Rule]", "Purple"}], ",", 
          RowBox[{"8", "\[Rule]", "Orange"}]}], "}"}]}], ";", 
       "\[IndentingNewLine]", 
       RowBox[{"ColorCodeText", "=", 
        RowBox[{"{", 
         RowBox[{
          RowBox[{"0", "\[Rule]", "\"\<Black\>\""}], ",", 
          RowBox[{"1", "\[Rule]", "\"\<Gray\>\""}], ",", 
          RowBox[{"2", "\[Rule]", "\"\<Red\>\""}], ",", 
          RowBox[{"3", "\[Rule]", "\"\<Pink\>\""}], ",", 
          RowBox[{"4", "\[Rule]", "\"\<Green\>\""}], ",", 
          RowBox[{"5", "\[Rule]", "\"\<Cyan\>\""}], ",", 
          RowBox[{"6", "\[Rule]", "\"\<Yellow\>\""}], ",", 
          RowBox[{"7", "\[Rule]", "\"\<Purple\>\""}], ",", 
          RowBox[{"8", "\[Rule]", "\"\<Orange\>\""}]}], "}"}]}], ";", 
       "\[IndentingNewLine]", "\[IndentingNewLine]", 
       RowBox[{"pos1", "=", 
        RowBox[{
         RowBox[{"Position", "[", 
          RowBox[{
           RowBox[{"para", "[", 
            RowBox[{"[", 
             RowBox[{"All", ",", "1"}], "]"}], "]"}], ",", "xlabel"}], "]"}], 
         "[", 
         RowBox[{"[", 
          RowBox[{"1", ",", "1"}], "]"}], "]"}]}], ";", " ", 
       RowBox[{"(*", 
        RowBox[{
        "posision", " ", "of", " ", "X", " ", "in", " ", "varied", " ", 
         "paraset"}], "*)"}], "\[IndentingNewLine]", 
       RowBox[{"pos2", "=", 
        RowBox[{
         RowBox[{"Position", "[", 
          RowBox[{
           RowBox[{"para", "[", 
            RowBox[{"[", 
             RowBox[{"All", ",", "1"}], "]"}], "]"}], ",", "ylabel"}], "]"}], 
         "[", 
         RowBox[{"[", 
          RowBox[{"1", ",", "1"}], "]"}], "]"}]}], ";", " ", 
       RowBox[{"(*", 
        RowBox[{
        "posision", " ", "of", " ", "X", " ", "in", " ", "varied", " ", 
         "paraset"}], "*)"}], "\[IndentingNewLine]", "\[IndentingNewLine]", 
       RowBox[{"Show", "[", 
        RowBox[{
         RowBox[{"Table", "[", 
          RowBox[{
           RowBox[{"ListPlot", "[", 
            RowBox[{
             RowBox[{"StabilityResult", "[", 
              RowBox[{"[", 
               RowBox[{"All", ",", 
                RowBox[{"{", 
                 RowBox[{
                  RowBox[{"pos1", "+", "1"}], ",", 
                  RowBox[{"pos2", "+", "1"}]}], "}"}]}], "]"}], "]"}], ",", 
             RowBox[{"PlotStyle", "\[Rule]", 
              RowBox[{"{", 
               RowBox[{
                RowBox[{"PointSize", "[", "0.01", "]"}], ",", 
                RowBox[{"(", 
                 RowBox[{
                  RowBox[{"StabilityResult", "[", 
                   RowBox[{"[", 
                    RowBox[{"1", ",", "1"}], "]"}], "]"}], "/.", 
                  "ColorCode"}], ")"}]}], "}"}]}]}], "]"}], ",", 
           RowBox[{"{", 
            RowBox[{"i", ",", "1", ",", 
             RowBox[{"Length", "[", "StabilityResult", "]"}]}], "}"}]}], 
          "]"}], ",", "\[IndentingNewLine]", 
         RowBox[{"PlotRange", "\[Rule]", 
          RowBox[{"{", 
           RowBox[{
            RowBox[{"ParaRange", "[", 
             RowBox[{"[", "pos1", "]"}], "]"}], ",", 
            RowBox[{"ParaRange", "[", 
             RowBox[{"[", "pos2", "]"}], "]"}]}], "}"}]}], ",", 
         RowBox[{"AxesOrigin", "\[Rule]", 
          RowBox[{"{", 
           RowBox[{"0", ",", "0"}], "}"}]}], ",", 
         RowBox[{"Frame", "\[Rule]", "True"}], ",", 
         RowBox[{"(*", 
          RowBox[{
           RowBox[{"FrameLabel", "\[Rule]", 
            RowBox[{"{", 
             RowBox[{"xlabel", ",", "ylabel"}], "}"}]}], ","}], "*)"}], 
         RowBox[{"AspectRatio", "\[Rule]", "1"}], ",", 
         RowBox[{"FrameTicksStyle", "\[Rule]", 
          RowBox[{"Directive", "[", "15", "]"}]}], ",", 
         RowBox[{"FrameLabel", "\[Rule]", 
          RowBox[{"{", " ", 
           RowBox[{
            RowBox[{"StyleForm", "[", 
             RowBox[{"xlabel", ",", 
              RowBox[{"FontSize", " ", "->", " ", "20"}], ",", 
              RowBox[{"FontWeight", " ", "->", " ", "\"\<Bold\>\""}]}], "]"}],
             ",", " ", 
            RowBox[{"StyleForm", "[", 
             RowBox[{"ylabel", ",", 
              RowBox[{"FontSize", " ", "->", " ", "20"}], ",", 
              RowBox[{"FontWeight", " ", "->", " ", "\"\<Bold\>\""}]}], 
             "]"}]}], "}"}]}]}], "]"}]}]}], "\[IndentingNewLine]", "]"}]}], 
   ";"}], "\[IndentingNewLine]"}]], "Input",
 CellChangeTimes->{
  3.542614627119068*^9, {3.542625187261074*^9, 3.5426252275663795`*^9}, {
   3.5426257694003706`*^9, 3.54262577009741*^9}, {3.5426521532240677`*^9, 
   3.542652153606488*^9}, {3.5426524151213493`*^9, 3.542652446611229*^9}, {
   3.5426524857105207`*^9, 3.542652516963876*^9}, {3.542652850771853*^9, 
   3.542652851217366*^9}, {3.5426529035982428`*^9, 3.5426529410253267`*^9}, {
   3.542654068094119*^9, 3.542654070922225*^9}, {3.5426542186604843`*^9, 
   3.542654231810753*^9}, {3.5426546677612467`*^9, 3.54265466815294*^9}, {
   3.542654819138369*^9, 3.542654831972192*^9}, {3.542654866534466*^9, 
   3.542654905428595*^9}, {3.542654939732568*^9, 3.5426549533241787`*^9}, {
   3.542655154449253*^9, 3.5426551861493597`*^9}, {3.5426552945830297`*^9, 
   3.542655335461186*^9}, {3.542655477001794*^9, 3.542655498130786*^9}, {
   3.542655725161644*^9, 3.542655727932255*^9}, {3.542656057196986*^9, 
   3.5426560705552807`*^9}, {3.542656246238626*^9, 3.542656262838647*^9}, {
   3.542656327876581*^9, 3.5426563504373198`*^9}, {3.5426563843205357`*^9, 
   3.5426563875559*^9}, {3.5426564217554817`*^9, 3.5426564720019197`*^9}, {
   3.542656626975449*^9, 3.542656628820997*^9}, {3.5426569991539583`*^9, 
   3.542657015751247*^9}, {3.5426570509901943`*^9, 3.5426570569148703`*^9}, {
   3.542658253843698*^9, 3.5426582596145363`*^9}, {3.542699287041216*^9, 
   3.5426992912410583`*^9}, {3.5426998634384117`*^9, 3.542699870533568*^9}, {
   3.542700147560093*^9, 3.542700153042355*^9}, 3.54271825944067*^9, {
   3.5427186409623423`*^9, 3.5427186750983887`*^9}, 3.54271918110268*^9, {
   3.542719230745579*^9, 3.542719247253031*^9}, {3.5427232945765*^9, 
   3.54272330156959*^9}, {3.542723399807969*^9, 3.5427236106341887`*^9}, {
   3.54272364439272*^9, 3.542723648030645*^9}, {3.5427239501576567`*^9, 
   3.5427239509391003`*^9}, {3.542724064126459*^9, 3.5427241078857803`*^9}, {
   3.542724157162168*^9, 3.5427241612812757`*^9}, {3.542724198565234*^9, 
   3.542724213418364*^9}, {3.542724975677939*^9, 3.5427249791206837`*^9}, {
   3.542742445146501*^9, 3.542742478716135*^9}, {3.5427425170911903`*^9, 
   3.5427425174827757`*^9}, 3.54274274600097*^9, {3.542821611616704*^9, 
   3.5428216244467916`*^9}, 3.542821672124173*^9, 3.5428218160785*^9, 
   3.542821944080639*^9, 3.542905637086996*^9, 3.54290566990073*^9, 
   3.5429061290014277`*^9, 3.54290621049115*^9, {3.542911342012411*^9, 
   3.54291141425738*^9}, {3.542913113943514*^9, 3.542913127244978*^9}, 
   3.5466680157427*^9, 3.5466688460211897`*^9, {3.5466689072266903`*^9, 
   3.54666891002285*^9}, {3.5466691245041175`*^9, 3.5466691508636255`*^9}, {
   3.5466691912709365`*^9, 3.546669231432234*^9}, {3.5466700511801205`*^9, 
   3.54667005397128*^9}, {3.546671295377284*^9, 3.5466712982314477`*^9}, {
   3.5466713730787287`*^9, 3.546671373461751*^9}, {3.5466715279095845`*^9, 
   3.5466715304457293`*^9}, {3.546673323711299*^9, 3.5466733256614103`*^9}, {
   3.5466812143456173`*^9, 3.5466812204029636`*^9}, {3.546681563158568*^9, 
   3.546681565574706*^9}, {3.546683571660448*^9, 3.546683633980012*^9}, {
   3.546684840098998*^9, 3.546684866086485*^9}, {3.5466851413062267`*^9, 
   3.546685146349515*^9}, {3.5466851940392427`*^9, 3.546685194224253*^9}, {
   3.5466861957615376`*^9, 3.5466862041900196`*^9}, {3.5467508098772535`*^9, 
   3.5467508311044683`*^9}, {3.547538096351404*^9, 3.5475381001916237`*^9}, 
   3.5475492250779305`*^9, {3.547574484528606*^9, 3.5475744863090963`*^9}, {
   3.5492207751327047`*^9, 3.549220796204982*^9}, {3.549220886494672*^9, 
   3.5492208962455597`*^9}, {3.5498795374811773`*^9, 3.549879576653347*^9}, {
   3.549879654480856*^9, 3.549879672708144*^9}, {3.549879788737026*^9, 
   3.5498798051315947`*^9}, {3.5534090183742533`*^9, 
   3.5534090223414803`*^9}, {3.5534090843370266`*^9, 
   3.5534091219651785`*^9}, {3.5534266004768925`*^9, 
   3.5534266244892654`*^9}, {3.553426661853403*^9, 3.5534267253490343`*^9}, {
   3.638083665727203*^9, 3.6380837942993603`*^9}, {3.638083829070073*^9, 
   3.638083908841469*^9}, {3.6380845549681463`*^9, 3.6380845551995583`*^9}, {
   3.638084762646875*^9, 3.638084810457402*^9}, {3.63808485644237*^9, 
   3.638084929701475*^9}, {3.638084966167301*^9, 3.6380849813293657`*^9}, {
   3.638163952294304*^9, 3.6381639978736677`*^9}}]
}, Open  ]],

Cell[CellGroupData[{

Cell["Processing Functions", "Subsection",
 CellChangeTimes->{
  3.5872807105293007`*^9, {3.638087189221697*^9, 3.6380871906040382`*^9}, {
   3.63808734106911*^9, 3.6380873421725197`*^9}}],

Cell[CellGroupData[{

Cell["Normalizing Function", "Subsubsection",
 CellChangeTimes->{{3.638087155961225*^9, 3.638087167777123*^9}}],

Cell[BoxData[
 RowBox[{
  RowBox[{
   RowBox[{"NormFunc", "[", 
    RowBox[{"range_", ",", "x_"}], "]"}], ":=", 
   FractionBox[
    RowBox[{"x", "-", 
     RowBox[{"range", "[", 
      RowBox[{"[", "1", "]"}], "]"}]}], 
    RowBox[{
     RowBox[{"range", "[", 
      RowBox[{"[", "2", "]"}], "]"}], "-", 
     RowBox[{"range", "[", 
      RowBox[{"[", "1", "]"}], "]"}]}]]}], ";"}]], "Input",
 CellChangeTimes->{{3.5528093108992634`*^9, 3.5528094729505324`*^9}, {
   3.5528096449383698`*^9, 3.5528096505876927`*^9}, {3.552809695231246*^9, 
   3.5528097446630735`*^9}, {3.5528097914337487`*^9, 3.552809802960408*^9}, {
   3.55280995894133*^9, 3.552809965718717*^9}, {3.5528100023738136`*^9, 
   3.5528101149622536`*^9}, {3.552810147489114*^9, 3.552810183560177*^9}, {
   3.55281024794686*^9, 3.5528104339474983`*^9}, {3.5528222669228573`*^9, 
   3.5528222793005652`*^9}, {3.5528225421025963`*^9, 3.552822572788352*^9}, {
   3.5528271437337947`*^9, 3.552827147657019*^9}, {3.552827187112276*^9, 
   3.5528272077144547`*^9}, {3.552827280821636*^9, 3.5528273285463657`*^9}, {
   3.552827584482004*^9, 3.552827622542181*^9}, {3.55282773564165*^9, 
   3.5528277393058596`*^9}, {3.5528277781510816`*^9, 3.552827814164141*^9}, 
   3.5528278542064314`*^9, {3.5528279041762896`*^9, 3.552827933585972*^9}, {
   3.552827974759327*^9, 3.5528279925833464`*^9}, {3.5528283587142878`*^9, 
   3.5528283718720407`*^9}, {3.55298482286224*^9, 3.5529848355099635`*^9}, {
   3.552984868907874*^9, 3.552984902256781*^9}, {3.5529849962381563`*^9, 
   3.5529850179023957`*^9}, 3.553028346421937*^9, {3.553028521022285*^9, 
   3.553028534100594*^9}, {3.553028582503743*^9, 3.553028624423427*^9}, {
   3.553028692071604*^9, 3.553028747520349*^9}, {3.553060986921067*^9, 
   3.553060992253531*^9}, {3.5530633305314827`*^9, 3.553063342049541*^9}, {
   3.553063373425549*^9, 3.553063471775442*^9}, {3.553063541437426*^9, 
   3.553063566336144*^9}, {3.553063783819066*^9, 3.5530638113761053`*^9}, {
   3.5531070585776453`*^9, 3.553107076200489*^9}, {3.553156221911952*^9, 
   3.5531562529114857`*^9}, {3.553175925581361*^9, 3.553175926047276*^9}, {
   3.553177130914907*^9, 3.55317713361408*^9}, {3.562240823153612*^9, 
   3.562240824897263*^9}, {3.562240875111586*^9, 3.562240882743423*^9}, 
   3.562260811366694*^9, 3.587280723600048*^9}]
}, Closed]],

Cell[CellGroupData[{

Cell["Normalise the result R to [0,1]", "Subsubsection",
 CellChangeTimes->{{3.5872816895052953`*^9, 3.587281703878117*^9}}],

Cell[BoxData[
 RowBox[{
  RowBox[{
   RowBox[{"NormaliseR", "[", 
    RowBox[{"pR_", ",", "plist_"}], "]"}], ":=", 
   RowBox[{"Module", "[", 
    RowBox[{
     RowBox[{"{", 
      RowBox[{
       RowBox[{"R", "=", "pR"}], ",", 
       RowBox[{"list", "=", "plist"}]}], "}"}], ",", "\[IndentingNewLine]", 
     RowBox[{"Table", "[", 
      RowBox[{
       RowBox[{"Prepend", "[", 
        RowBox[{
         RowBox[{"Table", "[", 
          RowBox[{
           RowBox[{"NormFunc", "[", 
            RowBox[{
             RowBox[{"list", "[", 
              RowBox[{"[", 
               RowBox[{"i", ",", "2"}], "]"}], "]"}], ",", 
             RowBox[{"R", "[", 
              RowBox[{"[", 
               RowBox[{"j", ",", 
                RowBox[{"i", "+", "1"}]}], "]"}], "]"}]}], "]"}], ",", 
           RowBox[{"{", 
            RowBox[{"i", ",", "1", ",", 
             RowBox[{"Length", "[", "list", "]"}]}], "}"}]}], "]"}], ",", 
         RowBox[{"R", "[", 
          RowBox[{"[", 
           RowBox[{"j", ",", "1"}], "]"}], "]"}]}], "]"}], ",", 
       RowBox[{"{", 
        RowBox[{"j", ",", "1", ",", 
         RowBox[{"Length", "[", "R", "]"}]}], "}"}]}], "]"}]}], 
    "\[IndentingNewLine]", "]"}]}], ";"}]], "Input",
 CellChangeTimes->{{3.5872817076103306`*^9, 3.5872818088011184`*^9}}]
}, Closed]],

Cell[CellGroupData[{

Cell["Polar Coordinates To Cartesian function", "Subsubsection",
 CellChangeTimes->{{3.5872951165022755`*^9, 3.5872951289299865`*^9}}],

Cell[BoxData[
 RowBox[{
  RowBox[{
   RowBox[{"PolarToCartesian", "[", "dimension_", "]"}], ":=", 
   RowBox[{"Module", "[", 
    RowBox[{
     RowBox[{"{", 
      RowBox[{"d", "=", "dimension"}], "}"}], ",", "\[IndentingNewLine]", 
     RowBox[{"Table", "[", 
      RowBox[{
       RowBox[{
        RowBox[{"CoordinatesToCartesian", "[", 
         RowBox[{
          RowBox[{"{", 
           RowBox[{"1", ",", 
            RowBox[{"i", "*", 
             FractionBox[
              RowBox[{"2", "*", "Pi"}], "d"]}], ",", "1"}], "}"}], ",", 
          "Cylindrical"}], "]"}], "[", 
        RowBox[{"[", 
         RowBox[{"{", 
          RowBox[{"1", ",", "2"}], "}"}], "]"}], "]"}], ",", 
       RowBox[{"{", 
        RowBox[{"i", ",", "0", ",", 
         RowBox[{"d", "-", "1"}]}], "}"}]}], "]"}]}], "\[IndentingNewLine]", 
    "]"}]}], ";"}]], "Input",
 CellChangeTimes->{{3.5872945170299873`*^9, 3.587294544081535*^9}, {
  3.587294574316264*^9, 3.5872947417948437`*^9}, {3.587294806510545*^9, 
  3.5872948546612988`*^9}, {3.5872951451959167`*^9, 3.5872951899674773`*^9}, {
  3.587295240346359*^9, 3.5872952560972595`*^9}}]
}, Closed]],

Cell[CellGroupData[{

Cell["Convert a List to String", "Subsubsection",
 CellChangeTimes->{{3.587311033893698*^9, 3.5873110415881386`*^9}}],

Cell[BoxData[
 RowBox[{
  RowBox[{
   RowBox[{
    RowBox[{"StringConvert", "[", "list_", "]"}], ":=", 
    RowBox[{"Module", "[", 
     RowBox[{
      RowBox[{"{", 
       RowBox[{"l", "=", "list"}], "}"}], ",", "\[IndentingNewLine]", 
      RowBox[{"Table", "[", 
       RowBox[{
        RowBox[{"ToString", "[", 
         RowBox[{"l", "[", 
          RowBox[{"[", "i", "]"}], "]"}], "]"}], ",", 
        RowBox[{"{", 
         RowBox[{"i", ",", "1", ",", 
          RowBox[{"Length", "[", "l", "]"}]}], "}"}]}], "]"}]}], 
     "\[IndentingNewLine]", "]"}]}], ";"}], "\[IndentingNewLine]", 
  "\[IndentingNewLine]"}]], "Input",
 CellChangeTimes->{{3.5873110472524624`*^9, 3.5873110652994947`*^9}, {
  3.587316531979171*^9, 3.5873165446228943`*^9}, {3.5873166675289235`*^9, 
  3.587316680355657*^9}}]
}, Closed]],

Cell[CellGroupData[{

Cell["Map parameters to range", "Subsubsection",
 CellChangeTimes->{{3.587311033893698*^9, 3.5873110415881386`*^9}, {
  3.5873167640664454`*^9, 3.5873167696447644`*^9}}],

Cell[BoxData[
 RowBox[{
  RowBox[{
   RowBox[{
    RowBox[{"MapRange", "[", 
     RowBox[{"paralist_", ",", "pararanges_"}], "]"}], ":=", 
    RowBox[{"Module", "[", 
     RowBox[{
      RowBox[{"{", 
       RowBox[{
        RowBox[{"l", "=", "paralist"}], ",", 
        RowBox[{"r", "=", "pararanges"}]}], "}"}], ",", "\[IndentingNewLine]", 
      RowBox[{"If", "[", 
       RowBox[{
        RowBox[{
         RowBox[{"Length", "[", "l", "]"}], "!=", " ", 
         RowBox[{"Length", "[", "r", "]"}]}], ",", 
        RowBox[{"Print", "[", "\"\<Error-length not matched\>\"", "]"}], ",", 
        
        RowBox[{"Table", "[", 
         RowBox[{
          RowBox[{"(", 
           RowBox[{
            RowBox[{"l", "[", 
             RowBox[{"[", "i", "]"}], "]"}], "\[Rule]", 
            RowBox[{"r", "[", 
             RowBox[{"[", "i", "]"}], "]"}]}], ")"}], ",", 
          RowBox[{"{", 
           RowBox[{"i", ",", "1", ",", 
            RowBox[{"Length", "[", "l", "]"}]}], "}"}]}], "]"}]}], "]"}]}], 
     "\[IndentingNewLine]", "]"}]}], ";"}], "\[IndentingNewLine]", 
  "\[IndentingNewLine]"}]], "Input",
 CellChangeTimes->{{3.5873110472524624`*^9, 3.5873110652994947`*^9}, {
  3.587316531979171*^9, 3.5873165446228943`*^9}, {3.5873166675289235`*^9, 
  3.587316680355657*^9}, {3.5873167727419415`*^9, 3.5873168803470964`*^9}, {
  3.5873169243746147`*^9, 3.5873169246466303`*^9}, {3.5873170684698563`*^9, 
  3.5873170763793087`*^9}, {3.587317951021335*^9, 3.5873179841552305`*^9}}]
}, Closed]]
}, Closed]],

Cell[CellGroupData[{

Cell["Generate Random sets for PC Analysis", "Subsection",
 CellChangeTimes->{{3.5872807447192564`*^9, 3.587280750694598*^9}, {
  3.5872808765477967`*^9, 3.587280888761495*^9}}],

Cell[BoxData[
 RowBox[{
  RowBox[{"(*", 
   RowBox[{"Monter", " ", "Carlo", " ", "Sampling"}], "*)"}], 
  "\[IndentingNewLine]", 
  RowBox[{
   RowBox[{
    RowBox[{
     RowBox[{"GenerateRanSets", "[", 
      RowBox[{"plist_", ",", "pnum_", ",", "pNumericType_"}], "]"}], ":=", 
     RowBox[{"Module", "[", 
      RowBox[{
       RowBox[{"{", 
        RowBox[{
         RowBox[{"list", "=", "plist"}], ",", 
         RowBox[{"num", "=", "pnum"}], ",", 
         RowBox[{"NumericType", "=", "pNumericType"}]}], "}"}], ",", 
       "\[IndentingNewLine]", 
       RowBox[{
        RowBox[{"startindex", "=", "1"}], ";", " ", 
        RowBox[{"(*", 
         RowBox[{
         "determine", " ", "which", " ", "parameters", " ", "are", " ", 
          "randomised"}], "*)"}], "\[IndentingNewLine]", 
        RowBox[{"endindex", "=", 
         RowBox[{"Length", "[", "list", "]"}]}], ";", "\[IndentingNewLine]", 
        RowBox[{"Table", "[", 
         RowBox[{
          RowBox[{
           RowBox[{"list", "[", 
            RowBox[{"[", 
             RowBox[{"All", ",", "1"}], "]"}], "]"}], "[", 
           RowBox[{"[", "i", "]"}], "]"}], ",", 
          RowBox[{"{", 
           RowBox[{"i", ",", "startindex", ",", "endindex"}], "}"}]}], "]"}], 
        ";", "\[IndentingNewLine]", "\[IndentingNewLine]", 
        RowBox[{"(*", "Uniform", "*)"}], "\[IndentingNewLine]", 
        RowBox[{"RanNums", "=", 
         RowBox[{"Transpose", "[", 
          RowBox[{"Table", "[", 
           RowBox[{
            RowBox[{"Table", "[", 
             RowBox[{
              RowBox[{"If", "[", 
               RowBox[{
                RowBox[{"NumericType", "[", 
                 RowBox[{"[", "i", "]"}], "]"}], ",", 
                RowBox[{"Random", "[", 
                 RowBox[{"Integer", ",", 
                  RowBox[{
                   RowBox[{"list", "[", 
                    RowBox[{"[", 
                    RowBox[{"All", ",", "2"}], "]"}], "]"}], "[", 
                   RowBox[{"[", "i", "]"}], "]"}]}], "]"}], ",", 
                RowBox[{"Random", "[", 
                 RowBox[{"Real", ",", 
                  RowBox[{
                   RowBox[{"list", "[", 
                    RowBox[{"[", 
                    RowBox[{"All", ",", "2"}], "]"}], "]"}], "[", 
                   RowBox[{"[", "i", "]"}], "]"}]}], "]"}]}], "]"}], ",", 
              RowBox[{"{", "num", "}"}]}], "]"}], ",", 
            RowBox[{"{", 
             RowBox[{"i", ",", "startindex", ",", "endindex", ",", "1"}], 
             "}"}]}], "]"}], "]"}]}], ";", 
        RowBox[{"(*", 
         RowBox[{
         "Uniform", " ", "with", " ", "Integer", " ", "Hill", " ", 
          "coeeficients"}], "*)"}], "\[IndentingNewLine]", 
        RowBox[{"Print", "[", 
         RowBox[{"\"\<Number of Ransom Sets: \>\"", ",", "num"}], "]"}], ";", 
        "\[IndentingNewLine]", 
        RowBox[{"Ransets", "=", 
         RowBox[{"Table", "[", 
          RowBox[{
           RowBox[{"Table", "[", 
            RowBox[{
             RowBox[{
              RowBox[{
               RowBox[{"list", "[", 
                RowBox[{"[", 
                 RowBox[{"All", ",", "1"}], "]"}], "]"}], "[", 
               RowBox[{"[", "i", "]"}], "]"}], "\[Rule]", 
              RowBox[{"RanNums", "[", 
               RowBox[{"[", 
                RowBox[{"j", ",", 
                 RowBox[{"i", "-", "startindex", "+", "1"}]}], "]"}], "]"}]}],
              ",", 
             RowBox[{"{", 
              RowBox[{"i", ",", "startindex", ",", "endindex", ",", "1"}], 
              "}"}]}], "]"}], ",", 
           RowBox[{"{", 
            RowBox[{"j", ",", "1", ",", "num"}], "}"}]}], "]"}]}]}]}], 
      "\[IndentingNewLine]", "]"}]}], ";"}], "\[IndentingNewLine]", 
   "\[IndentingNewLine]", 
   RowBox[{
    RowBox[{
     RowBox[{"GenerateRanSetsLog", "[", 
      RowBox[{"plist_", ",", "pnum_", ",", "pNumericType_"}], "]"}], ":=", 
     RowBox[{"Module", "[", 
      RowBox[{
       RowBox[{"{", 
        RowBox[{
         RowBox[{"list", "=", "plist"}], ",", 
         RowBox[{"num", "=", "pnum"}], ",", 
         RowBox[{"NumericType", "=", "pNumericType"}]}], "}"}], ",", 
       "\[IndentingNewLine]", 
       RowBox[{
        RowBox[{"startindex", "=", "1"}], ";", " ", 
        RowBox[{"(*", 
         RowBox[{
         "determine", " ", "which", " ", "parameters", " ", "are", " ", 
          "randomised"}], "*)"}], "\[IndentingNewLine]", 
        RowBox[{"endindex", "=", 
         RowBox[{"Length", "[", "list", "]"}]}], ";", "\[IndentingNewLine]", 
        RowBox[{"Table", "[", 
         RowBox[{
          RowBox[{
           RowBox[{"list", "[", 
            RowBox[{"[", 
             RowBox[{"All", ",", "1"}], "]"}], "]"}], "[", 
           RowBox[{"[", "i", "]"}], "]"}], ",", 
          RowBox[{"{", 
           RowBox[{"i", ",", "startindex", ",", "endindex"}], "}"}]}], "]"}], 
        ";", "\[IndentingNewLine]", "\[IndentingNewLine]", 
        RowBox[{"(*", 
         RowBox[{"Log", "-", "Uniform"}], "*)"}], "\[IndentingNewLine]", 
        RowBox[{"RanNums", "=", 
         RowBox[{"Transpose", "[", 
          RowBox[{"Table", "[", 
           RowBox[{
            RowBox[{"Table", "[", 
             RowBox[{
              RowBox[{"If", "[", 
               RowBox[{
                RowBox[{"NumericType", "[", 
                 RowBox[{"[", "i", "]"}], "]"}], ",", 
                RowBox[{"Exp", "[", 
                 RowBox[{"Random", "[", 
                  RowBox[{"Integer", ",", 
                   RowBox[{"Log", "[", 
                    RowBox[{
                    RowBox[{"list", "[", 
                    RowBox[{"[", 
                    RowBox[{"All", ",", "2"}], "]"}], "]"}], "[", 
                    RowBox[{"[", "i", "]"}], "]"}], "]"}]}], "]"}], "]"}], 
                ",", 
                RowBox[{"Exp", "[", 
                 RowBox[{"Random", "[", 
                  RowBox[{"Real", ",", 
                   RowBox[{"Log", "[", 
                    RowBox[{
                    RowBox[{"list", "[", 
                    RowBox[{"[", 
                    RowBox[{"All", ",", "2"}], "]"}], "]"}], "[", 
                    RowBox[{"[", "i", "]"}], "]"}], "]"}]}], "]"}], "]"}]}], 
               "]"}], ",", 
              RowBox[{"{", "num", "}"}]}], "]"}], ",", 
            RowBox[{"{", 
             RowBox[{"i", ",", "startindex", ",", "endindex", ",", "1"}], 
             "}"}]}], "]"}], "]"}]}], ";", "\[IndentingNewLine]", 
        "\[IndentingNewLine]", 
        RowBox[{"Print", "[", 
         RowBox[{"\"\<Number of Ransom Sets: \>\"", ",", "num"}], "]"}], ";", 
        "\[IndentingNewLine]", 
        RowBox[{"Ransets", "=", 
         RowBox[{"Table", "[", 
          RowBox[{
           RowBox[{"Table", "[", 
            RowBox[{
             RowBox[{
              RowBox[{
               RowBox[{"list", "[", 
                RowBox[{"[", 
                 RowBox[{"All", ",", "1"}], "]"}], "]"}], "[", 
               RowBox[{"[", "i", "]"}], "]"}], "\[Rule]", 
              RowBox[{"RanNums", "[", 
               RowBox[{"[", 
                RowBox[{"j", ",", 
                 RowBox[{"i", "-", "startindex", "+", "1"}]}], "]"}], "]"}]}],
              ",", 
             RowBox[{"{", 
              RowBox[{"i", ",", "startindex", ",", "endindex", ",", "1"}], 
              "}"}]}], "]"}], ",", 
           RowBox[{"{", 
            RowBox[{"j", ",", "1", ",", "num"}], "}"}]}], "]"}]}]}]}], 
      "\[IndentingNewLine]", "]"}]}], ";"}], "\[IndentingNewLine]", 
   "\[IndentingNewLine]", "\[IndentingNewLine]", 
   RowBox[{
    RowBox[{
     RowBox[{"GenerateRanSets2", "[", 
      RowBox[{"plist_", ",", "pnum_", ",", "pNumericType_", ",", "pflag_"}], 
      "]"}], ":=", 
     RowBox[{"Module", "[", 
      RowBox[{
       RowBox[{"{", 
        RowBox[{
         RowBox[{"list", "=", "plist"}], ",", 
         RowBox[{"num", "=", "pnum"}], ",", 
         RowBox[{"NumericType", "=", "pNumericType"}], ",", 
         RowBox[{"flag", "=", "pflag"}]}], "}"}], ",", "\[IndentingNewLine]", 
       
       RowBox[{
        RowBox[{"startindex", "=", "1"}], ";", " ", 
        RowBox[{"(*", 
         RowBox[{
         "determine", " ", "which", " ", "parameters", " ", "are", " ", 
          "randomised"}], "*)"}], "\[IndentingNewLine]", 
        RowBox[{"endindex", "=", 
         RowBox[{"Length", "[", "list", "]"}]}], ";", "\[IndentingNewLine]", 
        RowBox[{"Table", "[", 
         RowBox[{
          RowBox[{
           RowBox[{"list", "[", 
            RowBox[{"[", 
             RowBox[{"All", ",", "1"}], "]"}], "]"}], "[", 
           RowBox[{"[", "i", "]"}], "]"}], ",", 
          RowBox[{"{", 
           RowBox[{"i", ",", "startindex", ",", "endindex"}], "}"}]}], "]"}], 
        ";", "\[IndentingNewLine]", "\[IndentingNewLine]", 
        RowBox[{"RanNums", "=", 
         RowBox[{"Transpose", "[", 
          RowBox[{"Table", "[", 
           RowBox[{
            RowBox[{"Table", "[", "\[IndentingNewLine]", 
             RowBox[{
              RowBox[{"If", "[", 
               RowBox[{
                RowBox[{"NumericType", "[", 
                 RowBox[{"[", "i", "]"}], "]"}], ",", "\[IndentingNewLine]", 
                RowBox[{"If", "[", 
                 RowBox[{
                  RowBox[{"flag", "[", 
                   RowBox[{"[", "i", "]"}], "]"}], ",", "\[IndentingNewLine]", 
                  RowBox[{
                   RowBox[{
                    RowBox[{"list", "[", 
                    RowBox[{"[", 
                    RowBox[{"All", ",", "2"}], "]"}], "]"}], "[", 
                    RowBox[{"[", "i", "]"}], "]"}], "[", 
                   RowBox[{"[", 
                    RowBox[{"Random", "[", 
                    RowBox[{"Integer", ",", 
                    RowBox[{"{", 
                    RowBox[{"1", ",", 
                    RowBox[{"Length", "[", 
                    RowBox[{
                    RowBox[{"list", "[", 
                    RowBox[{"[", 
                    RowBox[{"All", ",", "2"}], "]"}], "]"}], "[", 
                    RowBox[{"[", "i", "]"}], "]"}], "]"}]}], "}"}]}], "]"}], 
                    "]"}], "]"}], ",", 
                  RowBox[{"Random", "[", 
                   RowBox[{"Integer", ",", 
                    RowBox[{
                    RowBox[{"list", "[", 
                    RowBox[{"[", 
                    RowBox[{"All", ",", "2"}], "]"}], "]"}], "[", 
                    RowBox[{"[", "i", "]"}], "]"}]}], "]"}]}], "]"}], ",", 
                "\[IndentingNewLine]", "\[IndentingNewLine]", 
                RowBox[{"If", "[", 
                 RowBox[{
                  RowBox[{"flag", "[", 
                   RowBox[{"[", "i", "]"}], "]"}], ",", "\[IndentingNewLine]", 
                  RowBox[{
                   RowBox[{
                    RowBox[{"list", "[", 
                    RowBox[{"[", 
                    RowBox[{"All", ",", "2"}], "]"}], "]"}], "[", 
                    RowBox[{"[", "i", "]"}], "]"}], "[", 
                   RowBox[{"[", 
                    RowBox[{"Random", "[", 
                    RowBox[{"Integer", ",", 
                    RowBox[{"{", 
                    RowBox[{"1", ",", 
                    RowBox[{"Length", "[", 
                    RowBox[{
                    RowBox[{"list", "[", 
                    RowBox[{"[", 
                    RowBox[{"All", ",", "2"}], "]"}], "]"}], "[", 
                    RowBox[{"[", "i", "]"}], "]"}], "]"}]}], "}"}]}], "]"}], 
                    "]"}], "]"}], ",", 
                  RowBox[{"Random", "[", 
                   RowBox[{"Real", ",", 
                    RowBox[{
                    RowBox[{"list", "[", 
                    RowBox[{"[", 
                    RowBox[{"All", ",", "2"}], "]"}], "]"}], "[", 
                    RowBox[{"[", "i", "]"}], "]"}]}], "]"}]}], "]"}]}], 
               "\[IndentingNewLine]", "\[IndentingNewLine]", "]"}], ",", 
              RowBox[{"{", "num", "}"}]}], "]"}], ",", 
            RowBox[{"{", 
             RowBox[{"i", ",", "startindex", ",", "endindex", ",", "1"}], 
             "}"}]}], "]"}], "]"}]}], ";", 
        RowBox[{"(*", 
         RowBox[{
         "Uniform", " ", "with", " ", "Integer", " ", "Hill", " ", 
          "coeeficients"}], "*)"}], "\[IndentingNewLine]", 
        RowBox[{"Print", "[", 
         RowBox[{"\"\<Number of Ransom Sets: \>\"", ",", "num"}], "]"}], ";", 
        "\[IndentingNewLine]", 
        RowBox[{"Ransets", "=", 
         RowBox[{"Table", "[", 
          RowBox[{
           RowBox[{"Table", "[", 
            RowBox[{
             RowBox[{
              RowBox[{
               RowBox[{"list", "[", 
                RowBox[{"[", 
                 RowBox[{"All", ",", "1"}], "]"}], "]"}], "[", 
               RowBox[{"[", "i", "]"}], "]"}], "\[Rule]", 
              RowBox[{"RanNums", "[", 
               RowBox[{"[", 
                RowBox[{"j", ",", 
                 RowBox[{"i", "-", "startindex", "+", "1"}]}], "]"}], "]"}]}],
              ",", 
             RowBox[{"{", 
              RowBox[{"i", ",", "startindex", ",", "endindex", ",", "1"}], 
              "}"}]}], "]"}], ",", 
           RowBox[{"{", 
            RowBox[{"j", ",", "1", ",", "num"}], "}"}]}], "]"}]}]}]}], 
      "\[IndentingNewLine]", "]"}]}], ";"}], 
   "\[IndentingNewLine]"}]}]], "Input",
 CellChangeTimes->{{3.5528093108992634`*^9, 3.5528094729505324`*^9}, {
   3.5528096449383698`*^9, 3.5528096505876927`*^9}, {3.552809695231246*^9, 
   3.5528097446630735`*^9}, {3.5528097914337487`*^9, 3.552809802960408*^9}, {
   3.55280995894133*^9, 3.552809965718717*^9}, {3.5528100023738136`*^9, 
   3.5528101149622536`*^9}, {3.552810147489114*^9, 3.552810183560177*^9}, {
   3.55281024794686*^9, 3.5528104339474983`*^9}, {3.5528222669228573`*^9, 
   3.5528222793005652`*^9}, {3.5528225421025963`*^9, 3.552822572788352*^9}, {
   3.5528271437337947`*^9, 3.552827147657019*^9}, {3.552827187112276*^9, 
   3.5528272077144547`*^9}, {3.552827280821636*^9, 3.5528273285463657`*^9}, {
   3.552827584482004*^9, 3.552827622542181*^9}, {3.55282773564165*^9, 
   3.5528277393058596`*^9}, {3.5528277781510816`*^9, 3.552827814164141*^9}, 
   3.5528278542064314`*^9, {3.5528279041762896`*^9, 3.552827933585972*^9}, {
   3.552827974759327*^9, 3.5528279925833464`*^9}, {3.5528283587142878`*^9, 
   3.5528283718720407`*^9}, {3.55298482286224*^9, 3.5529848355099635`*^9}, {
   3.552984868907874*^9, 3.552984902256781*^9}, {3.5529849962381563`*^9, 
   3.5529850179023957`*^9}, 3.553028346421937*^9, {3.553028521022285*^9, 
   3.553028534100594*^9}, {3.553028582503743*^9, 3.553028624423427*^9}, {
   3.553028692071604*^9, 3.553028747520349*^9}, {3.553060986921067*^9, 
   3.553060992253531*^9}, {3.5530633305314827`*^9, 3.553063342049541*^9}, {
   3.553063373425549*^9, 3.553063471775442*^9}, {3.553063541437426*^9, 
   3.553063566336144*^9}, {3.553063783819066*^9, 3.5530638113761053`*^9}, {
   3.5531070585776453`*^9, 3.553107076200489*^9}, {3.553156221911952*^9, 
   3.5531562529114857`*^9}, {3.553175925581361*^9, 3.553175926047276*^9}, {
   3.553177130914907*^9, 3.55317713361408*^9}, {3.562240823153612*^9, 
   3.562240824897263*^9}, {3.562240875111586*^9, 3.562240882743423*^9}, 
   3.562260811366694*^9, {3.587280723600048*^9, 3.5872807926589985`*^9}, {
   3.587280867497279*^9, 3.5872808709494762`*^9}, {3.587290798393294*^9, 
   3.5872908037756014`*^9}, {3.587290861003875*^9, 3.5872909220453663`*^9}, {
   3.599480577379229*^9, 3.599480586367841*^9}, {3.638087014943634*^9, 
   3.638087041053707*^9}}],

Cell[BoxData[
 RowBox[{"(*", 
  RowBox[{"Latin", " ", "Hypercube", " ", "Sampling"}], "*)"}]], "Input",
 CellChangeTimes->{{3.59948059724648*^9, 3.599480603541256*^9}}],

Cell[BoxData[{
 RowBox[{
  RowBox[{
   RowBox[{
    RowBox[{"LHSoneVar", "[", 
     RowBox[{"range_", ",", "n_"}], "]"}], ":=", 
    RowBox[{"Module", "[", 
     RowBox[{
      RowBox[{"{", 
       RowBox[{
        RowBox[{"Range1", "=", "range"}], ",", 
        RowBox[{"num", "=", "n"}]}], "}"}], ",", "\[IndentingNewLine]", 
      "\[IndentingNewLine]", 
      RowBox[{
       RowBox[{"segmentSize", "=", 
        RowBox[{"1", "/", "num"}]}], ";", "\[IndentingNewLine]", 
       RowBox[{
        RowBox[{"{", 
         RowBox[{"VarMin", ",", "VarMax"}], "}"}], "=", "Range1"}], ";", 
       "\[IndentingNewLine]", "\[IndentingNewLine]", 
       RowBox[{"pointValue", "=", 
        RowBox[{"{", "}"}]}], ";", "\[IndentingNewLine]", 
       RowBox[{"Do", "[", "\[IndentingNewLine]", 
        RowBox[{
         RowBox[{
          RowBox[{"segmentMin", "=", 
           RowBox[{"i", "*", "segmentSize"}]}], ";", "\[IndentingNewLine]", 
          RowBox[{"segmentMax", "=", 
           RowBox[{
            RowBox[{"(", 
             RowBox[{"i", "+", "1"}], ")"}], "*", "segmentSize"}]}], ";", 
          "\[IndentingNewLine]", 
          RowBox[{"point", "=", 
           RowBox[{"segmentMin", "+", 
            RowBox[{
             RowBox[{"RandomReal", "[", "]"}], "*", "segmentSize"}]}]}], ";", 
          "\[IndentingNewLine]", 
          RowBox[{"pointValue", "=", 
           RowBox[{"Append", "[", 
            RowBox[{"pointValue", ",", 
             RowBox[{
              RowBox[{"(", 
               RowBox[{"point", "*", 
                RowBox[{"(", 
                 RowBox[{"VarMax", "-", "VarMin"}], ")"}]}], ")"}], "+", 
              "VarMin"}]}], "]"}]}]}], ",", "\[IndentingNewLine]", 
         "\[IndentingNewLine]", 
         RowBox[{"{", 
          RowBox[{"i", ",", "0", ",", 
           RowBox[{"num", "-", "1"}]}], "}"}]}], "\[IndentingNewLine]", "]"}],
        ";", "\[IndentingNewLine]", "\[IndentingNewLine]", "pointValue"}]}], 
     "\[IndentingNewLine]", "]"}]}], ";"}], 
  "\[IndentingNewLine]"}], "\[IndentingNewLine]", 
 RowBox[{
  RowBox[{
   RowBox[{
    RowBox[{"LHSmultiVar", "[", 
     RowBox[{"range_", ",", "n_"}], "]"}], ":=", 
    RowBox[{"Module", "[", 
     RowBox[{
      RowBox[{"{", 
       RowBox[{
        RowBox[{"Range", "=", "range"}], ",", 
        RowBox[{"num", "=", "n"}], ",", "numvar", ",", "pointValue", ",", 
        "tableValue"}], "}"}], ",", "\[IndentingNewLine]", 
      "\[IndentingNewLine]", 
      RowBox[{
       RowBox[{"numvar", "=", 
        RowBox[{"Length", "[", "Range", "]"}]}], ";", "\[IndentingNewLine]", 
       RowBox[{"segmentSize", "=", 
        RowBox[{"1", "/", "num"}]}], ";", "\[IndentingNewLine]", 
       RowBox[{"tableValue", "=", 
        RowBox[{"{", "}"}]}], ";", "\[IndentingNewLine]", 
       "\[IndentingNewLine]", 
       RowBox[{"Do", "[", "\[IndentingNewLine]", 
        RowBox[{
         RowBox[{
          RowBox[{
           RowBox[{"{", 
            RowBox[{"VarMin", ",", "VarMax"}], "}"}], "=", 
           RowBox[{"Range", "[", 
            RowBox[{"[", "j", "]"}], "]"}]}], ";", "\[IndentingNewLine]", 
          RowBox[{"pointValue", "=", 
           RowBox[{"{", "}"}]}], ";", "\[IndentingNewLine]", 
          RowBox[{"Do", "[", "\[IndentingNewLine]", 
           RowBox[{
            RowBox[{
             RowBox[{"segmentMin", "=", 
              RowBox[{"i", "*", "segmentSize"}]}], ";", "\[IndentingNewLine]", 
             RowBox[{"segmentMax", "=", 
              RowBox[{
               RowBox[{"(", 
                RowBox[{"i", "+", "1"}], ")"}], "*", "segmentSize"}]}], ";", 
             "\[IndentingNewLine]", 
             RowBox[{"point", "=", 
              RowBox[{"segmentMin", "+", 
               RowBox[{
                RowBox[{"RandomReal", "[", "]"}], "*", "segmentSize"}]}]}], 
             ";", "\[IndentingNewLine]", 
             RowBox[{"pointValue", "=", 
              RowBox[{"Append", "[", 
               RowBox[{"pointValue", ",", 
                RowBox[{
                 RowBox[{"(", 
                  RowBox[{"point", "*", 
                   RowBox[{"(", 
                    RowBox[{"VarMax", "-", "VarMin"}], ")"}]}], ")"}], "+", 
                 "VarMin"}]}], "]"}]}]}], ",", "\[IndentingNewLine]", 
            RowBox[{"{", 
             RowBox[{"i", ",", "0", ",", 
              RowBox[{"num", "-", "1"}]}], "}"}]}], "\[IndentingNewLine]", 
           "]"}], ";", "\[IndentingNewLine]", "\[IndentingNewLine]", 
          RowBox[{"tableValue", "=", 
           RowBox[{"Append", "[", 
            RowBox[{"tableValue", ",", "pointValue"}], "]"}]}]}], ",", 
         "\[IndentingNewLine]", 
         RowBox[{"{", 
          RowBox[{"j", ",", "1", ",", "numvar"}], "}"}]}], 
        "\[IndentingNewLine]", "]"}], ";", "\[IndentingNewLine]", 
       "tableValue"}]}], "\[IndentingNewLine]", "]"}]}], ";"}], 
  "\[IndentingNewLine]"}], "\[IndentingNewLine]", 
 RowBox[{
  RowBox[{
   RowBox[{
    RowBox[{"LHSmultiVarSet", "[", 
     RowBox[{"range_", ",", "n_", ",", "numset_"}], "]"}], ":=", 
    RowBox[{"Module", "[", 
     RowBox[{
      RowBox[{"{", 
       RowBox[{
        RowBox[{"Range", "=", "range"}], ",", 
        RowBox[{"num", "=", "n"}], ",", 
        RowBox[{"set", "=", "numset"}], ",", "D1", ",", "D2"}], "}"}], ",", 
      "\[IndentingNewLine]", 
      RowBox[{
       RowBox[{"D1", "=", 
        RowBox[{"LHSmultiVar", "[", 
         RowBox[{"Range", ",", "n"}], "]"}]}], ";", "\[IndentingNewLine]", 
       RowBox[{"D2", "=", 
        RowBox[{"Table", "[", 
         RowBox[{
          RowBox[{"Table", "[", 
           RowBox[{
            RowBox[{"D1", "[", 
             RowBox[{"[", 
              RowBox[{"i", ",", 
               RowBox[{"RandomInteger", "[", 
                RowBox[{"{", 
                 RowBox[{"1", ",", "num"}], "}"}], "]"}]}], "]"}], "]"}], ",", 
            RowBox[{"{", 
             RowBox[{"i", ",", "1", ",", 
              RowBox[{"Length", "[", "D1", "]"}]}], "}"}]}], "]"}], ",", 
          RowBox[{"{", "set", "}"}]}], "]"}]}]}]}], "\[IndentingNewLine]", 
     "]"}]}], ";"}], "\[IndentingNewLine]", "\[IndentingNewLine]", 
  RowBox[{"(*", 
   RowBox[{"All", " ", "permutation", " ", "sets"}], 
   "*)"}]}], "\[IndentingNewLine]", 
 RowBox[{
  RowBox[{
   RowBox[{
    RowBox[{"LHSmultiVarSetExhaustive", "[", 
     RowBox[{"range_", ",", "n_"}], "]"}], ":=", 
    RowBox[{"Module", "[", 
     RowBox[{
      RowBox[{"{", 
       RowBox[{
        RowBox[{"r", "=", "range"}], ",", 
        RowBox[{"num", "=", "n"}], ",", "D1", ",", "D2", ",", "Permutation"}],
        "}"}], ",", "\[IndentingNewLine]", 
      RowBox[{
       RowBox[{"D1", "=", 
        RowBox[{"LHSmultiVar", "[", 
         RowBox[{"r", ",", "num"}], "]"}]}], ";", "\[IndentingNewLine]", 
       RowBox[{"Permutation", "=", 
        RowBox[{"Tuples", "[", 
         RowBox[{
          RowBox[{"Range", "[", "num", "]"}], ",", 
          RowBox[{"Length", "[", "r", "]"}]}], "]"}]}], ";", 
       "\[IndentingNewLine]", 
       RowBox[{"D2", "=", 
        RowBox[{"Map", "[", 
         RowBox[{
          RowBox[{
           RowBox[{"Table", "[", 
            RowBox[{
             RowBox[{"D1", "[", 
              RowBox[{"[", 
               RowBox[{"i", ",", 
                RowBox[{"#", "[", 
                 RowBox[{"[", "i", "]"}], "]"}]}], "]"}], "]"}], ",", 
             RowBox[{"{", 
              RowBox[{"i", ",", 
               RowBox[{"Length", "[", "r", "]"}]}], "}"}]}], "]"}], "&"}], 
          ",", "Permutation"}], "]"}]}]}]}], "\[IndentingNewLine]", "]"}]}], 
   ";"}], "\[IndentingNewLine]", "\[IndentingNewLine]", 
  RowBox[{"(*", 
   RowBox[{
    RowBox[{
    "no", " ", "interger", " ", "values", " ", "are", " ", "considered", " ", 
     "in", " ", "this", " ", "function"}], " ", "-", " ", 
    RowBox[{
     RowBox[{"i", ".", "e"}], " ", "no", " ", "NumericType"}]}], 
   "*)"}]}], "\[IndentingNewLine]", 
 RowBox[{
  RowBox[{
   RowBox[{
    RowBox[{"LHSGenerateRanSets", "[", 
     RowBox[{"plist_", ",", "segmentnum_", ",", "pset_"}], "]"}], ":=", 
    RowBox[{"Module", "[", 
     RowBox[{
      RowBox[{"{", 
       RowBox[{
        RowBox[{"list", "=", "plist"}], ",", 
        RowBox[{"num", "=", "segmentnum"}], ",", 
        RowBox[{"set", "=", "pset"}]}], "}"}], ",", "\[IndentingNewLine]", 
      RowBox[{
       RowBox[{"startindex", "=", "1"}], ";", " ", 
       RowBox[{"(*", 
        RowBox[{
        "determine", " ", "which", " ", "parameters", " ", "are", " ", 
         "randomised"}], "*)"}], "\[IndentingNewLine]", 
       RowBox[{"endindex", "=", 
        RowBox[{"Length", "[", "list", "]"}]}], ";", "\[IndentingNewLine]", 
       "\[IndentingNewLine]", 
       RowBox[{"D1", "=", 
        RowBox[{"LHSmultiVarSet", "[", 
         RowBox[{
          RowBox[{"list", "[", 
           RowBox[{"[", 
            RowBox[{"All", ",", "2"}], "]"}], "]"}], ",", "num", ",", "set"}],
          "]"}]}], ";", "\[IndentingNewLine]", "\[IndentingNewLine]", 
       RowBox[{"Print", "[", 
        RowBox[{"\"\<Number of Ransom Sets: \>\"", ",", "set"}], "]"}], ";", 
       "\[IndentingNewLine]", 
       RowBox[{"Ransets", "=", 
        RowBox[{"Table", "[", 
         RowBox[{
          RowBox[{"Table", "[", 
           RowBox[{
            RowBox[{
             RowBox[{
              RowBox[{"list", "[", 
               RowBox[{"[", 
                RowBox[{"All", ",", "1"}], "]"}], "]"}], "[", 
              RowBox[{"[", "i", "]"}], "]"}], "\[Rule]", 
             RowBox[{"D1", "[", 
              RowBox[{"[", 
               RowBox[{"j", ",", "i"}], "]"}], "]"}]}], ",", 
            RowBox[{"{", 
             RowBox[{"i", ",", "startindex", ",", "endindex", ",", "1"}], 
             "}"}]}], "]"}], ",", 
          RowBox[{"{", 
           RowBox[{"j", ",", "1", ",", "set"}], "}"}]}], "]"}]}]}]}], 
     "\[IndentingNewLine]", "]"}]}], ";"}], 
  "\[IndentingNewLine]"}], "\[IndentingNewLine]", 
 RowBox[{
  RowBox[{
   RowBox[{"LHSGenerateRanSetsExhautive", "[", 
    RowBox[{"plist_", ",", "segmentnum_"}], "]"}], ":=", 
   RowBox[{"Module", "[", 
    RowBox[{
     RowBox[{"{", 
      RowBox[{
       RowBox[{"list", "=", "plist"}], ",", 
       RowBox[{"num", "=", "segmentnum"}], ",", "set"}], "}"}], ",", 
     "\[IndentingNewLine]", 
     RowBox[{
      RowBox[{"startindex", "=", "1"}], ";", " ", 
      RowBox[{"(*", 
       RowBox[{
       "determine", " ", "which", " ", "parameters", " ", "are", " ", 
        "randomised"}], "*)"}], "\[IndentingNewLine]", 
      RowBox[{"endindex", "=", 
       RowBox[{"Length", "[", "list", "]"}]}], ";", "\[IndentingNewLine]", 
      "\[IndentingNewLine]", 
      RowBox[{"D1", "=", 
       RowBox[{"LHSmultiVarSetExhaustive", "[", 
        RowBox[{
         RowBox[{"list", "[", 
          RowBox[{"[", 
           RowBox[{"All", ",", "2"}], "]"}], "]"}], ",", "num"}], "]"}]}], 
      ";", "\[IndentingNewLine]", 
      RowBox[{"set", "=", 
       RowBox[{"num", "^", 
        RowBox[{"Length", "[", "list", "]"}]}]}], ";", "\[IndentingNewLine]", 
      "\[IndentingNewLine]", 
      RowBox[{"(*", 
       RowBox[{
        RowBox[{"Print", "[", 
         RowBox[{"\"\<Number of Ransom Sets: \>\"", ",", "set"}], "]"}], 
        ";"}], "*)"}], "\[IndentingNewLine]", 
      RowBox[{"Ransets", "=", 
       RowBox[{"Table", "[", 
        RowBox[{
         RowBox[{"Table", "[", 
          RowBox[{
           RowBox[{
            RowBox[{
             RowBox[{"list", "[", 
              RowBox[{"[", 
               RowBox[{"All", ",", "1"}], "]"}], "]"}], "[", 
             RowBox[{"[", "i", "]"}], "]"}], "\[Rule]", 
            RowBox[{"D1", "[", 
             RowBox[{"[", 
              RowBox[{"j", ",", "i"}], "]"}], "]"}]}], ",", 
           RowBox[{"{", 
            RowBox[{"i", ",", "startindex", ",", "endindex", ",", "1"}], 
            "}"}]}], "]"}], ",", 
         RowBox[{"{", 
          RowBox[{"j", ",", "1", ",", "set"}], "}"}]}], "]"}]}]}]}], 
    "\[IndentingNewLine]", "]"}]}], ";"}]}], "Input",
 CellChangeTimes->{{3.599483024287765*^9, 3.599483036122983*^9}, {
   3.5994830723423643`*^9, 3.599483102532526*^9}, {3.5994836505041647`*^9, 
   3.59948366541846*^9}, {3.599486671154715*^9, 3.5994867729027653`*^9}, 
   3.599491695531335*^9, 3.599492198580961*^9, {3.599492851211043*^9, 
   3.599492872830471*^9}, 3.638087074839427*^9}]
}, Closed]],

Cell[CellGroupData[{

Cell["\<\
Functions for PC plotting to generate MD plots\
\>", "Subsection",
 CellChangeTimes->{{3.638087197312107*^9, 3.638087200135931*^9}, {
  3.6380873447170887`*^9, 3.638087359038204*^9}}],

Cell[CellGroupData[{

Cell["PCPlot", "Subsubsection",
 CellChangeTimes->{{3.5872807315535035`*^9, 3.5872807336006203`*^9}}],

Cell[BoxData[
 RowBox[{
  RowBox[{
   RowBox[{"PCPlot", "[", 
    RowBox[{
    "pR_", ",", "pDisplayPara_", ",", "pDisplayPara1_", ",", "pXLabel2_", ",",
      "plist_", ",", "psz_", ",", "pasp_", ",", "pfz_", ",", "flag_"}], "]"}],
    ":=", 
   RowBox[{"Module", "[", 
    RowBox[{
     RowBox[{"{", 
      RowBox[{
       RowBox[{"R", "=", "pR"}], ",", 
       RowBox[{"DisplayPara", "=", "pDisplayPara"}], ",", 
       RowBox[{"DisplayPara1", "=", "pDisplayPara1"}], ",", 
       RowBox[{"XLabel2", "=", "pXLabel2"}], ",", 
       RowBox[{"list", "=", "plist"}], ",", 
       RowBox[{"sz", "=", "psz"}], ",", 
       RowBox[{"asp", "=", "pasp"}], ",", 
       RowBox[{"fz", "=", "pfz"}], ",", 
       RowBox[{"fl", "=", "flag"}]}], "}"}], ",", "\[IndentingNewLine]", 
     RowBox[{"(*", 
      RowBox[{
       RowBox[{"Print", "[", 
        RowBox[{"\"\<Type of dynamics from this set = \>\"", ",", 
         RowBox[{
          RowBox[{"R", "[", 
           RowBox[{"[", 
            RowBox[{"All", ",", "1"}], "]"}], "]"}], "//", "Union"}]}], "]"}],
        ";"}], "*)"}], "\[IndentingNewLine]", 
     RowBox[{
      RowBox[{"ParaNames", "=", 
       RowBox[{"list", "[", 
        RowBox[{"[", 
         RowBox[{"All", ",", "1"}], "]"}], "]"}]}], ";", 
      "\[IndentingNewLine]", 
      RowBox[{"Index", "=", 
       RowBox[{"Map", "[", 
        RowBox[{
         RowBox[{
          RowBox[{
           RowBox[{"Position", "[", 
            RowBox[{"ParaNames", ",", "#"}], "]"}], "[", 
           RowBox[{"[", 
            RowBox[{"1", ",", "1"}], "]"}], "]"}], "&"}], ",", 
         "DisplayPara"}], "]"}]}], ";", " ", 
      RowBox[{"(*", 
       RowBox[{
       "find", " ", "index", " ", "of", " ", "these", " ", "para", " ", "in", 
        " ", "paraset1"}], "*)"}], "\[IndentingNewLine]", 
      RowBox[{"Xlabel", "=", 
       RowBox[{"Table", "[", 
        RowBox[{
         RowBox[{"{", 
          RowBox[{"i", ",", 
           RowBox[{"DisplayPara1", "[", 
            RowBox[{"[", "i", "]"}], "]"}]}], "}"}], ",", 
         RowBox[{"{", 
          RowBox[{"i", ",", "1", ",", 
           RowBox[{"Length", "[", "DisplayPara1", "]"}]}], "}"}]}], "]"}]}], 
      ";", 
      RowBox[{"(*", 
       RowBox[{"label", " ", "used", " ", "for", " ", "plotting"}], "*)"}], 
      "\[IndentingNewLine]", 
      RowBox[{"la", "=", 
       RowBox[{"Xlabel", "[", 
        RowBox[{"[", 
         RowBox[{"All", ",", "2"}], "]"}], "]"}]}], ";", 
      "\[IndentingNewLine]", 
      RowBox[{"Labels", "=", 
       RowBox[{"{", 
        RowBox[{
        "\"\<Monostable sets\>\"", ",", "\"\<Oscillation sets\>\"", ",", 
         "\"\<TWO stable SS\>\"", ",", 
         "\"\<ONE stable SS + ONE oscillatory\>\"", ",", 
         "\"\<TWO oscillatory, ONE Oscillatory + ONE Unstable, or TWO \
Unstable (no SS)\>\"", ",", "\"\<BISTABLE (TWO stable + ONE unstable\>\"", 
         ",", "\"\<EXCITABLE (TWO unstable + ONE stable)\>\""}], "}"}]}], ";",
       "\[IndentingNewLine]", "\[IndentingNewLine]", 
      RowBox[{"fz", "=", "18"}], ";", "\[IndentingNewLine]", 
      StyleBox[
       RowBox[{"(*", 
        RowBox[{"NORMAL", " ", "SCALE"}], "*)"}],
       Background->RGBColor[1, 1, 0]], "\[IndentingNewLine]", 
      RowBox[{"type", "=", "6"}], ";", " ", 
      RowBox[{"(*", " ", 
       RowBox[{
        RowBox[{"1", "=", "MONOSTABLE"}], ",", " ", 
        RowBox[{"2", "=", "OSCILLATION"}], ",", 
        RowBox[{"6", "=", "BISTABLE"}]}], "*)"}], "\[IndentingNewLine]", 
      RowBox[{"S", "=", 
       RowBox[{"Subset", "[", 
        RowBox[{"R", ",", "1", ",", "type"}], "]"}]}], ";", 
      RowBox[{"(*", 
       RowBox[{"choose", " ", "type", " ", "sets"}], "*)"}], 
      "\[IndentingNewLine]", 
      RowBox[{"lS", "=", 
       RowBox[{"Length", "[", "S", "]"}]}], ";", "\[IndentingNewLine]", 
      RowBox[{"(*", 
       RowBox[{
        RowBox[{"Print", "[", 
         RowBox[{
         "\"\<Number of parameter sets with chosen dynamics = \>\"", ",", 
          "lS"}], "]"}], ";"}], "*)"}], "\[IndentingNewLine]", 
      RowBox[{"Vals", "=", 
       RowBox[{"Take", "[", 
        RowBox[{
         RowBox[{"S", "[", 
          RowBox[{"[", 
           RowBox[{"All", ",", 
            RowBox[{"Index", "+", "1"}]}], "]"}], "]"}], ",", 
         RowBox[{"{", 
          RowBox[{"1", ",", "lS"}], "}"}]}], "]"}]}], ";", 
      "\[IndentingNewLine]", 
      RowBox[{"ParaRange", "=", 
       RowBox[{"Table", "[", 
        RowBox[{
         RowBox[{"list", "[", 
          RowBox[{"[", 
           RowBox[{"i", ",", "2"}], "]"}], "]"}], ",", 
         RowBox[{"{", 
          RowBox[{"i", ",", "Index"}], "}"}]}], "]"}]}], 
      RowBox[{"(*", 
       RowBox[{"Plot", " ", "in", " ", "Normal", " ", "mode"}], "*)"}], ";", 
      "\[IndentingNewLine]", 
      RowBox[{"p1", "=", 
       RowBox[{"Show", "[", "\[IndentingNewLine]", 
        RowBox[{
         RowBox[{"{", 
          RowBox[{
           RowBox[{"Table", "[", 
            RowBox[{
             RowBox[{"ListPlot", "[", 
              RowBox[{
               RowBox[{"Vals", "[", 
                RowBox[{"[", "i", "]"}], "]"}], ",", 
               RowBox[{"Joined", "\[Rule]", "True"}], ",", 
               RowBox[{"PlotStyle", "\[Rule]", 
                RowBox[{"{", 
                 RowBox[{"Thick", ",", "Red", ",", 
                  RowBox[{"Opacity", "[", "0.5", "]"}]}], "}"}]}], ",", 
               RowBox[{"AxesOrigin", "\[Rule]", 
                RowBox[{"{", 
                 RowBox[{"0", ",", "0"}], "}"}]}], ",", 
               RowBox[{"(*", 
                RowBox[{
                 RowBox[{"PlotLabel", "\[Rule]", 
                  RowBox[{"Labels", "[", 
                   RowBox[{"[", "type", "]"}], "]"}]}], ","}], "*)"}], 
               RowBox[{"PlotRange", "\[Rule]", 
                RowBox[{"{", 
                 RowBox[{
                  RowBox[{"{", 
                   RowBox[{"0.7", ",", "All"}], "}"}], ",", "All"}], "}"}]}], 
               ",", 
               RowBox[{"AspectRatio", "\[Rule]", "asp"}], ",", 
               "\[IndentingNewLine]", 
               RowBox[{"Frame", "\[Rule]", "True"}], ",", 
               RowBox[{"FrameTicksStyle", "\[Rule]", 
                RowBox[{"Directive", "[", "fz", "]"}]}], ",", 
               RowBox[{"FrameLabel", "\[Rule]", 
                RowBox[{"{", " ", 
                 RowBox[{
                  RowBox[{"StyleForm", "[", 
                   RowBox[{"\"\<Parameters\>\"", ",", 
                    RowBox[{"FontSize", " ", "->", " ", "20"}], ",", 
                    RowBox[{"FontWeight", " ", "->", " ", "\"\<Bold\>\""}]}], 
                   "]"}], ",", " ", 
                  RowBox[{"StyleForm", "[", 
                   RowBox[{"\"\<Parameter Values\>\"", ",", 
                    RowBox[{"FontSize", " ", "->", " ", "20"}], ",", 
                    RowBox[{"FontWeight", " ", "->", " ", "\"\<Bold\>\""}]}], 
                   "]"}]}], "}"}]}], ",", 
               RowBox[{"FrameTicks", "\[Rule]", 
                RowBox[{"{", 
                 RowBox[{
                  RowBox[{"{", 
                   RowBox[{"Automatic", ",", "Automatic"}], "}"}], ",", 
                  RowBox[{"{", 
                   RowBox[{"Xlabel", ",", "XLabel2"}], "}"}]}], "}"}]}]}], 
              "]"}], ",", 
             RowBox[{"{", 
              RowBox[{"i", ",", "1", ",", 
               RowBox[{"Length", "[", "Vals", "]"}]}], "}"}]}], "]"}], ",", 
           "\[IndentingNewLine]", 
           RowBox[{"(*", 
            RowBox[{
            "show", " ", "the", " ", "range", " ", "for", " ", "each", " ", 
             "varied", " ", "parameters"}], "*)"}], "\[IndentingNewLine]", 
           RowBox[{"Show", "[", 
            RowBox[{"Table", "[", 
             RowBox[{
              RowBox[{"Graphics", "[", 
               RowBox[{"{", 
                RowBox[{"Thick", ",", "Blue", ",", 
                 RowBox[{"Line", "[", 
                  RowBox[{"{", 
                   RowBox[{
                    RowBox[{"{", 
                    RowBox[{"i", ",", 
                    RowBox[{"Min", "[", 
                    RowBox[{"ParaRange", "[", 
                    RowBox[{"[", "i", "]"}], "]"}], "]"}]}], "}"}], ",", 
                    RowBox[{"{", 
                    RowBox[{"i", ",", 
                    RowBox[{"Max", "[", 
                    RowBox[{"ParaRange", "[", 
                    RowBox[{"[", "i", "]"}], "]"}], "]"}]}], "}"}]}], "}"}], 
                  "]"}]}], "}"}], "]"}], ",", 
              RowBox[{"{", 
               RowBox[{"i", ",", "1", ",", 
                RowBox[{"Length", "[", "ParaRange", "]"}]}], "}"}]}], "]"}], 
            "]"}]}], "\[IndentingNewLine]", "}"}], ",", 
         RowBox[{"ImageSize", "\[Rule]", "sz"}]}], "]"}]}], ";", 
      "\[IndentingNewLine]", "\[IndentingNewLine]", 
      RowBox[{"type", "=", "2"}], ";", " ", 
      RowBox[{"(*", " ", 
       RowBox[{
        RowBox[{"1", "=", "MONOSTABLE"}], ",", " ", 
        RowBox[{"2", "=", "OSCILLATION"}], ",", 
        RowBox[{"6", "=", "BISTABLE"}]}], "*)"}], "\[IndentingNewLine]", 
      RowBox[{"S", "=", 
       RowBox[{"Subset", "[", 
        RowBox[{"R", ",", "1", ",", "type"}], "]"}]}], ";", 
      RowBox[{"(*", 
       RowBox[{"choose", " ", "type", " ", "sets"}], "*)"}], 
      "\[IndentingNewLine]", 
      RowBox[{"lS", "=", 
       RowBox[{"Length", "[", "S", "]"}]}], ";", "\[IndentingNewLine]", 
      RowBox[{"(*", 
       RowBox[{
        RowBox[{"Print", "[", 
         RowBox[{
         "\"\<Number of parameter sets with chosen dynamics = \>\"", ",", 
          "lS"}], "]"}], ";"}], "*)"}], "\[IndentingNewLine]", 
      RowBox[{"Vals", "=", 
       RowBox[{"Take", "[", 
        RowBox[{
         RowBox[{"S", "[", 
          RowBox[{"[", 
           RowBox[{"All", ",", 
            RowBox[{"Index", "+", "1"}]}], "]"}], "]"}], ",", 
         RowBox[{"{", 
          RowBox[{"1", ",", "lS"}], "}"}]}], "]"}]}], ";", 
      "\[IndentingNewLine]", 
      RowBox[{"ParaRange", "=", 
       RowBox[{"Table", "[", 
        RowBox[{
         RowBox[{"list", "[", 
          RowBox[{"[", 
           RowBox[{"i", ",", "2"}], "]"}], "]"}], ",", 
         RowBox[{"{", 
          RowBox[{"i", ",", "Index"}], "}"}]}], "]"}]}], 
      RowBox[{"(*", 
       RowBox[{"Plot", " ", "in", " ", "Normal", " ", "mode"}], "*)"}], ";", 
      "\[IndentingNewLine]", 
      RowBox[{"p2", "=", 
       RowBox[{"Show", "[", "\[IndentingNewLine]", 
        RowBox[{
         RowBox[{"{", 
          RowBox[{
           RowBox[{"Table", "[", 
            RowBox[{
             RowBox[{"ListPlot", "[", 
              RowBox[{
               RowBox[{"Vals", "[", 
                RowBox[{"[", "i", "]"}], "]"}], ",", 
               RowBox[{"Joined", "\[Rule]", "True"}], ",", 
               RowBox[{"PlotStyle", "\[Rule]", 
                RowBox[{"{", 
                 RowBox[{"Thick", ",", "Cyan", ",", 
                  RowBox[{"Opacity", "[", "0.5", "]"}]}], "}"}]}], ",", 
               RowBox[{"AxesOrigin", "\[Rule]", 
                RowBox[{"{", 
                 RowBox[{"0", ",", "0"}], "}"}]}], ",", 
               RowBox[{"(*", 
                RowBox[{
                 RowBox[{"PlotLabel", "\[Rule]", 
                  RowBox[{"Labels", "[", 
                   RowBox[{"[", "type", "]"}], "]"}]}], ","}], "*)"}], 
               RowBox[{"PlotRange", "\[Rule]", 
                RowBox[{"{", 
                 RowBox[{
                  RowBox[{"{", 
                   RowBox[{"0.7", ",", "All"}], "}"}], ",", "All"}], "}"}]}], 
               ",", 
               RowBox[{"AspectRatio", "\[Rule]", "asp"}], ",", 
               "\[IndentingNewLine]", 
               RowBox[{"Frame", "\[Rule]", "True"}], ",", 
               RowBox[{"FrameTicksStyle", "\[Rule]", 
                RowBox[{"Directive", "[", "fz", "]"}]}], ",", 
               RowBox[{"FrameLabel", "\[Rule]", 
                RowBox[{"{", " ", 
                 RowBox[{
                  RowBox[{"StyleForm", "[", 
                   RowBox[{"\"\<Parameters\>\"", ",", 
                    RowBox[{"FontSize", " ", "->", " ", "20"}], ",", 
                    RowBox[{"FontWeight", " ", "->", " ", "\"\<Bold\>\""}]}], 
                   "]"}], ",", " ", 
                  RowBox[{"StyleForm", "[", 
                   RowBox[{"\"\<Parameter Values\>\"", ",", 
                    RowBox[{"FontSize", " ", "->", " ", "20"}], ",", 
                    RowBox[{"FontWeight", " ", "->", " ", "\"\<Bold\>\""}]}], 
                   "]"}]}], "}"}]}], ",", 
               RowBox[{"FrameTicks", "\[Rule]", 
                RowBox[{"{", 
                 RowBox[{
                  RowBox[{"{", 
                   RowBox[{"Automatic", ",", "Automatic"}], "}"}], ",", 
                  RowBox[{"{", 
                   RowBox[{"Xlabel", ",", "XLabel2"}], "}"}]}], "}"}]}]}], 
              "]"}], ",", 
             RowBox[{"{", 
              RowBox[{"i", ",", "1", ",", 
               RowBox[{"Length", "[", "Vals", "]"}]}], "}"}]}], "]"}], ",", 
           "\[IndentingNewLine]", 
           RowBox[{"(*", 
            RowBox[{
            "show", " ", "the", " ", "range", " ", "for", " ", "each", " ", 
             "varied", " ", "parameters"}], "*)"}], "\[IndentingNewLine]", 
           RowBox[{"Show", "[", 
            RowBox[{"Table", "[", 
             RowBox[{
              RowBox[{"Graphics", "[", 
               RowBox[{"{", 
                RowBox[{"Thick", ",", "Blue", ",", 
                 RowBox[{"Line", "[", 
                  RowBox[{"{", 
                   RowBox[{
                    RowBox[{"{", 
                    RowBox[{"i", ",", 
                    RowBox[{"Min", "[", 
                    RowBox[{"ParaRange", "[", 
                    RowBox[{"[", "i", "]"}], "]"}], "]"}]}], "}"}], ",", 
                    RowBox[{"{", 
                    RowBox[{"i", ",", 
                    RowBox[{"Max", "[", 
                    RowBox[{"ParaRange", "[", 
                    RowBox[{"[", "i", "]"}], "]"}], "]"}]}], "}"}]}], "}"}], 
                  "]"}]}], "}"}], "]"}], ",", 
              RowBox[{"{", 
               RowBox[{"i", ",", "1", ",", 
                RowBox[{"Length", "[", "ParaRange", "]"}]}], "}"}]}], "]"}], 
            "]"}]}], "\[IndentingNewLine]", "}"}], ",", 
         RowBox[{"ImageSize", "\[Rule]", "sz"}]}], "]"}]}], ";", 
      "\[IndentingNewLine]", "\[IndentingNewLine]", 
      RowBox[{"type", "=", "1"}], ";", " ", 
      RowBox[{"(*", " ", 
       RowBox[{
        RowBox[{"1", "=", "MONOSTABLE"}], ",", " ", 
        RowBox[{"2", "=", "OSCILLATION"}], ",", 
        RowBox[{"6", "=", "BISTABLE"}]}], "*)"}], "\[IndentingNewLine]", 
      RowBox[{"S", "=", 
       RowBox[{"Subset", "[", 
        RowBox[{"R", ",", "1", ",", "type"}], "]"}]}], ";", 
      RowBox[{"(*", 
       RowBox[{"choose", " ", "type", " ", "sets"}], "*)"}], 
      "\[IndentingNewLine]", 
      RowBox[{"lS", "=", 
       RowBox[{"Length", "[", "S", "]"}]}], ";", "\[IndentingNewLine]", 
      RowBox[{"(*", 
       RowBox[{
        RowBox[{"Print", "[", 
         RowBox[{
         "\"\<Number of parameter sets with chosen dynamics = \>\"", ",", 
          "lS"}], "]"}], ";"}], "*)"}], "\[IndentingNewLine]", 
      RowBox[{"Vals", "=", 
       RowBox[{"Take", "[", 
        RowBox[{
         RowBox[{"S", "[", 
          RowBox[{"[", 
           RowBox[{"All", ",", 
            RowBox[{"Index", "+", "1"}]}], "]"}], "]"}], ",", 
         RowBox[{"{", 
          RowBox[{"1", ",", "lS"}], "}"}]}], "]"}]}], ";", 
      "\[IndentingNewLine]", 
      RowBox[{"ParaRange", "=", 
       RowBox[{"Table", "[", 
        RowBox[{
         RowBox[{"list", "[", 
          RowBox[{"[", 
           RowBox[{"i", ",", "2"}], "]"}], "]"}], ",", 
         RowBox[{"{", 
          RowBox[{"i", ",", "Index"}], "}"}]}], "]"}]}], 
      RowBox[{"(*", 
       RowBox[{"Plot", " ", "in", " ", "Normal", " ", "mode"}], "*)"}], ";", 
      "\[IndentingNewLine]", 
      RowBox[{"p1a", "=", 
       RowBox[{"Show", "[", "\[IndentingNewLine]", 
        RowBox[{
         RowBox[{"{", 
          RowBox[{
           RowBox[{"Table", "[", 
            RowBox[{
             RowBox[{"ListPlot", "[", 
              RowBox[{
               RowBox[{"Vals", "[", 
                RowBox[{"[", "i", "]"}], "]"}], ",", 
               RowBox[{"Joined", "\[Rule]", "True"}], ",", 
               RowBox[{"PlotStyle", "\[Rule]", 
                RowBox[{"{", 
                 RowBox[{"Thick", ",", 
                  RowBox[{"Opacity", "[", "0.2", "]"}]}], "}"}]}], ",", 
               RowBox[{"AxesOrigin", "\[Rule]", 
                RowBox[{"{", 
                 RowBox[{"0", ",", "0"}], "}"}]}], ",", 
               RowBox[{"(*", 
                RowBox[{
                 RowBox[{"PlotLabel", "\[Rule]", 
                  RowBox[{"Labels", "[", 
                   RowBox[{"[", "type", "]"}], "]"}]}], ","}], "*)"}], 
               RowBox[{"PlotRange", "\[Rule]", 
                RowBox[{"{", 
                 RowBox[{
                  RowBox[{"{", 
                   RowBox[{"0.7", ",", "All"}], "}"}], ",", "All"}], "}"}]}], 
               ",", 
               RowBox[{"AspectRatio", "\[Rule]", "asp"}], ",", 
               "\[IndentingNewLine]", 
               RowBox[{"Frame", "\[Rule]", "True"}], ",", 
               RowBox[{"FrameTicksStyle", "\[Rule]", 
                RowBox[{"Directive", "[", "fz", "]"}]}], ",", 
               RowBox[{"FrameLabel", "\[Rule]", 
                RowBox[{"{", " ", 
                 RowBox[{
                  RowBox[{"StyleForm", "[", 
                   RowBox[{"\"\<Parameters\>\"", ",", 
                    RowBox[{"FontSize", " ", "->", " ", "20"}], ",", 
                    RowBox[{"FontWeight", " ", "->", " ", "\"\<Bold\>\""}]}], 
                   "]"}], ",", " ", 
                  RowBox[{"StyleForm", "[", 
                   RowBox[{"\"\<Parameter Values\>\"", ",", 
                    RowBox[{"FontSize", " ", "->", " ", "20"}], ",", 
                    RowBox[{"FontWeight", " ", "->", " ", "\"\<Bold\>\""}]}], 
                   "]"}]}], "}"}]}], ",", 
               RowBox[{"FrameTicks", "\[Rule]", 
                RowBox[{"{", 
                 RowBox[{
                  RowBox[{"{", 
                   RowBox[{"Automatic", ",", "Automatic"}], "}"}], ",", 
                  RowBox[{"{", 
                   RowBox[{"Xlabel", ",", "XLabel2"}], "}"}]}], "}"}]}]}], 
              "]"}], ",", 
             RowBox[{"{", 
              RowBox[{"i", ",", "1", ",", 
               RowBox[{"Length", "[", "Vals", "]"}]}], "}"}]}], "]"}], ",", 
           "\[IndentingNewLine]", 
           RowBox[{"(*", 
            RowBox[{
            "show", " ", "the", " ", "range", " ", "for", " ", "each", " ", 
             "varied", " ", "parameters"}], "*)"}], "\[IndentingNewLine]", 
           RowBox[{"Show", "[", 
            RowBox[{"Table", "[", 
             RowBox[{
              RowBox[{"Graphics", "[", 
               RowBox[{"{", 
                RowBox[{"Thick", ",", "Blue", ",", 
                 RowBox[{"Line", "[", 
                  RowBox[{"{", 
                   RowBox[{
                    RowBox[{"{", 
                    RowBox[{"i", ",", 
                    RowBox[{"Min", "[", 
                    RowBox[{"ParaRange", "[", 
                    RowBox[{"[", "i", "]"}], "]"}], "]"}]}], "}"}], ",", 
                    RowBox[{"{", 
                    RowBox[{"i", ",", 
                    RowBox[{"Max", "[", 
                    RowBox[{"ParaRange", "[", 
                    RowBox[{"[", "i", "]"}], "]"}], "]"}]}], "}"}]}], "}"}], 
                  "]"}]}], "}"}], "]"}], ",", 
              RowBox[{"{", 
               RowBox[{"i", ",", "1", ",", 
                RowBox[{"Length", "[", "ParaRange", "]"}]}], "}"}]}], "]"}], 
            "]"}]}], "\[IndentingNewLine]", "}"}], ",", 
         RowBox[{"ImageSize", "\[Rule]", "sz"}]}], "]"}]}], ";", 
      "\[IndentingNewLine]", " ", "\[IndentingNewLine]", 
      RowBox[{"If", "[", 
       RowBox[{
        RowBox[{"fl", "\[Equal]", "1"}], ",", 
        RowBox[{"Show", "[", 
         RowBox[{"{", 
          RowBox[{"p1a", ",", "p2", ",", "p1"}], "}"}], "]"}], ",", 
        RowBox[{"Show", "[", 
         RowBox[{"p2", ",", "p1"}], "]"}]}], "]"}]}]}], "\[IndentingNewLine]",
     "]"}]}], ";"}]], "Input",
 CellChangeTimes->{{3.5528093108992634`*^9, 3.5528094729505324`*^9}, {
   3.5528096449383698`*^9, 3.5528096505876927`*^9}, {3.552809695231246*^9, 
   3.5528097446630735`*^9}, {3.5528097914337487`*^9, 3.552809802960408*^9}, {
   3.55280995894133*^9, 3.552809965718717*^9}, {3.5528100023738136`*^9, 
   3.5528101149622536`*^9}, {3.552810147489114*^9, 3.552810183560177*^9}, {
   3.55281024794686*^9, 3.5528104339474983`*^9}, {3.5528222669228573`*^9, 
   3.5528222793005652`*^9}, {3.5528225421025963`*^9, 3.552822572788352*^9}, {
   3.5528271437337947`*^9, 3.552827147657019*^9}, {3.552827187112276*^9, 
   3.5528272077144547`*^9}, {3.552827280821636*^9, 3.5528273285463657`*^9}, {
   3.552827584482004*^9, 3.552827622542181*^9}, {3.55282773564165*^9, 
   3.5528277393058596`*^9}, {3.5528277781510816`*^9, 3.552827814164141*^9}, 
   3.5528278542064314`*^9, {3.5528279041762896`*^9, 3.552827933585972*^9}, {
   3.552827974759327*^9, 3.5528279925833464`*^9}, {3.5528283587142878`*^9, 
   3.5528283718720407`*^9}, {3.55298482286224*^9, 3.5529848355099635`*^9}, {
   3.552984868907874*^9, 3.552984902256781*^9}, {3.5529849962381563`*^9, 
   3.5529850179023957`*^9}, 3.553028346421937*^9, {3.553028521022285*^9, 
   3.553028534100594*^9}, {3.553028582503743*^9, 3.553028624423427*^9}, {
   3.553028692071604*^9, 3.553028747520349*^9}, {3.553060986921067*^9, 
   3.553060992253531*^9}, {3.5530633305314827`*^9, 3.553063342049541*^9}, {
   3.553063373425549*^9, 3.553063471775442*^9}, {3.553063541437426*^9, 
   3.553063566336144*^9}, {3.553063783819066*^9, 3.5530638113761053`*^9}, {
   3.5531070585776453`*^9, 3.553107076200489*^9}, {3.553156221911952*^9, 
   3.5531562529114857`*^9}, {3.553175925581361*^9, 3.553175926047276*^9}, {
   3.553177130914907*^9, 3.55317713361408*^9}, {3.562240823153612*^9, 
   3.562240824897263*^9}, {3.562240875111586*^9, 3.562240882743423*^9}, 
   3.562260811366694*^9, {3.587280723600048*^9, 3.587280740343006*^9}}]
}, Closed]],

Cell[CellGroupData[{

Cell["PCPlot Normalized", "Subsubsection",
 CellChangeTimes->{{3.5872807447192564`*^9, 3.587280750694598*^9}}],

Cell[BoxData[
 RowBox[{
  RowBox[{
   RowBox[{
    RowBox[{"PCPlotNorm", "[", 
     RowBox[{
     "pR_", ",", "pDisplayPara_", ",", "pDisplayPara1_", ",", "pXLabel2_", 
      ",", "plist_", ",", "psz_", ",", "pasp_", ",", "pfz_", ",", "flag_"}], 
     "]"}], ":=", 
    RowBox[{"Module", "[", 
     RowBox[{
      RowBox[{"{", 
       RowBox[{
        RowBox[{"R", "=", "pR"}], ",", 
        RowBox[{"DisplayPara", "=", "pDisplayPara"}], ",", 
        RowBox[{"DisplayPara1", "=", "pDisplayPara1"}], ",", 
        RowBox[{"XLabel2", "=", "pXLabel2"}], ",", 
        RowBox[{"list", "=", "plist"}], ",", 
        RowBox[{"sz", "=", "psz"}], ",", 
        RowBox[{"asp", "=", "pasp"}], ",", 
        RowBox[{"fz", "=", "pfz"}], ",", 
        RowBox[{"fl", "=", "flag"}]}], "}"}], ",", "\[IndentingNewLine]", 
      RowBox[{
       RowBox[{"Print", "[", 
        RowBox[{"\"\<Type of dynamics from this set = \>\"", ",", 
         RowBox[{
          RowBox[{"R", "[", 
           RowBox[{"[", 
            RowBox[{"All", ",", "1"}], "]"}], "]"}], "//", "Union"}]}], "]"}],
        ";", "\[IndentingNewLine]", 
       RowBox[{"ParaNames", "=", 
        RowBox[{"list", "[", 
         RowBox[{"[", 
          RowBox[{"All", ",", "1"}], "]"}], "]"}]}], ";", 
       "\[IndentingNewLine]", 
       RowBox[{"Index", "=", 
        RowBox[{"Map", "[", 
         RowBox[{
          RowBox[{
           RowBox[{
            RowBox[{"Position", "[", 
             RowBox[{"ParaNames", ",", "#"}], "]"}], "[", 
            RowBox[{"[", 
             RowBox[{"1", ",", "1"}], "]"}], "]"}], "&"}], ",", 
          "DisplayPara"}], "]"}]}], ";", " ", 
       RowBox[{"(*", 
        RowBox[{
        "find", " ", "index", " ", "of", " ", "these", " ", "para", " ", "in",
          " ", "paraset1"}], "*)"}], "\[IndentingNewLine]", 
       RowBox[{"Xlabel", "=", 
        RowBox[{"Table", "[", 
         RowBox[{
          RowBox[{"{", 
           RowBox[{"i", ",", 
            RowBox[{"DisplayPara1", "[", 
             RowBox[{"[", "i", "]"}], "]"}]}], "}"}], ",", 
          RowBox[{"{", 
           RowBox[{"i", ",", "1", ",", 
            RowBox[{"Length", "[", "DisplayPara1", "]"}]}], "}"}]}], "]"}]}], 
       ";", 
       RowBox[{"(*", 
        RowBox[{"label", " ", "used", " ", "for", " ", "plotting"}], "*)"}], 
       "\[IndentingNewLine]", 
       RowBox[{"la", "=", 
        RowBox[{"Xlabel", "[", 
         RowBox[{"[", 
          RowBox[{"All", ",", "2"}], "]"}], "]"}]}], ";", 
       "\[IndentingNewLine]", 
       RowBox[{"Labels", "=", 
        RowBox[{"{", 
         RowBox[{
         "\"\<Monostable sets\>\"", ",", "\"\<Oscillation sets\>\"", ",", 
          "\"\<TWO stable SS\>\"", ",", 
          "\"\<ONE stable SS + ONE oscillatory\>\"", ",", 
          "\"\<TWO oscillatory, ONE Oscillatory + ONE Unstable, or TWO \
Unstable (no SS)\>\"", ",", "\"\<BISTABLE (TWO stable + ONE unstable\>\"", 
          ",", "\"\<EXCITABLE (TWO unstable + ONE stable)\>\""}], "}"}]}], 
       ";", "\[IndentingNewLine]", "\[IndentingNewLine]", 
       RowBox[{"fz", "=", "18"}], ";", "\[IndentingNewLine]", 
       StyleBox[
        RowBox[{"(*", 
         RowBox[{
          RowBox[{
          "NORMAL", " ", "SCALE", " ", "and", " ", "NORMALIZED", " ", 
           "BETWEEN", " ", "0"}], "-", "1"}], "*)"}],
        Background->RGBColor[1, 1, 0]], "\[IndentingNewLine]", 
       RowBox[{"NormR", "=", 
        RowBox[{"Table", "[", 
         RowBox[{
          RowBox[{"Prepend", "[", 
           RowBox[{
            RowBox[{"Table", "[", 
             RowBox[{
              RowBox[{"NormFunc", "[", 
               RowBox[{
                RowBox[{"list", "[", 
                 RowBox[{"[", 
                  RowBox[{"i", ",", "2"}], "]"}], "]"}], ",", 
                RowBox[{"R", "[", 
                 RowBox[{"[", 
                  RowBox[{"j", ",", 
                   RowBox[{"i", "+", "1"}]}], "]"}], "]"}]}], "]"}], ",", 
              RowBox[{"{", 
               RowBox[{"i", ",", "1", ",", 
                RowBox[{"Length", "[", "list", "]"}]}], "}"}]}], "]"}], ",", 
            RowBox[{"R", "[", 
             RowBox[{"[", 
              RowBox[{"j", ",", "1"}], "]"}], "]"}]}], "]"}], ",", 
          RowBox[{"{", 
           RowBox[{"j", ",", "1", ",", 
            RowBox[{"Length", "[", "R", "]"}]}], "}"}]}], "]"}]}], ";", 
       "\[IndentingNewLine]", 
       RowBox[{"type", "=", "2"}], ";", " ", 
       RowBox[{"(*", " ", 
        RowBox[{
         RowBox[{"1", "=", "MONOSTABLE"}], ",", " ", 
         RowBox[{"2", "=", "OSCILLATION"}], ",", 
         RowBox[{"6", "=", "BISTABLE"}]}], "*)"}], "\[IndentingNewLine]", 
       RowBox[{"S", "=", 
        RowBox[{"Subset", "[", 
         RowBox[{"NormR", ",", "1", ",", "type"}], "]"}]}], ";", 
       RowBox[{"(*", 
        RowBox[{"choose", " ", "type", " ", "sets"}], "*)"}], 
       "\[IndentingNewLine]", 
       RowBox[{"lS", "=", 
        RowBox[{"Length", "[", "S", "]"}]}], ";", "\[IndentingNewLine]", 
       RowBox[{"Print", "[", 
        RowBox[{
        "\"\<Number of parameter sets with chosen dynamics = \>\"", ",", 
         "lS"}], "]"}], ";", "\[IndentingNewLine]", 
       RowBox[{"Vals", "=", 
        RowBox[{"Take", "[", 
         RowBox[{
          RowBox[{"S", "[", 
           RowBox[{"[", 
            RowBox[{"All", ",", 
             RowBox[{"Index", "+", "1"}]}], "]"}], "]"}], ",", 
          RowBox[{"{", 
           RowBox[{"1", ",", "lS"}], "}"}]}], "]"}]}], ";", 
       "\[IndentingNewLine]", 
       RowBox[{"ParaRange", "=", 
        RowBox[{"Table", "[", 
         RowBox[{
          StyleBox[
           RowBox[{"{", 
            RowBox[{"0", ",", "1"}], "}"}],
           Background->RGBColor[1, 1, 0]], ",", 
          RowBox[{"{", 
           RowBox[{"i", ",", "Index"}], "}"}]}], "]"}]}], 
       RowBox[{"(*", 
        RowBox[{"Plot", " ", "in", " ", "Normal", " ", "mode"}], "*)"}], ";", 
       "\[IndentingNewLine]", 
       RowBox[{"p1", "=", 
        RowBox[{"Show", "[", "\[IndentingNewLine]", 
         RowBox[{
          RowBox[{"{", 
           RowBox[{
            RowBox[{"Table", "[", 
             RowBox[{
              RowBox[{"ListPlot", "[", 
               RowBox[{
                RowBox[{"Vals", "[", 
                 RowBox[{"[", "i", "]"}], "]"}], ",", 
                RowBox[{"Joined", "\[Rule]", "True"}], ",", 
                RowBox[{"PlotStyle", "\[Rule]", 
                 RowBox[{"{", 
                  RowBox[{"Thick", ",", 
                   RowBox[{"(*", 
                    RowBox[{"Hue", "[", 
                    RowBox[{"i", "/", "10"}], "]"}], "*)"}], "Red", ",", 
                   RowBox[{"Opacity", "[", "0.5", "]"}]}], "}"}]}], ",", 
                RowBox[{"AxesOrigin", "\[Rule]", 
                 RowBox[{"{", 
                  RowBox[{"0", ",", "0"}], "}"}]}], ",", 
                RowBox[{"(*", 
                 RowBox[{
                  RowBox[{"PlotLabel", "\[Rule]", 
                   RowBox[{"Labels", "[", 
                    RowBox[{"[", "type", "]"}], "]"}]}], ","}], "*)"}], 
                RowBox[{"PlotRange", "\[Rule]", 
                 RowBox[{"{", 
                  RowBox[{
                   RowBox[{"{", 
                    RowBox[{"0.7", ",", "All"}], "}"}], ",", "All"}], "}"}]}],
                 ",", 
                RowBox[{"AspectRatio", "\[Rule]", "asp"}], ",", 
                "\[IndentingNewLine]", 
                RowBox[{"Frame", "\[Rule]", "True"}], ",", 
                RowBox[{"FrameTicksStyle", "\[Rule]", 
                 RowBox[{"Directive", "[", "fz", "]"}]}], ",", 
                RowBox[{"FrameLabel", "\[Rule]", 
                 RowBox[{"{", " ", 
                  RowBox[{
                   RowBox[{"StyleForm", "[", 
                    RowBox[{"\"\<Parameters\>\"", ",", 
                    RowBox[{"FontSize", " ", "->", " ", "20"}], ",", 
                    RowBox[{"FontWeight", " ", "->", " ", "\"\<Bold\>\""}]}], 
                    "]"}], ",", " ", 
                   RowBox[{"StyleForm", "[", 
                    RowBox[{"\"\<Parameter Values\>\"", ",", 
                    RowBox[{"FontSize", " ", "->", " ", "20"}], ",", 
                    RowBox[{"FontWeight", " ", "->", " ", "\"\<Bold\>\""}]}], 
                    "]"}]}], "}"}]}], ",", 
                RowBox[{"FrameTicks", "\[Rule]", 
                 RowBox[{"{", 
                  RowBox[{
                   RowBox[{"{", 
                    RowBox[{"Automatic", ",", "Automatic"}], "}"}], ",", 
                   RowBox[{"{", 
                    RowBox[{"Xlabel", ",", "XLabel2"}], "}"}]}], "}"}]}]}], 
               "]"}], ",", 
              RowBox[{"{", 
               RowBox[{"i", ",", "1", ",", 
                RowBox[{"Length", "[", "Vals", "]"}]}], "}"}]}], "]"}], ",", 
            "\[IndentingNewLine]", 
            RowBox[{"(*", 
             RowBox[{
             "show", " ", "the", " ", "range", " ", "for", " ", "each", " ", 
              "varied", " ", "parameters"}], "*)"}], "\[IndentingNewLine]", 
            RowBox[{"Show", "[", 
             RowBox[{"Table", "[", 
              RowBox[{
               RowBox[{"Graphics", "[", 
                RowBox[{"{", 
                 RowBox[{"Thick", ",", "Blue", ",", 
                  RowBox[{"Line", "[", 
                   RowBox[{"{", 
                    RowBox[{
                    RowBox[{"{", 
                    RowBox[{"i", ",", "0"}], "}"}], ",", 
                    RowBox[{"{", 
                    RowBox[{"i", ",", "1"}], "}"}]}], "}"}], "]"}]}], "}"}], 
                "]"}], ",", 
               RowBox[{"{", 
                RowBox[{"i", ",", "1", ",", 
                 RowBox[{"Length", "[", "ParaRange", "]"}]}], "}"}]}], "]"}], 
             "]"}]}], "\[IndentingNewLine]", "}"}], ",", 
          RowBox[{"ImageSize", "\[Rule]", "sz"}]}], "]"}]}], ";", 
       "\[IndentingNewLine]", "\[IndentingNewLine]", "\[IndentingNewLine]", 
       RowBox[{"type", "=", "1"}], ";", " ", 
       RowBox[{"(*", " ", 
        RowBox[{
         RowBox[{"1", "=", "MONOSTABLE"}], ",", " ", 
         RowBox[{"2", "=", "OSCILLATION"}], ",", 
         RowBox[{"6", "=", "BISTABLE"}]}], "*)"}], "\[IndentingNewLine]", 
       RowBox[{"S", "=", 
        RowBox[{"Subset", "[", 
         RowBox[{"NormR", ",", "1", ",", "type"}], "]"}]}], ";", 
       RowBox[{"(*", 
        RowBox[{"choose", " ", "type", " ", "sets"}], "*)"}], 
       "\[IndentingNewLine]", 
       RowBox[{"lS", "=", 
        RowBox[{"Length", "[", "S", "]"}]}], ";", "\[IndentingNewLine]", 
       RowBox[{"Print", "[", 
        RowBox[{
        "\"\<Number of parameter sets with chosen dynamics = \>\"", ",", 
         "lS"}], "]"}], ";", "\[IndentingNewLine]", 
       RowBox[{"Vals", "=", 
        RowBox[{"Take", "[", 
         RowBox[{
          RowBox[{"S", "[", 
           RowBox[{"[", 
            RowBox[{"All", ",", 
             RowBox[{"Index", "+", "1"}]}], "]"}], "]"}], ",", 
          RowBox[{"{", 
           RowBox[{"1", ",", "lS"}], "}"}]}], "]"}]}], ";", 
       "\[IndentingNewLine]", 
       RowBox[{"ParaRange", "=", 
        RowBox[{"Table", "[", 
         RowBox[{
          StyleBox[
           RowBox[{"{", 
            RowBox[{"0", ",", "1"}], "}"}],
           Background->RGBColor[1, 1, 0]], ",", 
          RowBox[{"{", 
           RowBox[{"i", ",", "Index"}], "}"}]}], "]"}]}], 
       RowBox[{"(*", 
        RowBox[{"Plot", " ", "in", " ", "Normal", " ", "mode"}], "*)"}], ";", 
       "\[IndentingNewLine]", 
       RowBox[{"p1a", "=", 
        RowBox[{"Show", "[", "\[IndentingNewLine]", 
         RowBox[{
          RowBox[{"{", 
           RowBox[{
            RowBox[{"Table", "[", 
             RowBox[{
              RowBox[{"ListPlot", "[", 
               RowBox[{
                RowBox[{"Vals", "[", 
                 RowBox[{"[", "i", "]"}], "]"}], ",", 
                RowBox[{"Joined", "\[Rule]", "True"}], ",", 
                RowBox[{"PlotStyle", "\[Rule]", 
                 RowBox[{"{", 
                  RowBox[{"Thick", ",", 
                   RowBox[{"Opacity", "[", "0.2", "]"}]}], "}"}]}], ",", 
                RowBox[{"AxesOrigin", "\[Rule]", 
                 RowBox[{"{", 
                  RowBox[{"0", ",", "0"}], "}"}]}], ",", 
                RowBox[{"(*", 
                 RowBox[{
                  RowBox[{"PlotLabel", "\[Rule]", 
                   RowBox[{"Labels", "[", 
                    RowBox[{"[", "type", "]"}], "]"}]}], ","}], "*)"}], 
                RowBox[{"PlotRange", "\[Rule]", 
                 RowBox[{"{", 
                  RowBox[{
                   RowBox[{"{", 
                    RowBox[{"0.7", ",", "All"}], "}"}], ",", "All"}], "}"}]}],
                 ",", 
                RowBox[{"AspectRatio", "\[Rule]", "asp"}], ",", 
                "\[IndentingNewLine]", "\[IndentingNewLine]", 
                RowBox[{"Frame", "\[Rule]", "True"}], ",", 
                RowBox[{"FrameTicksStyle", "\[Rule]", 
                 RowBox[{"Directive", "[", "fz", "]"}]}], ",", 
                RowBox[{"FrameLabel", "\[Rule]", 
                 RowBox[{"{", " ", 
                  RowBox[{
                   RowBox[{"StyleForm", "[", 
                    RowBox[{"\"\<Parameters\>\"", ",", 
                    RowBox[{"FontSize", " ", "->", " ", "20"}], ",", 
                    RowBox[{"FontWeight", " ", "->", " ", "\"\<Bold\>\""}]}], 
                    "]"}], ",", " ", 
                   RowBox[{"StyleForm", "[", 
                    RowBox[{"\"\<Normalized Values\>\"", ",", 
                    RowBox[{"FontSize", " ", "->", " ", "20"}], ",", 
                    RowBox[{"FontWeight", " ", "->", " ", "\"\<Bold\>\""}]}], 
                    "]"}]}], "}"}]}], ",", 
                RowBox[{"FrameTicks", "\[Rule]", 
                 RowBox[{"{", 
                  RowBox[{
                   RowBox[{"{", 
                    RowBox[{"Automatic", ",", "Automatic"}], "}"}], ",", 
                   RowBox[{"{", 
                    RowBox[{"Xlabel", ",", "XLabel2"}], "}"}]}], "}"}]}]}], 
               "]"}], ",", 
              RowBox[{"{", 
               RowBox[{"i", ",", "1", ",", 
                RowBox[{"Length", "[", "Vals", "]"}]}], "}"}]}], "]"}], ",", 
            "\[IndentingNewLine]", 
            RowBox[{"(*", 
             RowBox[{
             "show", " ", "the", " ", "range", " ", "for", " ", "each", " ", 
              "varied", " ", "parameters"}], "*)"}], "\[IndentingNewLine]", 
            RowBox[{"Show", "[", 
             RowBox[{"Table", "[", 
              RowBox[{
               RowBox[{"Graphics", "[", 
                RowBox[{"{", 
                 RowBox[{"Thick", ",", "Blue", ",", 
                  RowBox[{"Line", "[", 
                   RowBox[{"{", 
                    RowBox[{
                    RowBox[{"{", 
                    RowBox[{"i", ",", "0"}], "}"}], ",", 
                    RowBox[{"{", 
                    RowBox[{"i", ",", "1"}], "}"}]}], "}"}], "]"}]}], "}"}], 
                "]"}], ",", 
               RowBox[{"{", 
                RowBox[{"i", ",", "1", ",", 
                 RowBox[{"Length", "[", "ParaRange", "]"}]}], "}"}]}], "]"}], 
             "]"}]}], "\[IndentingNewLine]", "}"}], ",", 
          RowBox[{"ImageSize", "\[Rule]", "sz"}]}], "]"}]}], ";", 
       "\[IndentingNewLine]", "\[IndentingNewLine]", 
       RowBox[{"If", "[", 
        RowBox[{
         RowBox[{"fl", "\[Equal]", "1"}], ",", 
         RowBox[{"Show", "[", 
          RowBox[{"{", 
           RowBox[{"p1a", ",", 
            RowBox[{"(*", 
             RowBox[{"p3", ","}], 
             RowBox[{"(*", 
              RowBox[{"p2", ","}], "*)"}], "*)"}], "p1"}], "}"}], "]"}], ",", 
         
         RowBox[{"Show", "[", 
          RowBox[{"(*", 
           RowBox[{"p2", ","}], "*)"}], "p1", 
          RowBox[{"(*", 
           RowBox[{",", "p3"}], "*)"}], "]"}]}], "]"}]}]}], 
     "\[IndentingNewLine]", "]"}]}], ";"}], "\[IndentingNewLine]"}]], "Input",\

 CellChangeTimes->{{3.5528093108992634`*^9, 3.5528094729505324`*^9}, {
   3.5528096449383698`*^9, 3.5528096505876927`*^9}, {3.552809695231246*^9, 
   3.5528097446630735`*^9}, {3.5528097914337487`*^9, 3.552809802960408*^9}, {
   3.55280995894133*^9, 3.552809965718717*^9}, {3.5528100023738136`*^9, 
   3.5528101149622536`*^9}, {3.552810147489114*^9, 3.552810183560177*^9}, {
   3.55281024794686*^9, 3.5528104339474983`*^9}, {3.5528222669228573`*^9, 
   3.5528222793005652`*^9}, {3.5528225421025963`*^9, 3.552822572788352*^9}, {
   3.5528271437337947`*^9, 3.552827147657019*^9}, {3.552827187112276*^9, 
   3.5528272077144547`*^9}, {3.552827280821636*^9, 3.5528273285463657`*^9}, {
   3.552827584482004*^9, 3.552827622542181*^9}, {3.55282773564165*^9, 
   3.5528277393058596`*^9}, {3.5528277781510816`*^9, 3.552827814164141*^9}, 
   3.5528278542064314`*^9, {3.5528279041762896`*^9, 3.552827933585972*^9}, {
   3.552827974759327*^9, 3.5528279925833464`*^9}, {3.5528283587142878`*^9, 
   3.5528283718720407`*^9}, {3.55298482286224*^9, 3.5529848355099635`*^9}, {
   3.552984868907874*^9, 3.552984902256781*^9}, {3.5529849962381563`*^9, 
   3.5529850179023957`*^9}, 3.553028346421937*^9, {3.553028521022285*^9, 
   3.553028534100594*^9}, {3.553028582503743*^9, 3.553028624423427*^9}, {
   3.553028692071604*^9, 3.553028747520349*^9}, {3.553060986921067*^9, 
   3.553060992253531*^9}, {3.5530633305314827`*^9, 3.553063342049541*^9}, {
   3.553063373425549*^9, 3.553063471775442*^9}, {3.553063541437426*^9, 
   3.553063566336144*^9}, {3.553063783819066*^9, 3.5530638113761053`*^9}, {
   3.5531070585776453`*^9, 3.553107076200489*^9}, {3.553156221911952*^9, 
   3.5531562529114857`*^9}, {3.553175925581361*^9, 3.553175926047276*^9}, {
   3.553177130914907*^9, 3.55317713361408*^9}, {3.562240823153612*^9, 
   3.562240824897263*^9}, {3.562240875111586*^9, 3.562240882743423*^9}, 
   3.562260811366694*^9, {3.587280723600048*^9, 3.5872807654514427`*^9}, 
   3.6380869035005217`*^9}]
}, Closed]],

Cell[CellGroupData[{

Cell["PCPlot Normalized - choose specific dynamic type", "Subsubsection",
 CellChangeTimes->{{3.5872807447192564`*^9, 3.58728078149936*^9}}],

Cell[BoxData[
 RowBox[{
  RowBox[{
   RowBox[{"PCPlotNormType", "[", 
    RowBox[{
    "pR_", ",", "pDisplayPara_", ",", "pDisplayPara1_", ",", "pXLabel2_", ",",
      "plist_", ",", "psz_", ",", "pasp_", ",", "pfz_", ",", "flag_", ",", 
     "pType_", ",", "pCol_"}], "]"}], ":=", 
   RowBox[{"Module", "[", 
    RowBox[{
     RowBox[{"{", 
      RowBox[{
       RowBox[{"R", "=", "pR"}], ",", 
       RowBox[{"DisplayPara", "=", "pDisplayPara"}], ",", 
       RowBox[{"DisplayPara1", "=", "pDisplayPara1"}], ",", 
       RowBox[{"XLabel2", "=", "pXLabel2"}], ",", 
       RowBox[{"list", "=", "plist"}], ",", 
       RowBox[{"sz", "=", "psz"}], ",", 
       RowBox[{"asp", "=", "pasp"}], ",", 
       RowBox[{"fz", "=", "pfz"}], ",", 
       RowBox[{"fl", "=", "flag"}], ",", 
       RowBox[{"type", "=", "pType"}], ",", 
       RowBox[{"Col", "=", "pCol"}]}], "}"}], ",", "\[IndentingNewLine]", 
     "\[IndentingNewLine]", 
     RowBox[{"(*", 
      RowBox[{
       RowBox[{"Print", "[", 
        RowBox[{"\"\<Type of dynamics from this set = \>\"", ",", 
         RowBox[{
          RowBox[{"R", "[", 
           RowBox[{"[", 
            RowBox[{"All", ",", "1"}], "]"}], "]"}], "//", "Union"}]}], "]"}],
        ";"}], "*)"}], "\[IndentingNewLine]", 
     RowBox[{
      RowBox[{"ParaNames", "=", 
       RowBox[{"list", "[", 
        RowBox[{"[", 
         RowBox[{"All", ",", "1"}], "]"}], "]"}]}], ";", 
      "\[IndentingNewLine]", 
      RowBox[{"Index", "=", 
       RowBox[{"Map", "[", 
        RowBox[{
         RowBox[{
          RowBox[{
           RowBox[{"Position", "[", 
            RowBox[{"ParaNames", ",", "#"}], "]"}], "[", 
           RowBox[{"[", 
            RowBox[{"1", ",", "1"}], "]"}], "]"}], "&"}], ",", 
         "DisplayPara"}], "]"}]}], ";", " ", 
      RowBox[{"(*", 
       RowBox[{
       "find", " ", "index", " ", "of", " ", "these", " ", "para", " ", "in", 
        " ", "paraset1"}], "*)"}], "\[IndentingNewLine]", 
      RowBox[{"Xlabel", "=", 
       RowBox[{"Table", "[", 
        RowBox[{
         RowBox[{"{", 
          RowBox[{"i", ",", 
           RowBox[{"DisplayPara1", "[", 
            RowBox[{"[", "i", "]"}], "]"}]}], "}"}], ",", 
         RowBox[{"{", 
          RowBox[{"i", ",", "1", ",", 
           RowBox[{"Length", "[", "DisplayPara1", "]"}]}], "}"}]}], "]"}]}], 
      ";", 
      RowBox[{"(*", 
       RowBox[{"label", " ", "used", " ", "for", " ", "plotting"}], "*)"}], 
      "\[IndentingNewLine]", 
      RowBox[{"la", "=", 
       RowBox[{"Xlabel", "[", 
        RowBox[{"[", 
         RowBox[{"All", ",", "2"}], "]"}], "]"}]}], ";", 
      "\[IndentingNewLine]", 
      RowBox[{"Labels", "=", 
       RowBox[{"{", 
        RowBox[{
        "\"\<Monostable sets\>\"", ",", "\"\<Oscillation sets\>\"", ",", 
         "\"\<TWO stable SS\>\"", ",", 
         "\"\<ONE stable SS + ONE oscillatory\>\"", ",", 
         "\"\<TWO oscillatory, ONE Oscillatory + ONE Unstable, or TWO \
Unstable (no SS)\>\"", ",", "\"\<BISTABLE (TWO stable + ONE unstable\>\"", 
         ",", "\"\<EXCITABLE (TWO unstable + ONE stable)\>\""}], "}"}]}], ";",
       "\[IndentingNewLine]", "\[IndentingNewLine]", 
      RowBox[{"fz", "=", "14"}], ";", "\[IndentingNewLine]", 
      StyleBox[
       RowBox[{"(*", 
        RowBox[{
         RowBox[{
         "NORMAL", " ", "SCALE", " ", "and", " ", "NORMALIZED", " ", 
          "BETWEEN", " ", "0"}], "-", "1"}], "*)"}],
       Background->RGBColor[1, 1, 0]], "\[IndentingNewLine]", 
      RowBox[{"NormR", "=", 
       RowBox[{"Table", "[", 
        RowBox[{
         RowBox[{"Prepend", "[", 
          RowBox[{
           RowBox[{"Table", "[", 
            RowBox[{
             RowBox[{"NormFunc", "[", 
              RowBox[{
               RowBox[{"list", "[", 
                RowBox[{"[", 
                 RowBox[{"i", ",", "2"}], "]"}], "]"}], ",", 
               RowBox[{"R", "[", 
                RowBox[{"[", 
                 RowBox[{"j", ",", 
                  RowBox[{"i", "+", "1"}]}], "]"}], "]"}]}], "]"}], ",", 
             RowBox[{"{", 
              RowBox[{"i", ",", "1", ",", 
               RowBox[{"Length", "[", "list", "]"}]}], "}"}]}], "]"}], ",", 
           RowBox[{"R", "[", 
            RowBox[{"[", 
             RowBox[{"j", ",", "1"}], "]"}], "]"}]}], "]"}], ",", 
         RowBox[{"{", 
          RowBox[{"j", ",", "1", ",", 
           RowBox[{"Length", "[", "R", "]"}]}], "}"}]}], "]"}]}], ";", 
      "\[IndentingNewLine]", 
      RowBox[{"S", "=", 
       RowBox[{"Subset", "[", 
        RowBox[{"NormR", ",", "1", ",", "type"}], "]"}]}], ";", 
      RowBox[{"(*", 
       RowBox[{"choose", " ", "type", " ", "sets"}], "*)"}], 
      "\[IndentingNewLine]", 
      RowBox[{"lS", "=", 
       RowBox[{"Length", "[", "S", "]"}]}], ";", "\[IndentingNewLine]", 
      "\[IndentingNewLine]", 
      RowBox[{"Vals", "=", 
       RowBox[{"Take", "[", 
        RowBox[{
         RowBox[{"S", "[", 
          RowBox[{"[", 
           RowBox[{"All", ",", 
            RowBox[{"Index", "+", "1"}]}], "]"}], "]"}], ",", 
         RowBox[{"{", 
          RowBox[{"1", ",", "lS"}], "}"}]}], "]"}]}], ";", 
      "\[IndentingNewLine]", 
      RowBox[{"ParaRange", "=", 
       RowBox[{"Table", "[", 
        RowBox[{
         RowBox[{"{", 
          RowBox[{"0", ",", "1"}], "}"}], ",", 
         RowBox[{"{", 
          RowBox[{"i", ",", "Index"}], "}"}]}], "]"}]}], ";", 
      "\[IndentingNewLine]", "\[IndentingNewLine]", 
      RowBox[{"p1", "=", 
       RowBox[{"Show", "[", "\[IndentingNewLine]", 
        RowBox[{
         RowBox[{"{", 
          RowBox[{
           RowBox[{"Table", "[", 
            RowBox[{
             RowBox[{"ListPlot", "[", 
              RowBox[{
               RowBox[{"Vals", "[", 
                RowBox[{"[", "i", "]"}], "]"}], ",", 
               RowBox[{"Joined", "\[Rule]", "True"}], ",", 
               RowBox[{"PlotStyle", "\[Rule]", 
                RowBox[{"{", 
                 RowBox[{"Thick", ",", 
                  RowBox[{"(*", 
                   RowBox[{"Hue", "[", 
                    RowBox[{"i", "/", "10"}], "]"}], "*)"}], "Col", ",", 
                  RowBox[{"Opacity", "[", "0.5", "]"}]}], "}"}]}], ",", 
               RowBox[{"AxesOrigin", "\[Rule]", 
                RowBox[{"{", 
                 RowBox[{"0", ",", "0"}], "}"}]}], ",", 
               RowBox[{"(*", 
                RowBox[{
                 RowBox[{"PlotLabel", "\[Rule]", 
                  RowBox[{"Labels", "[", 
                   RowBox[{"[", "type", "]"}], "]"}]}], ","}], "*)"}], 
               RowBox[{"PlotRange", "\[Rule]", 
                RowBox[{"{", 
                 RowBox[{
                  RowBox[{"{", 
                   RowBox[{"0.7", ",", "All"}], "}"}], ",", "All"}], "}"}]}], 
               ",", 
               RowBox[{"AspectRatio", "\[Rule]", "asp"}], ",", 
               "\[IndentingNewLine]", 
               RowBox[{"Frame", "\[Rule]", "True"}], ",", 
               RowBox[{"FrameTicksStyle", "\[Rule]", 
                RowBox[{"Directive", "[", "fz", "]"}]}], ",", 
               RowBox[{"FrameLabel", "\[Rule]", 
                RowBox[{"{", " ", 
                 RowBox[{
                  RowBox[{"StyleForm", "[", 
                   RowBox[{"\"\<Parameters\>\"", ",", 
                    RowBox[{"FontSize", " ", "->", " ", "fz"}], ",", 
                    RowBox[{"FontWeight", " ", "->", " ", "\"\<Bold\>\""}], 
                    ",", 
                    RowBox[{"FontFamily", "->", "\"\<Arial\>\""}]}], "]"}], 
                  ",", " ", 
                  RowBox[{"StyleForm", "[", 
                   RowBox[{"\"\<Parameter Values\>\"", ",", 
                    RowBox[{"FontSize", " ", "->", " ", "fz"}], ",", 
                    RowBox[{"FontWeight", " ", "->", " ", "\"\<Bold\>\""}], 
                    ",", 
                    RowBox[{"FontFamily", "->", "\"\<Arial\>\""}]}], "]"}]}], 
                 "}"}]}], ",", 
               RowBox[{"FrameTicks", "\[Rule]", 
                RowBox[{"{", 
                 RowBox[{
                  RowBox[{"{", 
                   RowBox[{"Automatic", ",", "Automatic"}], "}"}], ",", 
                  RowBox[{"{", 
                   RowBox[{"Xlabel", ",", "XLabel2"}], "}"}]}], "}"}]}]}], 
              "]"}], ",", 
             RowBox[{"{", 
              RowBox[{"i", ",", "1", ",", 
               RowBox[{"Length", "[", "Vals", "]"}]}], "}"}]}], "]"}], ",", 
           "\[IndentingNewLine]", 
           RowBox[{"(*", 
            RowBox[{
            "show", " ", "the", " ", "range", " ", "for", " ", "each", " ", 
             "varied", " ", "parameters"}], "*)"}], "\[IndentingNewLine]", 
           RowBox[{"Show", "[", 
            RowBox[{"Table", "[", 
             RowBox[{
              RowBox[{"Graphics", "[", 
               RowBox[{"{", 
                RowBox[{"Thick", ",", "Blue", ",", 
                 RowBox[{"Line", "[", 
                  RowBox[{"{", 
                   RowBox[{
                    RowBox[{"{", 
                    RowBox[{"i", ",", "0"}], "}"}], ",", 
                    RowBox[{"{", 
                    RowBox[{"i", ",", "1"}], "}"}]}], "}"}], "]"}]}], "}"}], 
               "]"}], ",", 
              RowBox[{"{", 
               RowBox[{"i", ",", "1", ",", 
                RowBox[{"Length", "[", "ParaRange", "]"}]}], "}"}]}], "]"}], 
            "]"}]}], "\[IndentingNewLine]", "}"}], ",", 
         RowBox[{"ImageSize", "\[Rule]", "sz"}]}], "]"}]}], ";", 
      "\[IndentingNewLine]", "\[IndentingNewLine]", 
      RowBox[{"If", "[", 
       RowBox[{
        RowBox[{"fl", "\[Equal]", "1"}], ",", 
        RowBox[{"Show", "[", 
         RowBox[{"{", 
          RowBox[{"p1a", ",", "p1"}], "}"}], "]"}], ",", "p1"}], "]"}]}]}], 
    "\[IndentingNewLine]", "]"}]}], ";"}]], "Input",
 CellChangeTimes->{{3.5528093108992634`*^9, 3.5528094729505324`*^9}, {
   3.5528096449383698`*^9, 3.5528096505876927`*^9}, {3.552809695231246*^9, 
   3.5528097446630735`*^9}, {3.5528097914337487`*^9, 3.552809802960408*^9}, {
   3.55280995894133*^9, 3.552809965718717*^9}, {3.5528100023738136`*^9, 
   3.5528101149622536`*^9}, {3.552810147489114*^9, 3.552810183560177*^9}, {
   3.55281024794686*^9, 3.5528104339474983`*^9}, {3.5528222669228573`*^9, 
   3.5528222793005652`*^9}, {3.5528225421025963`*^9, 3.552822572788352*^9}, {
   3.5528271437337947`*^9, 3.552827147657019*^9}, {3.552827187112276*^9, 
   3.5528272077144547`*^9}, {3.552827280821636*^9, 3.5528273285463657`*^9}, {
   3.552827584482004*^9, 3.552827622542181*^9}, {3.55282773564165*^9, 
   3.5528277393058596`*^9}, {3.5528277781510816`*^9, 3.552827814164141*^9}, 
   3.5528278542064314`*^9, {3.5528279041762896`*^9, 3.552827933585972*^9}, {
   3.552827974759327*^9, 3.5528279925833464`*^9}, {3.5528283587142878`*^9, 
   3.5528283718720407`*^9}, {3.55298482286224*^9, 3.5529848355099635`*^9}, {
   3.552984868907874*^9, 3.552984902256781*^9}, {3.5529849962381563`*^9, 
   3.5529850179023957`*^9}, 3.553028346421937*^9, {3.553028521022285*^9, 
   3.553028534100594*^9}, {3.553028582503743*^9, 3.553028624423427*^9}, {
   3.553028692071604*^9, 3.553028747520349*^9}, {3.553060986921067*^9, 
   3.553060992253531*^9}, {3.5530633305314827`*^9, 3.553063342049541*^9}, {
   3.553063373425549*^9, 3.553063471775442*^9}, {3.553063541437426*^9, 
   3.553063566336144*^9}, {3.553063783819066*^9, 3.5530638113761053`*^9}, {
   3.5531070585776453`*^9, 3.553107076200489*^9}, {3.553156221911952*^9, 
   3.5531562529114857`*^9}, {3.553175925581361*^9, 3.553175926047276*^9}, {
   3.553177130914907*^9, 3.55317713361408*^9}, {3.562240823153612*^9, 
   3.562240824897263*^9}, {3.562240875111586*^9, 3.562240882743423*^9}, 
   3.562260811366694*^9, {3.587280723600048*^9, 3.5872807926589985`*^9}, 
   3.5873653499684*^9, 3.5994801132100067`*^9, {3.5994802817009*^9, 
   3.5994803169727097`*^9}, {3.599480377506452*^9, 3.599480390102981*^9}, {
   3.638164631317169*^9, 3.638164714809765*^9}, {3.638164782276496*^9, 
   3.6381648549887743`*^9}}],

Cell[BoxData[
 RowBox[{
  RowBox[{
   RowBox[{"PCPlotNormTypeMultiCol", "[", 
    RowBox[{
    "pR_", ",", "pDisplayPara_", ",", "pDisplayPara1_", ",", "pXLabel2_", ",",
      "plist_", ",", "psz_", ",", "pasp_", ",", "pfz_", ",", "flag_", ",", 
     "pType_"}], "]"}], ":=", 
   RowBox[{"Module", "[", 
    RowBox[{
     RowBox[{"{", 
      RowBox[{
       RowBox[{"R", "=", "pR"}], ",", 
       RowBox[{"DisplayPara", "=", "pDisplayPara"}], ",", 
       RowBox[{"DisplayPara1", "=", "pDisplayPara1"}], ",", 
       RowBox[{"XLabel2", "=", "pXLabel2"}], ",", 
       RowBox[{"list", "=", "plist"}], ",", 
       RowBox[{"sz", "=", "psz"}], ",", 
       RowBox[{"asp", "=", "pasp"}], ",", 
       RowBox[{"fz", "=", "pfz"}], ",", 
       RowBox[{"fl", "=", "flag"}], ",", 
       RowBox[{"type", "=", "pType"}], ",", 
       RowBox[{"Col", "=", "pCol"}]}], "}"}], ",", "\[IndentingNewLine]", 
     RowBox[{"(*", 
      RowBox[{
       RowBox[{"Print", "[", 
        RowBox[{"\"\<Type of dynamics from this set = \>\"", ",", 
         RowBox[{
          RowBox[{"R", "[", 
           RowBox[{"[", 
            RowBox[{"All", ",", "1"}], "]"}], "]"}], "//", "Union"}]}], "]"}],
        ";"}], "*)"}], "\[IndentingNewLine]", 
     RowBox[{
      RowBox[{"ParaNames", "=", 
       RowBox[{"list", "[", 
        RowBox[{"[", 
         RowBox[{"All", ",", "1"}], "]"}], "]"}]}], ";", 
      "\[IndentingNewLine]", 
      RowBox[{"Index", "=", 
       RowBox[{"Map", "[", 
        RowBox[{
         RowBox[{
          RowBox[{
           RowBox[{"Position", "[", 
            RowBox[{"ParaNames", ",", "#"}], "]"}], "[", 
           RowBox[{"[", 
            RowBox[{"1", ",", "1"}], "]"}], "]"}], "&"}], ",", 
         "DisplayPara"}], "]"}]}], ";", " ", 
      RowBox[{"(*", 
       RowBox[{
       "find", " ", "index", " ", "of", " ", "these", " ", "para", " ", "in", 
        " ", "paraset1"}], "*)"}], "\[IndentingNewLine]", 
      RowBox[{"Xlabel", "=", 
       RowBox[{"Table", "[", 
        RowBox[{
         RowBox[{"{", 
          RowBox[{"i", ",", 
           RowBox[{"DisplayPara1", "[", 
            RowBox[{"[", "i", "]"}], "]"}]}], "}"}], ",", 
         RowBox[{"{", 
          RowBox[{"i", ",", "1", ",", 
           RowBox[{"Length", "[", "DisplayPara1", "]"}]}], "}"}]}], "]"}]}], 
      ";", 
      RowBox[{"(*", 
       RowBox[{"label", " ", "used", " ", "for", " ", "plotting"}], "*)"}], 
      "\[IndentingNewLine]", 
      RowBox[{"la", "=", 
       RowBox[{"Xlabel", "[", 
        RowBox[{"[", 
         RowBox[{"All", ",", "2"}], "]"}], "]"}]}], ";", 
      "\[IndentingNewLine]", 
      RowBox[{"Labels", "=", 
       RowBox[{"{", 
        RowBox[{
        "\"\<Monostable sets\>\"", ",", "\"\<Oscillation sets\>\"", ",", 
         "\"\<TWO stable SS\>\"", ",", 
         "\"\<ONE stable SS + ONE oscillatory\>\"", ",", 
         "\"\<TWO oscillatory, ONE Oscillatory + ONE Unstable, or TWO \
Unstable (no SS)\>\"", ",", "\"\<BISTABLE (TWO stable + ONE unstable\>\"", 
         ",", "\"\<EXCITABLE (TWO unstable + ONE stable)\>\""}], "}"}]}], ";",
       "\[IndentingNewLine]", "\[IndentingNewLine]", 
      RowBox[{"fz", "=", "14"}], ";", "\[IndentingNewLine]", 
      StyleBox[
       RowBox[{"(*", 
        RowBox[{
         RowBox[{
         "NORMAL", " ", "SCALE", " ", "and", " ", "NORMALIZED", " ", 
          "BETWEEN", " ", "0"}], "-", "1"}], "*)"}],
       Background->RGBColor[1, 1, 0]], "\[IndentingNewLine]", 
      RowBox[{"NormR", "=", 
       RowBox[{"Table", "[", 
        RowBox[{
         RowBox[{"Prepend", "[", 
          RowBox[{
           RowBox[{"Table", "[", 
            RowBox[{
             RowBox[{"NormFunc", "[", 
              RowBox[{
               RowBox[{"list", "[", 
                RowBox[{"[", 
                 RowBox[{"i", ",", "2"}], "]"}], "]"}], ",", 
               RowBox[{"R", "[", 
                RowBox[{"[", 
                 RowBox[{"j", ",", 
                  RowBox[{"i", "+", "1"}]}], "]"}], "]"}]}], "]"}], ",", 
             RowBox[{"{", 
              RowBox[{"i", ",", "1", ",", 
               RowBox[{"Length", "[", "list", "]"}]}], "}"}]}], "]"}], ",", 
           RowBox[{"R", "[", 
            RowBox[{"[", 
             RowBox[{"j", ",", "1"}], "]"}], "]"}]}], "]"}], ",", 
         RowBox[{"{", 
          RowBox[{"j", ",", "1", ",", 
           RowBox[{"Length", "[", "R", "]"}]}], "}"}]}], "]"}]}], ";", 
      "\[IndentingNewLine]", 
      RowBox[{"S", "=", 
       RowBox[{"Subset", "[", 
        RowBox[{"NormR", ",", "1", ",", "type"}], "]"}]}], ";", 
      RowBox[{"(*", 
       RowBox[{"choose", " ", "type", " ", "sets"}], "*)"}], 
      "\[IndentingNewLine]", 
      RowBox[{"lS", "=", 
       RowBox[{"Length", "[", "S", "]"}]}], ";", "\[IndentingNewLine]", 
      RowBox[{"(*", 
       RowBox[{
        RowBox[{"Print", "[", 
         RowBox[{
         "\"\<Number of parameter sets with chosen dynamics = \>\"", ",", 
          "lS"}], "]"}], ";"}], "*)"}], "\[IndentingNewLine]", 
      RowBox[{"Vals", "=", 
       RowBox[{"Take", "[", 
        RowBox[{
         RowBox[{"S", "[", 
          RowBox[{"[", 
           RowBox[{"All", ",", 
            RowBox[{"Index", "+", "1"}]}], "]"}], "]"}], ",", 
         RowBox[{"{", 
          RowBox[{"1", ",", "lS"}], "}"}]}], "]"}]}], ";", 
      "\[IndentingNewLine]", 
      RowBox[{"ParaRange", "=", 
       RowBox[{"Table", "[", 
        RowBox[{
         StyleBox[
          RowBox[{"{", 
           RowBox[{"0", ",", "1"}], "}"}],
          Background->RGBColor[1, 1, 0]], ",", 
         RowBox[{"{", 
          RowBox[{"i", ",", "Index"}], "}"}]}], "]"}]}], 
      RowBox[{"(*", 
       RowBox[{"Plot", " ", "in", " ", "Normal", " ", "mode"}], "*)"}], ";", 
      "\[IndentingNewLine]", "\[IndentingNewLine]", 
      RowBox[{"p1", "=", 
       RowBox[{"Show", "[", "\[IndentingNewLine]", 
        RowBox[{
         RowBox[{"{", 
          RowBox[{
           RowBox[{"Table", "[", 
            RowBox[{
             RowBox[{"ListPlot", "[", 
              RowBox[{
               RowBox[{"Vals", "[", 
                RowBox[{"[", "i", "]"}], "]"}], ",", 
               RowBox[{"Joined", "\[Rule]", "True"}], ",", 
               RowBox[{"PlotStyle", "\[Rule]", 
                RowBox[{"{", 
                 RowBox[{"Thick", ",", 
                  RowBox[{"Hue", "[", 
                   RowBox[{"i", "/", "10"}], "]"}], 
                  RowBox[{"(*", "Col", "*)"}], ",", 
                  RowBox[{"Opacity", "[", "0.5", "]"}]}], "}"}]}], ",", 
               RowBox[{"AxesOrigin", "\[Rule]", 
                RowBox[{"{", 
                 RowBox[{"0", ",", "0"}], "}"}]}], ",", 
               RowBox[{"(*", 
                RowBox[{
                 RowBox[{"PlotLabel", "\[Rule]", 
                  RowBox[{"Labels", "[", 
                   RowBox[{"[", "type", "]"}], "]"}]}], ","}], "*)"}], 
               RowBox[{"PlotRange", "\[Rule]", 
                RowBox[{"{", 
                 RowBox[{
                  RowBox[{"{", 
                   RowBox[{"0.7", ",", "All"}], "}"}], ",", "All"}], "}"}]}], 
               ",", 
               RowBox[{"AspectRatio", "\[Rule]", "asp"}], ",", 
               "\[IndentingNewLine]", 
               RowBox[{"Frame", "\[Rule]", "True"}], ",", 
               RowBox[{"FrameTicksStyle", "\[Rule]", 
                RowBox[{"Directive", "[", "fz", "]"}]}], ",", 
               RowBox[{"FrameLabel", "\[Rule]", 
                RowBox[{"{", " ", 
                 RowBox[{
                  RowBox[{"StyleForm", "[", 
                   RowBox[{"\"\<Parameters\>\"", ",", 
                    RowBox[{"FontSize", " ", "->", " ", "fz"}], ",", 
                    RowBox[{"FontWeight", " ", "->", " ", "\"\<Bold\>\""}], 
                    ",", 
                    RowBox[{"FontFamily", "->", "\"\<Arial\>\""}]}], "]"}], 
                  ",", " ", 
                  RowBox[{"StyleForm", "[", 
                   RowBox[{"\"\<Parameter Values\>\"", ",", 
                    RowBox[{"FontSize", " ", "->", " ", "fz"}], ",", 
                    RowBox[{"FontWeight", " ", "->", " ", "\"\<Bold\>\""}], 
                    ",", 
                    RowBox[{"FontFamily", "->", "\"\<Arial\>\""}]}], "]"}]}], 
                 "}"}]}], ",", 
               RowBox[{"FrameTicks", "\[Rule]", 
                RowBox[{"{", 
                 RowBox[{
                  RowBox[{"{", 
                   RowBox[{"Automatic", ",", "Automatic"}], "}"}], ",", 
                  RowBox[{"{", 
                   RowBox[{"Xlabel", ",", "XLabel2"}], "}"}]}], "}"}]}]}], 
              "]"}], ",", 
             RowBox[{"{", 
              RowBox[{"i", ",", "1", ",", 
               RowBox[{"Length", "[", "Vals", "]"}]}], "}"}]}], "]"}], ",", 
           "\[IndentingNewLine]", 
           RowBox[{"(*", 
            RowBox[{
            "show", " ", "the", " ", "range", " ", "for", " ", "each", " ", 
             "varied", " ", "parameters"}], "*)"}], "\[IndentingNewLine]", 
           RowBox[{"Show", "[", 
            RowBox[{"Table", "[", 
             RowBox[{
              RowBox[{"Graphics", "[", 
               RowBox[{"{", 
                RowBox[{"Thick", ",", "Blue", ",", 
                 RowBox[{"Line", "[", 
                  RowBox[{"{", 
                   RowBox[{
                    RowBox[{"{", 
                    RowBox[{"i", ",", "0"}], "}"}], ",", 
                    RowBox[{"{", 
                    RowBox[{"i", ",", "1"}], "}"}]}], "}"}], "]"}]}], "}"}], 
               "]"}], ",", 
              RowBox[{"{", 
               RowBox[{"i", ",", "1", ",", 
                RowBox[{"Length", "[", "ParaRange", "]"}]}], "}"}]}], "]"}], 
            "]"}]}], "\[IndentingNewLine]", "}"}], ",", 
         RowBox[{"ImageSize", "\[Rule]", "sz"}]}], "]"}]}], ";", 
      "\[IndentingNewLine]", "\[IndentingNewLine]", 
      RowBox[{"If", "[", 
       RowBox[{
        RowBox[{"fl", "\[Equal]", "1"}], ",", 
        RowBox[{"Show", "[", 
         RowBox[{"{", 
          RowBox[{"p1a", ",", "p1"}], "}"}], "]"}], ",", "p1"}], "]"}]}]}], 
    "\[IndentingNewLine]", "]"}]}], ";"}]], "Input",
 CellChangeTimes->{{3.6022530578977547`*^9, 3.602253074182728*^9}, {
   3.60225313013617*^9, 3.6022531565408707`*^9}, {3.638164747804639*^9, 
   3.638164748346774*^9}, 3.638164864746398*^9}],

Cell[BoxData[
 RowBox[{
  RowBox[{
   RowBox[{"PCPlotNormTypeLog", "[", 
    RowBox[{
    "pR_", ",", "pDisplayPara_", ",", "pDisplayPara1_", ",", "pXLabel2_", ",",
      "plist_", ",", "psz_", ",", "pasp_", ",", "pfz_", ",", "flag_", ",", 
     "pType_", ",", "pCol_"}], "]"}], ":=", 
   RowBox[{"Module", "[", 
    RowBox[{
     RowBox[{"{", 
      RowBox[{
       RowBox[{"R", "=", "pR"}], ",", 
       RowBox[{"DisplayPara", "=", "pDisplayPara"}], ",", 
       RowBox[{"DisplayPara1", "=", "pDisplayPara1"}], ",", 
       RowBox[{"XLabel2", "=", "pXLabel2"}], ",", 
       RowBox[{"list", "=", "plist"}], ",", 
       RowBox[{"sz", "=", "psz"}], ",", 
       RowBox[{"asp", "=", "pasp"}], ",", 
       RowBox[{"fz", "=", "pfz"}], ",", 
       RowBox[{"fl", "=", "flag"}], ",", 
       RowBox[{"type", "=", "pType"}], ",", 
       RowBox[{"Col", "=", "pCol"}]}], "}"}], ",", "\[IndentingNewLine]", 
     RowBox[{"(*", 
      RowBox[{
       RowBox[{"Print", "[", 
        RowBox[{"\"\<Type of dynamics from this set = \>\"", ",", 
         RowBox[{
          RowBox[{"R", "[", 
           RowBox[{"[", 
            RowBox[{"All", ",", "1"}], "]"}], "]"}], "//", "Union"}]}], "]"}],
        ";"}], "*)"}], "\[IndentingNewLine]", 
     RowBox[{
      RowBox[{"ParaNames", "=", 
       RowBox[{"list", "[", 
        RowBox[{"[", 
         RowBox[{"All", ",", "1"}], "]"}], "]"}]}], ";", 
      "\[IndentingNewLine]", 
      RowBox[{"Index", "=", 
       RowBox[{"Map", "[", 
        RowBox[{
         RowBox[{
          RowBox[{
           RowBox[{"Position", "[", 
            RowBox[{"ParaNames", ",", "#"}], "]"}], "[", 
           RowBox[{"[", 
            RowBox[{"1", ",", "1"}], "]"}], "]"}], "&"}], ",", 
         "DisplayPara"}], "]"}]}], ";", " ", 
      RowBox[{"(*", 
       RowBox[{
       "find", " ", "index", " ", "of", " ", "these", " ", "para", " ", "in", 
        " ", "paraset1"}], "*)"}], "\[IndentingNewLine]", 
      RowBox[{"Xlabel", "=", 
       RowBox[{"Table", "[", 
        RowBox[{
         RowBox[{"{", 
          RowBox[{"i", ",", 
           RowBox[{"DisplayPara1", "[", 
            RowBox[{"[", "i", "]"}], "]"}]}], "}"}], ",", 
         RowBox[{"{", 
          RowBox[{"i", ",", "1", ",", 
           RowBox[{"Length", "[", "DisplayPara1", "]"}]}], "}"}]}], "]"}]}], 
      ";", 
      RowBox[{"(*", 
       RowBox[{"label", " ", "used", " ", "for", " ", "plotting"}], "*)"}], 
      "\[IndentingNewLine]", 
      RowBox[{"la", "=", 
       RowBox[{"Xlabel", "[", 
        RowBox[{"[", 
         RowBox[{"All", ",", "2"}], "]"}], "]"}]}], ";", 
      "\[IndentingNewLine]", 
      RowBox[{"Labels", "=", 
       RowBox[{"{", 
        RowBox[{
        "\"\<Monostable sets\>\"", ",", "\"\<Oscillation sets\>\"", ",", 
         "\"\<TWO stable SS\>\"", ",", 
         "\"\<ONE stable SS + ONE oscillatory\>\"", ",", 
         "\"\<TWO oscillatory, ONE Oscillatory + ONE Unstable, or TWO \
Unstable (no SS)\>\"", ",", "\"\<BISTABLE (TWO stable + ONE unstable\>\"", 
         ",", "\"\<EXCITABLE (TWO unstable + ONE stable)\>\""}], "}"}]}], ";",
       "\[IndentingNewLine]", "\[IndentingNewLine]", 
      RowBox[{"fz", "=", "18"}], ";", "\[IndentingNewLine]", 
      StyleBox[
       RowBox[{"(*", 
        RowBox[{
         RowBox[{
         "NORMAL", " ", "SCALE", " ", "and", " ", "NORMALIZED", " ", 
          "BETWEEN", " ", "0"}], "-", "1"}], "*)"}],
       Background->RGBColor[1, 1, 0]], "\[IndentingNewLine]", 
      RowBox[{"NormR", "=", 
       RowBox[{"Table", "[", 
        RowBox[{
         RowBox[{"Prepend", "[", 
          RowBox[{
           RowBox[{"Table", "[", 
            RowBox[{
             RowBox[{"NormFunc", "[", 
              RowBox[{
               RowBox[{"list", "[", 
                RowBox[{"[", 
                 RowBox[{"i", ",", "2"}], "]"}], "]"}], ",", 
               RowBox[{"R", "[", 
                RowBox[{"[", 
                 RowBox[{"j", ",", 
                  RowBox[{"i", "+", "1"}]}], "]"}], "]"}]}], "]"}], ",", 
             RowBox[{"{", 
              RowBox[{"i", ",", "1", ",", 
               RowBox[{"Length", "[", "list", "]"}]}], "}"}]}], "]"}], ",", 
           RowBox[{"R", "[", 
            RowBox[{"[", 
             RowBox[{"j", ",", "1"}], "]"}], "]"}]}], "]"}], ",", 
         RowBox[{"{", 
          RowBox[{"j", ",", "1", ",", 
           RowBox[{"Length", "[", "R", "]"}]}], "}"}]}], "]"}]}], ";", 
      "\[IndentingNewLine]", 
      RowBox[{"S", "=", 
       RowBox[{"Subset", "[", 
        RowBox[{"NormR", ",", "1", ",", "type"}], "]"}]}], ";", 
      RowBox[{"(*", 
       RowBox[{"choose", " ", "type", " ", "sets"}], "*)"}], 
      "\[IndentingNewLine]", 
      RowBox[{"lS", "=", 
       RowBox[{"Length", "[", "S", "]"}]}], ";", "\[IndentingNewLine]", 
      "\[IndentingNewLine]", 
      RowBox[{"(*", 
       RowBox[{
        RowBox[{"Print", "[", 
         RowBox[{
         "\"\<Number of parameter sets with chosen dynamics = \>\"", ",", 
          "lS"}], "]"}], ";"}], "*)"}], "\[IndentingNewLine]", 
      RowBox[{"Vals", "=", 
       RowBox[{"Take", "[", 
        RowBox[{
         RowBox[{"S", "[", 
          RowBox[{"[", 
           RowBox[{"All", ",", 
            RowBox[{"Index", "+", "1"}]}], "]"}], "]"}], ",", 
         RowBox[{"{", 
          RowBox[{"1", ",", "lS"}], "}"}]}], "]"}]}], ";", 
      "\[IndentingNewLine]", 
      RowBox[{"ParaRange", "=", 
       RowBox[{"Table", "[", 
        RowBox[{
         StyleBox[
          RowBox[{"{", 
           RowBox[{
            RowBox[{"-", "20"}], ",", "1"}], "}"}],
          Background->RGBColor[1, 1, 0]], ",", 
         RowBox[{"{", 
          RowBox[{"i", ",", "Index"}], "}"}]}], "]"}]}], 
      RowBox[{"(*", 
       RowBox[{"Plot", " ", "in", " ", "Normal", " ", "mode"}], "*)"}], ";", 
      "\[IndentingNewLine]", 
      RowBox[{"p1", "=", 
       RowBox[{"Show", "[", "\[IndentingNewLine]", 
        RowBox[{
         RowBox[{"{", 
          RowBox[{
           RowBox[{"Table", "[", 
            RowBox[{
             RowBox[{"ListPlot", "[", 
              RowBox[{
               RowBox[{"Log", "[", 
                RowBox[{"Vals", "[", 
                 RowBox[{"[", "i", "]"}], "]"}], "]"}], ",", 
               RowBox[{"Joined", "\[Rule]", "True"}], ",", 
               RowBox[{"PlotStyle", "\[Rule]", 
                RowBox[{"{", 
                 RowBox[{"Thick", ",", 
                  RowBox[{"(*", 
                   RowBox[{"Hue", "[", 
                    RowBox[{"i", "/", "10"}], "]"}], "*)"}], "Col", ",", 
                  RowBox[{"Opacity", "[", "0.5", "]"}]}], "}"}]}], ",", 
               RowBox[{"AxesOrigin", "\[Rule]", 
                RowBox[{"{", 
                 RowBox[{"0", ",", "0"}], "}"}]}], ",", 
               RowBox[{"(*", 
                RowBox[{
                 RowBox[{"PlotLabel", "\[Rule]", 
                  RowBox[{"Labels", "[", 
                   RowBox[{"[", "type", "]"}], "]"}]}], ","}], "*)"}], 
               RowBox[{"PlotRange", "\[Rule]", 
                RowBox[{"{", 
                 RowBox[{
                  RowBox[{"{", 
                   RowBox[{"0.7", ",", "All"}], "}"}], ",", 
                  RowBox[{"{", 
                   RowBox[{
                    RowBox[{"-", "20"}], ",", "All"}], "}"}]}], "}"}]}], ",", 
               
               RowBox[{"AspectRatio", "\[Rule]", "asp"}], ",", 
               "\[IndentingNewLine]", 
               RowBox[{"Frame", "\[Rule]", "True"}], ",", 
               RowBox[{"FrameTicksStyle", "\[Rule]", 
                RowBox[{"Directive", "[", "fz", "]"}]}], ",", 
               RowBox[{"FrameLabel", "\[Rule]", 
                RowBox[{"{", " ", 
                 RowBox[{
                  RowBox[{"StyleForm", "[", 
                   RowBox[{"\"\<Parameters\>\"", ",", 
                    RowBox[{"FontSize", " ", "->", " ", "fz"}], ",", 
                    RowBox[{"FontWeight", " ", "->", " ", "\"\<Bold\>\""}]}], 
                   "]"}], ",", " ", 
                  RowBox[{"StyleForm", "[", 
                   RowBox[{"\"\<Parameter Values\>\"", ",", 
                    RowBox[{"FontSize", " ", "->", " ", "fz"}], ",", 
                    RowBox[{"FontWeight", " ", "->", " ", "\"\<Bold\>\""}]}], 
                   "]"}]}], "}"}]}], ",", 
               RowBox[{"FrameTicks", "\[Rule]", 
                RowBox[{"{", 
                 RowBox[{
                  RowBox[{"{", 
                   RowBox[{"Automatic", ",", "Automatic"}], "}"}], ",", 
                  RowBox[{"{", 
                   RowBox[{"Xlabel", ",", "XLabel2"}], "}"}]}], "}"}]}]}], 
              "]"}], ",", 
             RowBox[{"{", 
              RowBox[{"i", ",", "1", ",", 
               RowBox[{"Length", "[", "Vals", "]"}]}], "}"}]}], "]"}], ",", 
           "\[IndentingNewLine]", 
           RowBox[{"(*", 
            RowBox[{
            "show", " ", "the", " ", "range", " ", "for", " ", "each", " ", 
             "varied", " ", "parameters"}], "*)"}], "\[IndentingNewLine]", 
           RowBox[{"Show", "[", 
            RowBox[{"Table", "[", 
             RowBox[{
              RowBox[{"Graphics", "[", 
               RowBox[{"{", 
                RowBox[{"Thick", ",", "Blue", ",", 
                 RowBox[{"Line", "[", 
                  RowBox[{"{", 
                   RowBox[{
                    RowBox[{"{", 
                    RowBox[{"i", ",", "0"}], "}"}], ",", 
                    RowBox[{"{", 
                    RowBox[{"i", ",", "1"}], "}"}]}], "}"}], "]"}]}], "}"}], 
               "]"}], ",", 
              RowBox[{"{", 
               RowBox[{"i", ",", "1", ",", 
                RowBox[{"Length", "[", "ParaRange", "]"}]}], "}"}]}], "]"}], 
            "]"}]}], "\[IndentingNewLine]", "}"}], ",", 
         RowBox[{"ImageSize", "\[Rule]", "sz"}]}], "]"}]}], ";", 
      "\[IndentingNewLine]", "\[IndentingNewLine]", "p1"}]}], 
    "\[IndentingNewLine]", "]"}]}], ";"}]], "Input",
 CellChangeTimes->{{3.5528093108992634`*^9, 3.5528094729505324`*^9}, {
   3.5528096449383698`*^9, 3.5528096505876927`*^9}, {3.552809695231246*^9, 
   3.5528097446630735`*^9}, {3.5528097914337487`*^9, 3.552809802960408*^9}, {
   3.55280995894133*^9, 3.552809965718717*^9}, {3.5528100023738136`*^9, 
   3.5528101149622536`*^9}, {3.552810147489114*^9, 3.552810183560177*^9}, {
   3.55281024794686*^9, 3.5528104339474983`*^9}, {3.5528222669228573`*^9, 
   3.5528222793005652`*^9}, {3.5528225421025963`*^9, 3.552822572788352*^9}, {
   3.5528271437337947`*^9, 3.552827147657019*^9}, {3.552827187112276*^9, 
   3.5528272077144547`*^9}, {3.552827280821636*^9, 3.5528273285463657`*^9}, {
   3.552827584482004*^9, 3.552827622542181*^9}, {3.55282773564165*^9, 
   3.5528277393058596`*^9}, {3.5528277781510816`*^9, 3.552827814164141*^9}, 
   3.5528278542064314`*^9, {3.5528279041762896`*^9, 3.552827933585972*^9}, {
   3.552827974759327*^9, 3.5528279925833464`*^9}, {3.5528283587142878`*^9, 
   3.5528283718720407`*^9}, {3.55298482286224*^9, 3.5529848355099635`*^9}, {
   3.552984868907874*^9, 3.552984902256781*^9}, {3.5529849962381563`*^9, 
   3.5529850179023957`*^9}, 3.553028346421937*^9, {3.553028521022285*^9, 
   3.553028534100594*^9}, {3.553028582503743*^9, 3.553028624423427*^9}, {
   3.553028692071604*^9, 3.553028747520349*^9}, {3.553060986921067*^9, 
   3.553060992253531*^9}, {3.5530633305314827`*^9, 3.553063342049541*^9}, {
   3.553063373425549*^9, 3.553063471775442*^9}, {3.553063541437426*^9, 
   3.553063566336144*^9}, {3.553063783819066*^9, 3.5530638113761053`*^9}, {
   3.5531070585776453`*^9, 3.553107076200489*^9}, {3.553156221911952*^9, 
   3.5531562529114857`*^9}, {3.553175925581361*^9, 3.553175926047276*^9}, {
   3.553177130914907*^9, 3.55317713361408*^9}, {3.562240823153612*^9, 
   3.562240824897263*^9}, {3.562240875111586*^9, 3.562240882743423*^9}, 
   3.562260811366694*^9, {3.587280723600048*^9, 3.5872807926589985`*^9}, {
   3.5872924917031455`*^9, 3.587292492069166*^9}, {3.5872925425130515`*^9, 
   3.587292546767295*^9}, {3.587292689398453*^9, 3.5872927064144263`*^9}, {
   3.5872928146216154`*^9, 3.5872928779322367`*^9}, 3.587292909533044*^9, 
   3.58729309531367*^9, {3.587293148919736*^9, 3.5872931714800262`*^9}, {
   3.5872932465673213`*^9, 3.58729327171876*^9}, {3.587293351032296*^9, 
   3.587293363416005*^9}, {3.5872933949288073`*^9, 3.5872934698880944`*^9}, 
   3.638164872487685*^9}]
}, Closed]],

Cell[CellGroupData[{

Cell["\<\
PCPlot Normalized - choose specific dynamic type with cutoff\
\>", "Subsubsection",
 CellChangeTimes->{{3.638169731122714*^9, 3.6381697476560583`*^9}}],

Cell[BoxData[
 RowBox[{
  RowBox[{
   RowBox[{"PCPlotNormTypeCutoff", "[", 
    RowBox[{
    "pR_", ",", "pDisplayPara_", ",", "pDisplayPara1_", ",", "pXLabel2_", ",",
      "plist_", ",", "psz_", ",", "pasp_", ",", "pfz_", ",", "flag_", ",", 
     "pType_", ",", "pCol1_", ",", "pCol2_", ",", "pCol3_", ",", "index_", 
     ",", "c1_", ",", "c2_"}], "]"}], ":=", 
   RowBox[{"Module", "[", 
    RowBox[{
     RowBox[{"{", 
      RowBox[{
       RowBox[{"R", "=", "pR"}], ",", 
       RowBox[{"DisplayPara", "=", "pDisplayPara"}], ",", 
       RowBox[{"DisplayPara1", "=", "pDisplayPara1"}], ",", 
       RowBox[{"XLabel2", "=", "pXLabel2"}], ",", 
       RowBox[{"list", "=", "plist"}], ",", 
       RowBox[{"sz", "=", "psz"}], ",", 
       RowBox[{"asp", "=", "pasp"}], ",", 
       RowBox[{"fz", "=", "pfz"}], ",", 
       RowBox[{"fl", "=", "flag"}], ",", 
       RowBox[{"type", "=", "pType"}], ",", 
       RowBox[{"Col1", "=", "pCol1"}], ",", 
       RowBox[{"Col2", "=", "pCol2"}], ",", 
       RowBox[{"Col3", "=", "pCol3"}], ",", 
       RowBox[{"In", "=", "index"}], " ", 
       RowBox[{"(*", 
        RowBox[{"which", " ", "para", " ", "to", " ", "cut"}], "*)"}], ",", 
       RowBox[{"cut1", "=", "c1"}], ",", 
       RowBox[{"cut2", "=", "c2"}]}], "}"}], ",", "\[IndentingNewLine]", 
     RowBox[{"(*", 
      RowBox[{
       RowBox[{"Print", "[", 
        RowBox[{"\"\<Type of dynamics from this set = \>\"", ",", 
         RowBox[{
          RowBox[{"R", "[", 
           RowBox[{"[", 
            RowBox[{"All", ",", "1"}], "]"}], "]"}], "//", "Union"}]}], "]"}],
        ";"}], "*)"}], "\[IndentingNewLine]", 
     RowBox[{
      RowBox[{"ParaNames", "=", 
       RowBox[{"list", "[", 
        RowBox[{"[", 
         RowBox[{"All", ",", "1"}], "]"}], "]"}]}], ";", 
      "\[IndentingNewLine]", 
      RowBox[{"Index", "=", 
       RowBox[{"Map", "[", 
        RowBox[{
         RowBox[{
          RowBox[{
           RowBox[{"Position", "[", 
            RowBox[{"ParaNames", ",", "#"}], "]"}], "[", 
           RowBox[{"[", 
            RowBox[{"1", ",", "1"}], "]"}], "]"}], "&"}], ",", 
         "DisplayPara"}], "]"}]}], ";", " ", 
      RowBox[{"(*", 
       RowBox[{
       "find", " ", "index", " ", "of", " ", "these", " ", "para", " ", "in", 
        " ", "paraset1"}], "*)"}], "\[IndentingNewLine]", 
      RowBox[{"Xlabel", "=", 
       RowBox[{"Table", "[", 
        RowBox[{
         RowBox[{"{", 
          RowBox[{"i", ",", 
           RowBox[{"DisplayPara1", "[", 
            RowBox[{"[", "i", "]"}], "]"}]}], "}"}], ",", 
         RowBox[{"{", 
          RowBox[{"i", ",", "1", ",", 
           RowBox[{"Length", "[", "DisplayPara1", "]"}]}], "}"}]}], "]"}]}], 
      ";", 
      RowBox[{"(*", 
       RowBox[{"label", " ", "used", " ", "for", " ", "plotting"}], "*)"}], 
      "\[IndentingNewLine]", 
      RowBox[{"la", "=", 
       RowBox[{"Xlabel", "[", 
        RowBox[{"[", 
         RowBox[{"All", ",", "2"}], "]"}], "]"}]}], ";", 
      "\[IndentingNewLine]", 
      RowBox[{"Labels", "=", 
       RowBox[{"{", 
        RowBox[{
        "\"\<Monostable sets\>\"", ",", "\"\<Oscillation sets\>\"", ",", 
         "\"\<TWO stable SS\>\"", ",", 
         "\"\<ONE stable SS + ONE oscillatory\>\"", ",", 
         "\"\<TWO oscillatory, ONE Oscillatory + ONE Unstable, or TWO \
Unstable (no SS)\>\"", ",", "\"\<BISTABLE (TWO stable + ONE unstable\>\"", 
         ",", "\"\<EXCITABLE (TWO unstable + ONE stable)\>\""}], "}"}]}], ";",
       "\[IndentingNewLine]", "\[IndentingNewLine]", 
      RowBox[{"fz", "=", "18"}], ";", "\[IndentingNewLine]", 
      StyleBox[
       RowBox[{"(*", 
        RowBox[{
         RowBox[{
         "NORMAL", " ", "SCALE", " ", "and", " ", "NORMALIZED", " ", 
          "BETWEEN", " ", "0"}], "-", "1"}], "*)"}],
       Background->RGBColor[1, 1, 0]], "\[IndentingNewLine]", 
      RowBox[{"NormR", "=", 
       RowBox[{"Table", "[", 
        RowBox[{
         RowBox[{"Prepend", "[", 
          RowBox[{
           RowBox[{"Table", "[", 
            RowBox[{
             RowBox[{"NormFunc", "[", 
              RowBox[{
               RowBox[{"list", "[", 
                RowBox[{"[", 
                 RowBox[{"i", ",", "2"}], "]"}], "]"}], ",", 
               RowBox[{"R", "[", 
                RowBox[{"[", 
                 RowBox[{"j", ",", 
                  RowBox[{"i", "+", "1"}]}], "]"}], "]"}]}], "]"}], ",", 
             RowBox[{"{", 
              RowBox[{"i", ",", "1", ",", 
               RowBox[{"Length", "[", "list", "]"}]}], "}"}]}], "]"}], ",", 
           RowBox[{"R", "[", 
            RowBox[{"[", 
             RowBox[{"j", ",", "1"}], "]"}], "]"}]}], "]"}], ",", 
         RowBox[{"{", 
          RowBox[{"j", ",", "1", ",", 
           RowBox[{"Length", "[", "R", "]"}]}], "}"}]}], "]"}]}], ";", 
      "\[IndentingNewLine]", "\[IndentingNewLine]", 
      RowBox[{"S", "=", 
       RowBox[{"Select", "[", 
        RowBox[{
         RowBox[{"Subset", "[", 
          RowBox[{"NormR", ",", "1", ",", "type"}], "]"}], ",", 
         RowBox[{
          RowBox[{
           RowBox[{"#", "[", 
            RowBox[{"[", "In", "]"}], "]"}], "<=", "cut1"}], "&"}]}], "]"}]}],
       ";", 
      RowBox[{"(*", 
       RowBox[{"choose", " ", "sets"}], "*)"}], "\[IndentingNewLine]", 
      RowBox[{"lS", "=", 
       RowBox[{"Length", "[", "S", "]"}]}], ";", "\[IndentingNewLine]", 
      RowBox[{"Print", "[", 
       RowBox[{"\"\<Number of sets < cut1 = \>\"", ",", "lS"}], "]"}], ";", 
      "\[IndentingNewLine]", 
      RowBox[{"Vals", "=", 
       RowBox[{"Take", "[", 
        RowBox[{
         RowBox[{"S", "[", 
          RowBox[{"[", 
           RowBox[{"All", ",", 
            RowBox[{"Index", "+", "1"}]}], "]"}], "]"}], ",", 
         RowBox[{"{", 
          RowBox[{"1", ",", "lS"}], "}"}]}], "]"}]}], ";", 
      "\[IndentingNewLine]", 
      RowBox[{"ParaRange", "=", 
       RowBox[{"Table", "[", 
        RowBox[{
         StyleBox[
          RowBox[{"{", 
           RowBox[{"0", ",", "1"}], "}"}],
          Background->RGBColor[1, 1, 0]], ",", 
         RowBox[{"{", 
          RowBox[{"i", ",", "Index"}], "}"}]}], "]"}]}], 
      RowBox[{"(*", 
       RowBox[{"Plot", " ", "in", " ", "Normal", " ", "mode"}], "*)"}], ";", 
      "\[IndentingNewLine]", 
      RowBox[{"p1", "=", 
       RowBox[{"Show", "[", "\[IndentingNewLine]", 
        RowBox[{
         RowBox[{"{", 
          RowBox[{
           RowBox[{"Table", "[", 
            RowBox[{
             RowBox[{"ListPlot", "[", 
              RowBox[{
               RowBox[{"Vals", "[", 
                RowBox[{"[", "i", "]"}], "]"}], ",", 
               RowBox[{"Joined", "\[Rule]", "True"}], ",", 
               RowBox[{"PlotStyle", "\[Rule]", 
                RowBox[{"{", 
                 RowBox[{"Thick", ",", "Col1", ",", 
                  RowBox[{"Opacity", "[", "0.3", "]"}]}], "}"}]}], ",", 
               RowBox[{"AxesOrigin", "\[Rule]", 
                RowBox[{"{", 
                 RowBox[{"0", ",", "0"}], "}"}]}], ",", 
               RowBox[{"(*", 
                RowBox[{
                 RowBox[{"PlotLabel", "\[Rule]", 
                  RowBox[{"Labels", "[", 
                   RowBox[{"[", "type", "]"}], "]"}]}], ","}], "*)"}], 
               RowBox[{"PlotRange", "\[Rule]", 
                RowBox[{"{", 
                 RowBox[{
                  RowBox[{"{", 
                   RowBox[{"0.7", ",", "All"}], "}"}], ",", "All"}], "}"}]}], 
               ",", 
               RowBox[{"AspectRatio", "\[Rule]", "asp"}], ",", 
               "\[IndentingNewLine]", 
               RowBox[{"Frame", "\[Rule]", "True"}], ",", 
               RowBox[{"FrameTicksStyle", "\[Rule]", 
                RowBox[{"Directive", "[", "fz", "]"}]}], ",", 
               RowBox[{"FrameLabel", "\[Rule]", 
                RowBox[{"{", " ", 
                 RowBox[{
                  RowBox[{"StyleForm", "[", 
                   RowBox[{"\"\<Parameters\>\"", ",", 
                    RowBox[{"FontSize", " ", "->", " ", "20"}], ",", 
                    RowBox[{"FontWeight", " ", "->", " ", "\"\<Bold\>\""}]}], 
                   "]"}], ",", " ", 
                  RowBox[{"StyleForm", "[", 
                   RowBox[{"\"\<Parameter Values\>\"", ",", 
                    RowBox[{"FontSize", " ", "->", " ", "20"}], ",", 
                    RowBox[{"FontWeight", " ", "->", " ", "\"\<Bold\>\""}]}], 
                   "]"}]}], "}"}]}], ",", 
               RowBox[{"FrameTicks", "\[Rule]", 
                RowBox[{"{", 
                 RowBox[{
                  RowBox[{"{", 
                   RowBox[{"Automatic", ",", "Automatic"}], "}"}], ",", 
                  RowBox[{"{", 
                   RowBox[{"Xlabel", ",", "XLabel2"}], "}"}]}], "}"}]}]}], 
              "]"}], ",", 
             RowBox[{"{", 
              RowBox[{"i", ",", "1", ",", 
               RowBox[{"Length", "[", "Vals", "]"}]}], "}"}]}], "]"}], ",", 
           "\[IndentingNewLine]", 
           RowBox[{"(*", 
            RowBox[{
            "show", " ", "the", " ", "range", " ", "for", " ", "each", " ", 
             "varied", " ", "parameters"}], "*)"}], "\[IndentingNewLine]", 
           RowBox[{"Show", "[", 
            RowBox[{"Table", "[", 
             RowBox[{
              RowBox[{"Graphics", "[", 
               RowBox[{"{", 
                RowBox[{"Thick", ",", "Blue", ",", 
                 RowBox[{"Line", "[", 
                  RowBox[{"{", 
                   RowBox[{
                    RowBox[{"{", 
                    RowBox[{"i", ",", "0"}], "}"}], ",", 
                    RowBox[{"{", 
                    RowBox[{"i", ",", "1"}], "}"}]}], "}"}], "]"}]}], "}"}], 
               "]"}], ",", 
              RowBox[{"{", 
               RowBox[{"i", ",", "1", ",", 
                RowBox[{"Length", "[", "ParaRange", "]"}]}], "}"}]}], "]"}], 
            "]"}]}], "\[IndentingNewLine]", "}"}], ",", 
         RowBox[{"ImageSize", "\[Rule]", "sz"}]}], "]"}]}], ";", 
      "\[IndentingNewLine]", "\[IndentingNewLine]", 
      RowBox[{"S", "=", 
       RowBox[{"Select", "[", 
        RowBox[{
         RowBox[{"Subset", "[", 
          RowBox[{"NormR", ",", "1", ",", "type"}], "]"}], ",", 
         RowBox[{
          RowBox[{
           RowBox[{
            RowBox[{"#", "[", 
             RowBox[{"[", "In", "]"}], "]"}], ">", "cut1"}], "&&", " ", 
           RowBox[{
            RowBox[{"#", "[", 
             RowBox[{"[", "In", "]"}], "]"}], "<=", "cut2"}]}], "&"}]}], 
        "]"}]}], ";", 
      RowBox[{"(*", 
       RowBox[{"choose", " ", "sets"}], "*)"}], "\[IndentingNewLine]", 
      RowBox[{"lS", "=", 
       RowBox[{"Length", "[", "S", "]"}]}], ";", "\[IndentingNewLine]", 
      RowBox[{"Print", "[", 
       RowBox[{"\"\<Number of sets > cut1, < cut 2 = \>\"", ",", "lS"}], 
       "]"}], ";", "\[IndentingNewLine]", 
      RowBox[{"Vals", "=", 
       RowBox[{"Take", "[", 
        RowBox[{
         RowBox[{"S", "[", 
          RowBox[{"[", 
           RowBox[{"All", ",", 
            RowBox[{"Index", "+", "1"}]}], "]"}], "]"}], ",", 
         RowBox[{"{", 
          RowBox[{"1", ",", "lS"}], "}"}]}], "]"}]}], ";", 
      "\[IndentingNewLine]", 
      RowBox[{"ParaRange", "=", 
       RowBox[{"Table", "[", 
        RowBox[{
         StyleBox[
          RowBox[{"{", 
           RowBox[{"0", ",", "1"}], "}"}],
          Background->RGBColor[1, 1, 0]], ",", 
         RowBox[{"{", 
          RowBox[{"i", ",", "Index"}], "}"}]}], "]"}]}], 
      RowBox[{"(*", 
       RowBox[{"Plot", " ", "in", " ", "Normal", " ", "mode"}], "*)"}], ";", 
      "\[IndentingNewLine]", "\[IndentingNewLine]", 
      RowBox[{"p2", "=", 
       RowBox[{"Show", "[", "\[IndentingNewLine]", 
        RowBox[{
         RowBox[{"{", 
          RowBox[{
           RowBox[{"Table", "[", 
            RowBox[{
             RowBox[{"ListPlot", "[", 
              RowBox[{
               RowBox[{"Vals", "[", 
                RowBox[{"[", "i", "]"}], "]"}], ",", 
               RowBox[{"Joined", "\[Rule]", "True"}], ",", 
               RowBox[{"PlotStyle", "\[Rule]", 
                RowBox[{"{", 
                 RowBox[{"Thick", ",", "Col2", ",", 
                  RowBox[{"Opacity", "[", "0.3", "]"}]}], "}"}]}], ",", 
               RowBox[{"AxesOrigin", "\[Rule]", 
                RowBox[{"{", 
                 RowBox[{"0", ",", "0"}], "}"}]}], ",", 
               RowBox[{"(*", 
                RowBox[{
                 RowBox[{"PlotLabel", "\[Rule]", 
                  RowBox[{"Labels", "[", 
                   RowBox[{"[", "type", "]"}], "]"}]}], ","}], "*)"}], 
               RowBox[{"PlotRange", "\[Rule]", 
                RowBox[{"{", 
                 RowBox[{
                  RowBox[{"{", 
                   RowBox[{"0.7", ",", "All"}], "}"}], ",", "All"}], "}"}]}], 
               ",", 
               RowBox[{"AspectRatio", "\[Rule]", "asp"}], ",", 
               "\[IndentingNewLine]", 
               RowBox[{"Frame", "\[Rule]", "True"}], ",", 
               RowBox[{"FrameTicksStyle", "\[Rule]", 
                RowBox[{"Directive", "[", "fz", "]"}]}], ",", 
               RowBox[{"FrameLabel", "\[Rule]", 
                RowBox[{"{", " ", 
                 RowBox[{
                  RowBox[{"StyleForm", "[", 
                   RowBox[{"\"\<Parameters\>\"", ",", 
                    RowBox[{"FontSize", " ", "->", " ", "20"}], ",", 
                    RowBox[{"FontWeight", " ", "->", " ", "\"\<Bold\>\""}]}], 
                   "]"}], ",", " ", 
                  RowBox[{"StyleForm", "[", 
                   RowBox[{"\"\<Parameter Values\>\"", ",", 
                    RowBox[{"FontSize", " ", "->", " ", "20"}], ",", 
                    RowBox[{"FontWeight", " ", "->", " ", "\"\<Bold\>\""}]}], 
                   "]"}]}], "}"}]}], ",", 
               RowBox[{"FrameTicks", "\[Rule]", 
                RowBox[{"{", 
                 RowBox[{
                  RowBox[{"{", 
                   RowBox[{"Automatic", ",", "Automatic"}], "}"}], ",", 
                  RowBox[{"{", 
                   RowBox[{"Xlabel", ",", "XLabel2"}], "}"}]}], "}"}]}]}], 
              "]"}], ",", 
             RowBox[{"{", 
              RowBox[{"i", ",", "1", ",", 
               RowBox[{"Length", "[", "Vals", "]"}]}], "}"}]}], "]"}], ",", 
           "\[IndentingNewLine]", 
           RowBox[{"(*", 
            RowBox[{
            "show", " ", "the", " ", "range", " ", "for", " ", "each", " ", 
             "varied", " ", "parameters"}], "*)"}], "\[IndentingNewLine]", 
           RowBox[{"Show", "[", 
            RowBox[{"Table", "[", 
             RowBox[{
              RowBox[{"Graphics", "[", 
               RowBox[{"{", 
                RowBox[{"Thick", ",", "Blue", ",", 
                 RowBox[{"Line", "[", 
                  RowBox[{"{", 
                   RowBox[{
                    RowBox[{"{", 
                    RowBox[{"i", ",", "0"}], "}"}], ",", 
                    RowBox[{"{", 
                    RowBox[{"i", ",", "1"}], "}"}]}], "}"}], "]"}]}], "}"}], 
               "]"}], ",", 
              RowBox[{"{", 
               RowBox[{"i", ",", "1", ",", 
                RowBox[{"Length", "[", "ParaRange", "]"}]}], "}"}]}], "]"}], 
            "]"}]}], "\[IndentingNewLine]", "}"}], ",", 
         RowBox[{"ImageSize", "\[Rule]", "sz"}]}], "]"}]}], ";", 
      "\[IndentingNewLine]", "\[IndentingNewLine]", 
      RowBox[{"S", "=", 
       RowBox[{"Select", "[", 
        RowBox[{
         RowBox[{"Subset", "[", 
          RowBox[{"NormR", ",", "1", ",", "type"}], "]"}], ",", 
         RowBox[{
          RowBox[{
           RowBox[{"#", "[", 
            RowBox[{"[", "In", "]"}], "]"}], ">", "cut2"}], "&"}]}], "]"}]}], 
      ";", 
      RowBox[{"(*", 
       RowBox[{"choose", " ", "sets"}], "*)"}], "\[IndentingNewLine]", 
      RowBox[{"lS", "=", 
       RowBox[{"Length", "[", "S", "]"}]}], ";", "\[IndentingNewLine]", 
      RowBox[{"Print", "[", 
       RowBox[{"\"\<Number of sets > cut2 = \>\"", ",", "lS"}], "]"}], ";", 
      "\[IndentingNewLine]", 
      RowBox[{"Vals", "=", 
       RowBox[{"Take", "[", 
        RowBox[{
         RowBox[{"S", "[", 
          RowBox[{"[", 
           RowBox[{"All", ",", 
            RowBox[{"Index", "+", "1"}]}], "]"}], "]"}], ",", 
         RowBox[{"{", 
          RowBox[{"1", ",", "lS"}], "}"}]}], "]"}]}], ";", 
      "\[IndentingNewLine]", 
      RowBox[{"ParaRange", "=", 
       RowBox[{"Table", "[", 
        RowBox[{
         StyleBox[
          RowBox[{"{", 
           RowBox[{"0", ",", "1"}], "}"}],
          Background->RGBColor[1, 1, 0]], ",", 
         RowBox[{"{", 
          RowBox[{"i", ",", "Index"}], "}"}]}], "]"}]}], 
      RowBox[{"(*", 
       RowBox[{"Plot", " ", "in", " ", "Normal", " ", "mode"}], "*)"}], ";", 
      "\[IndentingNewLine]", 
      RowBox[{"p3", "=", 
       RowBox[{"Show", "[", "\[IndentingNewLine]", 
        RowBox[{
         RowBox[{"{", 
          RowBox[{
           RowBox[{"Table", "[", 
            RowBox[{
             RowBox[{"ListPlot", "[", 
              RowBox[{
               RowBox[{"Vals", "[", 
                RowBox[{"[", "i", "]"}], "]"}], ",", 
               RowBox[{"Joined", "\[Rule]", "True"}], ",", 
               RowBox[{"PlotStyle", "\[Rule]", 
                RowBox[{"{", 
                 RowBox[{"Thick", ",", "Col3", ",", 
                  RowBox[{"Opacity", "[", "0.1", "]"}]}], "}"}]}], ",", 
               RowBox[{"AxesOrigin", "\[Rule]", 
                RowBox[{"{", 
                 RowBox[{"0", ",", "0"}], "}"}]}], ",", 
               RowBox[{"(*", 
                RowBox[{
                 RowBox[{"PlotLabel", "\[Rule]", 
                  RowBox[{"Labels", "[", 
                   RowBox[{"[", "type", "]"}], "]"}]}], ","}], "*)"}], 
               RowBox[{"PlotRange", "\[Rule]", 
                RowBox[{"{", 
                 RowBox[{
                  RowBox[{"{", 
                   RowBox[{"0.7", ",", "All"}], "}"}], ",", "All"}], "}"}]}], 
               ",", 
               RowBox[{"AspectRatio", "\[Rule]", "asp"}], ",", 
               "\[IndentingNewLine]", 
               RowBox[{"Frame", "\[Rule]", "True"}], ",", 
               RowBox[{"FrameTicksStyle", "\[Rule]", 
                RowBox[{"Directive", "[", "fz", "]"}]}], ",", 
               RowBox[{"FrameLabel", "\[Rule]", 
                RowBox[{"{", " ", 
                 RowBox[{
                  RowBox[{"StyleForm", "[", 
                   RowBox[{"\"\<Parameters\>\"", ",", 
                    RowBox[{"FontSize", " ", "->", " ", "20"}], ",", 
                    RowBox[{"FontWeight", " ", "->", " ", "\"\<Bold\>\""}]}], 
                   "]"}], ",", " ", 
                  RowBox[{"StyleForm", "[", 
                   RowBox[{"\"\<Parameter Values\>\"", ",", 
                    RowBox[{"FontSize", " ", "->", " ", "20"}], ",", 
                    RowBox[{"FontWeight", " ", "->", " ", "\"\<Bold\>\""}]}], 
                   "]"}]}], "}"}]}], ",", 
               RowBox[{"FrameTicks", "\[Rule]", 
                RowBox[{"{", 
                 RowBox[{
                  RowBox[{"{", 
                   RowBox[{"Automatic", ",", "Automatic"}], "}"}], ",", 
                  RowBox[{"{", 
                   RowBox[{"Xlabel", ",", "XLabel2"}], "}"}]}], "}"}]}]}], 
              "]"}], ",", 
             RowBox[{"{", 
              RowBox[{"i", ",", "1", ",", 
               RowBox[{"Length", "[", "Vals", "]"}]}], "}"}]}], "]"}], ",", 
           "\[IndentingNewLine]", 
           RowBox[{"(*", 
            RowBox[{
            "show", " ", "the", " ", "range", " ", "for", " ", "each", " ", 
             "varied", " ", "parameters"}], "*)"}], "\[IndentingNewLine]", 
           RowBox[{"Show", "[", 
            RowBox[{"Table", "[", 
             RowBox[{
              RowBox[{"Graphics", "[", 
               RowBox[{"{", 
                RowBox[{"Thick", ",", "Blue", ",", 
                 RowBox[{"Line", "[", 
                  RowBox[{"{", 
                   RowBox[{
                    RowBox[{"{", 
                    RowBox[{"i", ",", "0"}], "}"}], ",", 
                    RowBox[{"{", 
                    RowBox[{"i", ",", "1"}], "}"}]}], "}"}], "]"}]}], "}"}], 
               "]"}], ",", 
              RowBox[{"{", 
               RowBox[{"i", ",", "1", ",", 
                RowBox[{"Length", "[", "ParaRange", "]"}]}], "}"}]}], "]"}], 
            "]"}]}], "\[IndentingNewLine]", "}"}], ",", 
         RowBox[{"ImageSize", "\[Rule]", "sz"}]}], "]"}]}], ";", 
      "\[IndentingNewLine]", "\[IndentingNewLine]", 
      RowBox[{"type", "=", "1"}], ";", " ", 
      RowBox[{"(*", " ", 
       RowBox[{
        RowBox[{"1", "=", "MONOSTABLE"}], ",", " ", 
        RowBox[{"2", "=", "OSCILLATION"}], ",", 
        RowBox[{"6", "=", "BISTABLE"}]}], "*)"}], "\[IndentingNewLine]", 
      RowBox[{"S", "=", 
       RowBox[{"Subset", "[", 
        RowBox[{"NormR", ",", "1", ",", "type"}], "]"}]}], ";", 
      RowBox[{"(*", 
       RowBox[{"choose", " ", "type", " ", "sets"}], "*)"}], 
      "\[IndentingNewLine]", 
      RowBox[{"(*", 
       RowBox[{
        RowBox[{"lS", "=", 
         RowBox[{"Length", "[", "S", "]"}]}], ";", "\[IndentingNewLine]", 
        RowBox[{"Print", "[", 
         RowBox[{
         "\"\<Number of parameter sets with chosen dynamics = \>\"", ",", 
          "lS"}], "]"}], ";"}], "*)"}], "\[IndentingNewLine]", 
      RowBox[{"Vals", "=", 
       RowBox[{"Take", "[", 
        RowBox[{
         RowBox[{"S", "[", 
          RowBox[{"[", 
           RowBox[{"All", ",", 
            RowBox[{"Index", "+", "1"}]}], "]"}], "]"}], ",", 
         RowBox[{"{", 
          RowBox[{"1", ",", "lS"}], "}"}]}], "]"}]}], ";", 
      "\[IndentingNewLine]", 
      RowBox[{"ParaRange", "=", 
       RowBox[{"Table", "[", 
        RowBox[{
         StyleBox[
          RowBox[{"{", 
           RowBox[{"0", ",", "1"}], "}"}],
          Background->RGBColor[1, 1, 0]], ",", 
         RowBox[{"{", 
          RowBox[{"i", ",", "Index"}], "}"}]}], "]"}]}], 
      RowBox[{"(*", 
       RowBox[{"Plot", " ", "in", " ", "Normal", " ", "mode"}], "*)"}], ";", 
      "\[IndentingNewLine]", 
      RowBox[{"p1a", "=", 
       RowBox[{"Show", "[", "\[IndentingNewLine]", 
        RowBox[{
         RowBox[{"{", 
          RowBox[{
           RowBox[{"Table", "[", 
            RowBox[{
             RowBox[{"ListPlot", "[", 
              RowBox[{
               RowBox[{"Vals", "[", 
                RowBox[{"[", "i", "]"}], "]"}], ",", 
               RowBox[{"Joined", "\[Rule]", "True"}], ",", 
               RowBox[{"PlotStyle", "\[Rule]", 
                RowBox[{"{", 
                 RowBox[{"Thick", ",", 
                  RowBox[{"Opacity", "[", "0.2", "]"}]}], "}"}]}], ",", 
               RowBox[{"AxesOrigin", "\[Rule]", 
                RowBox[{"{", 
                 RowBox[{"0", ",", "0"}], "}"}]}], ",", 
               RowBox[{"(*", 
                RowBox[{
                 RowBox[{"PlotLabel", "\[Rule]", 
                  RowBox[{"Labels", "[", 
                   RowBox[{"[", "type", "]"}], "]"}]}], ","}], "*)"}], 
               RowBox[{"PlotRange", "\[Rule]", 
                RowBox[{"{", 
                 RowBox[{
                  RowBox[{"{", 
                   RowBox[{"0.7", ",", "All"}], "}"}], ",", "All"}], "}"}]}], 
               ",", 
               RowBox[{"AspectRatio", "\[Rule]", "asp"}], ",", 
               "\[IndentingNewLine]", "\[IndentingNewLine]", 
               RowBox[{"Frame", "\[Rule]", "True"}], ",", 
               RowBox[{"FrameTicksStyle", "\[Rule]", 
                RowBox[{"Directive", "[", "fz", "]"}]}], ",", 
               RowBox[{"FrameLabel", "\[Rule]", 
                RowBox[{"{", " ", 
                 RowBox[{
                  RowBox[{"StyleForm", "[", 
                   RowBox[{"\"\<Parameters\>\"", ",", 
                    RowBox[{"FontSize", " ", "->", " ", "20"}], ",", 
                    RowBox[{"FontWeight", " ", "->", " ", "\"\<Bold\>\""}]}], 
                   "]"}], ",", " ", 
                  RowBox[{"StyleForm", "[", 
                   RowBox[{"\"\<Normalized Values\>\"", ",", 
                    RowBox[{"FontSize", " ", "->", " ", "20"}], ",", 
                    RowBox[{"FontWeight", " ", "->", " ", "\"\<Bold\>\""}]}], 
                   "]"}]}], "}"}]}], ",", 
               RowBox[{"FrameTicks", "\[Rule]", 
                RowBox[{"{", 
                 RowBox[{
                  RowBox[{"{", 
                   RowBox[{"Automatic", ",", "Automatic"}], "}"}], ",", 
                  RowBox[{"{", 
                   RowBox[{"Xlabel", ",", "XLabel2"}], "}"}]}], "}"}]}]}], 
              "]"}], ",", 
             RowBox[{"{", 
              RowBox[{"i", ",", "1", ",", 
               RowBox[{"Length", "[", "Vals", "]"}]}], "}"}]}], "]"}], ",", 
           "\[IndentingNewLine]", 
           RowBox[{"(*", 
            RowBox[{
            "show", " ", "the", " ", "range", " ", "for", " ", "each", " ", 
             "varied", " ", "parameters"}], "*)"}], "\[IndentingNewLine]", 
           RowBox[{"Show", "[", 
            RowBox[{"Table", "[", 
             RowBox[{
              RowBox[{"Graphics", "[", 
               RowBox[{"{", 
                RowBox[{"Thick", ",", "Blue", ",", 
                 RowBox[{"Line", "[", 
                  RowBox[{"{", 
                   RowBox[{
                    RowBox[{"{", 
                    RowBox[{"i", ",", "0"}], "}"}], ",", 
                    RowBox[{"{", 
                    RowBox[{"i", ",", "1"}], "}"}]}], "}"}], "]"}]}], "}"}], 
               "]"}], ",", 
              RowBox[{"{", 
               RowBox[{"i", ",", "1", ",", 
                RowBox[{"Length", "[", "ParaRange", "]"}]}], "}"}]}], "]"}], 
            "]"}]}], "\[IndentingNewLine]", "}"}], ",", 
         RowBox[{"ImageSize", "\[Rule]", "sz"}]}], "]"}]}], ";", 
      "\[IndentingNewLine]", "\[IndentingNewLine]", 
      RowBox[{"If", "[", 
       RowBox[{
        RowBox[{"fl", "\[Equal]", "1"}], ",", 
        RowBox[{"Show", "[", 
         RowBox[{"{", 
          RowBox[{"p1a", ",", "p1", ",", "p2", ",", "p3"}], "}"}], "]"}], ",", 
        RowBox[{"Show", "[", 
         RowBox[{"{", 
          RowBox[{"p1", ",", "p2", ",", "p3"}], "}"}], "]"}]}], "]"}]}]}], 
    "\[IndentingNewLine]", "]"}]}], ";"}]], "Input",
 CellChangeTimes->{3.63816976642621*^9}]
}, Closed]],

Cell[CellGroupData[{

Cell[TextData[StyleBox["Folded PC Plots", "Subsubsection"]], "Subsubsection",
 CellChangeTimes->{{3.638087222573154*^9, 3.638087227244094*^9}}],

Cell[BoxData[
 RowBox[{
  RowBox[{
   RowBox[{"RollPCPlot", "[", 
    RowBox[{
    "R_", ",", "dynatype_", ",", "TestedPars_", ",", "rangelist_", ",", 
     "PlottedPars_", ",", "sz_", ",", "opac_", ",", "colFlag_", ",", "col_"}],
     "]"}], ":=", 
   RowBox[{"Module", "[", 
    RowBox[{
     RowBox[{"{", 
      RowBox[{
      "T", ",", "Col", ",", "dimension", ",", "Coords", ",", "AllPoint", ",", 
       "LabelCoord", ",", "PCLabel", ",", "xyIndex", ",", "g2", ",", 
       "AllPermutations", ",", "LabelCoord2", ",", "P", ",", "PlotFrame", ",",
        "tk", ",", "SelectedPars"}], "}"}], ",", "\[IndentingNewLine]", 
     "\[IndentingNewLine]", 
     RowBox[{
      RowBox[{"SelectedPars", "=", 
       RowBox[{
        RowBox[{"Map", "[", 
         RowBox[{
          RowBox[{
           RowBox[{
            RowBox[{"Position", "[", 
             RowBox[{"TestedPars", ",", "#"}], "]"}], "[", 
            RowBox[{"[", 
             RowBox[{"1", ",", "1"}], "]"}], "]"}], "&"}], ",", 
          "PlottedPars"}], "]"}], "+", "1"}]}], ";", "\[IndentingNewLine]", 
      RowBox[{"T", "=", 
       RowBox[{
        RowBox[{"NormaliseR", "[", 
         RowBox[{
          RowBox[{"Subset", "[", 
           RowBox[{"R", ",", "1", ",", "dynatype"}], "]"}], ",", 
          "rangelist"}], "]"}], "[", 
        RowBox[{"[", 
         RowBox[{"All", ",", "SelectedPars"}], "]"}], "]"}]}], ";", 
      "\[IndentingNewLine]", "\[IndentingNewLine]", 
      RowBox[{"tk", "=", "0.005"}], ";", "\[IndentingNewLine]", 
      RowBox[{"Col", "=", 
       RowBox[{"Flatten", "[", 
        RowBox[{
         RowBox[{"Table", "[", 
          RowBox[{
           RowBox[{"ColorData", "[", 
            RowBox[{"i", ",", "\"\<ColorList\>\""}], "]"}], ",", 
           RowBox[{"{", 
            RowBox[{"i", ",", "1", ",", "10"}], "}"}]}], "]"}], ",", "1"}], 
        "]"}]}], ";", 
      RowBox[{"(*", 
       RowBox[{"combined", " ", "different", " ", "colour", " ", "scheme"}], 
       "*)"}], "\[IndentingNewLine]", "\[IndentingNewLine]", 
      RowBox[{"dimension", "=", 
       RowBox[{"Length", "[", 
        RowBox[{"T", "[", 
         RowBox[{"[", "1", "]"}], "]"}], "]"}]}], ";", "\[IndentingNewLine]", 
      
      RowBox[{"Coords", "=", 
       RowBox[{"PolarToCartesian", "[", "dimension", "]"}]}], ";", 
      "\[IndentingNewLine]", "\[IndentingNewLine]", 
      RowBox[{"AllPoint", "=", 
       RowBox[{"Transpose", "[", 
        RowBox[{"Table", "[", 
         RowBox[{
          RowBox[{"Table", "[", 
           RowBox[{
            RowBox[{"Flatten", "[", 
             RowBox[{
              RowBox[{"{", 
               RowBox[{
                RowBox[{"Coords", "[", 
                 RowBox[{"[", "j", "]"}], "]"}], ",", 
                RowBox[{
                 RowBox[{"T", "[", 
                  RowBox[{"[", 
                   RowBox[{"All", ",", "1"}], "]"}], "]"}], "[", 
                 RowBox[{"[", "i", "]"}], "]"}]}], "}"}], ",", "1"}], "]"}], 
            ",", 
            RowBox[{"{", 
             RowBox[{"i", ",", "1", ",", 
              RowBox[{"Length", "[", "T", "]"}]}], "}"}]}], "]"}], ",", 
          RowBox[{"{", 
           RowBox[{"j", ",", "1", ",", "dimension"}], "}"}]}], "]"}], "]"}]}],
       ";", "\[IndentingNewLine]", "\[IndentingNewLine]", 
      RowBox[{"LabelCoord", "=", 
       RowBox[{"Table", "[", 
        RowBox[{
         RowBox[{"Flatten", "[", 
          RowBox[{
           RowBox[{"{", 
            RowBox[{
             RowBox[{"Coords", "[", 
              RowBox[{"[", "j", "]"}], "]"}], ",", 
             RowBox[{"-", "0.05"}]}], "}"}], ",", "1"}], "]"}], ",", 
         RowBox[{"{", 
          RowBox[{"j", ",", "1", ",", "dimension"}], "}"}]}], "]"}]}], ";", 
      "\[IndentingNewLine]", 
      RowBox[{"PCLabel", "=", 
       RowBox[{"DisplayPara", "[", 
        RowBox[{"[", 
         RowBox[{"SelectedPars", "-", "1"}], "]"}], "]"}]}], ";", 
      "\[IndentingNewLine]", 
      RowBox[{"xyIndex", "=", "Coords"}], ";", "\[IndentingNewLine]", 
      "\[IndentingNewLine]", 
      RowBox[{"g2", "=", 
       RowBox[{"Show", "[", "\[IndentingNewLine]", 
        RowBox[{
         RowBox[{"Table", "[", 
          RowBox[{
           RowBox[{"Graphics3D", "[", 
            RowBox[{"{", 
             RowBox[{"Text", "[", 
              RowBox[{
               RowBox[{"Style", "[", 
                RowBox[{
                 RowBox[{"PCLabel", "[", 
                  RowBox[{"[", "i", "]"}], "]"}], ",", "Medium", ",", "Bold", 
                 ",", "Black"}], "]"}], ",", 
               RowBox[{"LabelCoord", "[", 
                RowBox[{"[", "i", "]"}], "]"}]}], "]"}], "}"}], "]"}], ",", 
           "\[IndentingNewLine]", 
           RowBox[{"{", 
            RowBox[{"i", ",", "1", ",", "dimension"}], "}"}]}], "]"}], ",", 
         "\[IndentingNewLine]", 
         RowBox[{"BoxRatios", "\[Rule]", 
          RowBox[{"{", 
           RowBox[{"1", ",", "1", ",", "0.8"}], "}"}]}]}], "]"}]}], ";", 
      "\[IndentingNewLine]", "\[IndentingNewLine]", 
      RowBox[{"AllPermutations", "=", 
       RowBox[{"Permutations", "[", 
        RowBox[{
         RowBox[{"Range", "[", "dimension", "]"}], ",", 
         RowBox[{"{", "2", "}"}]}], "]"}]}], ";", "\[IndentingNewLine]", 
      RowBox[{"P", "=", 
       RowBox[{
        RowBox[{"Table", "[", 
         RowBox[{
          RowBox[{"Sort", "[", 
           RowBox[{"AllPermutations", "[", 
            RowBox[{"[", "i", "]"}], "]"}], "]"}], ",", 
          RowBox[{"{", 
           RowBox[{"i", ",", "1", ",", 
            RowBox[{"Length", "[", "AllPermutations", "]"}]}], "}"}]}], "]"}],
         "//", "Union"}]}], ";", "\[IndentingNewLine]", "\[IndentingNewLine]", 
      RowBox[{"LabelCoord2", "=", 
       RowBox[{"Table", "[", 
        RowBox[{
         RowBox[{"Flatten", "[", 
          RowBox[{
           RowBox[{"{", 
            RowBox[{
             RowBox[{"Coords", "[", 
              RowBox[{"[", "j", "]"}], "]"}], ",", "1.2"}], "}"}], ",", "1"}],
           "]"}], ",", 
         RowBox[{"{", 
          RowBox[{"j", ",", "1", ",", "dimension"}], "}"}]}], "]"}]}], ";", 
      "\[IndentingNewLine]", 
      RowBox[{"PlotFrame", "=", 
       RowBox[{"Show", "[", "\[IndentingNewLine]", 
        RowBox[{
         RowBox[{"ListPlot3D", "[", 
          RowBox[{"LabelCoord2", ",", 
           RowBox[{"Filling", "\[Rule]", "Bottom"}], ",", 
           RowBox[{"FillingStyle", "\[Rule]", 
            RowBox[{"{", 
             RowBox[{"Opacity", "[", "opac", "]"}], "}"}]}], ",", 
           RowBox[{"Mesh", "\[Rule]", "None"}], ",", 
           RowBox[{"BoxRatios", "\[Rule]", 
            RowBox[{"{", 
             RowBox[{"1", ",", "1", ",", "0.5"}], "}"}]}], ",", 
           RowBox[{"PlotRange", "\[Rule]", 
            RowBox[{"{", 
             RowBox[{
              RowBox[{"{", 
               RowBox[{
                RowBox[{"-", "1"}], ",", "1"}], "}"}], ",", 
              RowBox[{"{", 
               RowBox[{
                RowBox[{"-", "1"}], ",", "1"}], "}"}], ",", 
              RowBox[{"{", 
               RowBox[{"0", ",", "1"}], "}"}]}], "}"}]}], ",", 
           RowBox[{"Ticks", "\[Rule]", "None"}], ",", 
           RowBox[{"Axes", "\[Rule]", 
            RowBox[{"{", 
             RowBox[{"False", ",", "False", ",", "False"}], "}"}]}]}], "]"}], 
         ",", "\[IndentingNewLine]", "\[IndentingNewLine]", 
         RowBox[{"Show", "[", 
          RowBox[{"Table", "[", 
           RowBox[{
            RowBox[{"Graphics3D", "[", 
             RowBox[{
              RowBox[{"{", 
               RowBox[{
                RowBox[{"Thickness", "[", "0.01", "]"}], ",", "Purple", ",", 
                RowBox[{"Line", "[", 
                 RowBox[{"{", 
                  RowBox[{
                   RowBox[{"Append", "[", 
                    RowBox[{
                    RowBox[{"Coords", "[", 
                    RowBox[{"[", "i", "]"}], "]"}], ",", "0"}], "]"}], ",", 
                   RowBox[{"Append", "[", 
                    RowBox[{
                    RowBox[{"Coords", "[", 
                    RowBox[{"[", "i", "]"}], "]"}], ",", "1"}], "]"}]}], 
                  "}"}], "]"}]}], "}"}], ",", 
              RowBox[{"Axes", "\[Rule]", 
               RowBox[{"{", 
                RowBox[{"False", ",", "False", ",", "False"}], "}"}]}]}], 
             "]"}], ",", 
            RowBox[{"{", 
             RowBox[{"i", ",", "1", ",", "dimension"}], "}"}]}], "]"}], 
          "]"}]}], "\[IndentingNewLine]", "]"}]}], ";", "\[IndentingNewLine]",
       "\[IndentingNewLine]", 
      RowBox[{"Show", "[", "\[IndentingNewLine]", 
       RowBox[{
        RowBox[{"{", 
         RowBox[{
         "g2", ",", "\[IndentingNewLine]", "PlotFrame", ",", 
          "\[IndentingNewLine]", 
          RowBox[{"Table", "[", 
           RowBox[{
            RowBox[{"Show", "[", 
             RowBox[{"Table", "[", 
              RowBox[{
               RowBox[{"Graphics3D", "[", 
                RowBox[{
                 RowBox[{"{", 
                  RowBox[{
                   RowBox[{"Thickness", "[", "tk", "]"}], ",", 
                   RowBox[{"If", "[", 
                    RowBox[{
                    RowBox[{"colFlag", "\[NotEqual]", "0"}], ",", "col", ",", 
                    
                    RowBox[{"Col", "[", 
                    RowBox[{"[", "i", "]"}], "]"}]}], "]"}], ",", 
                   "\[IndentingNewLine]", 
                   RowBox[{"Line", "[", 
                    RowBox[{"{", "\[IndentingNewLine]", 
                    RowBox[{
                    RowBox[{"Append", "[", 
                    RowBox[{
                    RowBox[{"xyIndex", "[", 
                    RowBox[{"[", 
                    RowBox[{"P", "[", 
                    RowBox[{"[", 
                    RowBox[{"i", ",", "1"}], "]"}], "]"}], "]"}], "]"}], ",", 
                    
                    RowBox[{"T", "[", 
                    RowBox[{"[", 
                    RowBox[{"j", ",", 
                    RowBox[{"P", "[", 
                    RowBox[{"[", 
                    RowBox[{"i", ",", "1"}], "]"}], "]"}]}], "]"}], "]"}]}], 
                    "]"}], ",", "\[IndentingNewLine]", 
                    RowBox[{"Append", "[", 
                    RowBox[{
                    RowBox[{"xyIndex", "[", 
                    RowBox[{"[", 
                    RowBox[{"P", "[", 
                    RowBox[{"[", 
                    RowBox[{"i", ",", "2"}], "]"}], "]"}], "]"}], "]"}], ",", 
                    
                    RowBox[{"T", "[", 
                    RowBox[{"[", 
                    RowBox[{"j", ",", 
                    RowBox[{"P", "[", 
                    RowBox[{"[", 
                    RowBox[{"i", ",", "2"}], "]"}], "]"}]}], "]"}], "]"}]}], 
                    "]"}]}], "}"}], "]"}]}], "\[IndentingNewLine]", "}"}], 
                 ",", 
                 RowBox[{"Axes", "\[Rule]", 
                  RowBox[{"{", 
                   RowBox[{"False", ",", "False", ",", "False"}], "}"}]}]}], 
                "]"}], ",", 
               RowBox[{"{", 
                RowBox[{"j", ",", "1", ",", 
                 RowBox[{"Length", "[", "T", "]"}]}], "}"}]}], "]"}], "]"}], 
            ",", "\[IndentingNewLine]", "\[IndentingNewLine]", 
            RowBox[{"{", 
             RowBox[{"i", ",", "1", ",", 
              RowBox[{"Length", "[", "P", "]"}]}], "}"}]}], "]"}]}], "}"}], 
        ",", 
        RowBox[{"ImageSize", "\[Rule]", "sz"}], ",", 
        RowBox[{"ViewPoint", "\[Rule]", 
         RowBox[{"{", 
          RowBox[{"1.4002412661490111`", ",", 
           RowBox[{"-", "3.0138627338445843`"}], ",", "0.6371466221493014`"}],
           "}"}]}], ",", 
        RowBox[{"ViewVertical", "\[Rule]", 
         RowBox[{"{", 
          RowBox[{"0.21009345295692575`", ",", 
           RowBox[{"-", "0.37512282916385437`"}], ",", 
           "0.9028530356955897`"}], "}"}]}]}], "\[IndentingNewLine]", 
       "]"}]}]}], "\[IndentingNewLine]", "]"}]}], ";"}]], "Input",
 CellChangeTimes->{{3.5873194966997433`*^9, 3.58731949961791*^9}, {
   3.5873195416073112`*^9, 3.587319644818215*^9}, {3.5873197120980635`*^9, 
   3.5873197251658106`*^9}, {3.5873201865001974`*^9, 3.587320200026971*^9}, {
   3.5873629576055646`*^9, 3.5873629655440187`*^9}, {3.587363394870575*^9, 
   3.5873634722630014`*^9}, {3.587363523339923*^9, 3.5873635395598507`*^9}, {
   3.5873637295487175`*^9, 3.587363767605894*^9}, {3.58736444729777*^9, 
   3.587364483882863*^9}, {3.5873645360048437`*^9, 3.587364537195912*^9}, {
   3.5873645893088927`*^9, 3.587364620611683*^9}, 3.587366116255229*^9, 
   3.638087217033277*^9}],

Cell[BoxData[
 RowBox[{
  RowBox[{"(*", 
   RowBox[{
   "RollPCPlot", " ", "for", " ", "subset", " ", "of", " ", "parameters"}], 
   "*)"}], "\[IndentingNewLine]", "\[IndentingNewLine]", 
  RowBox[{
   RowBox[{
    RowBox[{"RollPCPlotSub", "[", 
     RowBox[{
     "R_", ",", "dynatype_", ",", "TestedPars_", ",", "rangelist_", ",", 
      "SubPars_", ",", "sz_", ",", "opac_", ",", "colFlag_", ",", "col_"}], 
     "]"}], ":=", 
    RowBox[{"Module", "[", 
     RowBox[{
      RowBox[{"{", 
       RowBox[{
       "T", ",", "Col", ",", "dimension", ",", "Coords", ",", "AllPoint", ",",
         "LabelCoord", ",", "PCLabel", ",", "xyIndex", ",", "g2", ",", 
        "AllPermutations", ",", "LabelCoord2", ",", "P", ",", "PlotFrame", 
        ",", "tk", ",", "SelectedPars", ",", "SubSelectedPars"}], "}"}], ",", 
      "\[IndentingNewLine]", "\[IndentingNewLine]", 
      RowBox[{
       RowBox[{"SelectedPars", "=", 
        RowBox[{
         RowBox[{"Map", "[", 
          RowBox[{
           RowBox[{
            RowBox[{
             RowBox[{"Position", "[", 
              RowBox[{"TestedPars", ",", "#"}], "]"}], "[", 
             RowBox[{"[", 
              RowBox[{"1", ",", "1"}], "]"}], "]"}], "&"}], ",", 
           "TestedPars"}], "]"}], "+", "1"}]}], ";", "\[IndentingNewLine]", 
       RowBox[{"T", "=", 
        RowBox[{
         RowBox[{"NormaliseR", "[", 
          RowBox[{
           RowBox[{"Subset", "[", 
            RowBox[{"R", ",", "1", ",", "dynatype"}], "]"}], ",", 
           "rangelist"}], "]"}], "[", 
         RowBox[{"[", 
          RowBox[{"All", ",", "SelectedPars"}], "]"}], "]"}]}], ";", 
       "\[IndentingNewLine]", "\[IndentingNewLine]", 
       RowBox[{"tk", "=", "0.005"}], ";", "\[IndentingNewLine]", 
       RowBox[{"Col", "=", 
        RowBox[{"Flatten", "[", 
         RowBox[{
          RowBox[{"Table", "[", 
           RowBox[{
            RowBox[{"ColorData", "[", 
             RowBox[{"i", ",", "\"\<ColorList\>\""}], "]"}], ",", 
            RowBox[{"{", 
             RowBox[{"i", ",", "1", ",", "10"}], "}"}]}], "]"}], ",", "1"}], 
         "]"}]}], ";", 
       RowBox[{"(*", 
        RowBox[{"combined", " ", "different", " ", "colour", " ", "scheme"}], 
        "*)"}], "\[IndentingNewLine]", "\[IndentingNewLine]", 
       RowBox[{"dimension", "=", 
        RowBox[{"Length", "[", 
         RowBox[{"T", "[", 
          RowBox[{"[", "1", "]"}], "]"}], "]"}]}], ";", "\[IndentingNewLine]", 
       RowBox[{"Coords", "=", 
        RowBox[{"PolarToCartesian", "[", "dimension", "]"}]}], ";", 
       "\[IndentingNewLine]", "\[IndentingNewLine]", 
       RowBox[{"AllPoint", "=", 
        RowBox[{"Transpose", "[", 
         RowBox[{"Table", "[", 
          RowBox[{
           RowBox[{"Table", "[", 
            RowBox[{
             RowBox[{"Flatten", "[", 
              RowBox[{
               RowBox[{"{", 
                RowBox[{
                 RowBox[{"Coords", "[", 
                  RowBox[{"[", "j", "]"}], "]"}], ",", 
                 RowBox[{
                  RowBox[{"T", "[", 
                   RowBox[{"[", 
                    RowBox[{"All", ",", "1"}], "]"}], "]"}], "[", 
                  RowBox[{"[", "i", "]"}], "]"}]}], "}"}], ",", "1"}], "]"}], 
             ",", 
             RowBox[{"{", 
              RowBox[{"i", ",", "1", ",", 
               RowBox[{"Length", "[", "T", "]"}]}], "}"}]}], "]"}], ",", 
           RowBox[{"{", 
            RowBox[{"j", ",", "1", ",", "dimension"}], "}"}]}], "]"}], 
         "]"}]}], ";", "\[IndentingNewLine]", "\[IndentingNewLine]", 
       RowBox[{"LabelCoord", "=", 
        RowBox[{"Table", "[", 
         RowBox[{
          RowBox[{"Flatten", "[", 
           RowBox[{
            RowBox[{"{", 
             RowBox[{
              RowBox[{"Coords", "[", 
               RowBox[{"[", "j", "]"}], "]"}], ",", 
              RowBox[{"-", "0.05"}]}], "}"}], ",", "1"}], "]"}], ",", 
          RowBox[{"{", 
           RowBox[{"j", ",", "1", ",", "dimension"}], "}"}]}], "]"}]}], ";", 
       "\[IndentingNewLine]", 
       RowBox[{"PCLabel", "=", 
        RowBox[{"DisplayPara", "[", 
         RowBox[{"[", 
          RowBox[{"SelectedPars", "-", "1"}], "]"}], "]"}]}], ";", 
       "\[IndentingNewLine]", 
       RowBox[{"xyIndex", "=", "Coords"}], ";", "\[IndentingNewLine]", 
       "\[IndentingNewLine]", 
       RowBox[{"g2", "=", 
        RowBox[{"Show", "[", "\[IndentingNewLine]", 
         RowBox[{
          RowBox[{"Table", "[", 
           RowBox[{
            RowBox[{"Graphics3D", "[", 
             RowBox[{"{", 
              RowBox[{"Text", "[", 
               RowBox[{
                RowBox[{"Style", "[", 
                 RowBox[{
                  RowBox[{"PCLabel", "[", 
                   RowBox[{"[", "i", "]"}], "]"}], ",", "Medium", ",", "Bold",
                   ",", "Black"}], "]"}], ",", 
                RowBox[{"LabelCoord", "[", 
                 RowBox[{"[", "i", "]"}], "]"}]}], "]"}], "}"}], "]"}], ",", 
            "\[IndentingNewLine]", 
            RowBox[{"{", 
             RowBox[{"i", ",", "1", ",", "dimension"}], "}"}]}], "]"}], ",", 
          "\[IndentingNewLine]", 
          RowBox[{"BoxRatios", "\[Rule]", 
           RowBox[{"{", 
            RowBox[{"1", ",", "1", ",", "0.8"}], "}"}]}]}], "]"}]}], ";", 
       "\[IndentingNewLine]", "\[IndentingNewLine]", 
       RowBox[{"LabelCoord2", "=", 
        RowBox[{"Table", "[", 
         RowBox[{
          RowBox[{"Flatten", "[", 
           RowBox[{
            RowBox[{"{", 
             RowBox[{
              RowBox[{"Coords", "[", 
               RowBox[{"[", "j", "]"}], "]"}], ",", "1.2"}], "}"}], ",", 
            "1"}], "]"}], ",", 
          RowBox[{"{", 
           RowBox[{"j", ",", "1", ",", "dimension"}], "}"}]}], "]"}]}], ";", 
       "\[IndentingNewLine]", 
       RowBox[{"PlotFrame", "=", 
        RowBox[{"Show", "[", "\[IndentingNewLine]", 
         RowBox[{
          RowBox[{"ListPlot3D", "[", 
           RowBox[{"LabelCoord2", ",", 
            RowBox[{"Filling", "\[Rule]", "Bottom"}], ",", 
            RowBox[{"FillingStyle", "\[Rule]", 
             RowBox[{"{", 
              RowBox[{"Opacity", "[", "opac", "]"}], "}"}]}], ",", 
            RowBox[{"Mesh", "\[Rule]", "None"}], ",", 
            RowBox[{"BoxRatios", "\[Rule]", 
             RowBox[{"{", 
              RowBox[{"1", ",", "1", ",", "1"}], "}"}]}], ",", 
            RowBox[{"PlotRange", "\[Rule]", 
             RowBox[{"{", 
              RowBox[{
               RowBox[{"{", 
                RowBox[{
                 RowBox[{"-", "1"}], ",", "1"}], "}"}], ",", 
               RowBox[{"{", 
                RowBox[{
                 RowBox[{"-", "1"}], ",", "1"}], "}"}], ",", 
               RowBox[{"{", 
                RowBox[{"0", ",", "1"}], "}"}]}], "}"}]}], ",", 
            RowBox[{"Ticks", "\[Rule]", "None"}], ",", 
            RowBox[{"Axes", "\[Rule]", 
             RowBox[{"{", 
              RowBox[{"False", ",", "False", ",", "False"}], "}"}]}]}], "]"}],
           ",", "\[IndentingNewLine]", "\[IndentingNewLine]", 
          RowBox[{"Show", "[", 
           RowBox[{"Table", "[", 
            RowBox[{
             RowBox[{"Graphics3D", "[", 
              RowBox[{
               RowBox[{"{", 
                RowBox[{
                 RowBox[{"Thickness", "[", "0.01", "]"}], ",", "Purple", ",", 
                 
                 RowBox[{"Line", "[", 
                  RowBox[{"{", 
                   RowBox[{
                    RowBox[{"Append", "[", 
                    RowBox[{
                    RowBox[{"Coords", "[", 
                    RowBox[{"[", "i", "]"}], "]"}], ",", "0"}], "]"}], ",", 
                    RowBox[{"Append", "[", 
                    RowBox[{
                    RowBox[{"Coords", "[", 
                    RowBox[{"[", "i", "]"}], "]"}], ",", "1"}], "]"}]}], 
                   "}"}], "]"}]}], "}"}], ",", 
               RowBox[{"Axes", "\[Rule]", 
                RowBox[{"{", 
                 RowBox[{"False", ",", "False", ",", "False"}], "}"}]}]}], 
              "]"}], ",", 
             RowBox[{"{", 
              RowBox[{"i", ",", "1", ",", "dimension"}], "}"}]}], "]"}], 
           "]"}]}], "\[IndentingNewLine]", "]"}]}], ";", 
       "\[IndentingNewLine]", "\[IndentingNewLine]", 
       RowBox[{"SubSelectedPars", "=", 
        RowBox[{"Map", "[", 
         RowBox[{
          RowBox[{
           RowBox[{
            RowBox[{"Position", "[", 
             RowBox[{"TestedPars", ",", "#"}], "]"}], "[", 
            RowBox[{"[", 
             RowBox[{"1", ",", "1"}], "]"}], "]"}], "&"}], ",", "SubPars"}], 
         "]"}]}], ";", "\[IndentingNewLine]", 
       RowBox[{"AllPermutations", "=", 
        RowBox[{"Permutations", "[", 
         RowBox[{"SubSelectedPars", ",", 
          RowBox[{"{", "2", "}"}]}], "]"}]}], ";", "\[IndentingNewLine]", 
       RowBox[{"P", "=", 
        RowBox[{
         RowBox[{"Table", "[", 
          RowBox[{
           RowBox[{"Sort", "[", 
            RowBox[{"AllPermutations", "[", 
             RowBox[{"[", "i", "]"}], "]"}], "]"}], ",", 
           RowBox[{"{", 
            RowBox[{"i", ",", "1", ",", 
             RowBox[{"Length", "[", "AllPermutations", "]"}]}], "}"}]}], 
          "]"}], "//", "Union"}]}], ";", "\[IndentingNewLine]", 
       "\[IndentingNewLine]", 
       RowBox[{"Show", "[", "\[IndentingNewLine]", 
        RowBox[{
         RowBox[{"{", 
          RowBox[{
          "g2", ",", "\[IndentingNewLine]", "PlotFrame", ",", 
           "\[IndentingNewLine]", 
           RowBox[{"Table", "[", 
            RowBox[{
             RowBox[{"Show", "[", 
              RowBox[{"Table", "[", 
               RowBox[{
                RowBox[{"Graphics3D", "[", 
                 RowBox[{
                  RowBox[{"{", 
                   RowBox[{
                    RowBox[{"Thickness", "[", "tk", "]"}], ",", 
                    RowBox[{"If", "[", 
                    RowBox[{
                    RowBox[{"colFlag", "\[NotEqual]", "0"}], ",", "col", ",", 
                    
                    RowBox[{"Col", "[", 
                    RowBox[{"[", "i", "]"}], "]"}]}], "]"}], ",", 
                    "\[IndentingNewLine]", 
                    RowBox[{"Line", "[", 
                    RowBox[{"{", "\[IndentingNewLine]", 
                    RowBox[{
                    RowBox[{"Append", "[", 
                    RowBox[{
                    RowBox[{"xyIndex", "[", 
                    RowBox[{"[", 
                    RowBox[{"P", "[", 
                    RowBox[{"[", 
                    RowBox[{"i", ",", "1"}], "]"}], "]"}], "]"}], "]"}], ",", 
                    
                    RowBox[{"T", "[", 
                    RowBox[{"[", 
                    RowBox[{"j", ",", 
                    RowBox[{"P", "[", 
                    RowBox[{"[", 
                    RowBox[{"i", ",", "1"}], "]"}], "]"}]}], "]"}], "]"}]}], 
                    "]"}], ",", "\[IndentingNewLine]", 
                    RowBox[{"Append", "[", 
                    RowBox[{
                    RowBox[{"xyIndex", "[", 
                    RowBox[{"[", 
                    RowBox[{"P", "[", 
                    RowBox[{"[", 
                    RowBox[{"i", ",", "2"}], "]"}], "]"}], "]"}], "]"}], ",", 
                    
                    RowBox[{"T", "[", 
                    RowBox[{"[", 
                    RowBox[{"j", ",", 
                    RowBox[{"P", "[", 
                    RowBox[{"[", 
                    RowBox[{"i", ",", "2"}], "]"}], "]"}]}], "]"}], "]"}]}], 
                    "]"}]}], "}"}], "]"}]}], "\[IndentingNewLine]", "}"}], 
                  ",", 
                  RowBox[{"Axes", "\[Rule]", 
                   RowBox[{"{", 
                    RowBox[{"False", ",", "False", ",", "False"}], "}"}]}]}], 
                 "]"}], ",", 
                RowBox[{"{", 
                 RowBox[{"j", ",", "1", ",", 
                  RowBox[{"Length", "[", "T", "]"}]}], "}"}]}], "]"}], "]"}], 
             ",", "\[IndentingNewLine]", "\[IndentingNewLine]", 
             RowBox[{"{", 
              RowBox[{"i", ",", "1", ",", 
               RowBox[{"Length", "[", "P", "]"}]}], "}"}]}], "]"}]}], "}"}], 
         ",", 
         RowBox[{"ImageSize", "\[Rule]", "sz"}], ",", 
         RowBox[{"ViewPoint", "\[Rule]", 
          RowBox[{"{", 
           RowBox[{"1.4002412661490111`", ",", 
            RowBox[{"-", "3.0138627338445843`"}], ",", 
            "0.6371466221493014`"}], "}"}]}], ",", 
         RowBox[{"ViewVertical", "\[Rule]", 
          RowBox[{"{", 
           RowBox[{"0.21009345295692575`", ",", 
            RowBox[{"-", "0.37512282916385437`"}], ",", 
            "0.9028530356955897`"}], "}"}]}]}], "\[IndentingNewLine]", 
        "]"}]}]}], "\[IndentingNewLine]", "]"}]}], ";"}]}]], "Input",
 CellChangeTimes->{{3.5873194966997433`*^9, 3.58731949961791*^9}, {
   3.5873195416073112`*^9, 3.587319644818215*^9}, {3.5873197120980635`*^9, 
   3.5873197251658106`*^9}, {3.5873201865001974`*^9, 3.587320200026971*^9}, {
   3.5873627871188135`*^9, 3.587362938500472*^9}, {3.5873630731701746`*^9, 
   3.587363073408188*^9}, {3.5873632806100397`*^9, 3.5873633167991095`*^9}, 
   3.58736335317719*^9, {3.5873636940896893`*^9, 3.5873636966918383`*^9}, {
   3.587363845875371*^9, 3.5873638476154704`*^9}, {3.5873638791362734`*^9, 
   3.5873639155143538`*^9}, {3.5873639785549593`*^9, 
   3.5873639790819893`*^9}, {3.5873640715612793`*^9, 3.587364073255376*^9}, {
   3.5873641387351217`*^9, 3.5873641788224144`*^9}, {3.587364252632636*^9, 
   3.587364274193869*^9}, {3.58736432998306*^9, 3.5873643408616824`*^9}, {
   3.5873643762047043`*^9, 3.587364389565468*^9}, {3.587364841250303*^9, 
   3.587364854343052*^9}, 3.587366121661538*^9, {3.638087287694408*^9, 
   3.638087294657762*^9}}]
}, Closed]]
}, Closed]]
}, Open  ]],

Cell[CellGroupData[{

Cell["2D Dynamical Analysis", "Section",
 CellChangeTimes->{{3.6380845803560057`*^9, 3.638084585186016*^9}}],

Cell[CellGroupData[{

Cell["\<\
Functions for 2D Stability Analysis\
\>", "Subsection",
 CellChangeTimes->{{3.546667836082424*^9, 3.546667845362955*^9}, {
   3.5475369442575083`*^9, 3.547536949969835*^9}, 3.638083630091937*^9}],

Cell[BoxData[
 RowBox[{
  RowBox[{"(*", 
   RowBox[{
   "Function", " ", "for", " ", "Stability", " ", "Analysis", " ", "for", " ",
     "2", "D", " ", "bifurcation", " ", "plot"}], "*)"}], 
  "\[IndentingNewLine]", 
  RowBox[{
   RowBox[{
    RowBox[{
     RowBox[{"StabilityAnalysis", "[", 
      RowBox[{"{", 
       RowBox[{
       "eqn_", ",", "para_", ",", "Varlist_", ",", "par1_", ",", "range1_", 
        ",", "par2_", ",", "range2_"}], "}"}], "]"}], ":=", 
     RowBox[{"Module", "[", 
      RowBox[{
       RowBox[{"{", 
        RowBox[{
         RowBox[{"Eqn", "=", "eqn"}], ",", 
         RowBox[{"param", "=", "para"}], ",", 
         RowBox[{"Range1", "=", "range1"}], ",", 
         RowBox[{"Range2", "=", "range2"}], ",", 
         RowBox[{"x", "=", "Varlist"}], ",", "v", ",", "rep", ",", "Xlist", 
         ",", "J", ",", "flag", ",", "st", ",", "et", ",", 
         "StabilityResult"}], "}"}], ",", "\[IndentingNewLine]", 
       "\[IndentingNewLine]", 
       RowBox[{"(*", 
        RowBox[{
        "generate", " ", "list", " ", "of", " ", "pairs", " ", "of", " ", 
         "varied", " ", "parameters"}], "*)"}], "\[IndentingNewLine]", 
       RowBox[{
        RowBox[{"Xlist", "=", 
         RowBox[{"Flatten", "[", 
          RowBox[{
           RowBox[{"Table", "[", 
            RowBox[{
             RowBox[{"{", 
              RowBox[{"pvar1", ",", "pvar2"}], "}"}], ",", 
             RowBox[{"{", 
              RowBox[{"pvar1", ",", "Range1"}], "}"}], ",", 
             RowBox[{"{", 
              RowBox[{"pvar2", ",", "Range2"}], "}"}]}], "]"}], ",", "1"}], 
          "]"}]}], ";", "\[IndentingNewLine]", "\[IndentingNewLine]", 
        RowBox[{"(*", 
         RowBox[{"generate", " ", "replacement", " ", "list"}], "*)"}], 
        "\[IndentingNewLine]", 
        RowBox[{"rep", "=", 
         RowBox[{"Table", "[", 
          RowBox[{
           RowBox[{
            RowBox[{
             RowBox[{"x", "[", 
              RowBox[{"[", "i", "]"}], "]"}], "[", "t", "]"}], "\[Rule]", 
            RowBox[{"x", "[", 
             RowBox[{"[", "i", "]"}], "]"}]}], ",", 
           RowBox[{"{", 
            RowBox[{"i", ",", "1", ",", 
             RowBox[{"Length", "[", "Eqn", "]"}]}], "}"}]}], "]"}]}], ";", 
        "\[IndentingNewLine]", "\[IndentingNewLine]", 
        RowBox[{"v", "=", 
         RowBox[{
          RowBox[{"Table", "[", 
           RowBox[{
            RowBox[{"Eqn", "[", 
             RowBox[{"[", 
              RowBox[{"i", ",", "2"}], "]"}], "]"}], ",", 
            RowBox[{"{", 
             RowBox[{"i", ",", "1", ",", 
              RowBox[{"Length", "[", "Eqn", "]"}]}], "}"}]}], "]"}], "/.", 
          "rep"}]}], ";", "\[IndentingNewLine]", "\[IndentingNewLine]", 
        RowBox[{"(*", 
         RowBox[{"Jacobian", " ", "matrix"}], "*)"}], "\[IndentingNewLine]", 
        RowBox[{"J", "=", 
         RowBox[{"JacobianMat", "[", 
          RowBox[{"v", ",", "x"}], "]"}]}], ";", "\[IndentingNewLine]", 
        "\[IndentingNewLine]", 
        RowBox[{"StabilityResult", "=", 
         RowBox[{"{", "}"}]}], ";", "\[IndentingNewLine]", 
        RowBox[{"st", "=", 
         RowBox[{"AbsoluteTime", "[", "]"}]}], ";", "\[IndentingNewLine]", 
        RowBox[{"Do", "[", "\[IndentingNewLine]", 
         RowBox[{
          RowBox[{
           RowBox[{"par", "=", 
            RowBox[{"Xlist", "[", 
             RowBox[{"[", "i", "]"}], "]"}]}], ";", "\[IndentingNewLine]", 
           RowBox[{"(*", 
            RowBox[{
             RowBox[{"Print", "[", "par", "]"}], ";"}], "*)"}], 
           "\[IndentingNewLine]", "\[IndentingNewLine]", 
           RowBox[{"sol", "=", 
            RowBox[{
             RowBox[{"Select", "[", 
              RowBox[{
               RowBox[{"NSolve", "[", 
                RowBox[{
                 RowBox[{"Thread", "[", 
                  RowBox[{
                   RowBox[{"(", 
                    RowBox[{
                    RowBox[{"v", "/.", 
                    RowBox[{"{", 
                    RowBox[{
                    RowBox[{"var1", "\[Rule]", 
                    RowBox[{"par", "[", 
                    RowBox[{"[", "1", "]"}], "]"}]}], ",", 
                    RowBox[{"var2", "\[Rule]", 
                    RowBox[{"par", "[", 
                    RowBox[{"[", "2", "]"}], "]"}]}]}], "}"}]}], "/.", 
                    "param"}], ")"}], "\[Equal]", "0"}], "]"}], ",", "x"}], 
                "]"}], ",", 
               RowBox[{
                RowBox[{
                 RowBox[{
                  RowBox[{"#", "[", 
                   RowBox[{"[", 
                    RowBox[{"1", ",", "2"}], "]"}], "]"}], ">", "0"}], "&&", 
                 RowBox[{
                  RowBox[{"#", "[", 
                   RowBox[{"[", 
                    RowBox[{"2", ",", "2"}], "]"}], "]"}], ">", "0"}], "&&", 
                 RowBox[{
                  RowBox[{"#", "[", 
                   RowBox[{"[", 
                    RowBox[{"3", ",", "2"}], "]"}], "]"}], ">", "0"}]}], 
                RowBox[{"(*", 
                 RowBox[{"&&", 
                  RowBox[{
                   RowBox[{"#", "[", 
                    RowBox[{"[", 
                    RowBox[{"4", ",", "2"}], "]"}], "]"}], ">", "0"}]}], 
                 "*)"}], "&"}]}], "]"}], "//", "Quiet"}]}], ";", 
           "\[IndentingNewLine]", "\[IndentingNewLine]", 
           RowBox[{"NoRoot", "=", 
            RowBox[{"Length", "[", "sol", "]"}]}], ";", "\[IndentingNewLine]",
            "\[IndentingNewLine]", 
           RowBox[{"Which", "[", "\[IndentingNewLine]", 
            RowBox[{
             RowBox[{"NoRoot", "\[Equal]", "0"}], ",", "\[IndentingNewLine]", 
             "\t", 
             RowBox[{"flag", "=", "0"}], ",", 
             RowBox[{"(*", " ", 
              RowBox[{"system", " ", 
               RowBox[{"doesn", "'"}], "t", " ", "reach", " ", "SS"}], "*)"}],
              "\[IndentingNewLine]", "\[IndentingNewLine]", 
             RowBox[{"NoRoot", "\[Equal]", "1"}], ",", "\[IndentingNewLine]", 
             
             RowBox[{
              RowBox[{"Eig", "=", 
               RowBox[{"Map", "[", 
                RowBox[{
                 RowBox[{
                  RowBox[{"Eigenvalues", "[", "#", "]"}], "&"}], ",", 
                 RowBox[{
                  RowBox[{
                   RowBox[{"J", "/.", "sol"}], "/.", 
                   RowBox[{"{", 
                    RowBox[{
                    RowBox[{"var1", "\[Rule]", 
                    RowBox[{"par", "[", 
                    RowBox[{"[", "1", "]"}], "]"}]}], ",", 
                    RowBox[{"var2", "\[Rule]", 
                    RowBox[{"par", "[", 
                    RowBox[{"[", "2", "]"}], "]"}]}]}], "}"}]}], "/.", 
                  "param"}]}], "]"}]}], ";", "\[IndentingNewLine]", "\t", 
              RowBox[{"If", "[", 
               RowBox[{
                RowBox[{"IsRealPartNegative", "[", 
                 RowBox[{"Eig", "[", 
                  RowBox[{"[", "1", "]"}], "]"}], "]"}], ",", 
                RowBox[{"flag", "=", "1"}], " ", 
                RowBox[{"(*", 
                 RowBox[{"stable", " ", "SS"}], "*)"}], ",", 
                RowBox[{"flag", "=", "2"}]}], 
               RowBox[{"(*", 
                RowBox[{"unstable", ",", " ", "oscillations"}], "*)"}], "]"}],
               ";", "\[IndentingNewLine]", "\[IndentingNewLine]", 
              RowBox[{"NoRoot", "\[Equal]", "2"}]}], ",", 
             "\[IndentingNewLine]", 
             RowBox[{
              RowBox[{"Eig", "=", 
               RowBox[{"Map", "[", 
                RowBox[{
                 RowBox[{
                  RowBox[{"Eigenvalues", "[", "#", "]"}], "&"}], ",", 
                 RowBox[{
                  RowBox[{
                   RowBox[{"J", "/.", "sol"}], "/.", 
                   RowBox[{"{", 
                    RowBox[{
                    RowBox[{"var1", "\[Rule]", 
                    RowBox[{"par", "[", 
                    RowBox[{"[", "1", "]"}], "]"}]}], ",", 
                    RowBox[{"var2", "\[Rule]", 
                    RowBox[{"par", "[", 
                    RowBox[{"[", "2", "]"}], "]"}]}]}], "}"}]}], "/.", 
                  "param"}]}], "]"}]}], ";", "\[IndentingNewLine]", "\t", 
              RowBox[{"Which", "[", "\[IndentingNewLine]", "\t\t", 
               RowBox[{
                RowBox[{
                 RowBox[{"IsRealPartNegative", "[", 
                  RowBox[{"Eig", "[", 
                   RowBox[{"[", "1", "]"}], "]"}], "]"}], "&&", 
                 RowBox[{"IsRealPartNegative", "[", 
                  RowBox[{"Eig", "[", 
                   RowBox[{"[", "2", "]"}], "]"}], "]"}]}], ",", 
                RowBox[{"flag", "=", "3"}], " ", 
                RowBox[{"(*", 
                 RowBox[{"two", " ", "stable", " ", "SS"}], "*)"}], ",", 
                "\[IndentingNewLine]", "\t\t", 
                RowBox[{
                 RowBox[{"IsRealPartNegative", "[", 
                  RowBox[{"Eig", "[", 
                   RowBox[{"[", "1", "]"}], "]"}], "]"}], "||", 
                 RowBox[{"IsRealPartNegative", "[", 
                  RowBox[{"Eig", "[", 
                   RowBox[{"[", "2", "]"}], "]"}], "]"}]}], ",", 
                RowBox[{"flag", "=", "4"}], " ", 
                RowBox[{"(*", 
                 RowBox[{
                  RowBox[{"one", " ", "stable", " ", "SS"}], ",", " ", 
                  RowBox[{"one", " ", "unstable", " ", "SS"}]}], "*)"}], ",", 
                "\[IndentingNewLine]", "\t\t", 
                RowBox[{"!", 
                 RowBox[{"(", 
                  RowBox[{
                   RowBox[{"IsRealPartNegative", "[", 
                    RowBox[{"Eig", "[", 
                    RowBox[{"[", "1", "]"}], "]"}], "]"}], "&&", 
                   RowBox[{"IsRealPartNegative", "[", 
                    RowBox[{"Eig", "[", 
                    RowBox[{"[", "2", "]"}], "]"}], "]"}]}], ")"}]}], ",", 
                " ", 
                RowBox[{"flag", "=", "5"}]}], 
               RowBox[{"(*", 
                RowBox[{"two", " ", "unstable", " ", "SS"}], "*)"}], "]"}], 
              ";", "\[IndentingNewLine]", "\[IndentingNewLine]", 
              RowBox[{"NoRoot", "\[Equal]", "3"}]}], ",", 
             "\[IndentingNewLine]", 
             RowBox[{
              RowBox[{"Eig", "=", 
               RowBox[{"Map", "[", 
                RowBox[{
                 RowBox[{
                  RowBox[{"Eigenvalues", "[", "#", "]"}], "&"}], ",", 
                 RowBox[{
                  RowBox[{
                   RowBox[{"J", "/.", "sol"}], "/.", 
                   RowBox[{"{", 
                    RowBox[{
                    RowBox[{"var1", "\[Rule]", 
                    RowBox[{"par", "[", 
                    RowBox[{"[", "1", "]"}], "]"}]}], ",", 
                    RowBox[{"var2", "\[Rule]", 
                    RowBox[{"par", "[", 
                    RowBox[{"[", "2", "]"}], "]"}]}]}], "}"}]}], "/.", 
                  "param"}]}], "]"}]}], ";", "\[IndentingNewLine]", "\t", 
              RowBox[{"NoStable", "=", 
               RowBox[{"Total", "[", 
                RowBox[{"Table", "[", 
                 RowBox[{
                  RowBox[{"IsRealPartNegativeNumeric", "[", 
                   RowBox[{"Eig", "[", 
                    RowBox[{"[", "j", "]"}], "]"}], "]"}], ",", 
                  RowBox[{"{", 
                   RowBox[{"j", ",", "1", ",", "3"}], "}"}]}], "]"}], "]"}]}],
               ";", "\[IndentingNewLine]", "\t", 
              RowBox[{"Which", "[", "\[IndentingNewLine]", "\t\t", 
               RowBox[{
                RowBox[{"NoStable", "\[Equal]", "2"}], ",", 
                RowBox[{"flag", "=", "6"}], " ", 
                RowBox[{"(*", 
                 RowBox[{
                  RowBox[{"two", " ", "stable"}], ",", " ", 
                  RowBox[{"one", " ", "unstable"}], ",", " ", "Bistability"}],
                  "*)"}], ",", "\[IndentingNewLine]", "\t\t", 
                RowBox[{"NoStable", "\[Equal]", "1"}], ",", 
                RowBox[{"flag", "=", "7"}], 
                RowBox[{"(*", 
                 RowBox[{
                  RowBox[{"one", " ", "stable"}], ",", " ", 
                  RowBox[{"two", " ", "unstable"}]}], "*)"}], ",", 
                "\[IndentingNewLine]", "\t\t", 
                RowBox[{"!", 
                 RowBox[{"(", 
                  RowBox[{"1", "<=", "NoStable", "\[LessEqual]", "2"}], 
                  ")"}]}], ",", 
                RowBox[{"flag", "=", "8"}]}], " ", 
               RowBox[{"(*", "uncategorized", "*)"}], "]"}], ";"}]}], 
            "\[IndentingNewLine]", "]"}], ";", "\[IndentingNewLine]", 
           "\[IndentingNewLine]", 
           RowBox[{"StabilityResult", "=", 
            RowBox[{"Append", "[", 
             RowBox[{"StabilityResult", ",", 
              RowBox[{"{", 
               RowBox[{
                RowBox[{"par", "[", 
                 RowBox[{"[", "1", "]"}], "]"}], ",", 
                RowBox[{"par", "[", 
                 RowBox[{"[", "2", "]"}], "]"}], ",", "flag"}], "}"}]}], 
             "]"}]}]}], ",", "\[IndentingNewLine]", 
          RowBox[{"{", 
           RowBox[{"i", ",", "1", ",", 
            RowBox[{"Length", "[", "Xlist", "]"}], ",", "1"}], "}"}]}], "]"}],
         ";", "\[IndentingNewLine]", "\[IndentingNewLine]", 
        RowBox[{"et", "=", 
         RowBox[{"AbsoluteTime", "[", "]"}]}], ";", "\[IndentingNewLine]", 
        RowBox[{"Print", "[", 
         RowBox[{"\"\<Execution Time = \>\"", ",", 
          RowBox[{
           RowBox[{"(", 
            RowBox[{"et", "-", "st"}], ")"}], "/", "60"}], ",", " ", 
          "\"\< Mins\>\""}], " ", "]"}], ";", "\[IndentingNewLine]", 
        "StabilityResult"}]}], "\[IndentingNewLine]", "]"}]}], ";"}], 
   "\[IndentingNewLine]", "\[IndentingNewLine]", "\[IndentingNewLine]", 
   RowBox[{"(*", 
    RowBox[{
     RowBox[{
     "select", " ", "sets", " ", "out", " ", "of", " ", "the", " ", "result", 
      " ", "list", " ", "R", " ", "with", " ", "specific", " ", "dynamics", 
      " ", "based", " ", "on", " ", "the", " ", "given", " ", "flag", " ", 
      "value"}], ",", " ", 
     RowBox[{
     "here", " ", "R", "  ", "is", " ", "output", " ", "of", " ", "the", " ", 
      "StabilityAnalysis", " ", "module", " ", "above"}]}], "*)"}], 
   "\[IndentingNewLine]", 
   RowBox[{
    RowBox[{
     RowBox[{"Subset", "[", 
      RowBox[{"R_", ",", "index_", ",", "i_"}], "]"}], ":=", 
     RowBox[{"Select", "[", 
      RowBox[{"R", ",", 
       RowBox[{
        RowBox[{
         RowBox[{"#", "[", 
          RowBox[{"[", "index", "]"}], "]"}], "\[Equal]", "i"}], "&"}]}], 
      "]"}]}], ";"}], "\[IndentingNewLine]", "\[IndentingNewLine]", 
   "\[IndentingNewLine]", 
   RowBox[{"(*", 
    RowBox[{
    "Function", " ", "for", " ", "plotting", " ", "2", "D", " ", 
     "bifurcation", " ", "plot"}], "*)"}], "\[IndentingNewLine]", 
   RowBox[{
    RowBox[{
     RowBox[{"BifurcationPlot", "[", 
      RowBox[{
      "StabilityRe_", ",", "X_", ",", "Xlabel_", ",", "Y_", ",", "Ylabel_", 
       ",", "XRange_", ",", "YRange_", ",", "pointsize_", ",", "imsize_"}], 
      "]"}], ":=", 
     RowBox[{"Module", "[", 
      RowBox[{
       RowBox[{"{", 
        RowBox[{
         RowBox[{"StabilityResult", "=", "StabilityRe"}], ",", 
         RowBox[{"r1", "=", "XRange"}], ",", 
         RowBox[{"r2", "=", "YRange"}], ",", 
         RowBox[{"xlabel", "=", "X"}], ",", 
         RowBox[{"ylabel", "=", "Y"}], ",", 
         RowBox[{"ps", "=", "pointsize"}], ",", 
         RowBox[{"sz", "=", "imsize"}], ",", "StablityResult2", ",", 
         "ColorCode", ",", "ColorCodeText", ",", "TextCode"}], "}"}], ",", 
       "\[IndentingNewLine]", "\[IndentingNewLine]", 
       RowBox[{
        RowBox[{"TextCode", "=", 
         RowBox[{"{", "\[IndentingNewLine]", 
          RowBox[{
           RowBox[{"0", "\[Rule]", "\"\<System doesn't reach SS\>\""}], ",", 
           "\[IndentingNewLine]", 
           RowBox[{"1", "\[Rule]", "\"\<1 stable SS (monostable)\>\""}], ",", 
           "\[IndentingNewLine]", 
           RowBox[{"2", "\[Rule]", "\"\<1 unstable SS (oscillation)\>\""}], 
           ",", "\[IndentingNewLine]", 
           RowBox[{"3", "\[Rule]", "\"\<2 stable SS\>\""}], ",", 
           "\[IndentingNewLine]", 
           RowBox[{"4", "\[Rule]", "\"\<1 stable SS + 1 unstable SS\>\""}], 
           ",", "\[IndentingNewLine]", 
           RowBox[{"5", "\[Rule]", "\"\<2 unstable SS\>\""}], ",", 
           "\[IndentingNewLine]", 
           RowBox[{
           "6", "\[Rule]", "\"\<2 stable + 1 unstable (bistable)\>\""}], ",", 
           "\[IndentingNewLine]", 
           RowBox[{"7", "\[Rule]", "\"\<2 unstable + 1 stable\>\""}], ",", 
           "\[IndentingNewLine]", 
           RowBox[{"8", "\[Rule]", "\"\<Uncategorised\>\""}]}], "}"}]}], ";", 
        "\[IndentingNewLine]", "\[IndentingNewLine]", 
        RowBox[{"ColorCode", "=", 
         RowBox[{"{", 
          RowBox[{
           RowBox[{"0", "\[Rule]", "Black"}], ",", 
           RowBox[{"1", "\[Rule]", "Gray"}], ",", 
           RowBox[{"2", "\[Rule]", "Red"}], ",", 
           RowBox[{"3", "\[Rule]", "Pink"}], ",", 
           RowBox[{"4", "\[Rule]", "Green"}], ",", 
           RowBox[{"5", "\[Rule]", "Cyan"}], ",", 
           RowBox[{"6", "\[Rule]", "Yellow"}], ",", 
           RowBox[{"7", "\[Rule]", "Purple"}], ",", 
           RowBox[{"8", "\[Rule]", "Orange"}]}], "}"}]}], ";", 
        "\[IndentingNewLine]", 
        RowBox[{"ColorCodeText", "=", 
         RowBox[{"{", 
          RowBox[{
           RowBox[{"0", "\[Rule]", "\"\<Black\>\""}], ",", 
           RowBox[{"1", "\[Rule]", "\"\<Gray\>\""}], ",", 
           RowBox[{"2", "\[Rule]", "\"\<Red\>\""}], ",", 
           RowBox[{"3", "\[Rule]", "\"\<Pink\>\""}], ",", 
           RowBox[{"4", "\[Rule]", "\"\<Green\>\""}], ",", 
           RowBox[{"5", "\[Rule]", "\"\<Cyan\>\""}], ",", 
           RowBox[{"6", "\[Rule]", "\"\<Yellow\>\""}], ",", 
           RowBox[{"7", "\[Rule]", "\"\<Purple\>\""}], ",", 
           RowBox[{"8", "\[Rule]", "\"\<Orange\>\""}]}], "}"}]}], ";", 
        "\[IndentingNewLine]", "\[IndentingNewLine]", 
        RowBox[{"StablityResult2", "=", 
         RowBox[{"Select", "[", 
          RowBox[{
           RowBox[{"Table", "[", 
            RowBox[{
             RowBox[{"Select", "[", 
              RowBox[{"StabilityResult", ",", 
               RowBox[{
                RowBox[{
                 RowBox[{"#", "[", 
                  RowBox[{"[", "3", "]"}], "]"}], "\[Equal]", "i"}], "&"}]}], 
              "]"}], ",", 
             RowBox[{"{", 
              RowBox[{"i", ",", "0", ",", "8", ",", "1"}], "}"}]}], "]"}], 
           ",", 
           RowBox[{
            RowBox[{
             RowBox[{"Length", "[", "#", "]"}], ">", "0"}], "&"}]}], "]"}]}], 
        ";", "\[IndentingNewLine]", 
        RowBox[{"Show", "[", 
         RowBox[{
          RowBox[{"Table", "[", 
           RowBox[{
            RowBox[{"ListPlot", "[", 
             RowBox[{
              RowBox[{
               RowBox[{"StablityResult2", "[", 
                RowBox[{"[", "i", "]"}], "]"}], "[", 
               RowBox[{"[", 
                RowBox[{"All", ",", 
                 RowBox[{"{", 
                  RowBox[{"1", ",", "2"}], "}"}]}], "]"}], "]"}], ",", 
              RowBox[{"PlotStyle", "\[Rule]", 
               RowBox[{"{", 
                RowBox[{
                 RowBox[{"PointSize", "[", "ps", "]"}], ",", 
                 RowBox[{"(", 
                  RowBox[{
                   RowBox[{"StablityResult2", "[", 
                    RowBox[{"[", 
                    RowBox[{"i", ",", "1", ",", "3"}], "]"}], "]"}], "/.", 
                   "ColorCode"}], ")"}]}], "}"}]}]}], "]"}], ",", 
            RowBox[{"{", 
             RowBox[{"i", ",", "1", ",", 
              RowBox[{"Length", "[", "StablityResult2", "]"}]}], "}"}]}], 
           "]"}], ",", "\[IndentingNewLine]", 
          RowBox[{"PlotRange", "\[Rule]", 
           RowBox[{"{", 
            RowBox[{"r1", ",", "r2"}], "}"}]}], ",", 
          RowBox[{"AxesOrigin", "\[Rule]", 
           RowBox[{"{", 
            RowBox[{"0", ",", "0"}], "}"}]}], ",", 
          RowBox[{"Frame", "\[Rule]", "True"}], ",", 
          RowBox[{"(*", 
           RowBox[{
            RowBox[{"FrameLabel", "\[Rule]", 
             RowBox[{"{", 
              RowBox[{"xlabel", ",", "ylabel"}], "}"}]}], ","}], "*)"}], 
          RowBox[{"AspectRatio", "\[Rule]", "1"}], ",", 
          RowBox[{"ImageSize", "->", "sz"}], ",", "\[IndentingNewLine]", 
          RowBox[{"FrameTicksStyle", "\[Rule]", 
           RowBox[{"Directive", "[", "15", "]"}]}], ",", 
          RowBox[{"FrameLabel", "\[Rule]", 
           RowBox[{"{", " ", 
            RowBox[{
             RowBox[{"StyleForm", "[", 
              RowBox[{"Xlabel", ",", 
               RowBox[{"FontSize", " ", "->", " ", "20"}], ",", 
               RowBox[{"FontWeight", " ", "->", " ", "\"\<Bold\>\""}]}], 
              "]"}], ",", " ", 
             RowBox[{"StyleForm", "[", 
              RowBox[{"Ylabel", ",", 
               RowBox[{"FontSize", " ", "->", " ", "20"}], ",", 
               RowBox[{"FontWeight", " ", "->", " ", "\"\<Bold\>\""}]}], 
              "]"}]}], "}"}]}]}], "]"}]}]}], "\[IndentingNewLine]", "]"}]}], 
    ";"}], "\[IndentingNewLine]", "\[IndentingNewLine]", 
   RowBox[{"(*", 
    RowBox[{
     RowBox[{
     "Function", " ", "for", " ", "plotting", " ", "2", "D", " ", 
      "bifurcation", " ", "plot"}], " ", "-", " ", 
     RowBox[{"with", " ", "axes", " ", "ticks", " ", "specification"}]}], 
    "*)"}], "\[IndentingNewLine]", 
   RowBox[{
    RowBox[{
     RowBox[{"BifurcationPlotTick", "[", 
      RowBox[{
      "StabilityRe_", ",", "X_", ",", "Xlabel_", ",", "Y_", ",", "Ylabel_", 
       ",", "XRange_", ",", "YRange_", ",", "pointsize_", ",", "imsize_", ",",
        "tickX_", ",", "tickY_"}], "]"}], ":=", 
     RowBox[{"Module", "[", 
      RowBox[{
       RowBox[{"{", 
        RowBox[{
         RowBox[{"StabilityResult", "=", "StabilityRe"}], ",", 
         RowBox[{"r1", "=", "XRange"}], ",", 
         RowBox[{"r2", "=", "YRange"}], ",", 
         RowBox[{"xlabel", "=", "X"}], ",", 
         RowBox[{"ylabel", "=", "Y"}], ",", 
         RowBox[{"ps", "=", "pointsize"}], ",", 
         RowBox[{"sz", "=", "imsize"}], ",", "StablityResult2", ",", 
         "ColorCode", ",", "ColorCodeText", ",", "TextCode", ",", 
         RowBox[{"XTicks", "=", "tickX"}], ",", 
         RowBox[{"YTicks", "=", "tickY"}]}], "}"}], ",", 
       "\[IndentingNewLine]", "\[IndentingNewLine]", 
       RowBox[{
        RowBox[{"TextCode", "=", 
         RowBox[{"{", "\[IndentingNewLine]", 
          RowBox[{
           RowBox[{"0", "\[Rule]", "\"\<System doesn't reach SS\>\""}], ",", 
           "\[IndentingNewLine]", 
           RowBox[{"1", "\[Rule]", "\"\<1 stable SS (monostable)\>\""}], ",", 
           "\[IndentingNewLine]", 
           RowBox[{"2", "\[Rule]", "\"\<1 unstable SS (oscillation)\>\""}], 
           ",", "\[IndentingNewLine]", 
           RowBox[{"3", "\[Rule]", "\"\<2 stable SS\>\""}], ",", 
           "\[IndentingNewLine]", 
           RowBox[{"4", "\[Rule]", "\"\<1 stable SS + 1 unstable SS\>\""}], 
           ",", "\[IndentingNewLine]", 
           RowBox[{"5", "\[Rule]", "\"\<2 unstable SS\>\""}], ",", 
           "\[IndentingNewLine]", 
           RowBox[{
           "6", "\[Rule]", "\"\<2 stable + 1 unstable (bistable)\>\""}], ",", 
           "\[IndentingNewLine]", 
           RowBox[{"7", "\[Rule]", "\"\<2 unstable + 1 stable\>\""}], ",", 
           "\[IndentingNewLine]", 
           RowBox[{"8", "\[Rule]", "\"\<Uncategorised\>\""}]}], "}"}]}], ";", 
        "\[IndentingNewLine]", "\[IndentingNewLine]", 
        RowBox[{"ColorCode", "=", 
         RowBox[{"{", 
          RowBox[{
           RowBox[{"0", "\[Rule]", "Black"}], ",", 
           RowBox[{"1", "\[Rule]", "Gray"}], ",", 
           RowBox[{"2", "\[Rule]", "Red"}], ",", 
           RowBox[{"3", "\[Rule]", "Pink"}], ",", 
           RowBox[{"4", "\[Rule]", "Green"}], ",", 
           RowBox[{"5", "\[Rule]", "Cyan"}], ",", 
           RowBox[{"6", "\[Rule]", "Yellow"}], ",", 
           RowBox[{"7", "\[Rule]", "Purple"}], ",", 
           RowBox[{"8", "\[Rule]", "Orange"}]}], "}"}]}], ";", 
        "\[IndentingNewLine]", 
        RowBox[{"ColorCodeText", "=", 
         RowBox[{"{", 
          RowBox[{
           RowBox[{"0", "\[Rule]", "\"\<Black\>\""}], ",", 
           RowBox[{"1", "\[Rule]", "\"\<Gray\>\""}], ",", 
           RowBox[{"2", "\[Rule]", "\"\<Red\>\""}], ",", 
           RowBox[{"3", "\[Rule]", "\"\<Pink\>\""}], ",", 
           RowBox[{"4", "\[Rule]", "\"\<Green\>\""}], ",", 
           RowBox[{"5", "\[Rule]", "\"\<Cyan\>\""}], ",", 
           RowBox[{"6", "\[Rule]", "\"\<Yellow\>\""}], ",", 
           RowBox[{"7", "\[Rule]", "\"\<Purple\>\""}], ",", 
           RowBox[{"8", "\[Rule]", "\"\<Orange\>\""}]}], "}"}]}], ";", 
        "\[IndentingNewLine]", "\[IndentingNewLine]", 
        RowBox[{"StablityResult2", "=", 
         RowBox[{"Select", "[", 
          RowBox[{
           RowBox[{"Table", "[", 
            RowBox[{
             RowBox[{"Select", "[", 
              RowBox[{"StabilityResult", ",", 
               RowBox[{
                RowBox[{
                 RowBox[{"#", "[", 
                  RowBox[{"[", "3", "]"}], "]"}], "\[Equal]", "i"}], "&"}]}], 
              "]"}], ",", 
             RowBox[{"{", 
              RowBox[{"i", ",", "0", ",", "8", ",", "1"}], "}"}]}], "]"}], 
           ",", 
           RowBox[{
            RowBox[{
             RowBox[{"Length", "[", "#", "]"}], ">", "0"}], "&"}]}], "]"}]}], 
        ";", "\[IndentingNewLine]", "\[IndentingNewLine]", 
        RowBox[{"Show", "[", 
         RowBox[{
          RowBox[{"Table", "[", 
           RowBox[{
            RowBox[{"ListPlot", "[", 
             RowBox[{
              RowBox[{
               RowBox[{"StablityResult2", "[", 
                RowBox[{"[", "i", "]"}], "]"}], "[", 
               RowBox[{"[", 
                RowBox[{"All", ",", 
                 RowBox[{"{", 
                  RowBox[{"1", ",", "2"}], "}"}]}], "]"}], "]"}], ",", 
              RowBox[{"PlotStyle", "\[Rule]", 
               RowBox[{"{", 
                RowBox[{
                 RowBox[{"PointSize", "[", "ps", "]"}], ",", 
                 RowBox[{"(", 
                  RowBox[{
                   RowBox[{"StablityResult2", "[", 
                    RowBox[{"[", 
                    RowBox[{"i", ",", "1", ",", "3"}], "]"}], "]"}], "/.", 
                   "ColorCode"}], ")"}]}], "}"}]}]}], "]"}], ",", 
            RowBox[{"{", 
             RowBox[{"i", ",", "1", ",", 
              RowBox[{"Length", "[", "StablityResult2", "]"}]}], "}"}]}], 
           "]"}], ",", "\[IndentingNewLine]", 
          RowBox[{"PlotRange", "\[Rule]", 
           RowBox[{"{", 
            RowBox[{"r1", ",", "r2"}], "}"}]}], ",", 
          RowBox[{"AxesOrigin", "\[Rule]", 
           RowBox[{"{", 
            RowBox[{"0", ",", "0"}], "}"}]}], ",", 
          RowBox[{"Frame", "\[Rule]", "True"}], ",", 
          RowBox[{"(*", 
           RowBox[{
            RowBox[{"FrameLabel", "\[Rule]", 
             RowBox[{"{", 
              RowBox[{"xlabel", ",", "ylabel"}], "}"}]}], ","}], "*)"}], 
          RowBox[{"AspectRatio", "\[Rule]", "1"}], ",", 
          RowBox[{"ImageSize", "->", "sz"}], ",", "\[IndentingNewLine]", 
          RowBox[{"FrameTicksStyle", "\[Rule]", 
           RowBox[{"Directive", "[", "15", "]"}]}], ",", 
          RowBox[{"FrameTicks", "\[Rule]", 
           RowBox[{"{", 
            RowBox[{
             RowBox[{"{", 
              RowBox[{"YTicks", ",", "None"}], "}"}], ",", 
             RowBox[{"{", 
              RowBox[{"XTicks", ",", "None"}], "}"}]}], "}"}]}], ",", 
          RowBox[{"FrameLabel", "\[Rule]", 
           RowBox[{"{", " ", 
            RowBox[{
             RowBox[{"StyleForm", "[", 
              RowBox[{"Xlabel", ",", 
               RowBox[{"FontSize", " ", "->", " ", "20"}], ",", 
               RowBox[{"FontWeight", " ", "->", " ", "\"\<Bold\>\""}]}], 
              "]"}], ",", " ", 
             RowBox[{"StyleForm", "[", 
              RowBox[{"Ylabel", ",", 
               RowBox[{"FontSize", " ", "->", " ", "20"}], ",", 
               RowBox[{"FontWeight", " ", "->", " ", "\"\<Bold\>\""}]}], 
              "]"}]}], "}"}]}]}], "]"}]}]}], "\[IndentingNewLine]", "]"}]}], 
    ";"}], "\[IndentingNewLine]", "\[IndentingNewLine]"}]}]], "Input",
 CellChangeTimes->{
  3.542614627119068*^9, {3.542625187261074*^9, 3.5426252275663795`*^9}, {
   3.5426257694003706`*^9, 3.54262577009741*^9}, {3.5426521532240677`*^9, 
   3.542652153606488*^9}, {3.5426524151213493`*^9, 3.542652446611229*^9}, {
   3.5426524857105207`*^9, 3.542652516963876*^9}, {3.542652850771853*^9, 
   3.542652851217366*^9}, {3.5426529035982428`*^9, 3.5426529410253267`*^9}, {
   3.542654068094119*^9, 3.542654070922225*^9}, {3.5426542186604843`*^9, 
   3.542654231810753*^9}, {3.5426546677612467`*^9, 3.54265466815294*^9}, {
   3.542654819138369*^9, 3.542654831972192*^9}, {3.542654866534466*^9, 
   3.542654905428595*^9}, {3.542654939732568*^9, 3.5426549533241787`*^9}, {
   3.542655154449253*^9, 3.5426551861493597`*^9}, {3.5426552945830297`*^9, 
   3.542655335461186*^9}, {3.542655477001794*^9, 3.542655498130786*^9}, {
   3.542655725161644*^9, 3.542655727932255*^9}, {3.542656057196986*^9, 
   3.5426560705552807`*^9}, {3.542656246238626*^9, 3.542656262838647*^9}, {
   3.542656327876581*^9, 3.5426563504373198`*^9}, {3.5426563843205357`*^9, 
   3.5426563875559*^9}, {3.5426564217554817`*^9, 3.5426564720019197`*^9}, {
   3.542656626975449*^9, 3.542656628820997*^9}, {3.5426569991539583`*^9, 
   3.542657015751247*^9}, {3.5426570509901943`*^9, 3.5426570569148703`*^9}, {
   3.542658253843698*^9, 3.5426582596145363`*^9}, {3.542699287041216*^9, 
   3.5426992912410583`*^9}, {3.5426998634384117`*^9, 3.542699870533568*^9}, {
   3.542700147560093*^9, 3.542700153042355*^9}, 3.54271825944067*^9, {
   3.5427186409623423`*^9, 3.5427186750983887`*^9}, 3.54271918110268*^9, {
   3.542719230745579*^9, 3.542719247253031*^9}, {3.5427232945765*^9, 
   3.54272330156959*^9}, {3.542723399807969*^9, 3.5427236106341887`*^9}, {
   3.54272364439272*^9, 3.542723648030645*^9}, {3.5427239501576567`*^9, 
   3.5427239509391003`*^9}, {3.542724064126459*^9, 3.5427241078857803`*^9}, {
   3.542724157162168*^9, 3.5427241612812757`*^9}, {3.542724198565234*^9, 
   3.542724213418364*^9}, {3.542724975677939*^9, 3.5427249791206837`*^9}, {
   3.542742445146501*^9, 3.542742478716135*^9}, {3.5427425170911903`*^9, 
   3.5427425174827757`*^9}, 3.54274274600097*^9, {3.542821611616704*^9, 
   3.5428216244467916`*^9}, 3.542821672124173*^9, 3.5428218160785*^9, 
   3.542821944080639*^9, 3.542905637086996*^9, 3.54290566990073*^9, 
   3.5429061290014277`*^9, 3.54290621049115*^9, {3.542911342012411*^9, 
   3.54291141425738*^9}, {3.542913113943514*^9, 3.542913127244978*^9}, 
   3.5466680157427*^9, {3.547574494947493*^9, 3.547574495391864*^9}, {
   3.638083637956153*^9, 3.63808365932069*^9}, {3.638083910952553*^9, 
   3.638084024902515*^9}, {3.6380840642472067`*^9, 3.63808437012836*^9}, {
   3.638163871382745*^9, 3.638163878575643*^9}}]
}, Closed]],

Cell[CellGroupData[{

Cell["2D Bifurcation Plot", "Subsection",
 CellChangeTimes->{{3.546770110925211*^9, 3.5467701192816887`*^9}, {
  3.547537389399969*^9, 3.547537395121296*^9}, {3.549221751958902*^9, 
  3.549221756604219*^9}, {3.5534088889538507`*^9, 3.5534088972513256`*^9}}],

Cell[BoxData[
 RowBox[{
  RowBox[{"paraset", "=", 
   RowBox[{"{", 
    RowBox[{
     RowBox[{"k1", "\[Rule]", "0.1"}], ",", 
     RowBox[{"k2", "\[Rule]", "0.1"}], ",", 
     RowBox[{"k3", " ", "\[Rule]", "0.1"}], ",", 
     RowBox[{"kd1", " ", "\[Rule]", "0.01"}], ",", 
     RowBox[{"kd2", " ", "\[Rule]", "0.01"}], ",", 
     RowBox[{"kd3", "\[Rule]", "0.01"}], ",", 
     RowBox[{"n1", "\[Rule]", "9"}], ",", 
     RowBox[{"K1", "\[Rule]", "1"}]}], "}"}]}], ";"}]], "Input"],

Cell[CellGroupData[{

Cell[" kd1 vs. kd2", "Subsubsection",
 CellChangeTimes->{3.5534089013585606`*^9}],

Cell[BoxData[
 RowBox[{
  RowBox[{"(*", 
   RowBox[{"step", " ", "points"}], "*)"}], "\[IndentingNewLine]", 
  RowBox[{
   RowBox[{
    RowBox[{"NoPoint", "=", "80"}], ";"}], "\[IndentingNewLine]", 
   RowBox[{
    RowBox[{"max1", "=", "0.03"}], ";", 
    RowBox[{"min1", "=", "0.0001"}], ";"}], "\[IndentingNewLine]", 
   RowBox[{
    RowBox[{"Range1", "=", 
     RowBox[{"Range", "[", 
      RowBox[{"min1", ",", "max1", ",", 
       RowBox[{
        RowBox[{"(", 
         RowBox[{"max1", "-", "min1"}], ")"}], "/", "NoPoint"}]}], "]"}]}], 
    ";"}], "\[IndentingNewLine]", 
   RowBox[{
    RowBox[{"max2", "=", "0.03"}], ";", 
    RowBox[{"min2", "=", "0.0001"}], ";"}], "\[IndentingNewLine]", 
   RowBox[{
    RowBox[{"Range2", "=", 
     RowBox[{"Range", "[", 
      RowBox[{"min2", ",", "max2", ",", 
       RowBox[{
        RowBox[{"(", 
         RowBox[{"max2", "-", "min2"}], ")"}], "/", "NoPoint"}]}], "]"}]}], 
    ";"}], "\[IndentingNewLine]", "\[IndentingNewLine]", 
   RowBox[{
    RowBox[{"var1", "=", "kd1"}], ";"}], "\[IndentingNewLine]", 
   RowBox[{
    RowBox[{"var2", "=", "kd2"}], ";"}]}]}]], "Input",
 CellChangeTimes->{{3.5475376411923704`*^9, 3.5475377049250154`*^9}, 
   3.547538401071833*^9, {3.5475386412305694`*^9, 3.5475386481169634`*^9}, {
   3.547541662201359*^9, 3.5475416667936215`*^9}, {3.547549371959332*^9, 
   3.547549374791494*^9}, 3.549220842321301*^9, {3.54922105720959*^9, 
   3.5492210573598623`*^9}, 3.549221351865533*^9, {3.549221393300797*^9, 
   3.549221500956843*^9}, 3.5498796811432447`*^9, 3.5498798365253487`*^9, {
   3.549880731039846*^9, 3.549880738607354*^9}, {3.5534089368385897`*^9, 
   3.553408937470626*^9}, 3.5534090015562916`*^9, {3.55342608816759*^9, 
   3.5534261019183764`*^9}, {3.638084434555409*^9, 3.638084495090846*^9}}],

Cell[CellGroupData[{

Cell[BoxData[
 RowBox[{
  RowBox[{"(*", 
   RowBox[{"Perform", " ", "Stability", " ", "Analysis"}], "*)"}], 
  "\[IndentingNewLine]", 
  RowBox[{
   RowBox[{"R", "=", 
    RowBox[{"StabilityAnalysis", "[", 
     RowBox[{"{", 
      RowBox[{
      "ODE", ",", "paraset", ",", "varlist", ",", "var1", ",", "Range1", ",", 
       "var2", ",", "Range2"}], "}"}], "]"}]}], ";"}]}]], "Input",
 CellChangeTimes->{{3.5475376411923704`*^9, 3.547537660781491*^9}, {
   3.5475377233490696`*^9, 3.5475378036846647`*^9}, {3.5475379770665812`*^9, 
   3.547538056963151*^9}, {3.5475382614048443`*^9, 3.547538269262294*^9}, 
   3.547538397034602*^9, 3.547538491266992*^9, {3.5475386617277417`*^9, 
   3.547538678158682*^9}, 3.547539643007868*^9, 3.5475398615433674`*^9, {
   3.5475407723234606`*^9, 3.547540772626478*^9}, {3.5475409907999573`*^9, 
   3.547540991095974*^9}, 3.5475411609106865`*^9, {3.5475413935879955`*^9, 
   3.5475413981482563`*^9}, {3.5475415154899673`*^9, 3.547541518692151*^9}, 
   3.547549234257456*^9, {3.549220917205312*^9, 3.549221013049284*^9}, {
   3.5492210501981363`*^9, 3.5492210527961807`*^9}, {3.5534089461501226`*^9, 
   3.553408961352992*^9}, {3.553408996334993*^9, 3.5534089982941046`*^9}, {
   3.553409168409835*^9, 3.5534092089031515`*^9}, {3.553409328898014*^9, 
   3.5534093338652983`*^9}, {3.638084458883569*^9, 3.638084485873687*^9}}],

Cell[BoxData[
 InterpretationBox[
  RowBox[{"\<\"Execution Time = \"\>", "\[InvisibleSpace]", 
   "4.459388395`9.878971543199283", "\[InvisibleSpace]", "\<\" Mins\"\>"}],
  SequenceForm["Execution Time = ", 4.459388395`9.878971543199283, " Mins"],
  Editable->False]], "Print",
 CellChangeTimes->{3.549879688493269*^9, 3.5498799264233637`*^9, 
  3.549880973023354*^9, 3.553408953363535*^9, 3.553409020828394*^9, 
  3.553409187624934*^9, 3.553409226575162*^9, 3.5534263713367863`*^9}]
}, Closed]],

Cell[CellGroupData[{

Cell[BoxData[
 RowBox[{
  RowBox[{"(*", "Plotting", "*)"}], "\[IndentingNewLine]", 
  RowBox[{
   RowBox[{
    RowBox[{"BifurcationPlot", "[", 
     RowBox[{
     "R", ",", "var1", ",", "\"\<\!\(\*SubscriptBox[\(k\), \(d1\)]\)\>\"", 
      ",", " ", "var2", ",", "\"\<\!\(\*SubscriptBox[\(k\), \(d2\)]\)\>\"", 
      ",", 
      RowBox[{"{", 
       RowBox[{"0", ",", 
        RowBox[{"Max", "[", "Range1", "]"}]}], "}"}], ",", 
      RowBox[{"{", 
       RowBox[{"0", ",", 
        RowBox[{"Max", "[", "Range2", "]"}]}], "}"}], ",", "0.03", ",", 
      "300"}], "]"}], ";"}], "\[IndentingNewLine]", "\[IndentingNewLine]", 
   RowBox[{
    RowBox[{"XTicks", "=", 
     RowBox[{"{", 
      RowBox[{
       RowBox[{"{", 
        RowBox[{"0", ",", "0"}], "}"}], ",", 
       RowBox[{"{", 
        RowBox[{"0.01", ",", "0.01"}], "}"}], ",", 
       RowBox[{"{", 
        RowBox[{"0.02", ",", "0.02"}], "}"}], ",", 
       RowBox[{"{", 
        RowBox[{"0.03", ",", "0.03"}], "}"}]}], "}"}]}], ";"}], 
   "\[IndentingNewLine]", 
   RowBox[{
    RowBox[{"YTicks", "=", 
     RowBox[{"{", 
      RowBox[{
       RowBox[{"{", 
        RowBox[{"0", ",", "0"}], "}"}], ",", 
       RowBox[{"{", 
        RowBox[{"0.01", ",", "0.01"}], "}"}], ",", 
       RowBox[{"{", 
        RowBox[{"0.02", ",", "0.02"}], "}"}], ",", 
       RowBox[{"{", 
        RowBox[{"0.03", ",", "0.03"}], "}"}]}], "}"}]}], ";"}], 
   "\[IndentingNewLine]", "\[IndentingNewLine]", 
   RowBox[{"BifurcationPlotTick", "[", 
    RowBox[{
    "R", ",", "var1", ",", "\"\<\!\(\*SubscriptBox[\(k\), \(d1\)]\)\>\"", ",",
      " ", "var2", ",", "\"\<\!\(\*SubscriptBox[\(k\), \(d2\)]\)\>\"", ",", 
     RowBox[{"{", 
      RowBox[{"0", ",", 
       RowBox[{"Max", "[", "Range1", "]"}]}], "}"}], ",", 
     RowBox[{"{", 
      RowBox[{"0", ",", 
       RowBox[{"Max", "[", "Range2", "]"}]}], "}"}], ",", "0.03", ",", "200", 
     ",", "XTicks", ",", "YTicks"}], "]"}]}]}]], "Input",
 CellChangeTimes->{{3.5534268324851627`*^9, 3.553426849905159*^9}, {
  3.638084500733096*^9, 3.638084514325472*^9}}],

Cell[BoxData[
 GraphicsBox[{{{}, 
    {GrayLevel[0.5], PointSize[0.03], PointBox[CompressedData["
1:eJx13X3M/nVZxvFf1HIpMQ0n8yEfZuJKLZPyqSUuCif04NMknaFTwiSN1FIj
TSMlfBZBIw2kFUamLtpc6FbOhknqCs0mZqZLWwpm2jRJLcN2vI5rO1p/3Xs3
u6779/2e55v7+l6f8zjv8sSzH/GzRx05cuSaY48c+cbPe510hxv+6b63O3F/
Pu7NV7zrB44+sfzlu/7YGT/97lPLn7jx70849ahHla9+/IU/eP1dHlt+1Ccv
f/3Vd35C+S9vc+4dLrr3k8r3P+X0S5704DPLb3reA+94wsOeUv7OK2/zhqOe
8NTyKz/173f64Nlnl4+87MnXXnvi08tvv/zvXnXVe55RfuY7T3r4ZT/1S+V7
fuTKW53/4V8u//M3Xu7xzy5fevQrXn3avzynfNrxX3vEiWefU77lg8869u5f
/tXyXz3mur895vnPK5/7zJMv+o9vff7h9U5+7Pec/ZAXlM955AU3f9Itfv3w
+k+45vpH/82BT3ja1997yoXnHt7vnPv+0YNO+43yZ8972kvvc/sXHt7/wt//
+eM/fuDLL/voqbf7vRcdfp+3fMc9j3nyeeXT3/HQo4+6x2+Wf+g9L/jslz53
4OM+9Kfv/8yfnF/+4ic+9+aPPevF5Wv/9W4v/8ADX1J+y1ce97R3//eBX3yz
i37i7X/x0vKZt37fvd5y3svKJ93lqGN+95SXl+/0vQ/43EXHvKL8tQf+4l+f
/8EDX/eQP3jrc1/7yvI3rub97/Wqw7//j19yv/u88sD3u98b737PLxz48j97
13HHP/KC8rE/+rGb3fltBz73vTd++bbHvbr8+Yfd+tPH/sqBT//w91337R89
8Pt/5tRrbvbDFx6u36fOvOqb3nDgPzzr3Cu+euSiw/X8wiUXf+mJBz7v2W8/
/9+uPvAX/+tDz/nM8a8pP/GFn/+5T55/4GtvfvRjPnb9gU+84O4P/fCPv/Zw
/Y876QEfeOuBb3/p6d/9vlv+1uF+fNc5t333Mw5845te823v/NCBz/z+K//z
qvteXP7f23/xgX/kQZ/+yJu/cuArr/7m977xcb99uH+n3ukdl/35gW8qjje9
7s6vO9zP0x79uovOPfBZ//j0l7ziUwe+7oyXn3P+ya8vn3zDFTddwQO/7elX
P/a5N/+d8l1v/Pgpz3rqgS/4ta/eVDEH/vq3HHePs+59SfkXbuqWM1594H+4
1U/e4vQvHviUi5/y1dMefWn5qju+6IaHX3Xp//Ee3p98iPkQ8yHmQ8yHmA8x
H2I+xHyI+RDzIeZDzIeYDzEfYj7EfIj5EPNhXy8+xHzY148PMR/2/eJDzId9
//gQ82F/n/gQ8yHmQ8yHmA8xH2I+xHyI+RDzIeZDzIeYDzEf9t8fH2I+7PWI
DzEf9vrEh5gPe73iQ8yHvX7xIebDXs/4EPNhr298iPmw1zs+xHzY6x8fYj7s
/YgPMR/2/sSHmA8xH2I+7P2LDzEf9n7Gh5gPe3/jQ8yHmA8xH2I+xHyI+RDz
IeZDzIf7d996D+9PPsR8iPkQ8yHmQ8yHmA8xH2I+xHyI+RDzIeZDzIeYDzEf
Yj7EfNjXiw8xH/b140PMh32/+BDzYd8/PsR82N8nPsR8iPkQ8yHmQ8yHmA8x
H2I+xHyI+RDzIeZDzIf998eHmA97PeJDzIe9PvEh5sNer/gQ82GvX3yI+bDX
Mz7EfNjrGx9iPuz1jg8xH/b6x4eYD3s/4kPMh70/8SHmQ8yHmA97/+JDzIe9
n/Eh5sPe3/gQ8yHmQ8yHmA8xH2I+xHyI+RDz4X7u3b/71nt4f/Ih5kPMh5gP
MR9iPsR8iPkQ8yHmQ8yHmA8xH2I+xHyI+RDzYV8vPsR82NePDzEf9v3iQ8yH
ff/4EPNhf5/4EPMh5kPMh5gPMR9iPsR8iPkQ8yHmQ8yHmA8xH/bfHx9iPuz1
iA8xH/b6xIeYD3u94kPMh71+8SHmw17P+BDzYa9vfIj5sNc7PsR82OsfH2I+
7P2IDzEf9v7Eh5gPMR9iPuz9iw8xH/Z+xoeYD3t/40PMh5gPMR9iPsR8iPkQ
8yHmQ8yH+9xvP/fu333rPbw/+RDzIeZDzIeYDzEfYj7EfIj5EPMh5kPMh5gP
MR9iPsR82NeLDzEf9vXjQ8yHfb/4EPNh3z8+xHzY3yc+xHyI+RDzIeZDzIeY
DzEfYj7EfIj5EPMh5kPMh/33x4eYD3s94kPMh70+8SHmw16v+BDzYa9ffIj5
sNczPsR82OsbH2I+7PWODzEf9vrHh5gPez/iQ8yHvT/xIeZDzIeYD3v/4kPM
h72f8SHmw97f+BDzIeZDzIeYDzEfYj7EfIj5EPPhfu+xz/32c+/+3bfew/uT
DzEfYj7EfIj5EPMh5kPMh5gPMR9iPsR8iPkQ8yHmw75efIj5sK8fH2I+7PvF
h5gP+/7xIebD/j7xIeZDzIeYDzEfYj7EfIj5EPMh5kPMh5gPMR9iPuy/Pz7E
fNjrER9iPuz1iQ8xH/Z6xYeYD3v94kPMh72e8SHmw17f+BDzYa93fIj5sNc/
PsR82PsRH2I+7P2JDzEfYj7EfNj7Fx9iPuz9jA8xH/b+xoeYDzEfYj7EfIj5
EPMh5kPMh5gP93vf/d5jn/vt5979u2+9h/cnH2I+xHyI+RDzIeZDzIeYDzEf
Yj7EfIj5EPMh5sO+XnyI+bCvHx9iPuz7xYeYD/v+8SHmw/4+8SHmQ8yHmA8x
H2I+xHyI+RDzIeZDzIeYDzEfYj7svz8+xHzY6xEfYj7s9YkPMR/2esWHmA97
/eJDzIe9nvEh5sNe3/gQ82Gvd3yI+bDXPz7EfNj7ER9iPuz9iQ8xH2I+xHzY
+xcfYj7s/YwPMR/2/saHmA8xH2I+xHyI+RDzIeZDzIeYD/fcy37vu9977HO/
/dy7f/et9/D+5EPMh5gPMR9iPsR8iPkQ8yHmQ8yHmA8xH2I+7OvFh5gP+/rx
IebDvl98iPmw7x8fYj7s7xMfYj7EfIj5EPMh5kPMh5gPMR9iPsR8iPkQ8yHm
w/7740PMh70e8SHmw16f+BDzYa9XfIj5sNcvPsR82OsZH2I+7PWNDzEf9nrH
h5gPe/3jQ8yHvR/xIebD3p/4EPMh5kPMh71/8SHmw97P+BDzYe9vfIj5EPMh
5kPMh5gPMR9iPsR8iPlwz/3tuZf93ne/99jnfvu5d//uW+/h/cmHmA8xH2I+
xHyI+RDzIeZDzIeYDzEfYj7s68WHmA/7+vEh5sO+X3yI+bDvHx9iPuzvEx9i
PsR8iPkQ8yHmQ8yHmA8xH2I+xHyI+RDzIebD/vvjQ8yHvR7xIebDXp/4EPNh
r1d8iPmw1y8+xHzY6xkfYj7s9Y0PMR/2eseHmA97/eNDzIe9H/Eh5sPen/gQ
8yHmQ8yHvX/xIebD3s/4EPNh7298iPkQ8yHmQ8yHmA8xH2I+xHyI+XDPPe+5
vz33st/77vce+9xvP/fu333rPbw/+RDzIeZDzIeYDzEfYj7EfIj5EPMh5sO+
XnyI+bCvHx9iPuz7xYeYD/v+8SHmw/4+8SHmQ8yHmA8xH2I+xHyI+RDzIeZD
zIeYDzEfYj7svz8+xHzY6xEfYj7s9YkPMR/2esWHmA97/eJDzIe9nvEh5sNe
3/gQ82Gvd3yI+bDXPz7EfNj7ER9iPuz9iQ8xH2I+xHzY+xcfYj7s/YwPMR/2
/saHmA8xH2I+xHyI+RDzIeZDzIeYD3fuY88977m/Pfey3/vu9x773G8/9+7f
fes9vD/5EPMh5kPMh5gPMR9iPsR8iPkQ82FfLz7EfNjXjw8xH/b94kPMh33/
+BDzYX+f+BDzIeZDzIeYDzEfYj7EfIj5EPMh5kPMh5gPMR/23x8fYj7s9YgP
MR/2+sSHmA97veJDzIe9fvEh5sNez/gQ82Gvb3yI+bDXOz7EfNjrHx9iPuz9
iA8xH/b+xIeYDzEfYj7s/YsPMR/2fsaHmA97f+NDzIeYDzEfYj7EfIj5EPMh
5kPMhzv3tnMfe+55z/3tuZf93ne/99jnfvu5d//uW+/h/cmHmA8xH2I+xHyI
+RDzIeZDzId9vfgQ82FfPz7EfNj3iw8xH/b940PMh/194kPMh5gPMR9iPsR8
iPkQ8yHmQ8yHmA8xH2I+xHzYf398iPmw1yM+xHzY6xMfYj7s9YoPMR/2+sWH
mA97PeNDzIe9vvEh5sNe7/gQ82Gvf3yI+bD3Iz7EfNj7Ex9iPsR8iPmw9y8+
xHzY+xkfYj7s/Y0PMR9iPsR8iPkQ8yHmQ8yHmA8xH+7c78697dzHnnvec397
7mW/993vPfa5337u3b/71nt4f/Ih5kPMh5i/MH9h/sL8hfkL8xfmL8xfmL8w
f2H+wvyF+QvzF+YvzF+YvzB/Yf7C/IX5C/NX//3xF+avXo/4C/NXr0/8hfmr
1yv+wvzV6xd/Yf7q9Yy/MH/1+sZfmL96veMvzF+9/vEX5q/ej/gL81fvT/yF
+QvzF+av3r/4C/NX72f8hfmr9zf+wvyF+QvzF+YvzF+YvzB/Yf7C/LU5BTun
u3NqO6ex55T3nN6eU9nvafd7in1Ot59T9++09RTen3yC+QTzCeYTzCeYTzCf
YD7BfIL5BPMJ5hPMJ5hPMJ9gPsF80n9/fIL5pNcjPsF80usTn2A+6fWKTzCf
9PrFJ5hPej3jE8wnvb7xCeaTXu/4BPNJr398gvmk9yM+wXzS+xOfYD7BfIL5
pPcvPsF80vsZn2A+6f2NTzCfYD7BfIL5BPMJ5hPMJ5hPMJ9szsnO+e+c6855
7ZzDnvPdc257zmO/59zn/Pucaz/n7d85WP9j/Y/1P9b/WP9j/Y/1P9b/WP9j
/Y/1P9b/WP9j/Y/1P9b/WP9j/Y/1f69X+h/r/16/9D/W/72e6X+s/3t90/9Y
//d6p/+x/u/1T/9j/d/7kf7H+r/3J/2P9T/W/1j/9/6l/7H+7/1M/2P93/ub
/sf6H+t/rP+x/sf6H+t/rP+x/sf6f3ONNtdj59p3rnPnmvZc/55r3XNde65h
v9fb59r7XGc/12D9jPUz1s9YP2P9jPUz1s9YP2P9jPUz1s9YP2P9jPUz1s9Y
P2P9jPUz1s9YP2P9jPVzr2/6GevnXu/0M9bPvf7pZ6yfez/Sz1g/9/6kn7F+
xvoZ6+fev/Qz1s+9n+lnrJ97f9PPWD9j/Yz1M9bPWD9j/Yz1M9bPWD9vLtnm
8mwuxc5l71zizuXsufQ9l7nnkvZ7+f1eap/LYv2I9SPWj1g/Yv2I9SPWj1g/
Yv2I9SPWj1g/Yv2I9SPWj1g/Yv2I9SPWj1g/Yv2I9SPWj1g/Yv3Y+5F+xPqx
9yf9iPUj1o9YP/b+pR+xfuz9TD9i/dj7m37E+hHrR6wfsX7E+hHrR6wfsX7E
+nFzATcXa3NhNhdh54J3Lm7nQvZc9J4L3HMx+73wfi+C9RvWb1i/Yf2G9RvW
b1i/Yf2G9RvWb1i/Yf2G9RvWb1i/Yf2G9RvWb1i/Yf2G9RvWb1i/Yf2G9RvW
b1i/Yf2G9VvvX/oN67fez/Qb1m+9v+k3rN+wfsP6Des3rN+wfsP6Des3rN82
d3Nz5zZ3aXNHdu5+50537mrnDvbc7Z4723MX+70j1j9Y/2D9g/UP1j9Y/2D9
g/UP1j9Y/2D9g/UP1j9Y/2D9g/UP1j9Y/2D9g/UP1j9Y/2D9g/UP1j9Y/2D9
g/UP1j9Y//T+pn+w/sH6B+sfrH+w/sH6B+sfrH+w/tmc2s1p3JyyzenZnIqd
0945xZ3T2XPqe05zzynt9/RYf2D9gfUH1h9Yf2D9gfUH1h9Yf2D9gfUH1h9Y
f2D9gfUH1h9Yf2D9gfUH1h9Yf2D9gfUH1h9Yf2D9gfUH1h9Yf2D9gfUH1h9Y
f2D9gfUH1h9Yf2D9sbnNm1u6uX2bW7W5LZtbsHO7O7e2cxt7bnnP7e25Fawf
sH7A+gHrB6wfsH7A+gHrB6wfsH7A+gHrB6wfsH7A+gHrB6wfsH7A+gHrB6wf
sH7A+gHrB6wfsH7A+gHrB6wfsH7A+gHrB6wfsH7A+gHrB9znDZNbvrm9m1u5
uW2bW7S5HTu3vnObO7e05/b33Oqe29pzELif78P9fB/u5/twP9+H+/k+3M/3
4X6+D/fzfbif78P9fB/u5/twP9+H+/k+3M/34X6+D/fzfbif78P9fB/u5/tw
P9+H+/k+3M/34X6+D/fzfbif78P9fB/u5/twP9+H+/k+3M/34X6+D/fzfbif
78P9fB9W/5vTvznVm9O6OYWb07U5NZvTsHPKO6e3cyp7TnvPKe65H6y+sfrG
6hurb6y+sfrG6hurb6y+sfrG6hurb6y+sfrG6hurb6y+sfrG6hurb6y+sfrG
6hurb6y+sfrG6hurb6y+sfrG6hurb9znV7N3YnPXN3d4czc3d25zlzZ3ZOfu
d+5056527mDP3e45NtznQ+E+Hwr3+VC4z4fCfT4U7vOhcJ8Phft8KNznQ+E+
Hwr3+VC4z4fCfT4U7vOhcJ8Phft8KNznQ+E+Hwr3+VC4z4fCfT4U7vOhcJ8P
hft8KNznQ+E+Hwr3+VC4z4fCfT4U7vOhcJ8PhdXz7k3ZvQGbm725sZubuLlh
m5uzuRE7N71zgzs3s+fG9xwmVr9Y/WL1i9UvVr9Y/WL1i9UvVr9Y/WL1i9Uv
Vr9Y/WL1i9UvVr9Y/WL1i9UvVr9Y/WL1i9UvVr9Y/WL1i9UvVr9Y/eI+35w9
P7vnYnPeN+d4cz43525znjbnZOf8d85157x2zmHPDeM+Pwz3+WG4zw/DfX4Y
7vPDcJ8fhvv8MNznh+E+Pwz3+WG4zw/DfX4Y7vPDcJ8fhvv8MNznh+E+Pwz3
+WG4zw/DfX4Y7vPDcJ8fhvv8MNznh+E+Pwz3+WG4zw/DfX4YVp+7d2r3ruze
gc3d3tzZzV3c3LHN3dnciZ273rnDnbvZc+x7DhWrT6w+sfrE6hOrT6w+sfrE
6hOrT6w+sfrE6hOrT6w+sfrE6hOrT6w+sfrE6hOrT6w+sfrE6hOrT6w+sfrE
fb49e9B2D9Duwdgc+M1B3hzQzcHbHKjNQdkcgJ2D3TmwnavYc9G4z5PDfZ4c
7vPkcJ8nh/s8OdznyeE+Tw73eXK4z5PDfZ4c7vPkcJ8nh/s8OdznyeE+Tw73
eXK4z5PDfZ4c7vPkcJ8nh/s8OdznyeE+Tw73eXK4z5PDfZ4cVo+7h2/3UO0e
lt1DsDncm0O7OYybQ7Y5PJtDsXPYO4e4cz17Lh+rR6wesXrE6hGrR6wesXrE
6hGrR6wesXrE6hGrR6wesXrE6hGrR6wesXrE6hGrR6wesXrE6hGrR6wecb/f
mD2Quwdt9wDtHozNgd8c5M0B3Ry8zYHaHJTNAdg52J0r27kQ3O8Twv0+Idzv
E8L9PiHc7xPC/T4h3O8Twv0+IdzvE8L9PiHc7xPC/T4h3O8Twv0+IdzvE8L9
PiHc7xPC/T4h3O8Twv0+IdzvE8L9PiHc7xPC/T4h3O8Twupv947u3r3dO7V7
V3bvwOZub+7s5i5u7tjm7mzuxM5d7xzjziHtXAJWf1j9YfWH1R9Wf1j9YfWH
1R9Wf1j9YfWH1R9Wf1j9YfWH1R9Wf1j9YfWH1R9Wf1j9YfWH1R9Wf7vndvc8
7p6z3fOzey42531zjjfnc3PuNudpc052zn/nZnfubedgsHrD6g2rN6zesHrD
6g2rN6zesHrD6g2rN6zesHrD6g2rN6zesHrD6g2rN6zesHrD6g2rN6zedo/y
7hHdPXq7R2r3qOwegc3R3hzZzVHcHLHN0dkciZ3L3rnKnbPC6g2rN6zesHrD
6g2rN6zesHrD6g2rN6zesHrD6g2rN6zesHrD6g2rN6zesHrD6g2rN6zesHrb
Pd27p3b3NO6est3Ts3sqNqd9c4o3p3Nz6janaXNKdu5/53Z3jm/ngLD6w+oP
qz+s/rD6w+oPqz+s/rD6w+oPqz+s/rD6w+oPqz+s/rD6w+oPqz+s/rD6w+oP
qz+s/nYv/O5F3r2guxdv90LtXpTdC7C52JsLu7mImwu2uTibM7Fz4js3unNn
WL1h9YbVG1ZvWL1h9YbVG1ZvWL1h9YbVG1ZvWL1h9YbVG1ZvWL1h9YbVG1Zv
WL1h9YbVmzk/9bZ7t3fv7O5d3L1ju3dn905s7vrmDm/u5ubObe7S5phsDsHO
Je9cI1ZvWL1h9YbVG1ZvWL1h9YbVG1ZvWL1h9YbVG1ZvWL1h9YbVG1ZvWL1h
9YbVG1ZvWL1h9WZuTb3tXvfda7x7PXev3e512r0mm+u/udab67q5hpvrtTk5
m3Oxc+87N7tze1j9YfWH1R9Wf1j9YfWH1R9Wf1j9YfWH1R9Wf1j9YfWH1R9W
f1j9YfWH1R9Wf1j9YfWH1Z85SfWHu7d+9mjvHtndo7h7xHaPzu6R2Bz1zRHe
HM3Nkdtcps1V2ZyFndPeOVGs3rB6w+oNqzes3rB6w+oNqzes3rB6w+oNqzes
3rB6w+oNqzes3rB6w+oNqzes3rB6Mxeo3rB62z3tu6d493Tunrrd07R7Sjan
f3OqN6d1cwo392tzezbHY3MAdg555ySx+sPqD6s/rP6w+sPqD6s/rP6w+sPq
D6s/rP6w+sPqD6s/rP6w+sPqD6s/rP6w+sPqzxyq+sPqD3fP/OzF3r2wuxdx
94LtXpzdC7G56JsLvLmYmzO3OVGbG7O5Ezv3vnO5WP1h9YfVH1Z/WP1h9YfV
H1Z/WP1h9YfVH1Z/WP1h9YfVH1Z/WP1h9YfVH1Z/WP1h9WfuWf1h9YfV3+5h
3z3Eu4dz99DtHqbdQ7I5/JtDvTmsm2u4uWSbU7Q5J5uzsHPgWP1h9YfVH1Z/
WP1h9YfVH1Z/WP1h9YfVH1Z/WP1h9YfVH1Z/WP1h9YfVH1Z/WP1h9WdOWP1h
9YfVH+6e+Nl7vXtfd+/h7v3avTe792Fzzzf3d3M0Nwdvc7E2V2dzPTZ3YOeo
sc8jWH1i9YnVJ1afWH1i9YnVJ1afWH1i9YnVJ1afWH1i9YnVJ1afWH1i9YnV
J1afWH1i9WluXX1i9YnVJ1afu4d99xDvHs7dQ7d7mHYPyebwbw715rpuLuPm
tG3O0+bMbA7GzvVj9YnVJ1afWH1i9YnVJ1afWH1i9YnVJ1afWH1i9YnVJ1af
WH1i9YnVJ1afWH1i9YnVJ+55wMyJ9zxguOcBwz0PGO55wHDPA85e7N0Lu3sR
dy/Y7sXZvRCbi745w5sTurmBmzu2uUeby7I5EztXj3teMNzzguGeFwz3vGC4
5wXDPS8Y7nnBcM8LhnteMNzzguGeFwz3vGC45wXDPS8Y7nnBcM8LhnteMNzz
guGeFwz3vGC45wXDPS8YVq/mttUrVq9YvWL1itXr7m3fvcW7t3P31u3ept1b
srn9m4O9Obaba7m5eJvLtblBm4OyuQ87947VL1a/WP1i9YvVL1a/WP1i9YvV
L1a/WP1i9YvVL1a/WP1i9YvVL1a/WP1i9YvVL1a/uOddkzPQ867hnncN97xr
uOddwz3vGu5519mzvXtmd8/i7hnbPTu7Z2Jz2zd3eXNYN8dxc+Q252pzezan
ZHMacM/LhnteNtzzsuGelw33vGy452XDPS8b7nnZcM/LhnteNtzzsuGelw33
[truncated: 5,990,061 more chars]
